# Supplementary material for: Widespread and intron-rich mirusviruses are predicted to reproduce in nuclei of unicellular eukaryotes
Source: Nat Microbiol. 2025 Nov 28;11(1):228–39. doi: 10.1038/s41564-025-02190-6 (PMC12768974; doi:10.1038/s41564-025-02190-6)
Supplement: Supplementary file 4 — Metagenomic survey of Mirusviricota MCPs. The table summarizes all metagenomic hits for mirusvirus major capsid proteins (MCPs) in the context of relevant metadata (project, biome), as well as their taxonomic annotation using diamond blast against MCPs of the genomic database. [file 41564_2025_2190_MOESM4_ESM.xlsx]

## Sheet: Metagenomic MCPs
	Mirusviricota MCP metagenomic survey
	Main sources: mOTUs and TARA co-assemblies
	Protein_ID	Source	mOTU_project_ID	Sample_ID	Biome	Unusual systems	Additional note	Class_min50%_bitscore100	Order_min50%_bitscore100	Family_min50%_bitscore100	Percent Identity	Alignment length	Mismatches	gaps	evalue	bitscore			Biome	Nb_MCPs	Ratio_MCPs
	ALNE18-1_SAMEA104408593_METAG-scaffold_140444_1	mOTUs	ALNE18-1	SAMEA104408593	Marine		Baltic sea	Class04	Demuto	Demuto08	57.9	228	84	6	1.1e-65	243.4			marine	17357	79.5572
	ALNE18-1_SAMEA104408593_METAG-scaffold_193178_1	mOTUs	ALNE18-1	SAMEA104408593	Marine		Baltic sea	Class02	ExtraOrder13	Singleton	66.7	90	30	0	9.8e-32	130.6			Freshwater	3149	14.4337
	ALNE18-1_SAMEA104408594_METAG-scaffold_24339_1	mOTUs	ALNE18-1	SAMEA104408594	Marine		Baltic sea	Class02	ExtraOrder13	Singleton	65.2	66	23	0	1.8e-24	105.1			Marine sediment	228	1.04506
	ALNE18-1_SAMEA104408594_METAG-scaffold_5964_1	mOTUs	ALNE18-1	SAMEA104408594	Marine		Baltic sea	NA	NA	NA	44.6	841	385	18	2.9e-182	632.5			marine biofilm	207	0.948801
	ALNE18-1_SAMEA104408598_METAG-scaffold_1517_4	mOTUs	ALNE18-1	SAMEA104408598	Marine		Baltic sea	Class02	Styx	Styx04	91	949	83	1	0	1707.2			Freshwater sediment	158	0.724206
	ALNE18-1_SAMEA104408598_METAG-scaffold_44131_1	mOTUs	ALNE18-1	SAMEA104408598	Marine		Baltic sea	NA	NA	NA	26.5	98	71	1	4e-06	46.2			wastewater	158	0.724206
	ALNE18-1_SAMEA104408599_METAG-scaffold_3270_5	mOTUs	ALNE18-1	SAMEA104408599	Marine		Baltic sea	Class02	Sopora	Sopora01	74.4	780	188	6	0	1179.5			Freshwater biofilm	104	0.476692
	ALNE18-1_SAMEA104408600_METAG-scaffold_85785_1	mOTUs	ALNE18-1	SAMEA104408600	Marine		Baltic sea	Class02	Sopora	Sopora01	66.4	357	110	4	8.5e-134	470.3			glacier-fed streams	95	0.43544
	ALNE18-1_SAMEA104408601_METAG-scaffold_120261_1	mOTUs	ALNE18-1	SAMEA104408601	Marine		Baltic sea	NA	NA	NA	38.3	248	125	7	5.6e-40	158.3			Soil peat	80	0.366687
	ALNE18-1_SAMEA104408601_METAG-scaffold_17547_1	mOTUs	ALNE18-1	SAMEA104408601	Marine		Baltic sea	NA	NA	NA	31.4	742	437	22	2.4e-77	283.9			cold seep	63	0.288766
	ALNE18-1_SAMEA104408601_METAG-scaffold_24315_1	mOTUs	ALNE18-1	SAMEA104408601	Marine		Baltic sea	NA	NA	NA	43.2	81	46	0	4.1e-15	77			catfish tank water	24	0.110006
	ALNE18-1_SAMEA104408601_METAG-scaffold_323463_1	mOTUs	ALNE18-1	SAMEA104408601	Marine		Baltic sea	NA	NA	NA	90.7	43	4	0	3e-21	94.4			glacier	22	0.100839
	ALNE18-1_SAMEA104408601_METAG-scaffold_35739_3	mOTUs	ALNE18-1	SAMEA104408601	Marine		Baltic sea	Class02	Styx	Styx05	92.2	103	8	0	8.7e-55	206.1			activated sludge	21	0.0962552
	ALNE18-1_SAMEA104408602_METAG-scaffold_276194_1	mOTUs	ALNE18-1	SAMEA104408602	Marine		Baltic sea	Class02	Styx	Styx05	92.2	103	8	0	8.7e-55	206.1			brackish sea	19	0.0870881
	ALNE18-1_SAMEA104408602_METAG-scaffold_60485_1	mOTUs	ALNE18-1	SAMEA104408602	Marine		Baltic sea	NA	NA	NA	39.7	63	37	1	1.7e-07	50.1			Salt Warsh	18	0.0825045
	ALNE18-1_SAMEA104408603_METAG-scaffold_157373_1	mOTUs	ALNE18-1	SAMEA104408603	Marine		Baltic sea	Class02	Styx	Singleton	99.1	111	1	0	5.1e-61	226.9			Amazon River-to-tropical Atlantic Ocean continuum	12	0.055003
	ALNE18-1_SAMEA104408603_METAG-scaffold_332788_1	mOTUs	ALNE18-1	SAMEA104408603	Marine		Baltic sea	Class02	Styx	Styx04	84.4	109	9	3	1.7e-47	182.6			Thaw pond	12	0.055003
	ALNE18-1_SAMEA104408603_METAG-scaffold_337_25	mOTUs	ALNE18-1	SAMEA104408603	Marine		Baltic sea	Class02	Styx	Styx05	94.9	236	12	0	1.6e-133	468.8			groundwater	10	0.0458358
	ALNE18-1_SAMEA104408603_METAG-scaffold_337_26	mOTUs	ALNE18-1	SAMEA104408603	Marine		Baltic sea	Class02	Styx	Styx05	97.6	250	6	0	3.1e-144	504.6			bioreactor	8	0.0366687
	ALNE18-1_SAMEA104408603_METAG-scaffold_337_27	mOTUs	ALNE18-1	SAMEA104408603	Marine		Baltic sea	Class02	Styx	Styx05	100	157	0	0	2.8e-89	321.2			estuarine sediment	8	0.0366687
	ALNE18-1_SAMEA104408603_METAG-scaffold_99684_2	mOTUs	ALNE18-1	SAMEA104408603	Marine		Baltic sea	Class04	Demuto	Demuto05	79	210	40	1	1.7e-102	365.5			hydrothermal vent	8	0.0366687
	ALNE18-1_SAMEA104408604_METAG-scaffold_247293_1	mOTUs	ALNE18-1	SAMEA104408604	Marine		Baltic sea	NA	NA	NA	36.3	91	53	2	2.3e-09	55.8			soil	8	0.0366687
	ALNE18-1_SAMEA104408605_METAG-scaffold_172300_1	mOTUs	ALNE18-1	SAMEA104408605	Marine		Baltic sea	NA	NA	NA	90.7	43	4	0	3e-21	94.4			sponge	8	0.0366687
	ALNE18-1_SAMEA104408606_METAG-scaffold_13058_1	mOTUs	ALNE18-1	SAMEA104408606	Marine		Baltic sea	Class02	Styx	Styx05	72.4	105	20	2	4.4e-35	140.6			subsurface	8	0.0366687
	ALNE18-1_SAMEA104408607_METAG-scaffold_1077_10	mOTUs	ALNE18-1	SAMEA104408607	Marine		Baltic sea	NA	NA	NA	49.4	411	110	7	1.2e-91	330.5			seawall biofilm	6	0.0275015
	ALNE18-1_SAMEA104408607_METAG-scaffold_1077_11	mOTUs	ALNE18-1	SAMEA104408607	Marine		Baltic sea	Class02	Okeano	Okeano01	55.4	166	73	1	3.7e-50	191.4			plastisphere	5	0.0229179
	ALNE18-1_SAMEA104408608_METAG-scaffold_13079_1	mOTUs	ALNE18-1	SAMEA104408608	Marine		Baltic sea	Class02	Styx	Styx05	100	72	0	0	2.4e-41	161.8			coral	4	0.0183343
	ALNE18-1_SAMEA104408608_METAG-scaffold_13079_2	mOTUs	ALNE18-1	SAMEA104408608	Marine		Baltic sea	Class02	Styx	Styx05	72.4	105	20	2	4.4e-35	140.6			Ship-worm	4	0.0183343
	ALNE18-1_SAMEA104408608_METAG-scaffold_16243_3	mOTUs	ALNE18-1	SAMEA104408608	Marine		Baltic sea	Class02	Styx	Singleton	100	83	0	0	2.3e-46	178.3			air	3	0.0137507
	ALNE18-1_SAMEA104408608_METAG-scaffold_5405_1	mOTUs	ALNE18-1	SAMEA104408608	Marine		Baltic sea	NA	NA	NA	49.8	275	130	3	1.2e-69	257.3			Subsurface sediment	3	0.0137507
	ALNE18-1_SAMEA104408608_METAG-scaffold_5959_3	mOTUs	ALNE18-1	SAMEA104408608	Marine		Baltic sea	Class02	Styx	Singleton	80.3	117	20	1	2.6e-52	198			Human skin	2	0.00916716
	ALNE18-1_SAMEA104408608_METAG-scaffold_64244_1	mOTUs	ALNE18-1	SAMEA104408608	Marine		Baltic sea	Class02	Styx	Singleton	92.5	53	4	0	4.6e-26	111.3			#N/A	2	0.00916716
	ALNE18-1_SAMEA104408609_METAG-scaffold_1043_4	mOTUs	ALNE18-1	SAMEA104408609	Marine		Baltic sea	Class02	Styx	Styx05	66.3	882	207	17	0	1083.9			cow gut	1	0.00458358
	ALNE18-1_SAMEA104408609_METAG-scaffold_14240_3	mOTUs	ALNE18-1	SAMEA104408609	Marine		Baltic sea	Class02	Styx	Singleton	100	83	0	0	2.3e-46	178.3			Salt marsh	1	0.00458358
	ALNE18-1_SAMEA104408609_METAG-scaffold_20914_1	mOTUs	ALNE18-1	SAMEA104408609	Marine		Baltic sea	Class02	Styx	Singleton	86.2	224	28	1	1.9e-115	408.7			Sponge viral	1	0.00458358
	ALNE18-1_SAMEA104408609_METAG-scaffold_6102_2	mOTUs	ALNE18-1	SAMEA104408609	Marine		Baltic sea	Class02	Styx	Styx04	50.6	265	123	3	6.9e-69	254.2
	ALNE18-1_SAMEA104408610_METAG-scaffold_110675_1	mOTUs	ALNE18-1	SAMEA104408610	Marine		Baltic sea	NA	NA	NA	70.8	48	14	0	6.1e-19	85.9
	ALNE18-1_SAMEA104408610_METAG-scaffold_20615_1	mOTUs	ALNE18-1	SAMEA104408610	Marine		Baltic sea	Class04	Demuto	Demuto02	100	606	0	0	0	1270
	ALNE18-1_SAMEA104408611_METAG-scaffold_12165_3	mOTUs	ALNE18-1	SAMEA104408611	Marine		Baltic sea	NA	NA	NA	70.8	48	14	0	6.1e-19	85.9
	ALNE18-1_SAMEA104408611_METAG-scaffold_12165_4	mOTUs	ALNE18-1	SAMEA104408611	Marine		Baltic sea	NA	NA	NA	64.5	76	10	1	5.6e-21	94
	ALNE18-1_SAMEA104408611_METAG-scaffold_23137_1	mOTUs	ALNE18-1	SAMEA104408611	Marine		Baltic sea	NA	NA	NA	38.4	297	145	7	1.6e-51	198
	ALNE18-1_SAMEA104408611_METAG-scaffold_2334_5	mOTUs	ALNE18-1	SAMEA104408611	Marine		Baltic sea	NA	NA	NA	0
	ALNE18-1_SAMEA104408611_METAG-scaffold_3756_2	mOTUs	ALNE18-1	SAMEA104408611	Marine		Baltic sea	Class04	Demuto	Demuto02	100	606	0	0	0	1270
	ALNE18-1_SAMEA104408613_METAG-scaffold_26008_2	mOTUs	ALNE18-1	SAMEA104408613	Marine		Baltic sea	NA	NA	NA	70.8	48	14	0	6.1e-19	85.9
	ALNE18-1_SAMEA104408613_METAG-scaffold_26008_3	mOTUs	ALNE18-1	SAMEA104408613	Marine		Baltic sea	NA	NA	NA	64.5	76	10	1	5.6e-21	94
	ALNE18-1_SAMEA104408614_METAG-scaffold_164812_1	mOTUs	ALNE18-1	SAMEA104408614	Marine		Baltic sea	NA	NA	NA	70.8	48	14	0	6.1e-19	85.9
	ALNE18-1_SAMEA104408615_METAG-scaffold_70164_1	mOTUs	ALNE18-1	SAMEA104408615	Marine		Baltic sea	Class04	Demuto	Demuto10	66.3	83	11	1	1.9e-25	109
	ALNE18-1_SAMEA104408616_METAG-scaffold_241311_1	mOTUs	ALNE18-1	SAMEA104408616	Marine		Baltic sea	NA	NA	NA	97.2	36	1	0	1.1e-16	78.6
	ALNE18-1_SAMEA104408616_METAG-scaffold_65678_1	mOTUs	ALNE18-1	SAMEA104408616	Marine		Baltic sea	NA	NA	NA	44.8	286	77	9	2.3e-54	206.8
	ALNE18-1_SAMEA104408616_METAG-scaffold_681_1	mOTUs	ALNE18-1	SAMEA104408616	Marine		Baltic sea	NA	NA	NA	0
	ALNE18-1_SAMEA104408619_METAG-scaffold_299580_1	mOTUs	ALNE18-1	SAMEA104408619	Marine		Baltic sea	Class04	ExtraOrder1	ExtraFamily06	94.4	107	6	0	4.9e-58	217.2
	ALNE18-1_SAMEA104408619_METAG-scaffold_85234_1	mOTUs	ALNE18-1	SAMEA104408619	Marine		Baltic sea	Class02	Okeano	Okeano01	84.5	142	21	1	3.4e-70	257.7
	ALNE18-1_SAMEA104408620_METAG-scaffold_99640_1	mOTUs	ALNE18-1	SAMEA104408620	Marine		Baltic sea	NA	NA	NA	32.1	162	103	3	3.4e-16	78.6
	ALNE18-1_SAMEA104408621_METAG-scaffold_156508_1	mOTUs	ALNE18-1	SAMEA104408621	Marine		Baltic sea	Class04	Demuto	Demuto05	89.1	192	21	0	3.5e-102	364.4
	ALNE18-1_SAMEA104408621_METAG-scaffold_20102_1	mOTUs	ALNE18-1	SAMEA104408621	Marine		Baltic sea	Class04	Demuto	Demuto02	74.3	643	139	6	2.1e-284	971.5
	ALNE18-1_SAMEA104408692_METAG-scaffold_149255_1	mOTUs	ALNE18-1	SAMEA104408692	Marine		Baltic sea	Class02	Okeano	Okeano01	96.7	92	3	0	2.1e-48	184.9
	ALNE18-1_SAMEA104408692_METAG-scaffold_172805_1	mOTUs	ALNE18-1	SAMEA104408692	Marine		Baltic sea	NA	NA	NA	87	46	6	0	2.9e-18	84.3
	ALNE20-1_SAMEA6236680_METAG-scaffold_12985_1	mOTUs	ALNE20-1	SAMEA6236680	Marine		Baltic sea	NA	NA	NA	31.2	1335	724	33	2.4e-161	563.5
	ALNE20-1_SAMEA6236680_METAG-scaffold_171921_1	mOTUs	ALNE20-1	SAMEA6236680	Marine		Baltic sea	Class02	Styx	Styx01	100	68	0	0	1.2e-33	135.6
	ALNE20-1_SAMEA6236684_METAG-scaffold_16998_2	mOTUs	ALNE20-1	SAMEA6236684	Marine		Baltic sea	Class01	ExtraOrder11	ExtraFamily30	82.2	90	14	1	1.1e-39	156
	ALNE20-1_SAMEA6236684_METAG-scaffold_16998_3	mOTUs	ALNE20-1	SAMEA6236684	Marine		Baltic sea	Class01	ExtraOrder11	ExtraFamily30	78.2	124	27	0	2.1e-55	208.4
	ALNE20-1_SAMEA6236684_METAG-scaffold_43117_1	mOTUs	ALNE20-1	SAMEA6236684	Marine		Baltic sea	NA	NA	NA	53.5	71	33	0	1.6e-17	84
	ALNE20-1_SAMEA6236684_METAG-scaffold_43117_2	mOTUs	ALNE20-1	SAMEA6236684	Marine		Baltic sea	NA	NA	NA	43.1	174	85	5	3.4e-35	141.7
	ALNE20-1_SAMEA6236684_METAG-scaffold_61975_1	mOTUs	ALNE20-1	SAMEA6236684	Marine		Baltic sea	Class02	Styx	Styx01	71.6	162	46	0	4.8e-68	250.8
	ALNE20-1_SAMEA6236685_METAG-scaffold_11441_1	mOTUs	ALNE20-1	SAMEA6236685	Marine		Baltic sea	Class02	Styx	Styx01	50.2	518	231	8	3.5e-141	495.4
	ALNE20-1_SAMEA6236687_METAG-scaffold_106098_1	mOTUs	ALNE20-1	SAMEA6236687	Marine		Baltic sea	NA	NA	NA	66.7	57	19	0	1e-16	79.3
	ALNE20-1_SAMEA6236687_METAG-scaffold_18664_2	mOTUs	ALNE20-1	SAMEA6236687	Marine		Baltic sea	Class02	Styx	Styx01	88.4	198	23	0	8.1e-102	363.2
	ALNE20-1_SAMEA6236687_METAG-scaffold_18664_3	mOTUs	ALNE20-1	SAMEA6236687	Marine		Baltic sea	Class02	Styx	Styx01	82.7	220	32	2	9.7e-108	383.3
	ALNE20-1_SAMEA6236687_METAG-scaffold_19090_1	mOTUs	ALNE20-1	SAMEA6236687	Marine		Baltic sea	Class02	Styx	Styx01	54.4	631	233	12	5.8e-188	651
	ALNE20-1_SAMEA6236687_METAG-scaffold_25242_1	mOTUs	ALNE20-1	SAMEA6236687	Marine		Baltic sea	Class02	Styx	Styx01	99	104	1	0	2.8e-58	218
	ALNE20-1_SAMEA6236687_METAG-scaffold_272404_1	mOTUs	ALNE20-1	SAMEA6236687	Marine		Baltic sea	Class02	Styx	Styx01	98.3	58	1	0	1.2e-29	122.9
	ALNE20-1_SAMEA6236688_METAG-scaffold_2377_5	mOTUs	ALNE20-1	SAMEA6236688	Marine		Baltic sea	Class02	Styx	Styx04	51.5	748	236	15	1.4e-202	699.9
	ALNE20-1_SAMEA6236689_METAG-scaffold_135904_1	mOTUs	ALNE20-1	SAMEA6236689	Marine		Baltic sea	Class02	Styx	Styx04	51.3	271	106	8	1.5e-66	246.5
	ALNE20-1_SAMEA6236689_METAG-scaffold_7026_2	mOTUs	ALNE20-1	SAMEA6236689	Marine		Baltic sea	Class01	ExtraOrder11	ExtraFamily29	80.9	204	39	0	4.3e-101	360.9
	ALNE20-1_SAMEA6236689_METAG-scaffold_7026_3	mOTUs	ALNE20-1	SAMEA6236689	Marine		Baltic sea	Class01	ExtraOrder11	ExtraFamily29	62.3	796	268	10	6.9e-285	973.4
	ALNE20-1_SAMEA6236689_METAG-scaffold_7026_4	mOTUs	ALNE20-1	SAMEA6236689	Marine		Baltic sea	Class01	ExtraOrder11	ExtraFamily29	84.7	85	13	0	1.9e-40	158.3
	ALNE20-1_SAMEA6236690_METAG-scaffold_147353_1	mOTUs	ALNE20-1	SAMEA6236690	Marine		Baltic sea	Class02	Okeano	Okeano03	58.3	108	12	1	1.7e-29	122.1
	ALNE20-1_SAMEA6236690_METAG-scaffold_51991_2	mOTUs	ALNE20-1	SAMEA6236690	Marine		Baltic sea	Class02	Sopora	Sopora01	100	142	0	0	4.8e-80	290.4
	ALNE20-1_SAMEA6236690_METAG-scaffold_77218_1	mOTUs	ALNE20-1	SAMEA6236690	Marine		Baltic sea	Class02	Okeano	Okeano03	53.7	296	131	3	3.2e-88	318.9
	ALNE20-1_SAMEA6236691_METAG-scaffold_142211_1	mOTUs	ALNE20-1	SAMEA6236691	Marine		Baltic sea	Class02	Okeano	Okeano03	63.7	212	44	1	8.6e-76	276.9
	ALNE20-1_SAMEA6236693_METAG-scaffold_124267_1	mOTUs	ALNE20-1	SAMEA6236693	Marine		Baltic sea	Class02	Styx	Styx04	70.8	137	38	2	6.6e-54	204.1
	ALNE20-1_SAMEA6236696_METAG-scaffold_199273_1	mOTUs	ALNE20-1	SAMEA6236696	Marine		Baltic sea	NA	NA	NA	43.2	220	105	8	1.2e-37	150.2
	ALNE20-1_SAMEA6236696_METAG-scaffold_30745_2	mOTUs	ALNE20-1	SAMEA6236696	Marine		Baltic sea	Class01	ExtraOrder11	ExtraFamily29	80.9	204	39	0	4.3e-101	360.9
	ALNE20-1_SAMEA6236696_METAG-scaffold_30745_3	mOTUs	ALNE20-1	SAMEA6236696	Marine		Baltic sea	Class01	ExtraOrder11	ExtraFamily29	53.1	245	104	4	9.6e-66	243.8
	ALNE20-1_SAMEA6236696_METAG-scaffold_4448_2	mOTUs	ALNE20-1	SAMEA6236696	Marine		Baltic sea	Class01	ExtraOrder11	ExtraFamily29	84.7	85	13	0	1.9e-40	158.3
	ALNE20-1_SAMEA6236697_METAG-scaffold_3392_7	mOTUs	ALNE20-1	SAMEA6236697	Marine		Baltic sea	Class02	Okeano	Okeano01	61	292	102	3	1.9e-103	369.4
	ALNE20-1_SAMEA6236697_METAG-scaffold_359363_1	mOTUs	ALNE20-1	SAMEA6236697	Marine		Baltic sea	NA	NA	NA	47.4	95	49	1	4e-21	94.4
	ALNE20-1_SAMEA6236697_METAG-scaffold_37120_1	mOTUs	ALNE20-1	SAMEA6236697	Marine		Baltic sea	Class02	Okeano	Okeano01	64.8	88	31	0	7.3e-32	129.8
	ALNE20-1_SAMEA6236697_METAG-scaffold_37120_2	mOTUs	ALNE20-1	SAMEA6236697	Marine		Baltic sea	NA	NA	NA	83.7	49	8	0	3.3e-19	87
	ALNE20-1_SAMEA6236697_METAG-scaffold_63415_3	mOTUs	ALNE20-1	SAMEA6236697	Marine		Baltic sea	NA	NA	NA	42.2	116	56	4	1.4e-21	96.3
	ALNE20-1_SAMEA6236698_METAG-scaffold_100241_1	mOTUs	ALNE20-1	SAMEA6236698	Marine		Baltic sea	NA	NA	NA	36.5	189	100	8	7.1e-20	90.9
	ALNE20-1_SAMEA6236698_METAG-scaffold_24609_1	mOTUs	ALNE20-1	SAMEA6236698	Marine		Baltic sea	Class02	Okeano	Okeano01	83.9	56	9	0	4.4e-25	107.1
	ALNE20-1_SAMEA6236698_METAG-scaffold_24609_2	mOTUs	ALNE20-1	SAMEA6236698	Marine		Baltic sea	NA	NA	NA	83.7	49	8	0	3.3e-19	87
	ALNE20-1_SAMEA6236698_METAG-scaffold_67203_1	mOTUs	ALNE20-1	SAMEA6236698	Marine		Baltic sea	Class02	Okeano	Okeano01	70.4	71	21	0	1.2e-27	115.5
	ALNE20-1_SAMEA6236700_METAG-scaffold_160984_1	mOTUs	ALNE20-1	SAMEA6236700	Marine		Baltic sea	NA	NA	NA	46.9	162	79	4	8.8e-38	150.2
	ALNE20-1_SAMEA6236700_METAG-scaffold_228235_1	mOTUs	ALNE20-1	SAMEA6236700	Marine		Baltic sea	NA	NA	NA	53.8	80	21	2	8.5e-19	87.4
	ALNE20-1_SAMEA6236701_METAG-scaffold_199821_1	mOTUs	ALNE20-1	SAMEA6236701	Marine		Baltic sea	Class02	Okeano	Okeano01	52.2	178	77	2	7.3e-52	197.2
	ALNE20-1_SAMEA6236701_METAG-scaffold_311628_1	mOTUs	ALNE20-1	SAMEA6236701	Marine		Baltic sea	NA	NA	NA	83.7	49	8	0	3.3e-19	87
	ALNE20-1_SAMEA6236702_METAG-scaffold_198093_1	mOTUs	ALNE20-1	SAMEA6236702	Marine		Baltic sea	Class02	Okeano	Okeano01	67.5	123	35	2	1.2e-37	149.4
	ALNE20-1_SAMEA6236702_METAG-scaffold_272626_1	mOTUs	ALNE20-1	SAMEA6236702	Marine		Baltic sea	Class02	Okeano	Okeano01	70.4	71	21	0	1.2e-27	115.5
	ALNE20-1_SAMEA6236702_METAG-scaffold_321046_1	mOTUs	ALNE20-1	SAMEA6236702	Marine		Baltic sea	NA	NA	NA	66.7	51	17	0	1.6e-15	74.7
	ALNE20-1_SAMEA6236702_METAG-scaffold_57016_1	mOTUs	ALNE20-1	SAMEA6236702	Marine		Baltic sea	Class02	Okeano	Okeano01	63.6	88	32	0	4e-30	124
	ALNE20-1_SAMEA6236702_METAG-scaffold_58286_2	mOTUs	ALNE20-1	SAMEA6236702	Marine		Baltic sea	NA	NA	NA	83.7	49	8	0	3.3e-19	87
	ALNE20-1_SAMEA6236702_METAG-scaffold_61078_1	mOTUs	ALNE20-1	SAMEA6236702	Marine		Baltic sea	Class02	Okeano	Okeano01	82.7	75	13	0	1.7e-34	138.7
	ALNE20-1_SAMEA6236704_METAG-scaffold_107107_1	mOTUs	ALNE20-1	SAMEA6236704	Marine		Baltic sea	Class02	Okeano	Okeano01	98.1	54	1	0	9.6e-26	109.8
	ALNE20-1_SAMEA6236704_METAG-scaffold_11077_1	mOTUs	ALNE20-1	SAMEA6236704	Marine		Baltic sea	Class02	Okeano	Okeano01	64.8	88	31	0	7.3e-32	129.8
	ALNE20-1_SAMEA6236704_METAG-scaffold_11077_2	mOTUs	ALNE20-1	SAMEA6236704	Marine		Baltic sea	NA	NA	NA	83.7	49	8	0	3.3e-19	87
	ALNE20-1_SAMEA6236704_METAG-scaffold_11077_3	mOTUs	ALNE20-1	SAMEA6236704	Marine		Baltic sea	NA	NA	NA	49.5	570	224	11	2.7e-142	499.2
	ALNE20-1_SAMEA6236707_METAG-scaffold_186144_1	mOTUs	ALNE20-1	SAMEA6236707	Marine		Baltic sea	Class02	Styx	Styx05	78.5	163	34	1	2.9e-74	271.6
	ALNE20-1_SAMEA6236707_METAG-scaffold_74380_1	mOTUs	ALNE20-1	SAMEA6236707	Marine		Baltic sea	Class02	Styx	Styx04	52	204	80	7	1.4e-47	183
	ALNE20-1_SAMEA6236708_METAG-scaffold_163_18	mOTUs	ALNE20-1	SAMEA6236708	Marine		Baltic sea	Class04	ExtraOrder7	Singleton	100	1369	0	0	0	2612
	ALNE20-1_SAMEA6236710_METAG-scaffold_1682_2	mOTUs	ALNE20-1	SAMEA6236710	Marine		Baltic sea	Class04	Demuto	Demuto02	100	614	0	0	0	1257.7
	ALNE20-1_SAMEA6236710_METAG-scaffold_4197_4	mOTUs	ALNE20-1	SAMEA6236710	Marine		Baltic sea	Class02	Styx	Styx01	100	96	0	0	1.7e-52	199.1
	ALNE20-1_SAMEA6236710_METAG-scaffold_4197_5	mOTUs	ALNE20-1	SAMEA6236710	Marine		Baltic sea	Class02	Styx	Styx01	96.3	82	3	0	8.8e-40	156.4
	ALNE20-1_SAMEA6236710_METAG-scaffold_4197_6	mOTUs	ALNE20-1	SAMEA6236710	Marine		Baltic sea	Class02	Styx	Styx01	99.5	395	2	0	7.9e-221	759.6
	ALNE20-1_SAMEA6236711_METAG-scaffold_128142_1	mOTUs	ALNE20-1	SAMEA6236711	Marine		Baltic sea	Class04	Demuto	Demuto02	95.4	131	5	1	2.9e-71	261.2
	ALNE20-1_SAMEA6236723_METAG-scaffold_124804_1	mOTUs	ALNE20-1	SAMEA6236723	Marine		Baltic sea	Class01	ExtraOrder11	ExtraFamily29	96.3	164	6	0	7.3e-91	326.6
	ALNE20-1_SAMEA6236726_METAG-scaffold_15928_1	mOTUs	ALNE20-1	SAMEA6236726	Marine		Baltic sea	Class04	Demuto	Demuto02	100	614	0	0	0	1257.7
	ALNE20-1_SAMEA6236729_METAG-scaffold_139982_1	mOTUs	ALNE20-1	SAMEA6236729	Marine		Baltic sea	Class02	Okeano	Okeano01	87.1	62	8	0	7.5e-28	115.9
	ANAN14-1_SAMN02727528_METAG-scaffold_184420_1	mOTUs	ANAN14-1	SAMN02727528	hydrothermal vent	yes	Hydrothermal plume	NA	NA	NA	39.7	78	43	2	4.2e-12	63.9
	ANAN14-1_SAMN02727530_METAG-scaffold_174414_1	mOTUs	ANAN14-1	SAMN02727530	hydrothermal vent	yes	Hydrothermal plume	Class02	ExtraOrder13	Singleton	51	196	83	4	5.5e-52	197.6
	ANAN14-1_SAMN02727530_METAG-scaffold_64441_2	mOTUs	ANAN14-1	SAMN02727530	hydrothermal vent	yes	Hydrothermal plume	Class04	Demuto	Demuto02	70.1	137	41	0	1.3e-52	199.5
	ANAN16-1_SAMN03203002-S001_METAG-scaffold_11662_1	mOTUs	ANAN16-1	SAMN03203002	groundwater			Class04	ExtraOrder5	ExtraFamily16	96.2	702	22	1	0	1396.7
	ANAN16-1_SAMN03203003-S001_METAG-scaffold_9398_1	mOTUs	ANAN16-1	SAMN03203003	groundwater			Class04	ExtraOrder5	ExtraFamily16	100	1153	0	0	0	2382.4
	ANAN16-1_SAMN03203005-S001_METAG-scaffold_112_70	mOTUs	ANAN16-1	SAMN03203005	groundwater			Class04	ExtraOrder5	ExtraFamily16	100	1233	0	0	0	2544.6
	ANAN16-1_SAMN03842431-S001_METAG-scaffold_373221_1	mOTUs	ANAN16-1	SAMN03842431	groundwater			Class03	ExtraOrder9	ExtraFamily26	99.3	402	3	0	3.5e-243	833.9
	ANAN16-1_SAMN03842431-S001_METAG-scaffold_741107_1	mOTUs	ANAN16-1	SAMN03842431	groundwater			NA	NA	NA	45.7	129	63	1	7.5e-25	107.8
	ANAN16-1_SAMN03842433-S001_METAG-scaffold_31022_1	mOTUs	ANAN16-1	SAMN03842433	groundwater			NA	NA	NA	22.8	232	161	5	6.1e-10	58.9
	ANAN16-1_SAMN03842433-S001_METAG-scaffold_365034_1	mOTUs	ANAN16-1	SAMN03842433	groundwater			NA	NA	NA	23.2	220	135	8	2.5e-06	46.2
	ANAN16-1_SAMN03842433-S001_METAG-scaffold_57033_2	mOTUs	ANAN16-1	SAMN03842433	groundwater			Class03	ExtraOrder9	ExtraFamily26	58.2	364	152	0	1.4e-123	436.8
	ANAN16-1_SAMN03842433-S001_METAG-scaffold_59314_6	mOTUs	ANAN16-1	SAMN03842433	groundwater			Class03	ExtraOrder9	ExtraFamily26	99.7	392	1	0	9e-238	815.8
	ANAN16-1_SAMN03842447-S001_METAG-scaffold_15332_1	mOTUs	ANAN16-1	SAMN03842447	groundwater			NA	NA	NA	32.8	125	83	1	7.6e-12	65.9
	ASPL16-1_SAMN05150081_METAG-scaffold_18248_2	mOTUs	ASPL16-1	SAMN05150081	Marine		Baltic sea	Class02	Styx	Styx01	100	104	0	0	5.1e-59	220.3
	ASPL16-1_SAMN05150081_METAG-scaffold_18248_3	mOTUs	ASPL16-1	SAMN05150081	Marine		Baltic sea	Class02	Styx	Styx01	95.3	129	6	0	4.2e-66	245
	ASPL16-1_SAMN05150081_METAG-scaffold_56200_1	mOTUs	ASPL16-1	SAMN05150081	Marine		Baltic sea	Class02	Styx	Styx01	87.9	198	24	0	9e-101	359.8
	ASPL16-1_SAMN05150086_METAG-scaffold_52192_1	mOTUs	ASPL16-1	SAMN05150086	Marine		Baltic sea	Class02	Okeano	Okeano01	87.7	122	14	1	1.7e-62	231.9
	ASPL16-1_SAMN05150086_METAG-scaffold_56467_1	mOTUs	ASPL16-1	SAMN05150086	Marine		Baltic sea	Class02	Styx	Styx05	72.4	163	43	1	1.2e-66	246.1
	ASPL16-1_SAMN05150090_METAG-scaffold_224618_1	mOTUs	ASPL16-1	SAMN05150090	Marine		Baltic sea	Class02	Okeano	Okeano01	84.5	142	21	1	7.6e-70	256.5
	ATLA15-1_SAMN03981636-S001_METAG-scaffold_1199852_1	mOTUs	ATLA15-1	SAMN03981636	Marine sediment			Class02	ExtraOrder12	ExtraFamily38	61.3	75	29	0	2.6e-23	101.3
	ATLA15-1_SAMN03981637-S001_METAG-scaffold_1105275_1	mOTUs	ATLA15-1	SAMN03981637	Marine sediment			NA	NA	NA	36.7	166	104	1	8.4e-29	120.6
	ATLA15-1_SAMN03981641-S001_METAG-scaffold_1267696_1	mOTUs	ATLA15-1	SAMN03981641	Marine sediment			Class03	ExtraOrder9	ExtraFamily21	59.6	141	55	2	6.3e-48	183.7
	ATLA15-1_SAMN03981641-S001_METAG-scaffold_524283_1	mOTUs	ATLA15-1	SAMN03981641	Marine sediment			NA	NA	NA	38.1	218	130	5	5.1e-37	148.3
	ATLA15-1_SAMN03981644-S001_METAG-scaffold_78289_2	mOTUs	ATLA15-1	SAMN03981644	Marine sediment			NA	NA	NA	31.4	188	121	4	2.5e-19	89.4
	ATLA15-1_SAMN03981645-S001_METAG-scaffold_134928_1	mOTUs	ATLA15-1	SAMN03981645	Marine sediment			NA	NA	NA	48.5	136	50	1	8e-30	123.6
	ATLA15-1_SAMN03981654-S001_METAG-scaffold_291374_1	mOTUs	ATLA15-1	SAMN03981654	Marine sediment			NA	NA	NA	48.9	262	132	2	2.4e-69	255.8
	ATLA15-1_SAMN03981654-S001_METAG-scaffold_72255_1	mOTUs	ATLA15-1	SAMN03981654	Marine sediment			NA	NA	NA	28.9	304	188	8	1.8e-34	140.2
	ATLA15-1_SAMN03981655-S001_METAG-scaffold_1109_11	mOTUs	ATLA15-1	SAMN03981655	Marine sediment			Class02	ExtraOrder12	Singleton	100	1008	0	0	0	2025.4
	ATLA15-1_SAMN03981657-S001_METAG-scaffold_5817_5	mOTUs	ATLA15-1	SAMN03981657	Marine sediment			NA	NA	NA	24.1	290	189	9	1e-12	70.1
	ATLA15-1_SAMN03981657-S001_METAG-scaffold_731326_1	mOTUs	ATLA15-1	SAMN03981657	Marine sediment			NA	NA	NA	49.7	191	96	0	4.7e-50	191.4
	ATLA15-1_SAMN03981658-S001_METAG-scaffold_7721_1	mOTUs	ATLA15-1	SAMN03981658	Marine sediment			NA	NA	NA	25.4	114	84	1	2.4e-07	50.1
	ATLA15-1_SAMN03981659-S001_METAG-scaffold_1042979_1	mOTUs	ATLA15-1	SAMN03981659	Marine sediment			NA	NA	NA	32.8	241	137	5	4.1e-31	128.6
	ATLA15-1_SAMN03981661-S001_METAG-scaffold_1650634_1	mOTUs	ATLA15-1	SAMN03981661	Marine sediment			NA	NA	NA	43.8	130	66	4	4.1e-22	98.2
	ATLA15-1_SAMN03981661-S001_METAG-scaffold_652476_1	mOTUs	ATLA15-1	SAMN03981661	Marine sediment			NA	NA	NA	36.2	221	132	6	5.8e-32	131.3
	ATLA15-1_SAMN03981664-S001_METAG-scaffold_650292_1	mOTUs	ATLA15-1	SAMN03981664	Marine sediment			NA	NA	NA	33.7	258	162	5	2.4e-37	149.4
	ATLA15-1_SAMN03981676-S001_METAG-scaffold_128038_1	mOTUs	ATLA15-1	SAMN03981676	Marine sediment			NA	NA	NA	30.6	324	211	6	4.8e-40	158.7
	AYLW17-1_SAMN06183599_METAG-scaffold_31523_1	mOTUs	AYLW17-1	SAMN06183599	marine			Class01	ExtraOrder11	ExtraFamily33	69	168	48	2	1.1e-65	243
	AYLW17-1_SAMN06183600_METAG-scaffold_113700_1	mOTUs	AYLW17-1	SAMN06183600	marine			Class04	Demuto	Demuto05	89.9	129	13	0	5e-68	250.4
	AYLW17-1_SAMN06183600_METAG-scaffold_17689_3	mOTUs	AYLW17-1	SAMN06183600	marine			Class01	ExtraOrder11	ExtraFamily33	68.3	167	51	1	1.1e-65	243
	AYLW17-1_SAMN06183601_METAG-scaffold_89890_1	mOTUs	AYLW17-1	SAMN06183601	marine			Class01	ExtraOrder11	Singleton	87.5	96	12	0	1.8e-49	188.3
	AYLW17-1_SAMN06183602_METAG-scaffold_27801_3	mOTUs	AYLW17-1	SAMN06183602	marine			Class01	ExtraOrder11	Singleton	88.5	96	11	0	1.3e-50	192.2
	AYLW17-1_SAMN06183602_METAG-scaffold_8463_4	mOTUs	AYLW17-1	SAMN06183602	marine			NA	NA	NA	39.1	207	112	6	1.1e-34	140.6
	AYLW17-1_SAMN06183603_METAG-scaffold_8483_3	mOTUs	AYLW17-1	SAMN06183603	marine			Class01	ExtraOrder11	ExtraFamily33	67.3	162	51	1	1.1e-62	233
	AYLW17-1_SAMN06183604_METAG-scaffold_2264_12	mOTUs	AYLW17-1	SAMN06183604	marine			NA	NA	NA	77.8	45	10	0	2.3e-15	73.9
	AYLW17-1_SAMN06183604_METAG-scaffold_38139_1	mOTUs	AYLW17-1	SAMN06183604	marine			Class04	Demuto	Demuto05	86.9	84	11	0	6.2e-43	166.4
	AYLW17-1_SAMN06183604_METAG-scaffold_45132_1	mOTUs	AYLW17-1	SAMN06183604	marine			Class04	Demuto	Demuto05	87	422	54	1	1.4e-220	758.8
	AYLW17-1_SAMN06183604_METAG-scaffold_53691_1	mOTUs	AYLW17-1	SAMN06183604	marine			NA	NA	NA	63.3	60	22	0	1.4e-18	87.4
	AYLW17-1_SAMN06183604_METAG-scaffold_587_3	mOTUs	AYLW17-1	SAMN06183604	marine			Class01	ExtraOrder11	ExtraFamily33	69	168	48	2	1.1e-65	243
	AYLW17-1_SAMN06183605_METAG-scaffold_4042_2	mOTUs	AYLW17-1	SAMN06183605	marine			Class01	ExtraOrder11	ExtraFamily33	67.3	162	51	1	1.1e-62	233
	AYLW17-1_SAMN06183606_METAG-scaffold_2185_1	mOTUs	AYLW17-1	SAMN06183606	marine			NA	NA	NA	77.8	45	10	0	2.3e-15	73.9
	AYLW17-1_SAMN06183606_METAG-scaffold_2185_2	mOTUs	AYLW17-1	SAMN06183606	marine			NA	NA	NA	39.1	202	109	6	7.9e-33	134.4
	AYLW17-1_SAMN06183606_METAG-scaffold_9715_1	mOTUs	AYLW17-1	SAMN06183606	marine			Class01	ExtraOrder11	ExtraFamily33	67.5	163	49	2	4.2e-62	231.1
	AYLW17-1_SAMN06183607_METAG-scaffold_17396_2	mOTUs	AYLW17-1	SAMN06183607	marine			Class01	ExtraOrder11	ExtraFamily33	69	168	48	2	8e-66	243.4
	AYLW17-1_SAMN06183607_METAG-scaffold_3898_1	mOTUs	AYLW17-1	SAMN06183607	marine			NA	NA	NA	77.8	45	10	0	2.3e-15	73.9
	AYLW17-1_SAMN06183607_METAG-scaffold_3898_2	mOTUs	AYLW17-1	SAMN06183607	marine			NA	NA	NA	39.6	207	111	6	6e-36	144.8
	AYLW17-1_SAMN06183608_METAG-scaffold_59677_1	mOTUs	AYLW17-1	SAMN06183608	marine			Class01	ExtraOrder11	Singleton	88.5	96	11	0	1.3e-50	192.2
	AYLW17-1_SAMN06183609_METAG-scaffold_13920_1	mOTUs	AYLW17-1	SAMN06183609	marine			Class01	ExtraOrder11	Singleton	87.5	96	12	0	1.4e-49	188.7
	AYLW17-1_SAMN06183609_METAG-scaffold_41993_1	mOTUs	AYLW17-1	SAMN06183609	marine			Class04	Demuto	Demuto05	81.5	119	22	0	3.3e-53	201.4
	AYLW17-1_SAMN06183610_METAG-scaffold_12229_3	mOTUs	AYLW17-1	SAMN06183610	marine			Class01	ExtraOrder11	Singleton	88.5	96	11	0	1.3e-50	192.2
	AYLW17-1_SAMN06183612_METAG-scaffold_976_14	mOTUs	AYLW17-1	SAMN06183612	marine			Class01	ExtraOrder11	ExtraFamily33	69	168	48	2	1.1e-65	243
	AYLW17-1_SAMN06183613_METAG-scaffold_555_22	mOTUs	AYLW17-1	SAMN06183613	marine			Class01	ExtraOrder11	Singleton	88.5	96	11	0	1.3e-50	192.2
	AYLW17-1_SAMN06183614_METAG-scaffold_1614_12	mOTUs	AYLW17-1	SAMN06183614	marine			NA	NA	NA	77.8	45	10	0	2.3e-15	73.9
	AYLW17-1_SAMN06183614_METAG-scaffold_275_3	mOTUs	AYLW17-1	SAMN06183614	marine			Class01	ExtraOrder11	ExtraFamily33	69	168	48	2	1.1e-65	243
	AYLW17-1_SAMN06183614_METAG-scaffold_64981_1	mOTUs	AYLW17-1	SAMN06183614	marine			NA	NA	NA	44.3	230	98	4	1.7e-50	193
	AYLW17-1_SAMN06183615_METAG-scaffold_531_22	mOTUs	AYLW17-1	SAMN06183615	marine			Class01	ExtraOrder11	ExtraFamily33	66.7	162	52	1	2.4e-62	231.9
	AYLW17-1_SAMN06183616_METAG-scaffold_13871_1	mOTUs	AYLW17-1	SAMN06183616	marine			Class01	ExtraOrder11	ExtraFamily33	68.3	167	51	1	1.1e-65	243
	AYLW17-1_SAMN06183617_METAG-scaffold_6137_5	mOTUs	AYLW17-1	SAMN06183617	marine			Class01	ExtraOrder11	ExtraFamily33	69	168	48	2	1.1e-65	243
	AYLW17-1_SAMN06183617_METAG-scaffold_7115_1	mOTUs	AYLW17-1	SAMN06183617	marine			NA	NA	NA	77.8	45	10	0	2.3e-15	73.9
	AYLW17-1_SAMN06183617_METAG-scaffold_7115_2	mOTUs	AYLW17-1	SAMN06183617	marine			NA	NA	NA	39.6	202	108	5	4.7e-33	135.2
	AYLW17-1_SAMN06183618_METAG-scaffold_11097_1	mOTUs	AYLW17-1	SAMN06183618	marine			NA	NA	NA	41	210	107	6	6.1e-36	144.8
	AYLW17-1_SAMN06183619_METAG-scaffold_33410_2	mOTUs	AYLW17-1	SAMN06183619	marine			Class01	ExtraOrder11	ExtraFamily33	67.3	162	51	1	1.1e-62	233
	AYLW17-1_SAMN06183619_METAG-scaffold_87756_1	mOTUs	AYLW17-1	SAMN06183619	marine			Class04	Demuto	Demuto05	88.7	221	25	0	1.7e-116	412.1
	AYLW17-1_SAMN06183621_METAG-scaffold_9286_3	mOTUs	AYLW17-1	SAMN06183621	marine			Class01	ExtraOrder11	ExtraFamily33	68.5	168	49	2	8.9e-65	240
	AYLW17-1_SAMN06183623_METAG-scaffold_13060_1	mOTUs	AYLW17-1	SAMN06183623	marine			Class01	ExtraOrder11	ExtraFamily33	67.3	162	51	1	1.1e-62	233
	AYLW17-1_SAMN06183626_METAG-scaffold_56196_1	mOTUs	AYLW17-1	SAMN06183626	marine			NA	NA	NA	38.5	200	93	4	1.1e-34	140.2
	AYLW17-1_SAMN06183638_METAG-scaffold_110201_1	mOTUs	AYLW17-1	SAMN06183638	marine			NA	NA	NA	48	127	66	0	1e-34	139.8
	AYLW17-1_SAMN07224081_METAG-scaffold_265_32	mOTUs	AYLW17-1	SAMN07224081	marine			Class01	ExtraOrder11	Singleton	88.5	96	11	0	1.3e-50	192.2
	AYLW17-1_SAMN07224082_METAG-scaffold_22259_3	mOTUs	AYLW17-1	SAMN07224082	marine			Class01	ExtraOrder11	Singleton	88.5	96	11	0	1.3e-50	192.2
	AYLW17-1_SAMN07224083_METAG-scaffold_149481_1	mOTUs	AYLW17-1	SAMN07224083	marine			NA	NA	NA	54.5	66	29	1	1.4e-14	72.4
	AYLW17-1_SAMN07224083_METAG-scaffold_1870_3	mOTUs	AYLW17-1	SAMN07224083	marine			Class01	ExtraOrder11	Singleton	88.5	96	11	0	1.3e-50	192.2
	AYLW17-1_SAMN07224084_METAG-scaffold_1201_13	mOTUs	AYLW17-1	SAMN07224084	marine			Class01	ExtraOrder11	Singleton	88.5	96	11	0	1.3e-50	192.2
	AYLW17-1_SAMN07224085_METAG-scaffold_138_21	mOTUs	AYLW17-1	SAMN07224085	marine			NA	NA	NA	47.5	263	124	6	3.1e-63	235.7
	AYLW17-1_SAMN07224085_METAG-scaffold_94_32	mOTUs	AYLW17-1	SAMN07224085	marine			Class01	ExtraOrder11	Singleton	88.5	96	11	0	1.3e-50	192.2
	AYLW17-1_SAMN07224086_METAG-scaffold_91_43	mOTUs	AYLW17-1	SAMN07224086	marine			Class01	ExtraOrder11	ExtraFamily33	69	168	48	2	1.1e-65	243
	AYLW17-1_SAMN07224087_METAG-scaffold_77_5	mOTUs	AYLW17-1	SAMN07224087	marine			Class01	ExtraOrder11	Singleton	88.5	96	11	0	1.3e-50	192.2
	AYLW17-1_SAMN07224088_METAG-scaffold_131138_1	mOTUs	AYLW17-1	SAMN07224088	marine			NA	NA	NA	27	204	109	7	1.1e-11	63.9
	AYLW17-1_SAMN07224088_METAG-scaffold_1686_13	mOTUs	AYLW17-1	SAMN07224088	marine			Class01	ExtraOrder11	ExtraFamily33	69	168	48	2	1.1e-65	243
	AYLW17-1_SAMN07224088_METAG-scaffold_215061_1	mOTUs	AYLW17-1	SAMN07224088	marine			NA	NA	NA	54.5	66	29	1	1.4e-14	72.4
	AYLW17-1_SAMN07224088_METAG-scaffold_59806_2	mOTUs	AYLW17-1	SAMN07224088	marine			NA	NA	NA	33.8	136	62	4	2e-14	72.4
	AYLW17-1_SAMN07224089_METAG-scaffold_186_32	mOTUs	AYLW17-1	SAMN07224089	marine			Class01	ExtraOrder11	Singleton	88.5	96	11	0	1.3e-50	192.2
	AYLW17-1_SAMN07224089_METAG-scaffold_214_2	mOTUs	AYLW17-1	SAMN07224089	marine			NA	NA	NA	77.8	45	10	0	2.3e-15	73.9
	AYLW17-1_SAMN07224090_METAG-scaffold_1901_13	mOTUs	AYLW17-1	SAMN07224090	marine			Class01	ExtraOrder11	ExtraFamily33	67.3	162	51	1	1.1e-62	233
	AYLW17-1_SAMN07224090_METAG-scaffold_2404_9	mOTUs	AYLW17-1	SAMN07224090	marine			NA	NA	NA	43.7	396	190	5	1.2e-88	320.5
	AYLW17-1_SAMN07224091_METAG-scaffold_122_3	mOTUs	AYLW17-1	SAMN07224091	marine			Class01	ExtraOrder11	Singleton	88.5	96	11	0	1.3e-50	192.2
	AYLW17-1_SAMN07224091_METAG-scaffold_2320_10	mOTUs	AYLW17-1	SAMN07224091	marine			NA	NA	NA	47.5	263	124	5	9.1e-63	234.2
	AYLW17-1_SAMN07224091_METAG-scaffold_27343_2	mOTUs	AYLW17-1	SAMN07224091	marine			NA	NA	NA	46.5	275	117	4	1.4e-67	250
	AYLW17-1_SAMN07224092_METAG-scaffold_296_2	mOTUs	AYLW17-1	SAMN07224092	marine			NA	NA	NA	77.8	45	10	0	2.3e-15	73.9
	AYLW17-1_SAMN07224092_METAG-scaffold_296_3	mOTUs	AYLW17-1	SAMN07224092	marine			NA	NA	NA	39.1	202	109	6	7.9e-33	134.4
	AYLW17-1_SAMN07224092_METAG-scaffold_83_32	mOTUs	AYLW17-1	SAMN07224092	marine			Class01	ExtraOrder11	ExtraFamily33	69	168	48	2	1.1e-65	243
	AYLW17-1_SAMN07224093_METAG-scaffold_110_43	mOTUs	AYLW17-1	SAMN07224093	marine			Class01	ExtraOrder11	Singleton	88.5	96	11	0	1.3e-50	192.2
	AYLW17-1_SAMN07224093_METAG-scaffold_9270_2	mOTUs	AYLW17-1	SAMN07224093	marine			NA	NA	NA	47	304	131	4	2.3e-77	282.7
	AYLW17-1_SAMN07224094_METAG-scaffold_122798_1	mOTUs	AYLW17-1	SAMN07224094	marine			NA	NA	NA	54.2	72	31	2	4.6e-15	73.6
	AYLW17-1_SAMN07224094_METAG-scaffold_2151_2	mOTUs	AYLW17-1	SAMN07224094	marine			NA	NA	NA	42.5	797	404	12	4.8e-174	605.1
	AYLW17-1_SAMN07224094_METAG-scaffold_56_43	mOTUs	AYLW17-1	SAMN07224094	marine			Class01	ExtraOrder11	Singleton	88.5	96	11	0	1.3e-50	192.2
	AYLW17-1_SAMN07224095_METAG-scaffold_131_43	mOTUs	AYLW17-1	SAMN07224095	marine			Class01	ExtraOrder11	ExtraFamily33	69	168	48	2	1.1e-65	243
	AYLW17-1_SAMN07224095_METAG-scaffold_3638_6	mOTUs	AYLW17-1	SAMN07224095	marine			NA	NA	NA	45.6	241	101	4	3.1e-55	208.8
	AYLW17-1_SAMN07224096_METAG-scaffold_1280_3	mOTUs	AYLW17-1	SAMN07224096	marine			Class01	ExtraOrder11	Singleton	88.5	96	11	0	1.3e-50	192.2
	AYLW17-1_SAMN07224096_METAG-scaffold_6598_3	mOTUs	AYLW17-1	SAMN07224096	marine			NA	NA	NA	46.2	247	103	4	3.4e-57	215.3
	AYLW17-1_SAMN07224097_METAG-scaffold_1193_13	mOTUs	AYLW17-1	SAMN07224097	marine			Class01	ExtraOrder11	Singleton	88.5	96	11	0	1.3e-50	192.2
	AYLW17-1_SAMN07224097_METAG-scaffold_5523_2	mOTUs	AYLW17-1	SAMN07224097	marine			NA	NA	NA	35.9	541	299	8	2.2e-90	326.6
	AYLW17-1_SAMN07224098_METAG-scaffold_103_3	mOTUs	AYLW17-1	SAMN07224098	marine			Class01	ExtraOrder11	Singleton	88.5	96	11	0	1.3e-50	192.2
	AYLW17-1_SAMN07224098_METAG-scaffold_30076_1	mOTUs	AYLW17-1	SAMN07224098	marine			NA	NA	NA	45.6	241	101	4	4e-55	208.4
	AYLW17-1_SAMN07224099_METAG-scaffold_14579_1	mOTUs	AYLW17-1	SAMN07224099	marine			NA	NA	NA	48.3	290	120	4	8.8e-76	277.3
	AYLW17-1_SAMN07224099_METAG-scaffold_8597_1	mOTUs	AYLW17-1	SAMN07224099	marine			Class01	ExtraOrder11	Singleton	88.5	96	11	0	1.3e-50	192.2
	AYLW17-1_SAMN07224100_METAG-scaffold_13366_3	mOTUs	AYLW17-1	SAMN07224100	marine			NA	NA	NA	46.2	247	103	4	3.4e-57	215.3
	AYLW17-1_SAMN07224100_METAG-scaffold_140_3	mOTUs	AYLW17-1	SAMN07224100	marine			Class01	ExtraOrder11	Singleton	88.5	96	11	0	1.3e-50	192.2
	AYLW17-1_SAMN07224101_METAG-scaffold_139_5	mOTUs	AYLW17-1	SAMN07224101	marine			Class01	ExtraOrder11	ExtraFamily33	69	168	48	2	1.1e-65	243
	AYLW17-1_SAMN07224101_METAG-scaffold_2947_3	mOTUs	AYLW17-1	SAMN07224101	marine			NA	NA	NA	45.6	241	101	4	3.1e-55	208.8
	AYLW17-1_SAMN07224102_METAG-scaffold_17487_3	mOTUs	AYLW17-1	SAMN07224102	marine			NA	NA	NA	46.2	247	103	4	2.6e-57	215.7
	AYLW17-1_SAMN07224102_METAG-scaffold_2206_3	mOTUs	AYLW17-1	SAMN07224102	marine			Class01	ExtraOrder11	Singleton	88.5	96	11	0	1.3e-50	192.2
	AYLW17-1_SAMN07224103_METAG-scaffold_1043_3	mOTUs	AYLW17-1	SAMN07224103	marine			NA	NA	NA	42.5	797	404	11	1.3e-174	607.1
	AYLW17-1_SAMN07224103_METAG-scaffold_112359_1	mOTUs	AYLW17-1	SAMN07224103	marine			NA	NA	NA	47.2	36	19	0	2.2e-06	43.9
	AYLW17-1_SAMN07224103_METAG-scaffold_543_13	mOTUs	AYLW17-1	SAMN07224103	marine			Class01	ExtraOrder11	Singleton	88.5	96	11	0	1.3e-50	192.2
	AYLW17-1_SAMN07224104_METAG-scaffold_129503_1	mOTUs	AYLW17-1	SAMN07224104	marine			NA	NA	NA	44.1	34	19	0	1.2e-05	42.4
	AYLW17-1_SAMN07224104_METAG-scaffold_1772_3	mOTUs	AYLW17-1	SAMN07224104	marine			NA	NA	NA	45.6	241	101	4	3.1e-55	208.8
	AYLW17-1_SAMN07224104_METAG-scaffold_92787_1	mOTUs	AYLW17-1	SAMN07224104	marine			NA	NA	NA	30.8	117	56	6	3.2e-06	45.4
	AYLW17-1_SAMN07224104_METAG-scaffold_96_43	mOTUs	AYLW17-1	SAMN07224104	marine			Class01	ExtraOrder11	ExtraFamily33	69	168	48	2	1.1e-65	243
	AYLW17-1_SAMN07224105_METAG-scaffold_1677_10	mOTUs	AYLW17-1	SAMN07224105	marine			NA	NA	NA	39.1	202	109	6	7.9e-33	134.4
	AYLW17-1_SAMN07224105_METAG-scaffold_1677_11	mOTUs	AYLW17-1	SAMN07224105	marine			NA	NA	NA	77.8	45	10	0	2.3e-15	73.9
	AYLW17-1_SAMN07224105_METAG-scaffold_21308_3	mOTUs	AYLW17-1	SAMN07224105	marine			Class01	ExtraOrder11	Singleton	80.3	127	24	1	6.2e-61	226.9
	AYLW17-1_SAMN07224105_METAG-scaffold_6813_1	mOTUs	AYLW17-1	SAMN07224105	marine			NA	NA	NA	46.9	307	133	4	3.9e-77	282
	AYLW17-1_SAMN07224106_METAG-scaffold_5699_5	mOTUs	AYLW17-1	SAMN07224106	marine			NA	NA	NA	77.8	45	10	0	2.3e-15	73.9
	AYLW17-1_SAMN07224106_METAG-scaffold_603_11	mOTUs	AYLW17-1	SAMN07224106	marine			NA	NA	NA	45.4	339	153	5	5.1e-80	291.6
	AYLW17-1_SAMN07224106_METAG-scaffold_603_12	mOTUs	AYLW17-1	SAMN07224106	marine			NA	NA	NA	39.6	525	291	8	1.6e-101	363.6
	AYLW17-1_SAMN07224106_METAG-scaffold_727_5	mOTUs	AYLW17-1	SAMN07224106	marine			Class01	ExtraOrder11	ExtraFamily33	67.3	162	51	1	1.1e-62	233
	AYLW17-1_SAMN07224107_METAG-scaffold_7411_3	mOTUs	AYLW17-1	SAMN07224107	marine			NA	NA	NA	46.8	269	113	4	2.8e-65	242.3
	AYLW17-1_SAMN07224108_METAG-scaffold_149461_1	mOTUs	AYLW17-1	SAMN07224108	marine			NA	NA	NA	62.2	74	25	1	3e-22	97.8
	AYLW17-1_SAMN07224108_METAG-scaffold_1904_3	mOTUs	AYLW17-1	SAMN07224108	marine			NA	NA	NA	45.6	241	101	4	3.1e-55	208.8
	AYLW17-1_SAMN07224108_METAG-scaffold_24219_1	mOTUs	AYLW17-1	SAMN07224108	marine			NA	NA	NA	31	245	126	6	2.6e-18	87
	AYLW17-1_SAMN07224108_METAG-scaffold_299_3	mOTUs	AYLW17-1	SAMN07224108	marine			Class01	ExtraOrder11	Singleton	88.5	96	11	0	1.3e-50	192.2
	AYLW17-1_SAMN07224109_METAG-scaffold_372_11	mOTUs	AYLW17-1	SAMN07224109	marine			NA	NA	NA	47.1	263	125	6	1.6e-62	233.4
	AYLW17-1_SAMN07224109_METAG-scaffold_372_15	mOTUs	AYLW17-1	SAMN07224109	marine			Class01	ExtraOrder11	Singleton	87.5	96	12	0	8.3e-50	189.5
	AYLW17-1_SAMN07224109_METAG-scaffold_6300_2	mOTUs	AYLW17-1	SAMN07224109	marine			NA	NA	NA	46.4	304	133	4	3.3e-76	278.9
	AYLW17-1_SAMN07224110_METAG-scaffold_303_32	mOTUs	AYLW17-1	SAMN07224110	marine			Class01	ExtraOrder11	ExtraFamily33	69	168	48	2	1.1e-65	243
	AYLW17-1_SAMN07224110_METAG-scaffold_3202_3	mOTUs	AYLW17-1	SAMN07224110	marine			NA	NA	NA	45.6	241	101	4	3.1e-55	208.8
	AYLW17-1_SAMN07224111_METAG-scaffold_10054_1	mOTUs	AYLW17-1	SAMN07224111	marine			NA	NA	NA	43	433	216	5	4.7e-94	338.6
	AYLW17-1_SAMN07224111_METAG-scaffold_13963_4	mOTUs	AYLW17-1	SAMN07224111	marine			Class01	ExtraOrder11	Singleton	88.5	96	11	0	1.3e-50	192.2
	AYLW17-1_SAMN07224111_METAG-scaffold_414_2	mOTUs	AYLW17-1	SAMN07224111	marine			NA	NA	NA	77.8	45	10	0	2.3e-15	73.9
	AYLW17-1_SAMN07224111_METAG-scaffold_414_3	mOTUs	AYLW17-1	SAMN07224111	marine			NA	NA	NA	39.6	202	108	5	4.7e-33	135.2
	AYLW17-1_SAMN07224111_METAG-scaffold_58277_1	mOTUs	AYLW17-1	SAMN07224111	marine			NA	NA	NA	37.7	61	36	1	1e-08	53.1
	AYLW17-1_SAMN07224112_METAG-scaffold_9194_3	mOTUs	AYLW17-1	SAMN07224112	marine			NA	NA	NA	38.5	200	93	4	3.3e-34	138.7
	AYLW17-1_SAMN07224113_METAG-scaffold_15351_1	mOTUs	AYLW17-1	SAMN07224113	marine			NA	NA	NA	46.2	247	103	4	3.4e-57	215.3
	AYLW17-1_SAMN07224113_METAG-scaffold_364_3	mOTUs	AYLW17-1	SAMN07224113	marine			Class01	ExtraOrder11	ExtraFamily33	67.3	162	51	1	1.1e-62	233
	AYLW17-1_SAMN07224113_METAG-scaffold_65141_2	mOTUs	AYLW17-1	SAMN07224113	marine			NA	NA	NA	77.8	45	10	0	2.3e-15	73.9
	AYLW17-1_SAMN07224114_METAG-scaffold_4928_5	mOTUs	AYLW17-1	SAMN07224114	marine			Class01	ExtraOrder11	ExtraFamily33	55.7	318	93	3	2.4e-95	342.4
	AYLW17-1_SAMN07224114_METAG-scaffold_85_27	mOTUs	AYLW17-1	SAMN07224114	marine			NA	NA	NA	42.3	797	406	11	6.3e-174	604.7
	AYLW17-1_SAMN07224115_METAG-scaffold_15182_1	mOTUs	AYLW17-1	SAMN07224115	marine			NA	NA	NA	46.2	247	103	4	2.6e-57	215.7
	AYLW17-1_SAMN07224115_METAG-scaffold_179723_1	mOTUs	AYLW17-1	SAMN07224115	marine			Class01	ExtraOrder11	Singleton	62.3	77	29	0	4.8e-25	107.1
	AYLW17-1_SAMN07224115_METAG-scaffold_18398_1	mOTUs	AYLW17-1	SAMN07224115	marine			NA	NA	NA	25.9	201	115	6	1.2e-13	70.5
	AYLW17-1_SAMN07224115_METAG-scaffold_3180_10	mOTUs	AYLW17-1	SAMN07224115	marine			NA	NA	NA	39.1	202	109	6	7.9e-33	134.4
	AYLW17-1_SAMN07224115_METAG-scaffold_3180_11	mOTUs	AYLW17-1	SAMN07224115	marine			NA	NA	NA	77.8	45	10	0	2.3e-15	73.9
	AYLW17-1_SAMN07224115_METAG-scaffold_38160_1	mOTUs	AYLW17-1	SAMN07224115	marine			NA	NA	NA	34.6	136	77	2	2.6e-17	82
	AYLW17-1_SAMN07224115_METAG-scaffold_38160_2	mOTUs	AYLW17-1	SAMN07224115	marine			NA	NA	NA	39.7	156	78	5	2e-23	102.4
	AYLW17-1_SAMN07224115_METAG-scaffold_38945_1	mOTUs	AYLW17-1	SAMN07224115	marine			Class04	Demuto	Demuto09	61.2	80	28	1	1.7e-24	105.5
	AYLW17-1_SAMN07224115_METAG-scaffold_38945_2	mOTUs	AYLW17-1	SAMN07224115	marine			NA	NA	NA	49.2	61	30	1	3.1e-11	61.2
	AYLW17-1_SAMN07224115_METAG-scaffold_465_3	mOTUs	AYLW17-1	SAMN07224115	marine			Class01	ExtraOrder11	Singleton	88.5	96	11	0	1.3e-50	192.2
	AYLW17-1_SAMN07224115_METAG-scaffold_49595_1	mOTUs	AYLW17-1	SAMN07224115	marine			NA	NA	NA	31	245	126	6	1.8e-18	87
	AYLW17-1_SAMN07224115_METAG-scaffold_74798_1	mOTUs	AYLW17-1	SAMN07224115	marine			NA	NA	NA	41.5	123	68	2	5.3e-22	98.2
	AYLW17-1_SAMN07224116_METAG-scaffold_10160_5	mOTUs	AYLW17-1	SAMN07224116	marine			Class01	ExtraOrder11	Singleton	80	70	14	0	2.3e-27	114.8
	AYLW17-1_SAMN07224116_METAG-scaffold_192190_1	mOTUs	AYLW17-1	SAMN07224116	marine			NA	NA	NA	42.4	92	49	2	3.1e-15	75.5
	AYLW17-1_SAMN07224116_METAG-scaffold_19318_1	mOTUs	AYLW17-1	SAMN07224116	marine			NA	NA	NA	49.2	61	30	1	3.1e-11	61.2
	AYLW17-1_SAMN07224116_METAG-scaffold_19318_2	mOTUs	AYLW17-1	SAMN07224116	marine			NA	NA	NA	54.5	66	29	1	1.4e-14	72.4
	AYLW17-1_SAMN07224116_METAG-scaffold_21453_1	mOTUs	AYLW17-1	SAMN07224116	marine			NA	NA	NA	37.5	56	35	0	1.3e-08	52
	AYLW17-1_SAMN07224116_METAG-scaffold_21453_2	mOTUs	AYLW17-1	SAMN07224116	marine			NA	NA	NA	25.9	201	115	6	2e-13	69.7
	AYLW17-1_SAMN07224116_METAG-scaffold_3965_3	mOTUs	AYLW17-1	SAMN07224116	marine			NA	NA	NA	45.6	241	101	4	3.1e-55	208.8
	AYLW17-1_SAMN07224116_METAG-scaffold_64142_1	mOTUs	AYLW17-1	SAMN07224116	marine			Class01	ExtraOrder11	Singleton	88.5	96	11	0	1.3e-50	192.2
	AYLW17-1_SAMN07224116_METAG-scaffold_7737_1	mOTUs	AYLW17-1	SAMN07224116	marine			NA	NA	NA	37.4	567	295	15	3.3e-84	306.2
	AYLW17-1_SAMN07224116_METAG-scaffold_7737_2	mOTUs	AYLW17-1	SAMN07224116	marine			NA	NA	NA	40.4	156	77	6	2e-23	102.4
	AYLW17-1_SAMN07224117_METAG-scaffold_124873_1	mOTUs	AYLW17-1	SAMN07224117	marine			NA	NA	NA	37.7	61	36	1	1.6e-08	53.1
	AYLW17-1_SAMN07224117_METAG-scaffold_157888_1	mOTUs	AYLW17-1	SAMN07224117	marine			Class01	ExtraOrder11	Singleton	59.7	77	31	0	1.9e-24	105.1
	AYLW17-1_SAMN07224117_METAG-scaffold_200_3	mOTUs	AYLW17-1	SAMN07224117	marine			Class01	ExtraOrder11	Singleton	88.5	96	11	0	1.3e-50	192.2
	AYLW17-1_SAMN07224117_METAG-scaffold_2768_10	mOTUs	AYLW17-1	SAMN07224117	marine			NA	NA	NA	38.6	202	110	6	2.3e-32	132.9
	AYLW17-1_SAMN07224117_METAG-scaffold_2768_11	mOTUs	AYLW17-1	SAMN07224117	marine			NA	NA	NA	77.8	45	10	0	2.3e-15	73.9
	AYLW17-1_SAMN07224117_METAG-scaffold_3738_3	mOTUs	AYLW17-1	SAMN07224117	marine			NA	NA	NA	45.6	241	101	4	3.1e-55	208.8
	AYLW17-1_SAMN07224118_METAG-scaffold_168194_1	mOTUs	AYLW17-1	SAMN07224118	marine			NA	NA	NA	38.3	60	30	3	5.8e-06	43.5
	AYLW17-1_SAMN07224118_METAG-scaffold_173_3	mOTUs	AYLW17-1	SAMN07224118	marine			Class01	ExtraOrder11	ExtraFamily33	69	168	48	2	1.1e-65	243
	AYLW17-1_SAMN07224118_METAG-scaffold_2363_3	mOTUs	AYLW17-1	SAMN07224118	marine			NA	NA	NA	45.6	241	101	4	3.1e-55	208.8
	AYLW17-1_SAMN07224118_METAG-scaffold_3233_2	mOTUs	AYLW17-1	SAMN07224118	marine			NA	NA	NA	77.8	45	10	0	2.3e-15	73.9
	AYLW17-1_SAMN07224118_METAG-scaffold_3233_3	mOTUs	AYLW17-1	SAMN07224118	marine			NA	NA	NA	39.6	202	108	5	4.7e-33	135.2
	AYLW17-1_SAMN07224118_METAG-scaffold_64678_1	mOTUs	AYLW17-1	SAMN07224118	marine			Class01	ExtraOrder11	Singleton	82.7	75	13	0	4.3e-35	140.2
	AYLW17-1_SAMN07224119_METAG-scaffold_24905_1	mOTUs	AYLW17-1	SAMN07224119	marine			Class01	ExtraOrder11	ExtraFamily33	62.5	176	50	2	2.5e-60	225.3
	AYLW17-1_SAMN07224119_METAG-scaffold_7923_3	mOTUs	AYLW17-1	SAMN07224119	marine			NA	NA	NA	48.6	290	119	4	6.7e-76	277.7
	AYLW17-1_SAMN07224120_METAG-scaffold_10411_3	mOTUs	AYLW17-1	SAMN07224120	marine			NA	NA	NA	43	433	216	5	4.7e-94	338.6
	AYLW17-1_SAMN07224120_METAG-scaffold_31543_1	mOTUs	AYLW17-1	SAMN07224120	marine			NA	NA	NA	25.9	201	115	6	2e-13	69.7
	AYLW17-1_SAMN07224120_METAG-scaffold_37907_1	mOTUs	AYLW17-1	SAMN07224120	marine			NA	NA	NA	28.5	449	278	5	2e-46	180.3
	AYLW17-1_SAMN07224120_METAG-scaffold_410_22	mOTUs	AYLW17-1	SAMN07224120	marine			NA	NA	NA	47.5	263	124	5	9.1e-63	234.2
	AYLW17-1_SAMN07224120_METAG-scaffold_468_3	mOTUs	AYLW17-1	SAMN07224120	marine			Class01	ExtraOrder11	Singleton	88.5	96	11	0	1.3e-50	192.2
	AYLW17-1_SAMN07224120_METAG-scaffold_89687_1	mOTUs	AYLW17-1	SAMN07224120	marine			NA	NA	NA	46.9	64	33	1	4.1e-11	60.8
	AYLW17-1_SAMN07224120_METAG-scaffold_90102_1	mOTUs	AYLW17-1	SAMN07224120	marine			NA	NA	NA	61.7	60	23	0	4.4e-18	84.7
	AYLW17-1_SAMN07224121_METAG-scaffold_23189_3	mOTUs	AYLW17-1	SAMN07224121	marine			Class01	ExtraOrder11	Singleton	78.9	128	27	0	6.7e-61	226.9
	AYLW17-1_SAMN07224121_METAG-scaffold_3865_2	mOTUs	AYLW17-1	SAMN07224121	marine			NA	NA	NA	47.5	263	124	6	4.1e-63	235.3
	AYLW17-1_SAMN07224121_METAG-scaffold_409_18	mOTUs	AYLW17-1	SAMN07224121	marine			NA	NA	NA	42.2	796	405	11	1.7e-171	596.7
	AYLW17-1_SAMN07224121_METAG-scaffold_86267_1	mOTUs	AYLW17-1	SAMN07224121	marine			NA	NA	NA	56.1	66	28	1	4.8e-15	73.9
	AYLW17-1_SAMN07224122_METAG-scaffold_24524_3	mOTUs	AYLW17-1	SAMN07224122	marine			Class01	ExtraOrder11	Singleton	77.3	128	29	0	4e-60	224.2
	AYLW17-1_SAMN07224122_METAG-scaffold_67822_1	mOTUs	AYLW17-1	SAMN07224122	marine			NA	NA	NA	36.7	60	33	2	0.00047	37.7
	AYLW17-1_SAMN07224122_METAG-scaffold_7392_3	mOTUs	AYLW17-1	SAMN07224122	marine			NA	NA	NA	44.9	396	186	5	4.4e-91	328.6
	AYLW17-1_SAMN07224122_METAG-scaffold_7823_4	mOTUs	AYLW17-1	SAMN07224122	marine			NA	NA	NA	77.8	45	10	0	2.3e-15	73.9
	AYLW17-1_SAMN07224124_METAG-scaffold_12649_3	mOTUs	AYLW17-1	SAMN07224124	marine			Class01	ExtraOrder11	Singleton	50.6	166	75	3	8.5e-40	157.1
	AYLW17-1_SAMN07224124_METAG-scaffold_20563_1	mOTUs	AYLW17-1	SAMN07224124	marine			Class01	ExtraOrder11	Singleton	80.3	127	24	1	6.2e-61	226.9
	AYLW17-1_SAMN07224124_METAG-scaffold_2472_3	mOTUs	AYLW17-1	SAMN07224124	marine			NA	NA	NA	43.2	433	215	5	1.6e-94	340.1
	AYLW17-1_SAMN07224124_METAG-scaffold_29824_1	mOTUs	AYLW17-1	SAMN07224124	marine			NA	NA	NA	25.9	201	115	6	2e-13	69.7
	AYLW17-1_SAMN07224124_METAG-scaffold_48586_1	mOTUs	AYLW17-1	SAMN07224124	marine			NA	NA	NA	49.2	61	30	1	3.1e-11	61.2
	AYLW17-1_SAMN07224124_METAG-scaffold_89458_1	mOTUs	AYLW17-1	SAMN07224124	marine			NA	NA	NA	49	145	56	2	9.6e-32	130.6
	BAEC19-1_SAMN10397929_METAG-scaffold_110010_1	mOTUs	BAEC19-1	SAMN10397929	Marine sediment		deep sea sediments from the Loki’s Castle hydrothermal vent area	Class02	ExtraOrder12	Singleton	82.4	102	18	0	2.2e-47	181.8
	BAEC19-1_SAMN10397929_METAG-scaffold_2656_7	mOTUs	BAEC19-1	SAMN10397929	Marine sediment		deep sea sediments from the Loki’s Castle hydrothermal vent area	Class02	ExtraOrder12	ExtraFamily37	100	1454	0	0	0	2817.3
	BAEC19-1_SAMN10397929_METAG-scaffold_49884_1	mOTUs	BAEC19-1	SAMN10397929	Marine sediment		deep sea sediments from the Loki’s Castle hydrothermal vent area	NA	NA	NA	31.8	519	330	10	3.6e-62	233
	BAEC19-1_SAMN10397929_METAG-scaffold_66326_1	mOTUs	BAEC19-1	SAMN10397929	Marine sediment		deep sea sediments from the Loki’s Castle hydrothermal vent area	NA	NA	NA	45	433	229	5	2.5e-108	386
	BAEC19-1_SAMN10397929_METAG-scaffold_75115_2	mOTUs	BAEC19-1	SAMN10397929	Marine sediment		deep sea sediments from the Loki’s Castle hydrothermal vent area	NA	NA	NA	38.7	535	269	6	1.6e-98	353.6
	BAEC19-1_SAMN10397929_METAG-scaffold_94904_2	mOTUs	BAEC19-1	SAMN10397929	Marine sediment		deep sea sediments from the Loki’s Castle hydrothermal vent area	NA	NA	NA	27.3	143	91	5	0.0002	40.4
	BAEC19-1_SAMN10402039_METAG-scaffold_1195218_1	mOTUs	BAEC19-1	SAMN10402039	Marine sediment		deep sea sediments from the Loki’s Castle hydrothermal vent area	NA	NA	NA	59	139	57	0	1.4e-47	182.6
	BAEC19-1_SAMN10402039_METAG-scaffold_1403_19	mOTUs	BAEC19-1	SAMN10402039	Marine sediment		deep sea sediments from the Loki’s Castle hydrothermal vent area	Class02	ExtraOrder12	Singleton	100	1438	0	0	0	2852.8
	BAEC19-1_SAMN10402039_METAG-scaffold_15932_11	mOTUs	BAEC19-1	SAMN10402039	Marine sediment		deep sea sediments from the Loki’s Castle hydrothermal vent area	Class03	ExtraOrder9	ExtraFamily24	100	106	0	0	2.6e-62	231.1
	BAEC19-1_SAMN10402039_METAG-scaffold_162052_1	mOTUs	BAEC19-1	SAMN10402039	Marine sediment		deep sea sediments from the Loki’s Castle hydrothermal vent area	NA	NA	NA	51	263	127	2	2.4e-77	282.3
	BAEC19-1_SAMN10402039_METAG-scaffold_19253_1	mOTUs	BAEC19-1	SAMN10402039	Marine sediment		deep sea sediments from the Loki’s Castle hydrothermal vent area	Class03	ExtraOrder9	ExtraFamily24	97.3	743	1	1	0	1426
	BAEC19-1_SAMN10402039_METAG-scaffold_19253_2	mOTUs	BAEC19-1	SAMN10402039	Marine sediment		deep sea sediments from the Loki’s Castle hydrothermal vent area	Class03	ExtraOrder9	ExtraFamily24	99.4	181	1	0	1.8e-111	395.2
	BAEC19-1_SAMN10402039_METAG-scaffold_235939_1	mOTUs	BAEC19-1	SAMN10402039	Marine sediment		deep sea sediments from the Loki’s Castle hydrothermal vent area	NA	NA	NA	41.1	231	128	6	3e-36	145.6
	BAEC19-1_SAMN10402039_METAG-scaffold_236430_1	mOTUs	BAEC19-1	SAMN10402039	Marine sediment		deep sea sediments from the Loki’s Castle hydrothermal vent area	NA	NA	NA	37.9	214	126	6	1.8e-33	136.3
	BAEC19-1_SAMN10402039_METAG-scaffold_25736_2	mOTUs	BAEC19-1	SAMN10402039	Marine sediment		deep sea sediments from the Loki’s Castle hydrothermal vent area	Class02	ExtraOrder12	ExtraFamily37	100	1533	0	0	0	3082.4
	BAEC19-1_SAMN10402039_METAG-scaffold_268412_1	mOTUs	BAEC19-1	SAMN10402039	Marine sediment		deep sea sediments from the Loki’s Castle hydrothermal vent area	Class02	ExtraOrder12	ExtraFamily37	63.4	366	134	0	3.7e-148	518.1
	BAEC19-1_SAMN10402039_METAG-scaffold_27869_1	mOTUs	BAEC19-1	SAMN10402039	Marine sediment		deep sea sediments from the Loki’s Castle hydrothermal vent area	NA	NA	NA	35.6	1558	879	42	1.3e-231	797.3
	BAEC19-1_SAMN10402039_METAG-scaffold_279960_2	mOTUs	BAEC19-1	SAMN10402039	Marine sediment		deep sea sediments from the Loki’s Castle hydrothermal vent area	Class04	ExtraOrder4	Singleton	70.2	161	48	0	5.3e-64	237.7
	BAEC19-1_SAMN10402039_METAG-scaffold_28688_3	mOTUs	BAEC19-1	SAMN10402039	Marine sediment		deep sea sediments from the Loki’s Castle hydrothermal vent area	NA	NA	NA	44.2	1482	727	28	0	1162.5
	BAEC19-1_SAMN10402039_METAG-scaffold_368122_1	mOTUs	BAEC19-1	SAMN10402039	Marine sediment		deep sea sediments from the Loki’s Castle hydrothermal vent area	NA	NA	NA	39.6	245	145	2	1.4e-55	209.9
	BAEC19-1_SAMN10402039_METAG-scaffold_4161_20	mOTUs	BAEC19-1	SAMN10402039	Marine sediment		deep sea sediments from the Loki’s Castle hydrothermal vent area	NA	NA	NA	29.8	1554	885	45	2.3e-159	557.4
	BAEC19-1_SAMN10402039_METAG-scaffold_419516_1	mOTUs	BAEC19-1	SAMN10402039	Marine sediment		deep sea sediments from the Loki’s Castle hydrothermal vent area	NA	NA	NA	26	281	191	6	8.7e-21	94.7
	BAEC19-1_SAMN10402039_METAG-scaffold_50567_2	mOTUs	BAEC19-1	SAMN10402039	Marine sediment		deep sea sediments from the Loki’s Castle hydrothermal vent area	NA	NA	NA	35.4	568	295	19	2.6e-77	283.5
	BAEC19-1_SAMN10402039_METAG-scaffold_8745_1	mOTUs	BAEC19-1	SAMN10402039	Marine sediment		deep sea sediments from the Loki’s Castle hydrothermal vent area	NA	NA	NA	25.7	288	184	11	3.6e-14	74.7
	BAEC19-1_SAMN10404972_METAG-scaffold_1033330_1	mOTUs	BAEC19-1	SAMN10404972	Marine sediment		deep sea sediments from the Loki’s Castle hydrothermal vent area	Class03	ExtraOrder9	Singleton	97.4	268	7	0	1.3e-153	535.8
	BAEC19-1_SAMN10404972_METAG-scaffold_1072096_1	mOTUs	BAEC19-1	SAMN10404972	Marine sediment		deep sea sediments from the Loki’s Castle hydrothermal vent area	NA	NA	NA	36.5	219	133	4	6.1e-37	147.9
	BAEC19-1_SAMN10404972_METAG-scaffold_1092688_1	mOTUs	BAEC19-1	SAMN10404972	Marine sediment		deep sea sediments from the Loki’s Castle hydrothermal vent area	Class02	ExtraOrder12	ExtraFamily38	99.5	220	1	0	2.3e-129	454.9
	BAEC19-1_SAMN10404972_METAG-scaffold_1179_10	mOTUs	BAEC19-1	SAMN10404972	Marine sediment		deep sea sediments from the Loki’s Castle hydrothermal vent area	Class03	ExtraOrder9	ExtraFamily24	100	106	0	0	2.6e-62	231.1
	BAEC19-1_SAMN10404972_METAG-scaffold_1179_8	mOTUs	BAEC19-1	SAMN10404972	Marine sediment		deep sea sediments from the Loki’s Castle hydrothermal vent area	Class03	ExtraOrder9	ExtraFamily24	99.4	181	1	0	1.8e-111	395.2
	BAEC19-1_SAMN10404972_METAG-scaffold_1179_9	mOTUs	BAEC19-1	SAMN10404972	Marine sediment		deep sea sediments from the Loki’s Castle hydrothermal vent area	Class03	ExtraOrder9	ExtraFamily24	95.1	889	2	2	0	1664
	BAEC19-1_SAMN10404972_METAG-scaffold_184912_1	mOTUs	BAEC19-1	SAMN10404972	Marine sediment		deep sea sediments from the Loki’s Castle hydrothermal vent area	Class02	ExtraOrder12	Singleton	56.7	254	108	1	4.2e-82	298.1
	BAEC19-1_SAMN10404972_METAG-scaffold_185786_1	mOTUs	BAEC19-1	SAMN10404972	Marine sediment		deep sea sediments from the Loki’s Castle hydrothermal vent area	NA	NA	NA	46.7	165	78	5	1.3e-33	136.3
	BAEC19-1_SAMN10404972_METAG-scaffold_2452217_1	mOTUs	BAEC19-1	SAMN10404972	Marine sediment		deep sea sediments from the Loki’s Castle hydrothermal vent area	NA	NA	NA	67.9	28	9	0	7.1e-07	47
	BAEC19-1_SAMN10404972_METAG-scaffold_25049_3	mOTUs	BAEC19-1	SAMN10404972	Marine sediment		deep sea sediments from the Loki’s Castle hydrothermal vent area	Class03	ExtraOrder9	ExtraFamily27	100	1228	0	0	0	2471.4
	BAEC19-1_SAMN10404972_METAG-scaffold_2554_8	mOTUs	BAEC19-1	SAMN10404972	Marine sediment		deep sea sediments from the Loki’s Castle hydrothermal vent area	NA	NA	NA	100	1409	0	0	0	2822.3
	BAEC19-1_SAMN10404972_METAG-scaffold_28925_1	mOTUs	BAEC19-1	SAMN10404972	Marine sediment		deep sea sediments from the Loki’s Castle hydrothermal vent area	Class04	ExtraOrder5	Singleton	100	1321	0	0	0	2635.5
	BAEC19-1_SAMN10404972_METAG-scaffold_35665_2	mOTUs	BAEC19-1	SAMN10404972	Marine sediment		deep sea sediments from the Loki’s Castle hydrothermal vent area	Class02	ExtraOrder12	Singleton	67.9	1026	298	10	0	1339.3
	BAEC19-1_SAMN10404972_METAG-scaffold_4777_4	mOTUs	BAEC19-1	SAMN10404972	Marine sediment		deep sea sediments from the Loki’s Castle hydrothermal vent area	NA	NA	NA	29.9	1540	875	42	3.6e-165	576.6
	BAEC19-1_SAMN10404972_METAG-scaffold_492703_1	mOTUs	BAEC19-1	SAMN10404972	Marine sediment		deep sea sediments from the Loki’s Castle hydrothermal vent area	NA	NA	NA	28.4	306	203	5	4.9e-40	158.7
	BAEC19-1_SAMN10404972_METAG-scaffold_511302_1	mOTUs	BAEC19-1	SAMN10404972	Marine sediment		deep sea sediments from the Loki’s Castle hydrothermal vent area	NA	NA	NA	26.8	306	204	6	1.7e-27	117.1
	BAEC19-1_SAMN10404972_METAG-scaffold_53373_1	mOTUs	BAEC19-1	SAMN10404972	Marine sediment		deep sea sediments from the Loki’s Castle hydrothermal vent area	NA	NA	NA	31.8	487	299	13	1.7e-60	227.6
	BAEC19-1_SAMN10404972_METAG-scaffold_53373_2	mOTUs	BAEC19-1	SAMN10404972	Marine sediment		deep sea sediments from the Loki’s Castle hydrothermal vent area	NA	NA	NA	33.3	808	475	20	6.3e-114	405.6
	BAEC19-1_SAMN10404972_METAG-scaffold_628121_1	mOTUs	BAEC19-1	SAMN10404972	Marine sediment		deep sea sediments from the Loki’s Castle hydrothermal vent area	Class02	ExtraOrder12	ExtraFamily38	53.8	199	92	0	2e-61	229.2
	BAEC19-1_SAMN10404972_METAG-scaffold_69783_1	mOTUs	BAEC19-1	SAMN10404972	Marine sediment		deep sea sediments from the Loki’s Castle hydrothermal vent area	NA	NA	NA	30	1360	775	38	3.3e-151	530
	BAEC19-1_SAMN10404972_METAG-scaffold_751191_1	mOTUs	BAEC19-1	SAMN10404972	Marine sediment		deep sea sediments from the Loki’s Castle hydrothermal vent area	NA	NA	NA	39.1	133	80	1	2.4e-25	108.6
	BAEC19-1_SAMN10404972_METAG-scaffold_79834_5	mOTUs	BAEC19-1	SAMN10404972	Marine sediment		deep sea sediments from the Loki’s Castle hydrothermal vent area	NA	NA	NA	95.5	221	10	0	9.9e-125	439.5
	BAEC19-1_SAMN10404972_METAG-scaffold_830313_1	mOTUs	BAEC19-1	SAMN10404972	Marine sediment		deep sea sediments from the Loki’s Castle hydrothermal vent area	Class03	ExtraOrder9	ExtraFamily27	60.3	174	69	0	1.7e-66	245.7
	BAEC19-1_SAMN10404972_METAG-scaffold_91766_1	mOTUs	BAEC19-1	SAMN10404972	Marine sediment		deep sea sediments from the Loki’s Castle hydrothermal vent area	NA	NA	NA	34.8	1142	630	22	1.5e-178	620.5
	BAEC19-1_SAMN10404973_METAG-scaffold_1005208_1	mOTUs	BAEC19-1	SAMN10404973	Marine sediment		deep sea sediments from the Loki’s Castle hydrothermal vent area	Class03	ExtraOrder9	ExtraFamily28	58.2	146	50	1	1.8e-47	182.2
	BAEC19-1_SAMN10404973_METAG-scaffold_10201_6	mOTUs	BAEC19-1	SAMN10404973	Marine sediment		deep sea sediments from the Loki’s Castle hydrothermal vent area	Class04	ExtraOrder2	Singleton	100	1569	0	0	0	3183.3
	BAEC19-1_SAMN10404973_METAG-scaffold_108778_2	mOTUs	BAEC19-1	SAMN10404973	Marine sediment		deep sea sediments from the Loki’s Castle hydrothermal vent area	Class03	ExtraOrder9	ExtraFamily27	64.2	176	63	0	6e-72	263.8
	BAEC19-1_SAMN10404973_METAG-scaffold_108778_3	mOTUs	BAEC19-1	SAMN10404973	Marine sediment		deep sea sediments from the Loki’s Castle hydrothermal vent area	Class03	ExtraOrder9	ExtraFamily27	58.2	855	325	11	9.2e-280	956.4
	BAEC19-1_SAMN10404973_METAG-scaffold_108778_4	mOTUs	BAEC19-1	SAMN10404973	Marine sediment		deep sea sediments from the Loki’s Castle hydrothermal vent area	Class03	ExtraOrder9	ExtraFamily28	89.1	174	19	0	6.7e-92	330.1
	BAEC19-1_SAMN10404973_METAG-scaffold_11040_1	mOTUs	BAEC19-1	SAMN10404973	Marine sediment		deep sea sediments from the Loki’s Castle hydrothermal vent area	Class02	ExtraOrder12	ExtraFamily35	100	1534	0	0	0	3066.9
	BAEC19-1_SAMN10404973_METAG-scaffold_11171_8	mOTUs	BAEC19-1	SAMN10404973	Marine sediment		deep sea sediments from the Loki’s Castle hydrothermal vent area	NA	NA	NA	100	1409	0	0	0	2822.3
	BAEC19-1_SAMN10404973_METAG-scaffold_114669_1	mOTUs	BAEC19-1	SAMN10404973	Marine sediment		deep sea sediments from the Loki’s Castle hydrothermal vent area	NA	NA	NA	40.7	1419	737	24	3.9e-293	1001.5
	BAEC19-1_SAMN10404973_METAG-scaffold_1183156_1	mOTUs	BAEC19-1	SAMN10404973	Marine sediment		deep sea sediments from the Loki’s Castle hydrothermal vent area	NA	NA	NA	31.4	245	160	4	1.9e-28	119.8
	BAEC19-1_SAMN10404973_METAG-scaffold_12178_9	mOTUs	BAEC19-1	SAMN10404973	Marine sediment		deep sea sediments from the Loki’s Castle hydrothermal vent area	Class02	ExtraOrder12	Singleton	51.1	1510	653	24	0	1371.3
	BAEC19-1_SAMN10404973_METAG-scaffold_123234_2	mOTUs	BAEC19-1	SAMN10404973	Marine sediment		deep sea sediments from the Loki’s Castle hydrothermal vent area	NA	NA	NA	0
	BAEC19-1_SAMN10404973_METAG-scaffold_136819_8	mOTUs	BAEC19-1	SAMN10404973	Marine sediment		deep sea sediments from the Loki’s Castle hydrothermal vent area	NA	NA	NA	100	322	0	0	8.9e-191	659.4
	BAEC19-1_SAMN10404973_METAG-scaffold_1371529_1	mOTUs	BAEC19-1	SAMN10404973	Marine sediment		deep sea sediments from the Loki’s Castle hydrothermal vent area	NA	NA	NA	67.1	246	81	0	3.5e-102	364.8
	BAEC19-1_SAMN10404973_METAG-scaffold_14101_5	mOTUs	BAEC19-1	SAMN10404973	Marine sediment		deep sea sediments from the Loki’s Castle hydrothermal vent area	Class02	ExtraOrder12	Singleton	100	273	0	0	7.1e-165	573.2
	BAEC19-1_SAMN10404973_METAG-scaffold_14101_6	mOTUs	BAEC19-1	SAMN10404973	Marine sediment		deep sea sediments from the Loki’s Castle hydrothermal vent area	Class02	ExtraOrder12	Singleton	100	1120	0	0	0	2160.6
	BAEC19-1_SAMN10404973_METAG-scaffold_141232_1	mOTUs	BAEC19-1	SAMN10404973	Marine sediment		deep sea sediments from the Loki’s Castle hydrothermal vent area	Class04	ExtraOrder2	ExtraFamily04	100	803	0	0	0	1632.8
	BAEC19-1_SAMN10404973_METAG-scaffold_14403_10	mOTUs	BAEC19-1	SAMN10404973	Marine sediment		deep sea sediments from the Loki’s Castle hydrothermal vent area	Class02	ExtraOrder12	ExtraFamily38	100	1594	0	0	0	2942.5
	BAEC19-1_SAMN10404973_METAG-scaffold_147351_3	mOTUs	BAEC19-1	SAMN10404973	Marine sediment		deep sea sediments from the Loki’s Castle hydrothermal vent area	NA	NA	NA	41.7	667	347	11	6.8e-132	464.9
	BAEC19-1_SAMN10404973_METAG-scaffold_150132_5	mOTUs	BAEC19-1	SAMN10404973	Marine sediment		deep sea sediments from the Loki’s Castle hydrothermal vent area	Class03	ExtraOrder9	ExtraFamily27	63.1	236	87	0	6e-93	334.3
	BAEC19-1_SAMN10404973_METAG-scaffold_153561_1	mOTUs	BAEC19-1	SAMN10404973	Marine sediment		deep sea sediments from the Loki’s Castle hydrothermal vent area	Class02	ExtraOrder12	ExtraFamily38	55.5	661	236	11	1.7e-180	626.3
	BAEC19-1_SAMN10404973_METAG-scaffold_154364_2	mOTUs	BAEC19-1	SAMN10404973	Marine sediment		deep sea sediments from the Loki’s Castle hydrothermal vent area	NA	NA	NA	28.9	121	80	3	0.0004	38.5
	BAEC19-1_SAMN10404973_METAG-scaffold_1551_36	mOTUs	BAEC19-1	SAMN10404973	Marine sediment		deep sea sediments from the Loki’s Castle hydrothermal vent area	Class02	ExtraOrder12	Singleton	100	1325	0	0	0	2658.6
	BAEC19-1_SAMN10404973_METAG-scaffold_156174_2	mOTUs	BAEC19-1	SAMN10404973	Marine sediment		deep sea sediments from the Loki’s Castle hydrothermal vent area	NA	NA	NA	28.9	765	445	21	1.6e-65	244.6
	BAEC19-1_SAMN10404973_METAG-scaffold_164440_4	mOTUs	BAEC19-1	SAMN10404973	Marine sediment		deep sea sediments from the Loki’s Castle hydrothermal vent area	NA	NA	NA	37.7	316	181	6	2.2e-54	206.5
	BAEC19-1_SAMN10404973_METAG-scaffold_168030_1	mOTUs	BAEC19-1	SAMN10404973	Marine sediment		deep sea sediments from the Loki’s Castle hydrothermal vent area	NA	NA	NA	48.6	173	89	0	4.1e-47	181.4
	BAEC19-1_SAMN10404973_METAG-scaffold_1683914_1	mOTUs	BAEC19-1	SAMN10404973	Marine sediment		deep sea sediments from the Loki’s Castle hydrothermal vent area	NA	NA	NA	40.7	226	131	2	3.3e-43	168.7
	BAEC19-1_SAMN10404973_METAG-scaffold_169574_1	mOTUs	BAEC19-1	SAMN10404973	Marine sediment		deep sea sediments from the Loki’s Castle hydrothermal vent area	NA	NA	NA	35.3	102	64	1	6.2e-07	50.4
	BAEC19-1_SAMN10404973_METAG-scaffold_1696_20	mOTUs	BAEC19-1	SAMN10404973	Marine sediment		deep sea sediments from the Loki’s Castle hydrothermal vent area	NA	NA	NA	30.6	1559	881	48	7e-164	572.4
	BAEC19-1_SAMN10404973_METAG-scaffold_170132_1	mOTUs	BAEC19-1	SAMN10404973	Marine sediment		deep sea sediments from the Loki’s Castle hydrothermal vent area	NA	NA	NA	37.6	809	448	14	4.5e-151	528.9
	BAEC19-1_SAMN10404973_METAG-scaffold_17236_2	mOTUs	BAEC19-1	SAMN10404973	Marine sediment		deep sea sediments from the Loki’s Castle hydrothermal vent area	NA	NA	NA	30.5	1320	715	31	6.3e-140	492.7
	BAEC19-1_SAMN10404973_METAG-scaffold_173907_1	mOTUs	BAEC19-1	SAMN10404973	Marine sediment		deep sea sediments from the Loki’s Castle hydrothermal vent area	NA	NA	NA	41.4	577	309	11	2.6e-122	433
	BAEC19-1_SAMN10404973_METAG-scaffold_178554_1	mOTUs	BAEC19-1	SAMN10404973	Marine sediment		deep sea sediments from the Loki’s Castle hydrothermal vent area	NA	NA	NA	30	220	132	7	1.9e-22	99.8
	BAEC19-1_SAMN10404973_METAG-scaffold_18009_1	mOTUs	BAEC19-1	SAMN10404973	Marine sediment		deep sea sediments from the Loki’s Castle hydrothermal vent area	NA	NA	NA	42	219	119	6	6.2e-47	181
	BAEC19-1_SAMN10404973_METAG-scaffold_1808007_1	mOTUs	BAEC19-1	SAMN10404973	Marine sediment		deep sea sediments from the Loki’s Castle hydrothermal vent area	NA	NA	NA	30.6	160	92	5	2.2e-15	75.9
	BAEC19-1_SAMN10404973_METAG-scaffold_18390_11	mOTUs	BAEC19-1	SAMN10404973	Marine sediment		deep sea sediments from the Loki’s Castle hydrothermal vent area	NA	NA	NA	34.7	326	200	6	3.6e-52	199.1
	BAEC19-1_SAMN10404973_METAG-scaffold_186070_1	mOTUs	BAEC19-1	SAMN10404973	Marine sediment		deep sea sediments from the Loki’s Castle hydrothermal vent area	NA	NA	NA	34.5	258	133	7	6.4e-32	131.3
	BAEC19-1_SAMN10404973_METAG-scaffold_18799_7	mOTUs	BAEC19-1	SAMN10404973	Marine sediment		deep sea sediments from the Loki’s Castle hydrothermal vent area	NA	NA	NA	100	1143	0	0	0	2292.7
	BAEC19-1_SAMN10404973_METAG-scaffold_18799_8	mOTUs	BAEC19-1	SAMN10404973	Marine sediment		deep sea sediments from the Loki’s Castle hydrothermal vent area	Class02	ExtraOrder12	ExtraFamily37	53.1	335	155	2	4.7e-105	374.8
	BAEC19-1_SAMN10404973_METAG-scaffold_1890492_1	mOTUs	BAEC19-1	SAMN10404973	Marine sediment		deep sea sediments from the Loki’s Castle hydrothermal vent area	NA	NA	NA	45.6	90	35	3	1.1e-14	73.2
	BAEC19-1_SAMN10404973_METAG-scaffold_19827_6	mOTUs	BAEC19-1	SAMN10404973	Marine sediment		deep sea sediments from the Loki’s Castle hydrothermal vent area	NA	NA	NA	0
	BAEC19-1_SAMN10404973_METAG-scaffold_1995_6	mOTUs	BAEC19-1	SAMN10404973	Marine sediment		deep sea sediments from the Loki’s Castle hydrothermal vent area	Class04	ExtraOrder7	Singleton	100	1264	0	0	0	2548.1
	BAEC19-1_SAMN10404973_METAG-scaffold_201854_1	mOTUs	BAEC19-1	SAMN10404973	Marine sediment		deep sea sediments from the Loki’s Castle hydrothermal vent area	Class02	ExtraOrder12	Singleton	59.1	750	281	8	5e-253	867.5
	BAEC19-1_SAMN10404973_METAG-scaffold_207116_1	mOTUs	BAEC19-1	SAMN10404973	Marine sediment		deep sea sediments from the Loki’s Castle hydrothermal vent area	NA	NA	NA	37.4	927	501	19	5.8e-165	575.1
	BAEC19-1_SAMN10404973_METAG-scaffold_214577_3	mOTUs	BAEC19-1	SAMN10404973	Marine sediment		deep sea sediments from the Loki’s Castle hydrothermal vent area	NA	NA	NA	26.4	364	226	11	6.2e-28	119
	BAEC19-1_SAMN10404973_METAG-scaffold_218303_1	mOTUs	BAEC19-1	SAMN10404973	Marine sediment		deep sea sediments from the Loki’s Castle hydrothermal vent area	NA	NA	NA	35	223	141	2	2.1e-31	131
	BAEC19-1_SAMN10404973_METAG-scaffold_2217111_2	mOTUs	BAEC19-1	SAMN10404973	Marine sediment		deep sea sediments from the Loki’s Castle hydrothermal vent area	NA	NA	NA	34.8	66	43	0	1.3e-09	55.8
	BAEC19-1_SAMN10404973_METAG-scaffold_2243009_1	mOTUs	BAEC19-1	SAMN10404973	Marine sediment		deep sea sediments from the Loki’s Castle hydrothermal vent area	NA	NA	NA	39.4	66	39	1	4.5e-07	47.4
	BAEC19-1_SAMN10404973_METAG-scaffold_2415478_1	mOTUs	BAEC19-1	SAMN10404973	Marine sediment		deep sea sediments from the Loki’s Castle hydrothermal vent area	NA	NA	NA	48.1	52	27	0	1.7e-12	65.1
	BAEC19-1_SAMN10404973_METAG-scaffold_2533_10	mOTUs	BAEC19-1	SAMN10404973	Marine sediment		deep sea sediments from the Loki’s Castle hydrothermal vent area	NA	NA	NA	50	58	29	0	1.6e-13	69.3
	BAEC19-1_SAMN10404973_METAG-scaffold_2533_8	mOTUs	BAEC19-1	SAMN10404973	Marine sediment		deep sea sediments from the Loki’s Castle hydrothermal vent area	Class03	ExtraOrder9	Singleton	100	543	0	0	1.1e-284	972.2
	BAEC19-1_SAMN10404973_METAG-scaffold_2533_9	mOTUs	BAEC19-1	SAMN10404973	Marine sediment		deep sea sediments from the Loki’s Castle hydrothermal vent area	Class03	ExtraOrder9	Singleton	100	638	0	0	0	1280.4
	BAEC19-1_SAMN10404973_METAG-scaffold_255861_1	mOTUs	BAEC19-1	SAMN10404973	Marine sediment		deep sea sediments from the Loki’s Castle hydrothermal vent area	NA	NA	NA	30.4	303	191	8	3.3e-34	140.2
	BAEC19-1_SAMN10404973_METAG-scaffold_25689_5	mOTUs	BAEC19-1	SAMN10404973	Marine sediment		deep sea sediments from the Loki’s Castle hydrothermal vent area	NA	NA	NA	25.3	289	205	6	4.9e-16	81.3
	BAEC19-1_SAMN10404973_METAG-scaffold_260170_1	mOTUs	BAEC19-1	SAMN10404973	Marine sediment		deep sea sediments from the Loki’s Castle hydrothermal vent area	NA	NA	NA	28.3	279	172	7	4.2e-21	97.1
	BAEC19-1_SAMN10404973_METAG-scaffold_276004_1	mOTUs	BAEC19-1	SAMN10404973	Marine sediment		deep sea sediments from the Loki’s Castle hydrothermal vent area	NA	NA	NA	38.3	504	231	21	1.6e-72	267.3
	BAEC19-1_SAMN10404973_METAG-scaffold_276945_2	mOTUs	BAEC19-1	SAMN10404973	Marine sediment		deep sea sediments from the Loki’s Castle hydrothermal vent area	Class02	ExtraOrder12	Singleton	65.5	502	168	3	2.1e-178	619
	BAEC19-1_SAMN10404973_METAG-scaffold_2772580_1	mOTUs	BAEC19-1	SAMN10404973	Marine sediment		deep sea sediments from the Loki’s Castle hydrothermal vent area	NA	NA	NA	40	90	53	1	9.3e-13	66.6
	BAEC19-1_SAMN10404973_METAG-scaffold_284536_1	mOTUs	BAEC19-1	SAMN10404973	Marine sediment		deep sea sediments from the Loki’s Castle hydrothermal vent area	NA	NA	NA	31	116	78	1	2.8e-11	62.8
	BAEC19-1_SAMN10404973_METAG-scaffold_28774_1	mOTUs	BAEC19-1	SAMN10404973	Marine sediment		deep sea sediments from the Loki’s Castle hydrothermal vent area	NA	NA	NA	100	651	0	0	0	1295.8
	BAEC19-1_SAMN10404973_METAG-scaffold_28822_15	mOTUs	BAEC19-1	SAMN10404973	Marine sediment		deep sea sediments from the Loki’s Castle hydrothermal vent area	Class03	ExtraOrder9	ExtraFamily28	100	174	0	0	4.6e-101	360.5
	BAEC19-1_SAMN10404973_METAG-scaffold_302539_3	mOTUs	BAEC19-1	SAMN10404973	Marine sediment		deep sea sediments from the Loki’s Castle hydrothermal vent area	Class03	ExtraOrder9	ExtraFamily20	72.9	129	35	0	1.4e-55	209.1
	BAEC19-1_SAMN10404973_METAG-scaffold_303783_1	mOTUs	BAEC19-1	SAMN10404973	Marine sediment		deep sea sediments from the Loki’s Castle hydrothermal vent area	NA	NA	NA	56.3	318	123	2	2e-105	376.7
	BAEC19-1_SAMN10404973_METAG-scaffold_310424_1	mOTUs	BAEC19-1	SAMN10404973	Marine sediment		deep sea sediments from the Loki’s Castle hydrothermal vent area	NA	NA	NA	34	403	248	7	8.5e-69	254.6
	BAEC19-1_SAMN10404973_METAG-scaffold_326218_1	mOTUs	BAEC19-1	SAMN10404973	Marine sediment		deep sea sediments from the Loki’s Castle hydrothermal vent area	Class02	ExtraOrder12	ExtraFamily38	76.5	166	39	0	4.7e-80	290.8
	BAEC19-1_SAMN10404973_METAG-scaffold_326218_2	mOTUs	BAEC19-1	SAMN10404973	Marine sediment		deep sea sediments from the Loki’s Castle hydrothermal vent area	NA	NA	NA	49.1	110	56	0	2.1e-29	122.1
	BAEC19-1_SAMN10404973_METAG-scaffold_355942_1	mOTUs	BAEC19-1	SAMN10404973	Marine sediment		deep sea sediments from the Loki’s Castle hydrothermal vent area	NA	NA	NA	26.1	253	171	7	1.8e-17	84.7
	BAEC19-1_SAMN10404973_METAG-scaffold_3605_34	mOTUs	BAEC19-1	SAMN10404973	Marine sediment		deep sea sediments from the Loki’s Castle hydrothermal vent area	Class03	ExtraOrder9	Singleton	100	754	0	0	0	1448.3
	BAEC19-1_SAMN10404973_METAG-scaffold_364425_2	mOTUs	BAEC19-1	SAMN10404973	Marine sediment		deep sea sediments from the Loki’s Castle hydrothermal vent area	NA	NA	NA	29.2	343	208	11	1.3e-32	134.4
	BAEC19-1_SAMN10404973_METAG-scaffold_373961_1	mOTUs	BAEC19-1	SAMN10404973	Marine sediment		deep sea sediments from the Loki’s Castle hydrothermal vent area	NA	NA	NA	29.9	683	383	18	1.5e-69	257.7
	BAEC19-1_SAMN10404973_METAG-scaffold_38837_5	mOTUs	BAEC19-1	SAMN10404973	Marine sediment		deep sea sediments from the Loki’s Castle hydrothermal vent area	NA	NA	NA	36.3	1060	583	21	7.1e-171	595.5
	BAEC19-1_SAMN10404973_METAG-scaffold_393093_1	mOTUs	BAEC19-1	SAMN10404973	Marine sediment		deep sea sediments from the Loki’s Castle hydrothermal vent area	NA	NA	NA	35.3	530	285	13	2.1e-76	280.4
	BAEC19-1_SAMN10404973_METAG-scaffold_39372_6	mOTUs	BAEC19-1	SAMN10404973	Marine sediment		deep sea sediments from the Loki’s Castle hydrothermal vent area	Class02	ExtraOrder12	Singleton	73.1	937	244	5	0	1380.5
	BAEC19-1_SAMN10404973_METAG-scaffold_39372_7	mOTUs	BAEC19-1	SAMN10404973	Marine sediment		deep sea sediments from the Loki’s Castle hydrothermal vent area	Class02	ExtraOrder12	Singleton	75.2	303	71	2	5.3e-137	480.7
	BAEC19-1_SAMN10404973_METAG-scaffold_3997_30	mOTUs	BAEC19-1	SAMN10404973	Marine sediment		deep sea sediments from the Loki’s Castle hydrothermal vent area	Class02	ExtraOrder12	ExtraFamily37	100	1510	0	0	0	3021.5
	BAEC19-1_SAMN10404973_METAG-scaffold_403922_1	mOTUs	BAEC19-1	SAMN10404973	Marine sediment		deep sea sediments from the Loki’s Castle hydrothermal vent area	Class02	ExtraOrder12	Singleton	56.7	490	192	7	3.2e-147	515.4
	BAEC19-1_SAMN10404973_METAG-scaffold_40524_8	mOTUs	BAEC19-1	SAMN10404973	Marine sediment		deep sea sediments from the Loki’s Castle hydrothermal vent area	NA	NA	NA	48.4	802	378	12	8.4e-203	700.7
	BAEC19-1_SAMN10404973_METAG-scaffold_406725_1	mOTUs	BAEC19-1	SAMN10404973	Marine sediment		deep sea sediments from the Loki’s Castle hydrothermal vent area	NA	NA	NA	25.7	183	132	3	9.6e-09	54.3
	BAEC19-1_SAMN10404973_METAG-scaffold_4115_7	mOTUs	BAEC19-1	SAMN10404973	Marine sediment		deep sea sediments from the Loki’s Castle hydrothermal vent area	NA	NA	NA	59.5	274	110	1	4.4e-96	346.7
	BAEC19-1_SAMN10404973_METAG-scaffold_412217_1	mOTUs	BAEC19-1	SAMN10404973	Marine sediment		deep sea sediments from the Loki’s Castle hydrothermal vent area	Class03	ExtraOrder9	ExtraFamily28	63.8	301	109	0	5.1e-119	421.4
	BAEC19-1_SAMN10404973_METAG-scaffold_4300_6	mOTUs	BAEC19-1	SAMN10404973	Marine sediment		deep sea sediments from the Loki’s Castle hydrothermal vent area	Class02	ExtraOrder12	Singleton	99.9	1527	1	0	0	3004.9
	BAEC19-1_SAMN10404973_METAG-scaffold_4350_4	mOTUs	BAEC19-1	SAMN10404973	Marine sediment		deep sea sediments from the Loki’s Castle hydrothermal vent area	Class04	ExtraOrder2	Singleton	100	1488	0	0	0	3008.4
	BAEC19-1_SAMN10404973_METAG-scaffold_445179_1	mOTUs	BAEC19-1	SAMN10404973	Marine sediment		deep sea sediments from the Loki’s Castle hydrothermal vent area	NA	NA	NA	54.2	448	175	6	6.2e-136	477.6
	BAEC19-1_SAMN10404973_METAG-scaffold_47098_3	mOTUs	BAEC19-1	SAMN10404973	Marine sediment		deep sea sediments from the Loki’s Castle hydrothermal vent area	Class04	ExtraOrder5	Singleton	99.9	734	1	0	0	1458
	BAEC19-1_SAMN10404973_METAG-scaffold_4727_2	mOTUs	BAEC19-1	SAMN10404973	Marine sediment		deep sea sediments from the Loki’s Castle hydrothermal vent area	Class02	ExtraOrder12	ExtraFamily34	100	1510	0	0	0	3018
	BAEC19-1_SAMN10404973_METAG-scaffold_47837_1	mOTUs	BAEC19-1	SAMN10404973	Marine sediment		deep sea sediments from the Loki’s Castle hydrothermal vent area	NA	NA	NA	44.2	1482	727	28	0	1162.5
	BAEC19-1_SAMN10404973_METAG-scaffold_48445_1	mOTUs	BAEC19-1	SAMN10404973	Marine sediment		deep sea sediments from the Loki’s Castle hydrothermal vent area	Class02	ExtraOrder12	Singleton	53	1285	555	20	0	1232.6
	BAEC19-1_SAMN10404973_METAG-scaffold_49647_1	mOTUs	BAEC19-1	SAMN10404973	Marine sediment		deep sea sediments from the Loki’s Castle hydrothermal vent area	NA	NA	NA	30.3	274	171	9	6.9e-27	115.2
	BAEC19-1_SAMN10404973_METAG-scaffold_527072_2	mOTUs	BAEC19-1	SAMN10404973	Marine sediment		deep sea sediments from the Loki’s Castle hydrothermal vent area	Class02	ExtraOrder12	Singleton	52.7	264	125	0	2e-85	309.3
	BAEC19-1_SAMN10404973_METAG-scaffold_58797_1	mOTUs	BAEC19-1	SAMN10404973	Marine sediment		deep sea sediments from the Loki’s Castle hydrothermal vent area	NA	NA	NA	45.3	997	458	20	2.5e-220	759.2
	BAEC19-1_SAMN10404973_METAG-scaffold_604434_2	mOTUs	BAEC19-1	SAMN10404973	Marine sediment		deep sea sediments from the Loki’s Castle hydrothermal vent area	NA	NA	NA	25.2	214	150	5	1.8e-15	76.6
	BAEC19-1_SAMN10404973_METAG-scaffold_63013_1	mOTUs	BAEC19-1	SAMN10404973	Marine sediment		deep sea sediments from the Loki’s Castle hydrothermal vent area	NA	NA	NA	31.8	978	590	21	6.3e-128	452.2
	BAEC19-1_SAMN10404973_METAG-scaffold_63535_1	mOTUs	BAEC19-1	SAMN10404973	Marine sediment		deep sea sediments from the Loki’s Castle hydrothermal vent area	NA	NA	NA	34.6	280	171	7	1.9e-41	163.7
	BAEC19-1_SAMN10404973_METAG-scaffold_681_53	mOTUs	BAEC19-1	SAMN10404973	Marine sediment		deep sea sediments from the Loki’s Castle hydrothermal vent area	NA	NA	NA	24	391	278	7	9.2e-21	96.3
	BAEC19-1_SAMN10404973_METAG-scaffold_70136_2	mOTUs	BAEC19-1	SAMN10404973	Marine sediment		deep sea sediments from the Loki’s Castle hydrothermal vent area	Class02	ExtraOrder12	Singleton	53.4	1402	596	21	0	1384.8
	BAEC19-1_SAMN10404973_METAG-scaffold_709525_1	mOTUs	BAEC19-1	SAMN10404973	Marine sediment		deep sea sediments from the Loki’s Castle hydrothermal vent area	NA	NA	NA	33.7	335	202	7	1.9e-52	200.3
	BAEC19-1_SAMN10404973_METAG-scaffold_71404_6	mOTUs	BAEC19-1	SAMN10404973	Marine sediment		deep sea sediments from the Loki’s Castle hydrothermal vent area	NA	NA	NA	38.4	612	315	12	4e-106	379
	BAEC19-1_SAMN10404973_METAG-scaffold_718179_1	mOTUs	BAEC19-1	SAMN10404973	Marine sediment		deep sea sediments from the Loki’s Castle hydrothermal vent area	NA	NA	NA	27.8	194	122	4	2e-11	63.9
	BAEC19-1_SAMN10404973_METAG-scaffold_7557_21	mOTUs	BAEC19-1	SAMN10404973	Marine sediment		deep sea sediments from the Loki’s Castle hydrothermal vent area	NA	NA	NA	39	498	241	11	4.5e-90	325.5
	BAEC19-1_SAMN10404973_METAG-scaffold_775207_1	mOTUs	BAEC19-1	SAMN10404973	Marine sediment		deep sea sediments from the Loki’s Castle hydrothermal vent area	NA	NA	NA	28.8	240	154	6	1.2e-20	94
	BAEC19-1_SAMN10404973_METAG-scaffold_7896_8	mOTUs	BAEC19-1	SAMN10404973	Marine sediment		deep sea sediments from the Loki’s Castle hydrothermal vent area	NA	NA	NA	27.6	635	396	15	2.1e-54	208.4
	BAEC19-1_SAMN10404973_METAG-scaffold_805069_1	mOTUs	BAEC19-1	SAMN10404973	Marine sediment		deep sea sediments from the Loki’s Castle hydrothermal vent area	NA	NA	NA	29	224	138	8	3.3e-11	62.4
	BAEC19-1_SAMN10404973_METAG-scaffold_806511_1	mOTUs	BAEC19-1	SAMN10404973	Marine sediment		deep sea sediments from the Loki’s Castle hydrothermal vent area	Class02	ExtraOrder12	ExtraFamily38	54.6	346	153	3	2e-109	389.4
	BAEC19-1_SAMN10404973_METAG-scaffold_82735_1	mOTUs	BAEC19-1	SAMN10404973	Marine sediment		deep sea sediments from the Loki’s Castle hydrothermal vent area	NA	NA	NA	29.7	1342	780	36	1.2e-156	548.1
	BAEC19-1_SAMN10404973_METAG-scaffold_84063_1	mOTUs	BAEC19-1	SAMN10404973	Marine sediment		deep sea sediments from the Loki’s Castle hydrothermal vent area	NA	NA	NA	35.6	568	294	19	1.2e-77	284.6
	BAEC19-1_SAMN10404973_METAG-scaffold_860796_1	mOTUs	BAEC19-1	SAMN10404973	Marine sediment		deep sea sediments from the Loki’s Castle hydrothermal vent area	NA	NA	NA	21.1	242	184	4	8.6e-07	48.1
	BAEC19-1_SAMN10404973_METAG-scaffold_8658_7	mOTUs	BAEC19-1	SAMN10404973	Marine sediment		deep sea sediments from the Loki’s Castle hydrothermal vent area	NA	NA	NA	24.2	273	180	7	5.5e-10	60.8
	BAEC19-1_SAMN10404973_METAG-scaffold_866440_1	mOTUs	BAEC19-1	SAMN10404973	Marine sediment		deep sea sediments from the Loki’s Castle hydrothermal vent area	NA	NA	NA	44.2	138	75	2	5.4e-30	125.6
	BAEC19-1_SAMN10404973_METAG-scaffold_86794_2	mOTUs	BAEC19-1	SAMN10404973	Marine sediment		deep sea sediments from the Loki’s Castle hydrothermal vent area	NA	NA	NA	29.1	1525	967	38	1.3e-156	548.1
	BAEC19-1_SAMN10404973_METAG-scaffold_90939_1	mOTUs	BAEC19-1	SAMN10404973	Marine sediment		deep sea sediments from the Loki’s Castle hydrothermal vent area	NA	NA	NA	30.3	502	293	15	1.3e-55	211.8
	BAEC19-1_SAMN10404973_METAG-scaffold_92720_1	mOTUs	BAEC19-1	SAMN10404973	Marine sediment		deep sea sediments from the Loki’s Castle hydrothermal vent area	NA	NA	NA	36.5	1289	663	36	2.7e-195	676.4
	BAEC19-1_SAMN10404973_METAG-scaffold_933981_1	mOTUs	BAEC19-1	SAMN10404973	Marine sediment		deep sea sediments from the Loki’s Castle hydrothermal vent area	NA	NA	NA	47	132	66	4	3.1e-25	108.2
	BAEC19-1_SAMN10404973_METAG-scaffold_93590_2	mOTUs	BAEC19-1	SAMN10404973	Marine sediment		deep sea sediments from the Loki’s Castle hydrothermal vent area	Class02	ExtraOrder12	Singleton	94.5	1236	53	5	0	2324.7
	BAEC19-1_SAMN10404973_METAG-scaffold_93894_2	mOTUs	BAEC19-1	SAMN10404973	Marine sediment		deep sea sediments from the Loki’s Castle hydrothermal vent area	NA	NA	NA	30.8	104	59	4	5.9e-05	41.6
	BAEC19-1_SAMN10404973_METAG-scaffold_98097_1	mOTUs	BAEC19-1	SAMN10404973	Marine sediment		deep sea sediments from the Loki’s Castle hydrothermal vent area	Class03	ExtraOrder9	ExtraFamily27	57.5	958	384	10	0	1093.6
	BAEC19-1_SAMN10404973_METAG-scaffold_981005_1	mOTUs	BAEC19-1	SAMN10404973	Marine sediment		deep sea sediments from the Loki’s Castle hydrothermal vent area	Class03	ExtraOrder9	ExtraFamily23	75.3	308	76	0	5.4e-145	507.3
	BAEC19-1_SAMN10404973_METAG-scaffold_981696_1	mOTUs	BAEC19-1	SAMN10404973	Marine sediment		deep sea sediments from the Loki’s Castle hydrothermal vent area	NA	NA	NA	36.7	259	157	5	3.5e-44	172.2
	BAEC19-1_SAMN10404973_METAG-scaffold_98727_1	mOTUs	BAEC19-1	SAMN10404973	Marine sediment		deep sea sediments from the Loki’s Castle hydrothermal vent area	NA	NA	NA	100	405	0	0	8.6e-234	802.7
	BAEC19-1_SAMN10404973_METAG-scaffold_999992_1	mOTUs	BAEC19-1	SAMN10404973	Marine sediment		deep sea sediments from the Loki’s Castle hydrothermal vent area	Class03	ExtraOrder9	ExtraFamily27	66.6	311	103	1	2.6e-126	445.3
	BAND20-1_SAMN13481400_METAG-scaffold_150638_1	mOTUs	BAND20-1	SAMN13481400	soil	Yes		NA	NA	NA	39.2	171	92	5	6.3e-26	110.9
	BAND20-1_SAMN13481443_METAG-scaffold_339679_1	mOTUs	BAND20-1	SAMN13481443	soil	Yes		NA	NA	NA	26.1	138	92	4	3.5e-07	48.9
	BATS20-1_SAMN10388041_METAG-scaffold_115053_1	mOTUs	BATS20-1	SAMN10388041	marine			Class04	Demuto	Demuto05	97	100	3	0	3.4e-56	210.7
	BATS20-1_SAMN10388044_METAG-scaffold_100287_1	mOTUs	BATS20-1	SAMN10388044	marine			Class02	Styx	Styx04	85.1	87	13	0	6e-41	159.8
	BATS20-1_SAMN10388044_METAG-scaffold_11466_1	mOTUs	BATS20-1	SAMN10388044	marine			NA	NA	NA	37.5	781	394	21	5.5e-132	465.3
	BATS20-1_SAMN10388044_METAG-scaffold_119586_1	mOTUs	BATS20-1	SAMN10388044	marine			Class04	Demuto	Demuto07	98.9	94	1	0	4.6e-55	206.8
	BATS20-1_SAMN10388044_METAG-scaffold_14253_2	mOTUs	BATS20-1	SAMN10388044	marine			Class02	Okeano	Okeano01	91.8	73	6	0	1.5e-35	142.1
	BATS20-1_SAMN10388044_METAG-scaffold_14253_3	mOTUs	BATS20-1	SAMN10388044	marine			Class02	Okeano	Okeano01	63.6	173	37	3	4e-53	201.1
	BATS20-1_SAMN10388044_METAG-scaffold_186_3	mOTUs	BATS20-1	SAMN10388044	marine			Class04	Demuto	Demuto09	100	91	0	0	3.2e-53	201.1
	BATS20-1_SAMN10388044_METAG-scaffold_186_4	mOTUs	BATS20-1	SAMN10388044	marine			Class04	Demuto	Demuto09	99.2	123	1	0	2.7e-41	161.8
	BATS20-1_SAMN10388044_METAG-scaffold_19391_1	mOTUs	BATS20-1	SAMN10388044	marine			Class04	Demuto	Demuto05	96.4	274	7	1	9.2e-157	546.2
	BATS20-1_SAMN10388044_METAG-scaffold_261_21	mOTUs	BATS20-1	SAMN10388044	marine			NA	NA	NA	100	44	0	0	2.1e-20	91.3
	BATS20-1_SAMN10388044_METAG-scaffold_261_22	mOTUs	BATS20-1	SAMN10388044	marine			Class02	Okeano	Okeano01	100	140	0	0	5e-76	278.1
	BATS20-1_SAMN10388044_METAG-scaffold_261_23	mOTUs	BATS20-1	SAMN10388044	marine			Class02	Okeano	Okeano01	100	187	0	0	3.1e-111	394.8
	BATS20-1_SAMN10388044_METAG-scaffold_2639_1	mOTUs	BATS20-1	SAMN10388044	marine			Class04	Demuto	Demuto05	85.9	276	38	1	8.2e-145	506.5
	BATS20-1_SAMN10388044_METAG-scaffold_35693_1	mOTUs	BATS20-1	SAMN10388044	marine			Class04	Demuto	Demuto07	98.4	258	4	0	4e-152	530.8
	BATS20-1_SAMN10388044_METAG-scaffold_377_2	mOTUs	BATS20-1	SAMN10388044	marine			Class04	Demuto	Demuto07	86.5	884	101	7	0	1506.9
	BATS20-1_SAMN10388044_METAG-scaffold_5369_1	mOTUs	BATS20-1	SAMN10388044	marine			Class04	Demuto	Demuto07	90.8	621	46	4	0	1103.6
	BATS20-1_SAMN10388044_METAG-scaffold_6413_2	mOTUs	BATS20-1	SAMN10388044	marine			Class04	Demuto	Demuto05	97.6	534	13	0	4,0e-313	1066.6
	BATS20-1_SAMN10388044_METAG-scaffold_6829_2	mOTUs	BATS20-1	SAMN10388044	marine			Class04	Demuto	Demuto05	87.1	533	68	1	1.6e-282	964.9
	BATS20-1_SAMN10388044_METAG-scaffold_856_11	mOTUs	BATS20-1	SAMN10388044	marine			Class02	Okeano	Okeano01	93.1	130	6	1	1.3e-66	245.7
	BATS20-1_SAMN10388044_METAG-scaffold_856_13	mOTUs	BATS20-1	SAMN10388044	marine			Class02	Okeano	Okeano01	73.2	299	35	4	3.1e-121	428.3
	BATS20-1_SAMN10388044_METAG-scaffold_856_14	mOTUs	BATS20-1	SAMN10388044	marine			Class02	Okeano	Okeano01	94.1	202	11	1	5.8e-113	400.6
	BATS20-1_SAMN10388044_METAG-scaffold_99381_2	mOTUs	BATS20-1	SAMN10388044	marine			NA	NA	NA	94.1	34	2	0	2.2e-12	64.7
	BEMA21-1_SAMN15000290_METAG-scaffold_116611_1	mOTUs	BEMA21-1	SAMN15000290	marine			Class04	Demuto	Demuto02	92.7	150	11	0	1.5e-79	288.9
	BEMA21-1_SAMN15000291_METAG-scaffold_311_12	mOTUs	BEMA21-1	SAMN15000291	marine			Class04	Demuto	Demuto09	85.9	149	16	1	8.4e-75	273.1
	BEMA21-1_SAMN15000291_METAG-scaffold_311_13	mOTUs	BEMA21-1	SAMN15000291	marine			Class04	Demuto	Demuto09	66.5	197	34	3	7.2e-69	253.8
	BEMA21-1_SAMN15000296_METAG-scaffold_77856_1	mOTUs	BEMA21-1	SAMN15000296	marine			Class04	Demuto	Demuto02	91.9	223	17	1	1.4e-118	419.1
	BERG17-1_SAMN04574157_METAG-scaffold_404748_1	mOTUs	BERG17-1	SAMN04574157	marine			Class02	ExtraOrder13	Singleton	87.7	81	10	0	6.6e-39	153.7
	BERG17-1_SAMN04574157_METAG-scaffold_456105_1	mOTUs	BERG17-1	SAMN04574157	marine			Class02	Okeano	Okeano01	68.5	168	41	5	2.3e-56	212.2
	BERG17-1_SAMN04574157_METAG-scaffold_622246_1	mOTUs	BERG17-1	SAMN04574157	marine			Class02	Okeano	Okeano01	96.5	57	2	0	1.3e-26	112.1
	BERG17-1_SAMN04574157_METAG-scaffold_649915_1	mOTUs	BERG17-1	SAMN04574157	marine			Class02	Okeano	Okeano01	89.9	139	14	0	7.5e-71	260
	BERG17-1_SAMN04574157_METAG-scaffold_738380_1	mOTUs	BERG17-1	SAMN04574157	marine			NA	NA	NA	100	45	0	0	5.2e-20	90.1
	BERG17-1_SAMN04574157_METAG-scaffold_914388_1	mOTUs	BERG17-1	SAMN04574157	marine			NA	NA	NA	84.8	46	7	0	1.1e-21	96.7
	BERG17-1_SAMN04579665_METAG-scaffold_196978_1	mOTUs	BERG17-1	SAMN04579665	marine			Class02	Okeano	Okeano01	90.4	52	5	0	1.3e-23	102.8
	BERG17-1_SAMN04579665_METAG-scaffold_98826_1	mOTUs	BERG17-1	SAMN04579665	marine			NA	NA	NA	97.4	39	1	0	6.9e-17	79.3
	BERG17-1_SAMN05416669_METAG-scaffold_303_12	mOTUs	BERG17-1	SAMN05416669	marine			Class04	Demuto	Demuto07	85.6	1076	130	7	0	1870.9
	BERG17-1_SAMN05416669_METAG-scaffold_89246_1	mOTUs	BERG17-1	SAMN05416669	marine			Class04	Demuto	Demuto07	97.4	229	6	0	3.8e-135	474.2
	BERT20-1_SAMN14916092_METAG-scaffold_115977_1	mOTUs	BERT20-1	SAMN14916092	marine			Class04	Demuto	Demuto05	98.3	59	1	0	5.6e-30	122.9
	BERT20-1_SAMN14916287_METAG-scaffold_176209_2	mOTUs	BERT20-1	SAMN14916287	marine			NA	NA	NA	57.6	66	26	2	8.5e-15	72.8
	BERT20-1_SAMN14916287_METAG-scaffold_18521_2	mOTUs	BERT20-1	SAMN14916287	marine			Class04	Demuto	Demuto07	91.8	184	13	1	1.6e-99	355.5
	BERT20-1_SAMN14916287_METAG-scaffold_354872_1	mOTUs	BERT20-1	SAMN14916287	marine			Class04	Demuto	Demuto07	84.9	93	14	0	1.3e-46	178.7
	BERT20-1_SAMN14916287_METAG-scaffold_364199_1	mOTUs	BERT20-1	SAMN14916287	marine			NA	NA	NA	93.5	46	3	0	2e-22	97.4
	BERT20-1_SAMN14916287_METAG-scaffold_66156_1	mOTUs	BERT20-1	SAMN14916287	marine			Class04	Demuto	Demuto07	88.2	93	11	0	4.2e-48	183.7
	BERT20-1_SAMN15776834_METAG-scaffold_197594_1	mOTUs	BERT20-1	SAMN15776834	marine			NA	NA	NA	53.6	112	44	4	1.5e-21	95.9
	BERT20-1_SAMN15776834_METAG-scaffold_238560_1	mOTUs	BERT20-1	SAMN15776834	marine			Class04	Demuto	Demuto07	88.2	93	11	0	4.2e-48	183.7
	BERT20-1_SAMN15776834_METAG-scaffold_38254_3	mOTUs	BERT20-1	SAMN15776834	marine			Class02	Okeano	Okeano01	67.2	131	39	1	3.6e-46	177.9
	BERT20-1_SAMN15793532_METAG-scaffold_342329_1	mOTUs	BERT20-1	SAMN15793532	marine			NA	NA	NA	45.7	162	81	4	7.5e-32	130.6
	BILL18-1_SAMN07136484_METAG-scaffold_116375_1	mOTUs	BILL18-1	SAMN07136484	marine			Class02	Styx	Styx04	83.7	104	16	1	8.8e-47	179.5
	BILL18-1_SAMN07136484_METAG-scaffold_116853_1	mOTUs	BILL18-1	SAMN07136484	marine			Class04	Demuto	Demuto02	100	81	0	0	2.2e-45	174.5
	BILL18-1_SAMN07136484_METAG-scaffold_3059_3	mOTUs	BILL18-1	SAMN07136484	marine			Class02	Styx	Styx04	57.9	1042	376	21	0	1127.5
	BILL18-1_SAMN07136484_METAG-scaffold_4776_2	mOTUs	BILL18-1	SAMN07136484	marine			Class02	ExtraOrder13	ExtraFamily42	81.1	705	120	9	0	1129.4
	BILL18-1_SAMN07136484_METAG-scaffold_89467_1	mOTUs	BILL18-1	SAMN07136484	marine			Class02	Styx	Styx04	80.6	134	26	0	5e-63	233.8
	BILL18-1_SAMN07136485_METAG-scaffold_109378_1	mOTUs	BILL18-1	SAMN07136485	marine			Class02	ExtraOrder13	ExtraFamily42	71.8	103	2	1	4.5e-37	147.5
	BILL18-1_SAMN07136485_METAG-scaffold_13837_2	mOTUs	BILL18-1	SAMN07136485	marine			Class02	ExtraOrder13	ExtraFamily42	81.9	210	33	3	7.1e-96	343.6
	BILL18-1_SAMN07136485_METAG-scaffold_34287_1	mOTUs	BILL18-1	SAMN07136485	marine			Class02	ExtraOrder13	ExtraFamily42	90	211	20	1	2.1e-116	411.8
	BILL18-1_SAMN07136485_METAG-scaffold_5948_3	mOTUs	BILL18-1	SAMN07136485	marine			Class04	Demuto	Demuto02	100	599	0	0	0	1239.2
	BILL18-1_SAMN07136485_METAG-scaffold_92124_1	mOTUs	BILL18-1	SAMN07136485	marine			Class02	Styx	Styx04	77.8	216	48	0	7e-102	363.6
	BILL18-1_SAMN07136486_METAG-scaffold_12436_1	mOTUs	BILL18-1	SAMN07136486	marine			Class04	Demuto	Demuto02	99.8	412	1	0	1.3e-247	848.6
	BILL18-1_SAMN07136486_METAG-scaffold_15859_1	mOTUs	BILL18-1	SAMN07136486	marine			Class02	ExtraOrder13	ExtraFamily42	82.9	70	12	0	1.7e-29	122.1
	BILL18-1_SAMN07136487_METAG-scaffold_153286_1	mOTUs	BILL18-1	SAMN07136487	marine			Class04	Demuto	Demuto08	85.7	84	12	0	7.5e-40	157.1
	BILL18-1_SAMN07136489_METAG-scaffold_47252_1	mOTUs	BILL18-1	SAMN07136489	marine			Class02	Styx	Styx01	100	68	0	0	1.2e-33	135.6
	BILL18-1_SAMN07136490_METAG-scaffold_12218_2	mOTUs	BILL18-1	SAMN07136490	marine			Class04	Demuto	Demuto07	99.6	249	1	0	2.7e-150	524.6
	BILL18-1_SAMN07136491_METAG-scaffold_40294_2	mOTUs	BILL18-1	SAMN07136491	marine			NA	NA	NA	46.8	62	32	1	1.4e-11	62.4
	BILL18-1_SAMN07136491_METAG-scaffold_9859_1	mOTUs	BILL18-1	SAMN07136491	marine			Class04	Demuto	Demuto07	99.7	631	2	0	0	1210.3
	BILL18-1_SAMN07136492_METAG-scaffold_167056_1	mOTUs	BILL18-1	SAMN07136492	marine			NA	NA	NA	48.4	62	31	1	2.5e-11	61.6
	BILL18-1_SAMN07136492_METAG-scaffold_49899_3	mOTUs	BILL18-1	SAMN07136492	marine			Class04	Demuto	Demuto01	97.9	191	4	0	8.9e-114	402.9
	BILL18-1_SAMN07136493_METAG-scaffold_47075_1	mOTUs	BILL18-1	SAMN07136493	marine			Class04	Demuto	Demuto07	95.6	113	5	0	2.5e-61	228.4
	BILL18-1_SAMN07136495_METAG-scaffold_115446_1	mOTUs	BILL18-1	SAMN07136495	marine			Class02	Styx	Styx04	100	53	0	0	4.9e-26	110.5
	BILL18-1_SAMN07136495_METAG-scaffold_14016_2	mOTUs	BILL18-1	SAMN07136495	marine			Class02	Okeano	Okeano01	96.4	194	7	0	4.8e-108	384.4
	BILL18-1_SAMN07136495_METAG-scaffold_2116_1	mOTUs	BILL18-1	SAMN07136495	marine			Class02	Okeano	Okeano01	100	203	0	0	3e-120	424.5
	BILL18-1_SAMN07136495_METAG-scaffold_26895_2	mOTUs	BILL18-1	SAMN07136495	marine			Class04	Demuto	Demuto01	57.7	130	51	1	2.6e-45	174.9
	BILL18-1_SAMN07136495_METAG-scaffold_288_10	mOTUs	BILL18-1	SAMN07136495	marine			Class02	Styx	Styx01	86.6	231	0	1	3.5e-112	397.9
	BILL18-1_SAMN07136495_METAG-scaffold_288_9	mOTUs	BILL18-1	SAMN07136495	marine			Class02	Styx	Styx01	99.6	233	1	0	4.2e-134	470.7
	BILL18-1_SAMN07136495_METAG-scaffold_4292_1	mOTUs	BILL18-1	SAMN07136495	marine			Class04	Demuto	Demuto02	100	156	0	0	1.5e-89	322.4
	BILL18-1_SAMN07136495_METAG-scaffold_4292_2	mOTUs	BILL18-1	SAMN07136495	marine			Class04	Demuto	Demuto02	99.5	432	2	0	1.4e-258	885.2
	BILL18-1_SAMN07136496_METAG-scaffold_196957_1	mOTUs	BILL18-1	SAMN07136496	marine			Class04	Demuto	Demuto08	73	126	34	0	1.6e-55	208.8
	BILL18-1_SAMN07136496_METAG-scaffold_21244_1	mOTUs	BILL18-1	SAMN07136496	marine			Class04	Demuto	Demuto02	100	156	0	0	1.5e-89	322.4
	BILL18-1_SAMN07136496_METAG-scaffold_2920_1	mOTUs	BILL18-1	SAMN07136496	marine			Class02	Okeano	Okeano01	99.5	389	2	0	5.1e-233	800
	BILL18-1_SAMN07136496_METAG-scaffold_4024_1	mOTUs	BILL18-1	SAMN07136496	marine			Class04	Demuto	Demuto02	99.5	390	2	0	1.8e-233	801.6
	BILL18-1_SAMN07136496_METAG-scaffold_42313_2	mOTUs	BILL18-1	SAMN07136496	marine			Class02	Styx	Styx04	76.3	152	36	0	5.3e-69	253.8
	BILL18-1_SAMN07136496_METAG-scaffold_427_10	mOTUs	BILL18-1	SAMN07136496	marine			Class02	Styx	Styx01	99.6	233	1	0	4.2e-134	470.7
	BILL18-1_SAMN07136496_METAG-scaffold_427_12	mOTUs	BILL18-1	SAMN07136496	marine			Class02	Styx	Styx01	96.3	81	3	0	4.4e-42	163.7
	BILL18-1_SAMN07136496_METAG-scaffold_427_9	mOTUs	BILL18-1	SAMN07136496	marine			Class02	Styx	Styx01	86.6	231	0	1	3.5e-112	397.9
	BILL18-1_SAMN07136496_METAG-scaffold_5409_1	mOTUs	BILL18-1	SAMN07136496	marine			Class04	Demuto	Demuto01	55.8	312	126	3	3.1e-100	358.6
	BILL18-1_SAMN07136496_METAG-scaffold_668_8	mOTUs	BILL18-1	SAMN07136496	marine			Class04	ExtraOrder7	ExtraFamily10	69.4	245	65	3	1.1e-87	316.6
	BILL18-1_SAMN07136497_METAG-scaffold_13432_1	mOTUs	BILL18-1	SAMN07136497	marine			Class04	Demuto	Demuto02	100	156	0	0	1.5e-89	322.4
	BILL18-1_SAMN07136497_METAG-scaffold_6730_1	mOTUs	BILL18-1	SAMN07136497	marine			Class04	Demuto	Demuto02	100	228	0	0	1.7e-135	475.3
	BILL18-1_SAMN07136497_METAG-scaffold_92837_1	mOTUs	BILL18-1	SAMN07136497	marine			Class04	Demuto	Demuto01	57.7	130	51	1	1.5e-45	175.6
	BILL18-1_SAMN07136501_METAG-scaffold_20616_1	mOTUs	BILL18-1	SAMN07136501	marine			Class04	Demuto	Demuto02	96.4	84	3	0	4.6e-46	176.8
	BILL18-1_SAMN07136501_METAG-scaffold_24540_2	mOTUs	BILL18-1	SAMN07136501	marine			Class04	Demuto	Demuto07	98.8	249	3	0	9.7e-137	479.6
	BILL18-1_SAMN07136501_METAG-scaffold_7385_1	mOTUs	BILL18-1	SAMN07136501	marine			Class04	Demuto	Demuto02	100	156	0	0	1.5e-89	322.4
	BILL18-1_SAMN07136501_METAG-scaffold_98538_1	mOTUs	BILL18-1	SAMN07136501	marine			Class04	Demuto	Demuto07	100	135	0	0	6.6e-79	286.6
	BILL18-1_SAMN07136502_METAG-scaffold_11023_1	mOTUs	BILL18-1	SAMN07136502	marine			Class04	Demuto	Demuto07	99.1	438	4	0	4.5e-254	870.2
	BILL18-1_SAMN07136502_METAG-scaffold_34915_1	mOTUs	BILL18-1	SAMN07136502	marine			Class04	Demuto	Demuto02	99.3	140	1	0	7.8e-83	299.7
	BILL18-1_SAMN07136502_METAG-scaffold_7758_1	mOTUs	BILL18-1	SAMN07136502	marine			Class04	Demuto	Demuto02	94.2	155	9	0	9.4e-84	303.1
	BILL18-1_SAMN07136503_METAG-scaffold_2863_2	mOTUs	BILL18-1	SAMN07136503	marine			Class04	Demuto	Demuto02	98.1	432	8	0	3.8e-256	877.1
	BILL18-1_SAMN07136503_METAG-scaffold_2863_3	mOTUs	BILL18-1	SAMN07136503	marine			Class04	Demuto	Demuto02	92.3	155	12	0	6.7e-82	297
	BILL18-1_SAMN07136504_METAG-scaffold_3223_2	mOTUs	BILL18-1	SAMN07136504	marine			Class04	Demuto	Demuto02	93.5	554	29	3	2.4e-305	1040.8
	BILL18-1_SAMN07136504_METAG-scaffold_67741_1	mOTUs	BILL18-1	SAMN07136504	marine			Class04	Demuto	Demuto07	88.5	131	15	0	1.1e-70	259.2
	BILL18-1_SAMN07136504_METAG-scaffold_81928_1	mOTUs	BILL18-1	SAMN07136504	marine			Class04	Demuto	Demuto07	100	111	0	0	1.1e-63	235.7
	BILL18-1_SAMN07136504_METAG-scaffold_82_1	mOTUs	BILL18-1	SAMN07136504	marine			Class04	Demuto	Demuto02	100	636	0	0	0	1257.3
	BILL18-1_SAMN07136507_METAG-scaffold_10952_1	mOTUs	BILL18-1	SAMN07136507	marine			Class02	Styx	Styx01	99.6	233	1	0	4.2e-134	470.7
	BILL18-1_SAMN07136507_METAG-scaffold_119892_1	mOTUs	BILL18-1	SAMN07136507	marine			Class04	Demuto	Demuto08	93.2	73	5	0	7.6e-37	146.4
	BILL18-1_SAMN07136507_METAG-scaffold_22261_1	mOTUs	BILL18-1	SAMN07136507	marine			Class04	Demuto	Demuto02	100	156	0	0	1.5e-89	322.4
	BILL18-1_SAMN07136507_METAG-scaffold_28407_1	mOTUs	BILL18-1	SAMN07136507	marine			Class04	Demuto	Demuto07	85.2	176	0	1	1.8e-84	305.4
	BILL18-1_SAMN07136507_METAG-scaffold_6818_3	mOTUs	BILL18-1	SAMN07136507	marine			Class04	Demuto	Demuto02	100	84	0	0	1.9e-47	181.4
	BILL18-1_SAMN07136508_METAG-scaffold_4213_1	mOTUs	BILL18-1	SAMN07136508	marine			Class04	Demuto	Demuto02	100	67	0	0	8.2e-38	149.1
	BILL18-1_SAMN07136509_METAG-scaffold_138736_1	mOTUs	BILL18-1	SAMN07136509	marine			Class04	Demuto	Demuto02	100	167	0	0	7.3e-96	343.2
	BILL18-1_SAMN07136509_METAG-scaffold_140045_1	mOTUs	BILL18-1	SAMN07136509	marine			Class04	Demuto	Demuto09	78.9	114	21	1	5.1e-48	183.7
	BILL18-1_SAMN07136509_METAG-scaffold_199748_1	mOTUs	BILL18-1	SAMN07136509	marine			NA	NA	NA	66.7	39	13	0	4.4e-14	69.7
	BILL18-1_SAMN07136509_METAG-scaffold_206427_1	mOTUs	BILL18-1	SAMN07136509	marine			Class04	Demuto	Demuto07	97.5	161	4	0	1.8e-91	328.6
	BILL18-1_SAMN07136509_METAG-scaffold_77_5	mOTUs	BILL18-1	SAMN07136509	marine			Class04	Demuto	Demuto02	100	156	0	0	1.5e-89	322.4
	BILL18-1_SAMN07136509_METAG-scaffold_77_6	mOTUs	BILL18-1	SAMN07136509	marine			Class04	Demuto	Demuto02	100	432	0	0	1.3e-259	888.6
	BILL18-1_SAMN07136509_METAG-scaffold_78111_1	mOTUs	BILL18-1	SAMN07136509	marine			Class04	Demuto	Demuto07	100	70	0	0	5.2e-38	149.8
	BILL18-1_SAMN07136511_METAG-scaffold_105518_1	mOTUs	BILL18-1	SAMN07136511	marine			NA	NA	NA	28.4	183	102	9	2e-06	46.2
	BILL18-1_SAMN07136511_METAG-scaffold_19093_2	mOTUs	BILL18-1	SAMN07136511	marine			Class04	Demuto	Demuto02	91	89	2	2	1.1e-42	165.6
	BILL18-1_SAMN07136512_METAG-scaffold_38070_2	mOTUs	BILL18-1	SAMN07136512	marine			NA	NA	NA	86.7	45	6	0	7e-21	92.4
	BILL18-1_SAMN07136516_METAG-scaffold_75714_1	mOTUs	BILL18-1	SAMN07136516	marine			Class02	ExtraOrder13	Singleton	69.2	65	20	0	4.7e-23	100.1
	BILL18-1_SAMN07136517_METAG-scaffold_110710_1	mOTUs	BILL18-1	SAMN07136517	marine			Class02	ExtraOrder13	Singleton	61.6	198	70	3	6.4e-68	250.8
	BILL18-1_SAMN07136521_METAG-scaffold_64306_1	mOTUs	BILL18-1	SAMN07136521	marine			NA	NA	NA	43.4	76	40	1	4.1e-14	70.9
	BILL18-1_SAMN07136522_METAG-scaffold_129446_1	mOTUs	BILL18-1	SAMN07136522	marine			NA	NA	NA	67.7	65	21	0	1.8e-21	95.9
	BILL18-1_SAMN07136550_METAG-scaffold_92499_1	mOTUs	BILL18-1	SAMN07136550	marine			Class04	Demuto	Demuto05	99.1	110	1	0	3e-61	227.6
	BILL18-1_SAMN07136553_METAG-scaffold_220077_1	mOTUs	BILL18-1	SAMN07136553	marine			Class02	Okeano	Okeano01	56	159	38	3	3.8e-37	147.9
	BILL18-1_SAMN07136561_METAG-scaffold_121819_1	mOTUs	BILL18-1	SAMN07136561	marine			Class04	Demuto	Demuto02	97.9	140	3	0	3.3e-81	294.3
	BILL18-1_SAMN07136583_METAG-scaffold_126570_1	mOTUs	BILL18-1	SAMN07136583	marine			Class01	ExtraOrder11	Singleton	81.3	75	14	0	7.3e-35	139.4
	BILL18-1_SAMN07136583_METAG-scaffold_167303_1	mOTUs	BILL18-1	SAMN07136583	marine			NA	NA	NA	43.4	152	59	3	1.4e-21	96.3
	BILL18-1_SAMN07136583_METAG-scaffold_3855_1	mOTUs	BILL18-1	SAMN07136583	marine			Class04	Demuto	Demuto05	93.9	641	39	0	0	1250
	BILL18-1_SAMN07136583_METAG-scaffold_82596_1	mOTUs	BILL18-1	SAMN07136583	marine			NA	NA	NA	41.3	155	81	4	1.9e-25	109.4
	BILL18-1_SAMN07136583_METAG-scaffold_8438_2	mOTUs	BILL18-1	SAMN07136583	marine			Class04	Demuto	Demuto01	52.1	605	228	10	8.6e-160	557.4
	BILL18-1_SAMN07136585_METAG-scaffold_72243_1	mOTUs	BILL18-1	SAMN07136585	marine			Class04	Demuto	Demuto08	96.3	136	5	0	2.1e-77	281.6
	BILL18-1_SAMN07136588_METAG-scaffold_107535_1	mOTUs	BILL18-1	SAMN07136588	marine			NA	NA	NA	39.5	114	57	4	4.1e-17	81.3
	BILL18-1_SAMN07136594_METAG-scaffold_160703_1	mOTUs	BILL18-1	SAMN07136594	marine			Class04	Demuto	Demuto02	95	141	7	0	6.4e-77	280
	BILL18-1_SAMN07136606_METAG-scaffold_9558_3	mOTUs	BILL18-1	SAMN07136606	marine			Class04	Demuto	Demuto01	97.1	447	13	0	5.4e-263	899.8
	BILL18-1_SAMN07136614_METAG-scaffold_27222_1	mOTUs	BILL18-1	SAMN07136614	marine			Class02	Okeano	Okeano03	100	73	0	0	6.9e-41	159.8
	BILL18-1_SAMN07136615_METAG-scaffold_64685_1	mOTUs	BILL18-1	SAMN07136615	marine			Class04	Demuto	Demuto02	96.9	192	6	0	1.9e-108	385.2
	BILL18-1_SAMN07136615_METAG-scaffold_67214_1	mOTUs	BILL18-1	SAMN07136615	marine			Class04	Demuto	Demuto05	98	150	3	0	5.3e-85	307
	BILL18-1_SAMN07136625_METAG-scaffold_70873_1	mOTUs	BILL18-1	SAMN07136625	marine			Class02	ExtraOrder13	Singleton	56.1	139	56	1	3.5e-41	161.4
	BILL18-1_SAMN07136632_METAG-scaffold_41168_1	mOTUs	BILL18-1	SAMN07136632	marine			Class02	Styx	Styx04	97.8	90	2	0	4.6e-48	183.7
	BILL18-1_SAMN07136632_METAG-scaffold_87491_1	mOTUs	BILL18-1	SAMN07136632	marine			Class04	Demuto	Demuto07	98.2	112	2	0	1.4e-66	245.4
	BILL18-1_SAMN07136633_METAG-scaffold_39852_1	mOTUs	BILL18-1	SAMN07136633	marine			Class04	Demuto	Demuto01	98.7	235	3	0	9.5e-142	496.1
	BILL18-1_SAMN07136633_METAG-scaffold_51067_1	mOTUs	BILL18-1	SAMN07136633	marine			Class04	Demuto	Demuto07	100	195	0	0	4.4e-108	384
	BILL18-1_SAMN07136633_METAG-scaffold_59652_1	mOTUs	BILL18-1	SAMN07136633	marine			Class04	Demuto	Demuto02	99.2	126	1	0	1.7e-73	268.5
	BILL18-1_SAMN07136634_METAG-scaffold_11692_1	mOTUs	BILL18-1	SAMN07136634	marine			Class04	Demuto	Demuto02	100	137	0	0	1.5e-80	292.4
	BILL18-1_SAMN07136634_METAG-scaffold_137435_1	mOTUs	BILL18-1	SAMN07136634	marine			NA	NA	NA	63	54	20	0	9.2e-17	79.3
	BILL18-1_SAMN07136634_METAG-scaffold_32088_1	mOTUs	BILL18-1	SAMN07136634	marine			Class04	Demuto	Demuto02	93.6	329	21	0	3.9e-186	644
	BILL18-1_SAMN07136634_METAG-scaffold_58332_1	mOTUs	BILL18-1	SAMN07136634	marine			Class04	Demuto	Demuto07	99.6	229	1	0	8.7e-140	489.6
	BILL18-1_SAMN07136634_METAG-scaffold_59579_2	mOTUs	BILL18-1	SAMN07136634	marine			Class04	Demuto	Demuto05	96	99	4	0	2e-56	211.5
	BILL18-1_SAMN07136634_METAG-scaffold_72130_2	mOTUs	BILL18-1	SAMN07136634	marine			Class04	Demuto	Demuto01	100	67	0	0	1.4e-38	152.9
	BILL18-1_SAMN07136634_METAG-scaffold_74143_1	mOTUs	BILL18-1	SAMN07136634	marine			Class04	Demuto	Demuto08	91.2	113	10	0	2.3e-61	228.4
	BILL18-1_SAMN07136635_METAG-scaffold_2146_4	mOTUs	BILL18-1	SAMN07136635	marine			Class04	Demuto	Demuto07	89.4	123	13	0	5.9e-61	227.3
	BILL18-1_SAMN07136635_METAG-scaffold_2146_5	mOTUs	BILL18-1	SAMN07136635	marine			Class04	Demuto	Demuto07	84	144	17	2	2.2e-62	231.9
	BILL18-1_SAMN07136635_METAG-scaffold_2206_2	mOTUs	BILL18-1	SAMN07136635	marine			Class04	Demuto	Demuto02	100	611	0	0	0	1254.6
	BILL18-1_SAMN07136635_METAG-scaffold_25818_2	mOTUs	BILL18-1	SAMN07136635	marine			Class04	Demuto	Demuto02	82.1	274	39	2	5.7e-130	457.2
	BILL18-1_SAMN07136635_METAG-scaffold_28351_1	mOTUs	BILL18-1	SAMN07136635	marine			Class04	Demuto	Demuto02	93.4	317	21	0	1.3e-178	619
	BILL18-1_SAMN07136636_METAG-scaffold_105330_1	mOTUs	BILL18-1	SAMN07136636	marine			Class04	Demuto	Demuto01	94.3	87	5	0	3.3e-47	180.6
	BILL18-1_SAMN07136636_METAG-scaffold_119944_1	mOTUs	BILL18-1	SAMN07136636	marine			NA	NA	NA	37.7	53	33	0	2e-06	46.2
	BILL18-1_SAMN07136636_METAG-scaffold_19175_2	mOTUs	BILL18-1	SAMN07136636	marine			NA	NA	NA	26.3	179	105	7	3.4e-07	48.9
	BILL18-1_SAMN07136636_METAG-scaffold_1942_4	mOTUs	BILL18-1	SAMN07136636	marine			Class04	Demuto	Demuto02	100	611	0	0	0	1254.6
	BILL18-1_SAMN07136636_METAG-scaffold_504_6	mOTUs	BILL18-1	SAMN07136636	marine			Class04	Demuto	Demuto07	100	848	0	0	0	1670.6
	BILL18-1_SAMN07136636_METAG-scaffold_71771_1	mOTUs	BILL18-1	SAMN07136636	marine			Class04	Demuto	Demuto07	98.9	184	2	0	4e-111	394
	BILL18-1_SAMN07136637_METAG-scaffold_115172_1	mOTUs	BILL18-1	SAMN07136637	marine			Class04	Demuto	Demuto07	99	205	2	0	9.2e-125	439.5
	BILL18-1_SAMN07136638_METAG-scaffold_789_8	mOTUs	BILL18-1	SAMN07136638	marine			NA	NA	NA	37.9	470	252	11	7.5e-79	288.1
	BILL18-1_SAMN07136639_METAG-scaffold_108130_1	mOTUs	BILL18-1	SAMN07136639	marine			NA	NA	NA	51.3	78	23	2	1.5e-12	65.1
	BILL18-1_SAMN07136639_METAG-scaffold_876_1	mOTUs	BILL18-1	SAMN07136639	marine			Class02	Okeano	Okeano01	100	389	0	0	1.6e-234	805.1
	BILL18-1_SAMN07136639_METAG-scaffold_95229_1	mOTUs	BILL18-1	SAMN07136639	marine			Class04	Demuto	Demuto07	100	150	0	0	3e-88	317.8
	BILL18-1_SAMN07136645_METAG-scaffold_57750_1	mOTUs	BILL18-1	SAMN07136645	marine			Class04	Demuto	Demuto05	74.8	159	15	3	6.7e-61	226.9
	BILL18-1_SAMN07136649_METAG-scaffold_84423_1	mOTUs	BILL18-1	SAMN07136649	marine			Class02	Okeano	Okeano01	66.5	209	63	3	5.4e-77	280.8
	BILL18-1_SAMN07136652_METAG-scaffold_2692_4	mOTUs	BILL18-1	SAMN07136652	marine			Class04	Demuto	Demuto02	98.7	75	1	0	1.3e-39	155.2
	BILL18-1_SAMN07136652_METAG-scaffold_51906_1	mOTUs	BILL18-1	SAMN07136652	marine			Class04	Demuto	Demuto02	98.9	189	2	0	4.8e-112	397.1
	BILL18-1_SAMN07136655_METAG-scaffold_271_4	mOTUs	BILL18-1	SAMN07136655	marine			Class04	Demuto	Demuto02	100	616	0	0	0	1278.1
	BILL18-1_SAMN07136667_METAG-scaffold_13237_1	mOTUs	BILL18-1	SAMN07136667	marine			Class04	Demuto	Demuto02	95.5	155	7	0	3.2e-84	304.7
	BILL18-1_SAMN07136673_METAG-scaffold_123072_1	mOTUs	BILL18-1	SAMN07136673	marine			Class02	Okeano	Okeano01	100	58	0	0	9e-32	129.4
	BILL18-1_SAMN07136676_METAG-scaffold_71590_1	mOTUs	BILL18-1	SAMN07136676	marine			Class04	Demuto	Demuto02	94.9	79	4	0	2.9e-40	157.9
	BILL18-1_SAMN07136678_METAG-scaffold_15321_1	mOTUs	BILL18-1	SAMN07136678	marine			Class04	Demuto	Demuto02	97.3	226	6	0	8e-130	456.4
	BILL18-1_SAMN07136680_METAG-scaffold_13273_3	mOTUs	BILL18-1	SAMN07136680	marine			Class04	ExtraOrder7	ExtraFamily10	83	235	24	4	1.9e-102	365.5
	BILL18-1_SAMN07136680_METAG-scaffold_161656_1	mOTUs	BILL18-1	SAMN07136680	marine			Class04	Demuto	Demuto07	100	185	0	0	3.2e-108	384.4
	BILL18-1_SAMN07136680_METAG-scaffold_29830_1	mOTUs	BILL18-1	SAMN07136680	marine			Class02	Styx	Styx01	68.7	217	65	2	4.5e-77	281.2
	BILL18-1_SAMN07136680_METAG-scaffold_29830_2	mOTUs	BILL18-1	SAMN07136680	marine			Class02	Styx	Styx01	76	96	19	1	6.6e-39	153.3
	BILL18-1_SAMN07136680_METAG-scaffold_79789_1	mOTUs	BILL18-1	SAMN07136680	marine			Class02	Okeano	Okeano03	91.5	71	6	0	1.6e-32	132.9
	BILL18-1_SAMN07136681_METAG-scaffold_12568_3	mOTUs	BILL18-1	SAMN07136681	marine			Class04	ExtraOrder7	ExtraFamily10	84.8	303	32	2	1.1e-142	499.6
	BILL18-1_SAMN07136681_METAG-scaffold_17289_1	mOTUs	BILL18-1	SAMN07136681	marine			Class02	ExtraOrder13	ExtraFamily39	62.8	537	171	8	9.1e-185	640.2
	BILL18-1_SAMN07136681_METAG-scaffold_212334_1	mOTUs	BILL18-1	SAMN07136681	marine			Class02	Okeano	Okeano01	65.9	88	3	1	5e-27	113.6
	BILL18-1_SAMN07136681_METAG-scaffold_23532_1	mOTUs	BILL18-1	SAMN07136681	marine			Class04	Demuto	NA	81.2	192	30	3	2.1e-86	312
	BILL18-1_SAMN07136681_METAG-scaffold_23532_2	mOTUs	BILL18-1	SAMN07136681	marine			NA	NA	NA	54.9	419	126	7	3.7e-121	428.3
	BILL18-1_SAMN07136681_METAG-scaffold_27963_1	mOTUs	BILL18-1	SAMN07136681	marine			Class02	Styx	Styx01	67.9	224	65	4	1.2e-87	316.6
	BILL18-1_SAMN07136681_METAG-scaffold_27963_2	mOTUs	BILL18-1	SAMN07136681	marine			Class02	Styx	Styx01	75	96	24	0	4.5e-37	147.1
	BILL18-1_SAMN07136681_METAG-scaffold_5966_2	mOTUs	BILL18-1	SAMN07136681	marine			NA	NA	NA	28.8	212	131	7	2.1e-13	70.5
	BILL18-1_SAMN07136681_METAG-scaffold_820_10	mOTUs	BILL18-1	SAMN07136681	marine			Class02	Styx	Styx01	81.4	140	22	1	3.1e-63	235
	BILL18-1_SAMN07136681_METAG-scaffold_820_11	mOTUs	BILL18-1	SAMN07136681	marine			Class02	Styx	Styx01	95.8	48	2	0	2.9e-23	101.3
	BILL18-1_SAMN07136681_METAG-scaffold_820_12	mOTUs	BILL18-1	SAMN07136681	marine			NA	NA	NA	94.7	38	2	0	1.9e-15	75.1
	BILL18-1_SAMN07136681_METAG-scaffold_820_13	mOTUs	BILL18-1	SAMN07136681	marine			Class02	Styx	Styx01	86	100	13	1	8.1e-45	172.9
	BILL18-1_SAMN07136681_METAG-scaffold_820_9	mOTUs	BILL18-1	SAMN07136681	marine			Class02	Styx	Styx01	70.2	215	63	1	1.1e-80	293.1
	BILL18-1_SAMN07136682_METAG-scaffold_15370_1	mOTUs	BILL18-1	SAMN07136682	marine			NA	NA	NA	49.6	240	117	2	1e-63	237.3
	BILL18-1_SAMN07136682_METAG-scaffold_29_7	mOTUs	BILL18-1	SAMN07136682	marine			Class04	Demuto	Demuto06	61.1	828	282	12	4e-272	931
	BILL18-1_SAMN07136682_METAG-scaffold_47318_1	mOTUs	BILL18-1	SAMN07136682	marine			Class04	Demuto	Demuto02	92.4	224	17	0	3.6e-122	431
	BILL18-1_SAMN07136686_METAG-scaffold_1228_1	mOTUs	BILL18-1	SAMN07136686	marine			Class04	Demuto	Demuto07	89.7	768	65	6	0	1364
	BILL18-1_SAMN07136686_METAG-scaffold_25109_1	mOTUs	BILL18-1	SAMN07136686	marine			Class02	Okeano	Okeano01	54.2	260	110	4	3.5e-79	288.9
	BILL18-1_SAMN07136686_METAG-scaffold_2734_1	mOTUs	BILL18-1	SAMN07136686	marine			NA	NA	NA	41	549	165	7	4.6e-101	362.1
	BILL18-1_SAMN07136686_METAG-scaffold_4309_1	mOTUs	BILL18-1	SAMN07136686	marine			Class04	Demuto	Demuto08	58.8	226	82	3	4e-73	268.5
	BILL18-1_SAMN07136686_METAG-scaffold_75232_1	mOTUs	BILL18-1	SAMN07136686	marine			Class04	Demuto	Demuto08	72.4	156	43	0	1.6e-68	252.3
	BILL18-1_SAMN07136689_METAG-scaffold_43871_1	mOTUs	BILL18-1	SAMN07136689	marine			Class04	Demuto	Demuto07	98.9	262	3	0	1.1e-157	549.3
	BILL18-1_SAMN07136689_METAG-scaffold_66639_1	mOTUs	BILL18-1	SAMN07136689	marine			Class04	Demuto	Demuto07	96.7	92	3	0	1.9e-51	194.9
	BILL18-1_SAMN07136699_METAG-scaffold_38342_1	mOTUs	BILL18-1	SAMN07136699	marine			Class04	Demuto	Demuto02	87.4	223	28	0	1e-116	412.9
	BILL18-1_SAMN07136712_METAG-scaffold_102319_1	mOTUs	BILL18-1	SAMN07136712	marine			Class04	Demuto	Demuto08	82.2	101	18	0	1.4e-47	182.2
	BILL18-1_SAMN07136712_METAG-scaffold_175438_2	mOTUs	BILL18-1	SAMN07136712	marine			Class04	Demuto	Demuto05	100	59	0	0	3.3e-30	123.6
	BILL18-1_SAMN07136712_METAG-scaffold_3834_5	mOTUs	BILL18-1	SAMN07136712	marine			Class04	Demuto	Demuto08	62.4	218	75	4	2.9e-76	278.5
	BILL18-1_SAMN07136712_METAG-scaffold_50377_1	mOTUs	BILL18-1	SAMN07136712	marine			NA	NA	NA	48.9	88	43	2	4.3e-21	94
	BILL18-1_SAMN07136712_METAG-scaffold_50871_1	mOTUs	BILL18-1	SAMN07136712	marine			Class04	Demuto	Demuto08	87.7	212	26	0	6.2e-116	410.2
	BILL18-1_SAMN07136712_METAG-scaffold_69484_1	mOTUs	BILL18-1	SAMN07136712	marine			Class04	Demuto	Demuto08	61.7	230	79	4	1.8e-80	292.7
	BILL18-1_SAMN07136713_METAG-scaffold_30339_1	mOTUs	BILL18-1	SAMN07136713	marine			Class04	Demuto	Demuto08	88.2	229	27	0	2.4e-126	444.9
	BILL18-1_SAMN07136715_METAG-scaffold_148373_1	mOTUs	BILL18-1	SAMN07136715	marine			Class02	ExtraOrder13	Singleton	53.3	152	60	2	5.3e-41	161
	BILL18-1_SAMN07136720_METAG-scaffold_110694_1	mOTUs	BILL18-1	SAMN07136720	marine			NA	NA	NA	36.7	60	33	2	0.00068	36.6
	BILL18-1_SAMN07136730_METAG-scaffold_50815_1	mOTUs	BILL18-1	SAMN07136730	marine			Class04	Demuto	Demuto08	60.2	108	42	1	1e-36	146.4
	BILL18-1_SAMN07136731_METAG-scaffold_63592_1	mOTUs	BILL18-1	SAMN07136731	marine			NA	NA	NA	57.7	26	11	0	5.4e-06	43.1
	BILL18-1_SAMN07136737_METAG-scaffold_23630_1	mOTUs	BILL18-1	SAMN07136737	marine			NA	NA	NA	40.4	225	112	6	6.2e-40	157.9
	BILL18-1_SAMN07136746_METAG-scaffold_113025_1	mOTUs	BILL18-1	SAMN07136746	marine			NA	NA	NA	78.4	51	11	0	1.1e-19	89.7
	BILL18-1_SAMN07136761_METAG-scaffold_23237_1	mOTUs	BILL18-1	SAMN07136761	marine			Class04	Demuto	Demuto07	100	70	0	0	5.2e-38	149.8
	BILL18-1_SAMN07136761_METAG-scaffold_27866_1	mOTUs	BILL18-1	SAMN07136761	marine			Class04	Demuto	Demuto02	93.6	156	4	1	5.4e-81	293.9
	BILL18-1_SAMN07136761_METAG-scaffold_8219_2	mOTUs	BILL18-1	SAMN07136761	marine			Class04	Demuto	Demuto07	99.8	472	1	0	5.5e-274	936.4
	BILL18-1_SAMN07136763_METAG-scaffold_12334_1	mOTUs	BILL18-1	SAMN07136763	marine			Class04	Demuto	Demuto02	99.8	480	1	0	8.6e-275	939.1
	BILL18-1_SAMN07136763_METAG-scaffold_25183_1	mOTUs	BILL18-1	SAMN07136763	marine			Class04	Demuto	Demuto02	100	156	0	0	1.5e-89	322.4
	BILL18-1_SAMN07136763_METAG-scaffold_3134_3	mOTUs	BILL18-1	SAMN07136763	marine			Class04	Demuto	Demuto02	97.6	84	2	0	7.1e-47	179.5
	BILL18-1_SAMN07136763_METAG-scaffold_3134_4	mOTUs	BILL18-1	SAMN07136763	marine			Class04	Demuto	Demuto02	98.8	252	3	0	1.5e-145	508.8
	BILL18-1_SAMN07136767_METAG-scaffold_138710_1	mOTUs	BILL18-1	SAMN07136767	marine			Class04	Demuto	Demuto02	93.3	89	6	0	3.1e-46	177.6
	BILL18-1_SAMN07136775_METAG-scaffold_81825_1	mOTUs	BILL18-1	SAMN07136775	marine			Class04	Demuto	NA	58.4	178	53	4	5.9e-51	194.1
	BILL18-1_SAMN07136785_METAG-scaffold_30590_1	mOTUs	BILL18-1	SAMN07136785	marine			Class04	Demuto	Demuto02	95.9	171	7	0	2.1e-93	335.1
	BILL18-1_SAMN07136787_METAG-scaffold_149318_1	mOTUs	BILL18-1	SAMN07136787	marine			Class04	Demuto	Demuto02	90.6	117	11	0	5.9e-60	223.4
	BILL18-1_SAMN07136790_METAG-scaffold_202689_1	mOTUs	BILL18-1	SAMN07136790	marine			NA	NA	NA	62.5	72	27	0	8.6e-23	99.4
	BILL18-1_SAMN07136791_METAG-scaffold_66324_1	mOTUs	BILL18-1	SAMN07136791	marine			Class01	ExtraOrder11	ExtraFamily33	59	78	31	1	4e-23	100.5
	BILL18-1_SAMN07136792_METAG-scaffold_20176_1	mOTUs	BILL18-1	SAMN07136792	marine			Class01	ExtraOrder11	ExtraFamily33	56	84	36	1	9.4e-24	102.8
	BILL18-1_SAMN07136796_METAG-scaffold_104061_1	mOTUs	BILL18-1	SAMN07136796	marine			NA	NA	NA	43.7	71	34	1	4.5e-14	70.5
	BILL18-1_SAMN07136803_METAG-scaffold_14858_2	mOTUs	BILL18-1	SAMN07136803	marine			Class04	Demuto	Demuto07	84.7	320	43	3	2.2e-162	565.1
	BILL18-1_SAMN07136803_METAG-scaffold_96372_1	mOTUs	BILL18-1	SAMN07136803	marine			Class01	ExtraOrder11	Singleton	81.3	75	14	0	7.3e-35	139.4
	BILL18-1_SAMN07136808_METAG-scaffold_37100_1	mOTUs	BILL18-1	SAMN07136808	marine			NA	NA	NA	29.7	212	121	7	3.2e-19	89
	BILL18-1_SAMN07136836_METAG-scaffold_94319_1	mOTUs	BILL18-1	SAMN07136836	marine			Class04	Demuto	Demuto07	85.1	101	15	0	7.2e-46	176.4
	BILL18-1_SAMN07136841_METAG-scaffold_19247_1	mOTUs	BILL18-1	SAMN07136841	marine			Class04	Demuto	Demuto02	66.9	260	65	5	2.3e-91	328.9
	BILL18-1_SAMN07136841_METAG-scaffold_19247_2	mOTUs	BILL18-1	SAMN07136841	marine			Class04	Demuto	Demuto02	78.9	152	31	1	5.8e-69	253.8
	BILL18-1_SAMN07136864_METAG-scaffold_94752_1	mOTUs	BILL18-1	SAMN07136864	marine			Class04	Demuto	Demuto07	95.7	184	8	0	1.2e-107	382.5
	BILL18-1_SAMN07136869_METAG-scaffold_64740_1	mOTUs	BILL18-1	SAMN07136869	marine			Class04	Demuto	Demuto07	97.4	115	3	0	6e-65	240
	BILL18-1_SAMN07136873_METAG-scaffold_69874_1	mOTUs	BILL18-1	SAMN07136873	marine			NA	NA	NA	51.2	82	40	0	1.2e-22	99
	BILL18-1_SAMN07136884_METAG-scaffold_59764_1	mOTUs	BILL18-1	SAMN07136884	marine			Class02	Okeano	Okeano01	87.3	55	7	0	7.5e-25	106.3
	BILL18-1_SAMN07136891_METAG-scaffold_94645_1	mOTUs	BILL18-1	SAMN07136891	marine			Class01	ExtraOrder11	Singleton	84.6	65	10	0	8e-30	122.5
	BILL18-1_SAMN07136898_METAG-scaffold_118449_1	mOTUs	BILL18-1	SAMN07136898	marine			NA	NA	NA	71.9	64	18	0	9.2e-22	96.3
	BILL18-1_SAMN07136898_METAG-scaffold_83964_1	mOTUs	BILL18-1	SAMN07136898	marine			Class02	Styx	Styx04	57.8	109	44	1	2.1e-35	141.7
	BILL18-1_SAMN07136909_METAG-scaffold_125316_1	mOTUs	BILL18-1	SAMN07136909	marine			Class02	Okeano	Okeano01	100	52	0	0	6.6e-27	112.5
	BILL18-1_SAMN07136909_METAG-scaffold_149760_1	mOTUs	BILL18-1	SAMN07136909	marine			Class02	Styx	Styx04	76.1	155	37	0	2.9e-70	258.1
	BILL18-1_SAMN07136909_METAG-scaffold_31506_1	mOTUs	BILL18-1	SAMN07136909	marine			Class02	Okeano	Okeano01	90.1	151	14	1	6.1e-77	280.4
	BILL18-1_SAMN07136909_METAG-scaffold_7019_1	mOTUs	BILL18-1	SAMN07136909	marine			Class04	Demuto	Demuto05	97.8	694	15	0	0	1385.2
	BILL18-1_SAMN07136910_METAG-scaffold_18323_2	mOTUs	BILL18-1	SAMN07136910	marine			Class02	Okeano	Okeano01	90.1	151	14	1	6.1e-77	280.4
	BILL18-1_SAMN07136910_METAG-scaffold_19877_1	mOTUs	BILL18-1	SAMN07136910	marine			Class02	Okeano	Okeano01	55.6	169	3	2	1.5e-43	169.5
	BILL18-1_SAMN07136910_METAG-scaffold_65115_1	mOTUs	BILL18-1	SAMN07136910	marine			Class04	Demuto	Demuto01	88.3	248	27	1	2e-134	471.9
	BILL18-1_SAMN07136910_METAG-scaffold_6853_2	mOTUs	BILL18-1	SAMN07136910	marine			NA	NA	NA	98	50	1	0	8.6e-23	99
	BILL18-1_SAMN07136910_METAG-scaffold_6853_3	mOTUs	BILL18-1	SAMN07136910	marine			NA	NA	NA	100	45	0	0	1.4e-21	94.7
	BILL18-1_SAMN07136910_METAG-scaffold_6853_4	mOTUs	BILL18-1	SAMN07136910	marine			NA	NA	NA	100	21	0	0	1.1e-06	46.2
	BILL18-1_SAMN07136910_METAG-scaffold_69454_1	mOTUs	BILL18-1	SAMN07136910	marine			Class02	Styx	Styx04	85.1	87	13	0	9.3e-42	162.5
	BILL18-1_SAMN07136910_METAG-scaffold_93356_1	mOTUs	BILL18-1	SAMN07136910	marine			Class02	Okeano	Okeano01	100	52	0	0	6.6e-27	112.5
	BILL18-1_SAMN07136911_METAG-scaffold_16455_1	mOTUs	BILL18-1	SAMN07136911	marine			Class02	Okeano	Okeano01	100	52	0	0	6.6e-27	112.5
	BILL18-1_SAMN07136911_METAG-scaffold_34067_1	mOTUs	BILL18-1	SAMN07136911	marine			Class02	Okeano	Okeano01	90.1	151	14	1	6.1e-77	280.4
	BILL18-1_SAMN07136912_METAG-scaffold_71855_1	mOTUs	BILL18-1	SAMN07136912	marine			Class02	Okeano	Okeano01	88.9	135	14	1	4.7e-68	250.8
	BILL18-1_SAMN07136913_METAG-scaffold_103520_1	mOTUs	BILL18-1	SAMN07136913	marine			Class02	Okeano	Okeano01	90.1	151	14	1	6.1e-77	280.4
	BILL18-1_SAMN07136913_METAG-scaffold_14106_1	mOTUs	BILL18-1	SAMN07136913	marine			Class02	Styx	Styx04	98.8	83	1	0	2.4e-48	184.9
	BILL18-1_SAMN07136913_METAG-scaffold_14106_2	mOTUs	BILL18-1	SAMN07136913	marine			Class02	Styx	Styx04	78	209	46	0	1.2e-98	352.8
	BILL18-1_SAMN07136913_METAG-scaffold_148410_1	mOTUs	BILL18-1	SAMN07136913	marine			Class02	Styx	Styx04	100	53	0	0	2.4e-26	110.9
	BILL18-1_SAMN07136913_METAG-scaffold_3986_1	mOTUs	BILL18-1	SAMN07136913	marine			Class02	Okeano	Okeano01	100	52	0	0	6.6e-27	112.5
	BILL18-1_SAMN07136913_METAG-scaffold_55099_1	mOTUs	BILL18-1	SAMN07136913	marine			Class02	Styx	Styx04	89.5	124	13	0	1e-60	226.1
	BILL18-1_SAMN07136914_METAG-scaffold_43245_1	mOTUs	BILL18-1	SAMN07136914	marine			Class02	Styx	Styx04	78.6	215	46	0	2.4e-102	365.2
	BILL18-1_SAMN07136914_METAG-scaffold_4522_1	mOTUs	BILL18-1	SAMN07136914	marine			Class02	Okeano	Okeano01	100	52	0	0	6.6e-27	112.5
	BILL18-1_SAMN07136914_METAG-scaffold_63796_1	mOTUs	BILL18-1	SAMN07136914	marine			Class02	Okeano	Okeano01	89.4	151	15	1	5.2e-76	277.3
	BILL18-1_SAMN07136914_METAG-scaffold_98203_1	mOTUs	BILL18-1	SAMN07136914	marine			NA	NA	NA	100	45	0	0	1.4e-21	94.7
	BILL18-1_SAMN07136914_METAG-scaffold_98203_2	mOTUs	BILL18-1	SAMN07136914	marine			NA	NA	NA	96	50	2	0	1.1e-22	98.6
	BILL18-1_SAMN07136915_METAG-scaffold_167113_1	mOTUs	BILL18-1	SAMN07136915	marine			Class04	Demuto	Demuto02	99.2	133	1	0	3.9e-76	277.3
	BILL18-1_SAMN07136915_METAG-scaffold_185415_1	mOTUs	BILL18-1	SAMN07136915	marine			Class04	Demuto	Demuto07	100	73	0	0	2.3e-41	161
	BILL18-1_SAMN07136915_METAG-scaffold_199197_1	mOTUs	BILL18-1	SAMN07136915	marine			Class04	Demuto	Demuto07	73.3	101	1	1	2.1e-37	148.3
	BILL18-1_SAMN07136915_METAG-scaffold_23582_1	mOTUs	BILL18-1	SAMN07136915	marine			Class02	Okeano	Okeano01	90.1	151	14	1	6.1e-77	280.4
	BILL18-1_SAMN07136915_METAG-scaffold_5295_1	mOTUs	BILL18-1	SAMN07136915	marine			Class02	Okeano	Okeano01	100	52	0	0	6.6e-27	112.5
	BILL18-1_SAMN07136915_METAG-scaffold_54924_1	mOTUs	BILL18-1	SAMN07136915	marine			Class02	Styx	Styx04	52.4	189	75	5	1.1e-49	189.9
	BILL18-1_SAMN07136916_METAG-scaffold_1445_1	mOTUs	BILL18-1	SAMN07136916	marine			Class02	Okeano	Okeano01	100	52	0	0	6.6e-27	112.5
	BILL18-1_SAMN07136916_METAG-scaffold_30076_1	mOTUs	BILL18-1	SAMN07136916	marine			Class04	Demuto	Demuto02	100	240	0	0	2.3e-143	501.5
	BILL18-1_SAMN07136916_METAG-scaffold_48839_1	mOTUs	BILL18-1	SAMN07136916	marine			Class02	Okeano	Okeano01	90.1	151	14	1	6.1e-77	280.4
	BILL18-1_SAMN07136916_METAG-scaffold_55619_1	mOTUs	BILL18-1	SAMN07136916	marine			Class04	Demuto	Demuto02	100	80	0	0	3.7e-45	173.7
	BILL18-1_SAMN07136916_METAG-scaffold_80731_1	mOTUs	BILL18-1	SAMN07136916	marine			Class04	Demuto	Demuto02	98.7	229	2	1	3.9e-132	464.2
	BILL18-1_SAMN07136917_METAG-scaffold_115648_1	mOTUs	BILL18-1	SAMN07136917	marine			Class02	Styx	Styx04	94.8	134	7	0	7.7e-72	263.1
	BILL18-1_SAMN07136917_METAG-scaffold_168761_1	mOTUs	BILL18-1	SAMN07136917	marine			Class04	Demuto	Demuto02	99.2	133	1	0	3.9e-76	277.3
	BILL18-1_SAMN07136917_METAG-scaffold_4086_4	mOTUs	BILL18-1	SAMN07136917	marine			Class02	Okeano	Okeano01	100	52	0	0	6.6e-27	112.5
	BILL18-1_SAMN07136917_METAG-scaffold_55664_1	mOTUs	BILL18-1	SAMN07136917	marine			Class02	Okeano	Okeano01	90.1	151	14	1	6.1e-77	280.4
	BILL18-1_SAMN07136917_METAG-scaffold_57320_1	mOTUs	BILL18-1	SAMN07136917	marine			Class04	Demuto	Demuto02	100	240	0	0	2.3e-143	501.5
	BILL18-1_SAMN07136917_METAG-scaffold_83101_1	mOTUs	BILL18-1	SAMN07136917	marine			Class04	Demuto	Demuto07	100	70	0	0	5.2e-38	149.8
	BILL18-1_SAMN07136918_METAG-scaffold_10060_2	mOTUs	BILL18-1	SAMN07136918	marine			Class04	Demuto	Demuto02	97.7	217	5	0	3.6e-127	447.6
	BILL18-1_SAMN07136918_METAG-scaffold_24689_1	mOTUs	BILL18-1	SAMN07136918	marine			Class02	Okeano	Okeano01	100	52	0	0	6.6e-27	112.5
	BILL18-1_SAMN07136918_METAG-scaffold_71959_1	mOTUs	BILL18-1	SAMN07136918	marine			Class02	Styx	Styx04	94.8	134	7	0	5.9e-72	263.5
	BILL18-1_SAMN07136918_METAG-scaffold_71959_2	mOTUs	BILL18-1	SAMN07136918	marine			Class02	Styx	Styx04	88.1	84	8	2	1.6e-39	155.2
	BILL18-1_SAMN07136918_METAG-scaffold_81106_1	mOTUs	BILL18-1	SAMN07136918	marine			Class04	Demuto	Demuto07	100	70	0	0	5.2e-38	149.8
	BILL18-1_SAMN07136918_METAG-scaffold_88424_1	mOTUs	BILL18-1	SAMN07136918	marine			Class02	Okeano	Okeano01	90.1	151	14	1	6.1e-77	280.4
	BILL18-1_SAMN07136919_METAG-scaffold_12762_3	mOTUs	BILL18-1	SAMN07136919	marine			Class04	Demuto	Demuto02	99.5	182	1	0	1.9e-105	375.2
	BILL18-1_SAMN07136919_METAG-scaffold_36739_1	mOTUs	BILL18-1	SAMN07136919	marine			Class04	Demuto	Demuto07	100	70	0	0	5.2e-38	149.8
	BILL18-1_SAMN07136919_METAG-scaffold_5258_1	mOTUs	BILL18-1	SAMN07136919	marine			Class02	Okeano	Okeano01	100	52	0	0	6.6e-27	112.5
	BILL18-1_SAMN07136919_METAG-scaffold_67084_1	mOTUs	BILL18-1	SAMN07136919	marine			Class02	Okeano	Okeano01	90.1	151	14	1	6.1e-77	280.4
	BILL18-1_SAMN07136919_METAG-scaffold_6720_1	mOTUs	BILL18-1	SAMN07136919	marine			Class04	Demuto	Demuto02	100	625	0	0	0	1295
	BILL18-1_SAMN07136919_METAG-scaffold_6903_1	mOTUs	BILL18-1	SAMN07136919	marine			NA	NA	NA	33.3	595	362	14	2.2e-77	283.9
	BILL18-1_SAMN07136920_METAG-scaffold_111742_1	mOTUs	BILL18-1	SAMN07136920	marine			Class02	Styx	Styx04	66.4	116	36	1	2e-44	171.8
	BILL18-1_SAMN07136920_METAG-scaffold_1173_5	mOTUs	BILL18-1	SAMN07136920	marine			Class04	Demuto	Demuto02	100	615	0	0	0	1260.4
	BILL18-1_SAMN07136920_METAG-scaffold_315_10	mOTUs	BILL18-1	SAMN07136920	marine			Class04	Demuto	Demuto02	100	625	0	0	0	1295
	BILL18-1_SAMN07136920_METAG-scaffold_34714_1	mOTUs	BILL18-1	SAMN07136920	marine			Class04	Demuto	Demuto05	98.5	135	2	0	8.8e-77	279.6
	BILL18-1_SAMN07136920_METAG-scaffold_5017_1	mOTUs	BILL18-1	SAMN07136920	marine			Class04	Demuto	Demuto02	99.5	197	1	0	1.4e-114	405.6
	BILL18-1_SAMN07136920_METAG-scaffold_84556_1	mOTUs	BILL18-1	SAMN07136920	marine			Class04	Demuto	Demuto02	89.8	127	13	0	1.5e-64	238.8
	BILL18-1_SAMN07136920_METAG-scaffold_8993_1	mOTUs	BILL18-1	SAMN07136920	marine			Class04	Demuto	Demuto07	100	472	0	0	1.5e-274	938.3
	BILL18-1_SAMN07136920_METAG-scaffold_8993_2	mOTUs	BILL18-1	SAMN07136920	marine			Class04	Demuto	Demuto07	85.2	176	0	1	1.8e-84	305.4
	BILL18-1_SAMN07136921_METAG-scaffold_110812_2	mOTUs	BILL18-1	SAMN07136921	marine			Class02	Okeano	Okeano01	95.5	66	3	0	8.2e-35	139.4
	BILL18-1_SAMN07136921_METAG-scaffold_120315_1	mOTUs	BILL18-1	SAMN07136921	marine			Class02	Okeano	Okeano01	91.3	104	9	0	2.4e-55	208
	BILL18-1_SAMN07136921_METAG-scaffold_128020_1	mOTUs	BILL18-1	SAMN07136921	marine			Class02	Okeano	Okeano01	100	52	0	0	1.1e-26	111.7
	BILL18-1_SAMN07136922_METAG-scaffold_107720_1	mOTUs	BILL18-1	SAMN07136922	marine			Class02	Okeano	Okeano01	94.1	51	3	0	2.4e-23	102.1
	BILL18-1_SAMN07136922_METAG-scaffold_86588_1	mOTUs	BILL18-1	SAMN07136922	marine			Class02	Okeano	Okeano01	87.5	216	27	0	9.4e-112	396.4
	BILL18-1_SAMN07136924_METAG-scaffold_132087_1	mOTUs	BILL18-1	SAMN07136924	marine			Class02	Okeano	Okeano01	100	87	0	0	7.8e-49	186
	BILL18-1_SAMN07136935_METAG-scaffold_175768_1	mOTUs	BILL18-1	SAMN07136935	marine			NA	NA	NA	87.2	47	6	0	3.2e-19	87.4
	BILL18-1_SAMN07136936_METAG-scaffold_219675_1	mOTUs	BILL18-1	SAMN07136936	marine			NA	NA	NA	48.7	199	96	4	1.4e-53	203
	BILL18-1_SAMN07136936_METAG-scaffold_228603_1	mOTUs	BILL18-1	SAMN07136936	marine			Class02	Okeano	Okeano01	91.8	61	5	0	4.7e-31	126.7
	BILL18-1_SAMN07136936_METAG-scaffold_269269_1	mOTUs	BILL18-1	SAMN07136936	marine			Class02	Okeano	Okeano01	92.3	91	7	0	3.3e-42	164.9
	BILL18-1_SAMN07136936_METAG-scaffold_97358_1	mOTUs	BILL18-1	SAMN07136936	marine			Class02	Okeano	Okeano01	87.5	216	27	0	2.5e-112	398.3
	BILL18-1_SAMN07136937_METAG-scaffold_184651_1	mOTUs	BILL18-1	SAMN07136937	marine			Class02	Styx	Styx04	81	147	28	0	3.2e-70	258.8
	BILL18-1_SAMN07136937_METAG-scaffold_243612_1	mOTUs	BILL18-1	SAMN07136937	marine			Class04	Demuto	Demuto10	81.5	65	12	0	3.6e-30	123.6
	BILL18-1_SAMN07136937_METAG-scaffold_305362_1	mOTUs	BILL18-1	SAMN07136937	marine			Class04	Demuto	Demuto08	52.4	185	81	4	6.1e-46	177.6
	BILL18-1_SAMN07136937_METAG-scaffold_325972_1	mOTUs	BILL18-1	SAMN07136937	marine			Class02	Okeano	Okeano01	92.8	153	11	0	1e-83	302.8
	BILL18-1_SAMN07136937_METAG-scaffold_374234_1	mOTUs	BILL18-1	SAMN07136937	marine			Class02	Okeano	Okeano01	98.6	214	3	0	1.9e-125	441.8
	BILL18-1_SAMN07136937_METAG-scaffold_401298_1	mOTUs	BILL18-1	SAMN07136937	marine			NA	NA	NA	46.5	157	73	4	2.2e-33	135.6
	BILL18-1_SAMN07136938_METAG-scaffold_101376_1	mOTUs	BILL18-1	SAMN07136938	marine			Class02	Okeano	Okeano01	87.5	216	27	0	2.5e-112	398.3
	BILL18-1_SAMN07136938_METAG-scaffold_190233_1	mOTUs	BILL18-1	SAMN07136938	marine			Class02	Okeano	Okeano01	61.2	188	38	6	3.8e-53	201.4
	BILL18-1_SAMN07136938_METAG-scaffold_248001_1	mOTUs	BILL18-1	SAMN07136938	marine			NA	NA	NA	41.4	116	7	1	2.9e-14	71.6
	BILL18-1_SAMN07136940_METAG-scaffold_34694_1	mOTUs	BILL18-1	SAMN07136940	marine			Class04	Demuto	Demuto10	90.1	121	12	0	1.1e-63	236.1
	BILL18-1_SAMN07136944_METAG-scaffold_82464_1	mOTUs	BILL18-1	SAMN07136944	marine			Class02	ExtraOrder13	ExtraFamily42	52.9	174	67	4	1.2e-45	176.4
	BILL18-1_SAMN07136945_METAG-scaffold_137694_1	mOTUs	BILL18-1	SAMN07136945	marine			Class02	Okeano	Okeano01	100	52	0	0	6.6e-27	112.5
	BILL18-1_SAMN07136945_METAG-scaffold_165208_1	mOTUs	BILL18-1	SAMN07136945	marine			Class02	Styx	Styx04	100	50	0	0	2.6e-25	107.5
	BILL18-1_SAMN07136945_METAG-scaffold_24598_3	mOTUs	BILL18-1	SAMN07136945	marine			Class02	Styx	Styx04	78.7	89	19	0	4.9e-41	160.2
	BILL18-1_SAMN07136945_METAG-scaffold_3517_1	mOTUs	BILL18-1	SAMN07136945	marine			Class04	Demuto	Demuto02	99.8	634	1	0	0	1310.8
	BILL18-1_SAMN07136945_METAG-scaffold_39118_1	mOTUs	BILL18-1	SAMN07136945	marine			Class02	Styx	Styx04	93.6	218	14	0	1e-121	429.5
	BILL18-1_SAMN07136945_METAG-scaffold_67928_1	mOTUs	BILL18-1	SAMN07136945	marine			Class02	Styx	Styx04	99.5	202	1	0	1.1e-119	422.5
	BILL18-1_SAMN07136945_METAG-scaffold_68950_1	mOTUs	BILL18-1	SAMN07136945	marine			Class02	Styx	Styx04	80.4	209	40	1	6.5e-102	363.6
	BILL18-1_SAMN07136945_METAG-scaffold_8129_1	mOTUs	BILL18-1	SAMN07136945	marine			NA	NA	NA	30.9	1005	529	28	5.1e-116	412.5
	BILL18-1_SAMN07136946_METAG-scaffold_10292_1	mOTUs	BILL18-1	SAMN07136946	marine			Class02	Styx	Styx04	76.2	63	14	1	3.6e-23	100.9
	BILL18-1_SAMN07136946_METAG-scaffold_109991_2	mOTUs	BILL18-1	SAMN07136946	marine			Class02	Styx	Styx04	100	50	0	0	2.6e-25	107.5
	BILL18-1_SAMN07136946_METAG-scaffold_21377_1	mOTUs	BILL18-1	SAMN07136946	marine			Class04	Demuto	Demuto01	95.4	504	23	0	1.3e-292	998.4
	BILL18-1_SAMN07136946_METAG-scaffold_25927_1	mOTUs	BILL18-1	SAMN07136946	marine			Class02	Styx	Styx04	99.4	343	2	0	3.5e-209	720.7
	BILL18-1_SAMN07136946_METAG-scaffold_2732_1	mOTUs	BILL18-1	SAMN07136946	marine			Class04	Demuto	Demuto02	99.8	437	1	0	6.9e-263	899.4
	BILL18-1_SAMN07136946_METAG-scaffold_29012_2	mOTUs	BILL18-1	SAMN07136946	marine			Class02	Styx	Styx04	78.6	215	46	0	2.4e-102	365.2
	BILL18-1_SAMN07136946_METAG-scaffold_29012_3	mOTUs	BILL18-1	SAMN07136946	marine			NA	NA	NA	100	33	0	0	1.5e-15	75.1
	BILL18-1_SAMN07136946_METAG-scaffold_40978_1	mOTUs	BILL18-1	SAMN07136946	marine			Class02	Styx	Styx01	93.2	118	8	0	4.4e-63	233.8
	BILL18-1_SAMN07136946_METAG-scaffold_41674_1	mOTUs	BILL18-1	SAMN07136946	marine			Class02	Styx	Styx04	100	53	0	0	2.4e-26	110.9
	BILL18-1_SAMN07136947_METAG-scaffold_161872_1	mOTUs	BILL18-1	SAMN07136947	marine			Class02	Styx	Styx04	100	72	0	0	1.1e-40	158.7
	BILL18-1_SAMN07136947_METAG-scaffold_27015_1	mOTUs	BILL18-1	SAMN07136947	marine			Class04	Demuto	Demuto01	96.4	111	4	0	2.7e-62	231.1
	BILL18-1_SAMN07136947_METAG-scaffold_36618_1	mOTUs	BILL18-1	SAMN07136947	marine			Class02	Styx	Styx04	88.7	106	12	0	1.6e-51	195.3
	BILL18-1_SAMN07136947_METAG-scaffold_39422_1	mOTUs	BILL18-1	SAMN07136947	marine			Class02	Styx	Styx04	78.7	89	19	0	4.9e-41	160.2
	BILL18-1_SAMN07136947_METAG-scaffold_42254_2	mOTUs	BILL18-1	SAMN07136947	marine			NA	NA	NA	97.8	45	1	0	1.1e-21	95.1
	BILL18-1_SAMN07136947_METAG-scaffold_61176_1	mOTUs	BILL18-1	SAMN07136947	marine			Class04	Demuto	Demuto01	92.2	64	5	0	5.6e-31	127.9
	BILL18-1_SAMN07136947_METAG-scaffold_6420_4	mOTUs	BILL18-1	SAMN07136947	marine			Class04	Demuto	Demuto02	95.7	323	8	2	3.2e-180	624.4
	BILL18-1_SAMN07136947_METAG-scaffold_95318_1	mOTUs	BILL18-1	SAMN07136947	marine			NA	NA	NA	87.8	41	5	0	1.1e-16	79
	BILL18-1_SAMN07136948_METAG-scaffold_1095_5	mOTUs	BILL18-1	SAMN07136948	marine			Class04	Demuto	Demuto02	85.2	764	86	4	0	1340.5
	BILL18-1_SAMN07136948_METAG-scaffold_132855_1	mOTUs	BILL18-1	SAMN07136948	marine			Class02	Styx	Styx04	98.8	84	1	0	1.4e-47	181.8
	BILL18-1_SAMN07136948_METAG-scaffold_14337_2	mOTUs	BILL18-1	SAMN07136948	marine			NA	NA	NA	39	492	238	10	9.3e-93	334.3
	BILL18-1_SAMN07136948_METAG-scaffold_148078_1	mOTUs	BILL18-1	SAMN07136948	marine			Class02	Styx	Styx01	92.5	80	6	0	8e-40	156
	BILL18-1_SAMN07136948_METAG-scaffold_38603_1	mOTUs	BILL18-1	SAMN07136948	marine			Class02	Styx	Styx04	93.6	218	14	0	1e-121	429.5
	BILL18-1_SAMN07136948_METAG-scaffold_610_5	mOTUs	BILL18-1	SAMN07136948	marine			Class04	Demuto	Demuto02	99.8	634	1	0	0	1310.8
	BILL18-1_SAMN07136948_METAG-scaffold_66367_1	mOTUs	BILL18-1	SAMN07136948	marine			Class02	Styx	Styx04	100	156	0	0	1.5e-90	325.5
	BILL18-1_SAMN07136948_METAG-scaffold_74863_1	mOTUs	BILL18-1	SAMN07136948	marine			Class02	Styx	Styx01	93.2	118	8	0	4.4e-63	233.8
	BILL18-1_SAMN07136948_METAG-scaffold_7538_3	mOTUs	BILL18-1	SAMN07136948	marine			Class02	Styx	Styx04	78.6	215	46	0	2.4e-102	365.2
	BILL18-1_SAMN07136948_METAG-scaffold_7538_4	mOTUs	BILL18-1	SAMN07136948	marine			Class02	Styx	Styx04	99.6	478	2	0	1.4e-286	978.4
	BILL18-1_SAMN07136948_METAG-scaffold_87887_1	mOTUs	BILL18-1	SAMN07136948	marine			NA	NA	NA	47.8	203	93	4	1.9e-50	193
	BILL18-1_SAMN07136949_METAG-scaffold_100_14	mOTUs	BILL18-1	SAMN07136949	marine			Class04	Demuto	Demuto02	99.8	634	1	0	0	1310.8
	BILL18-1_SAMN07136949_METAG-scaffold_131875_1	mOTUs	BILL18-1	SAMN07136949	marine			Class02	Okeano	Okeano01	100	52	0	0	6.6e-27	112.5
	BILL18-1_SAMN07136949_METAG-scaffold_15885_1	mOTUs	BILL18-1	SAMN07136949	marine			Class02	Styx	Styx04	100	210	0	0	9.4e-125	439.5
	BILL18-1_SAMN07136949_METAG-scaffold_15885_2	mOTUs	BILL18-1	SAMN07136949	marine			Class02	Styx	Styx04	99.4	343	2	0	3.5e-209	720.7
	BILL18-1_SAMN07136949_METAG-scaffold_166461_1	mOTUs	BILL18-1	SAMN07136949	marine			Class04	Demuto	Demuto01	89	109	12	0	4.4e-57	213.8
	BILL18-1_SAMN07136949_METAG-scaffold_19831_2	mOTUs	BILL18-1	SAMN07136949	marine			Class02	Styx	Styx04	52.4	189	75	5	1.1e-49	189.9
	BILL18-1_SAMN07136949_METAG-scaffold_212829_1	mOTUs	BILL18-1	SAMN07136949	marine			NA	NA	NA	98	49	1	0	7.2e-23	99
	BILL18-1_SAMN07136949_METAG-scaffold_21583_2	mOTUs	BILL18-1	SAMN07136949	marine			Class04	Demuto	Demuto01	96.4	111	4	0	2.7e-62	231.1
	BILL18-1_SAMN07136949_METAG-scaffold_27412_2	mOTUs	BILL18-1	SAMN07136949	marine			Class02	Styx	Styx04	90.3	124	12	0	9.3e-62	229.6
	BILL18-1_SAMN07136949_METAG-scaffold_4172_3	mOTUs	BILL18-1	SAMN07136949	marine			NA	NA	NA	31	1005	528	28	6e-117	415.6
	BILL18-1_SAMN07136949_METAG-scaffold_4172_4	mOTUs	BILL18-1	SAMN07136949	marine			Class02	Styx	Styx04	80.4	209	40	1	6.5e-102	363.6
	BILL18-1_SAMN07136949_METAG-scaffold_51268_1	mOTUs	BILL18-1	SAMN07136949	marine			Class02	Styx	Styx04	98.9	92	1	0	5.4e-51	193.4
	BILL18-1_SAMN07136949_METAG-scaffold_62848_1	mOTUs	BILL18-1	SAMN07136949	marine			Class02	Styx	Styx04	78.6	215	46	0	2.4e-102	365.2
	BILL18-1_SAMN07136949_METAG-scaffold_91910_1	mOTUs	BILL18-1	SAMN07136949	marine			Class04	Demuto	Demuto01	76.5	115	21	2	6.8e-48	183.7
	BILL18-1_SAMN07136950_METAG-scaffold_104302_1	mOTUs	BILL18-1	SAMN07136950	marine			Class02	Styx	Styx04	80.2	197	38	1	3.3e-95	341.3
	BILL18-1_SAMN07136950_METAG-scaffold_108089_1	mOTUs	BILL18-1	SAMN07136950	marine			Class02	Styx	Styx04	78.7	89	19	0	4.9e-41	160.2
	BILL18-1_SAMN07136950_METAG-scaffold_124387_1	mOTUs	BILL18-1	SAMN07136950	marine			Class02	Styx	Styx04	100	188	0	0	4.1e-111	394
	BILL18-1_SAMN07136950_METAG-scaffold_14643_1	mOTUs	BILL18-1	SAMN07136950	marine			Class02	Styx	Styx04	98.4	245	4	0	1.2e-143	502.7
	BILL18-1_SAMN07136950_METAG-scaffold_14643_2	mOTUs	BILL18-1	SAMN07136950	marine			Class02	Styx	Styx04	78.6	215	46	0	1.9e-102	365.5
	BILL18-1_SAMN07136950_METAG-scaffold_15109_1	mOTUs	BILL18-1	SAMN07136950	marine			NA	NA	NA	36.1	626	315	14	1.1e-101	364.4
	BILL18-1_SAMN07136950_METAG-scaffold_17079_2	mOTUs	BILL18-1	SAMN07136950	marine			Class02	Styx	Styx01	93.2	118	8	0	4.4e-63	233.8
	BILL18-1_SAMN07136950_METAG-scaffold_21609_2	mOTUs	BILL18-1	SAMN07136950	marine			Class02	Styx	Styx04	98.1	53	1	0	1.2e-25	108.6
	BILL18-1_SAMN07136950_METAG-scaffold_25550_1	mOTUs	BILL18-1	SAMN07136950	marine			Class02	Styx	Styx04	90.3	124	12	0	9.3e-62	229.6
	BILL18-1_SAMN07136950_METAG-scaffold_3385_5	mOTUs	BILL18-1	SAMN07136950	marine			Class04	Demuto	Demuto02	100	634	0	0	0	1312.4
	BILL18-1_SAMN07136950_METAG-scaffold_96512_1	mOTUs	BILL18-1	SAMN07136950	marine			Class02	Styx	Styx04	93.6	187	12	0	5.3e-103	367.1
	BILL18-1_SAMN07136951_METAG-scaffold_141595_1	mOTUs	BILL18-1	SAMN07136951	marine			Class02	Okeano	Okeano01	100	52	0	0	6.6e-27	112.5
	BILL18-1_SAMN07136951_METAG-scaffold_24121_1	mOTUs	BILL18-1	SAMN07136951	marine			Class02	Okeano	Okeano01	94.4	90	5	0	2.7e-46	177.9
	BILL18-1_SAMN07136951_METAG-scaffold_24121_2	mOTUs	BILL18-1	SAMN07136951	marine			Class02	Okeano	Okeano01	100	53	0	0	4.4e-26	109.8
	BILL18-1_SAMN07136951_METAG-scaffold_46454_1	mOTUs	BILL18-1	SAMN07136951	marine			Class02	Okeano	Okeano01	100	79	0	0	1.2e-42	166.8
	BILL18-1_SAMN07136951_METAG-scaffold_51916_1	mOTUs	BILL18-1	SAMN07136951	marine			Class02	Okeano	Okeano01	90.1	151	14	1	6.1e-77	280.4
	BILL18-1_SAMN07136951_METAG-scaffold_7095_3	mOTUs	BILL18-1	SAMN07136951	marine			Class02	Okeano	Okeano01	88.2	321	33	1	3.3e-164	571.6
	BILL18-1_SAMN07136951_METAG-scaffold_84670_1	mOTUs	BILL18-1	SAMN07136951	marine			Class02	Styx	Styx04	97.3	74	2	0	1.6e-40	158.3
	BILL18-1_SAMN07136952_METAG-scaffold_106564_1	mOTUs	BILL18-1	SAMN07136952	marine			NA	NA	NA	74.6	59	15	0	1.6e-21	95.9
	BILL18-1_SAMN07136952_METAG-scaffold_15977_2	mOTUs	BILL18-1	SAMN07136952	marine			Class02	Okeano	Okeano01	97.1	69	2	0	1.2e-36	145.6
	BILL18-1_SAMN07136952_METAG-scaffold_15977_3	mOTUs	BILL18-1	SAMN07136952	marine			Class02	Okeano	Okeano01	96.6	88	3	0	1.3e-46	178.7
	BILL18-1_SAMN07136952_METAG-scaffold_72400_1	mOTUs	BILL18-1	SAMN07136952	marine			Class02	Okeano	Okeano01	94.1	51	3	0	2.4e-23	102.1
	BILL18-1_SAMN07136952_METAG-scaffold_84996_1	mOTUs	BILL18-1	SAMN07136952	marine			Class02	Okeano	Okeano01	90.1	151	14	1	6.1e-77	280.4
	BILL18-1_SAMN07136953_METAG-scaffold_115328_1	mOTUs	BILL18-1	SAMN07136953	marine			Class02	Okeano	Okeano01	100	52	0	0	6.6e-27	112.5
	BILL18-1_SAMN07136953_METAG-scaffold_143247_1	mOTUs	BILL18-1	SAMN07136953	marine			NA	NA	NA	100	45	0	0	1.4e-21	94.7
	BILL18-1_SAMN07136953_METAG-scaffold_21328_1	mOTUs	BILL18-1	SAMN07136953	marine			Class02	Okeano	Okeano01	90.1	151	14	1	6.1e-77	280.4
	BILL18-1_SAMN07136953_METAG-scaffold_82100_1	mOTUs	BILL18-1	SAMN07136953	marine			Class04	Demuto	Demuto02	99.5	182	1	0	1.9e-105	375.2
	BILL18-1_SAMN07136961_METAG-scaffold_151368_1	mOTUs	BILL18-1	SAMN07136961	marine			NA	NA	NA	41.6	425	207	12	1.2e-78	287.3
	BILL18-1_SAMN07137002_METAG-scaffold_28026_1	mOTUs	BILL18-1	SAMN07137002	marine			Class04	Demuto	Demuto02	92.7	191	13	1	2.7e-102	364.8
	BILL18-1_SAMN07137002_METAG-scaffold_28026_2	mOTUs	BILL18-1	SAMN07137002	marine			Class04	Demuto	Demuto02	85.7	98	14	0	2.1e-45	174.9
	BILL18-1_SAMN07137002_METAG-scaffold_31460_2	mOTUs	BILL18-1	SAMN07137002	marine			Class04	Demuto	Demuto05	85.2	330	49	0	3.1e-162	564.7
	BILL18-1_SAMN07137002_METAG-scaffold_51998_1	mOTUs	BILL18-1	SAMN07137002	marine			Class04	Demuto	Demuto07	99.4	178	1	0	1.3e-106	379
	BILL18-1_SAMN07137002_METAG-scaffold_59359_1	mOTUs	BILL18-1	SAMN07137002	marine			Class04	Demuto	Demuto02	93	115	8	0	6.2e-62	229.9
	BILL18-1_SAMN07137002_METAG-scaffold_62287_1	mOTUs	BILL18-1	SAMN07137002	marine			Class04	Demuto	Demuto02	98.8	240	3	0	1.3e-144	505.8
	BILL18-1_SAMN07137003_METAG-scaffold_141186_1	mOTUs	BILL18-1	SAMN07137003	marine			Class02	ExtraOrder13	Singleton	88.5	78	9	0	7.8e-40	156
	BILL18-1_SAMN07137025_METAG-scaffold_92899_1	mOTUs	BILL18-1	SAMN07137025	marine			Class04	Demuto	Demuto02	91.7	132	11	0	1.4e-70	259.2
	BILL18-1_SAMN07137026_METAG-scaffold_152170_1	mOTUs	BILL18-1	SAMN07137026	marine			Class04	Demuto	Demuto05	100	65	0	0	2.1e-34	137.9
	BILL18-1_SAMN07137035_METAG-scaffold_53615_1	mOTUs	BILL18-1	SAMN07137035	marine			Class02	Okeano	Okeano01	65.6	157	16	3	5.8e-49	187.6
	BILL18-1_SAMN07137035_METAG-scaffold_61722_1	mOTUs	BILL18-1	SAMN07137035	marine			Class02	Okeano	Okeano01	98.1	54	1	0	5.8e-27	112.8
	BILL18-1_SAMN07137035_METAG-scaffold_64174_1	mOTUs	BILL18-1	SAMN07137035	marine			Class04	Demuto	Demuto02	95.6	68	3	0	6.6e-35	139.4
	BILL18-1_SAMN07137035_METAG-scaffold_6529_1	mOTUs	BILL18-1	SAMN07137035	marine			Class04	Demuto	Demuto07	92	364	26	1	4.6e-196	677.2
	BILL18-1_SAMN07137035_METAG-scaffold_73853_1	mOTUs	BILL18-1	SAMN07137035	marine			Class02	Okeano	Okeano01	95.2	63	3	0	5.8e-30	123.2
	BILL18-1_SAMN07137035_METAG-scaffold_88620_1	mOTUs	BILL18-1	SAMN07137035	marine			Class04	Demuto	Demuto07	98.7	149	2	0	1.2e-89	322.4
	BILL18-1_SAMN07137037_METAG-scaffold_101_1	mOTUs	BILL18-1	SAMN07137037	marine			Class04	Demuto	Demuto02	98.5	131	2	0	5.6e-75	273.5
	BILL18-1_SAMN07137037_METAG-scaffold_21793_1	mOTUs	BILL18-1	SAMN07137037	marine			Class04	Demuto	Demuto05	99.6	252	1	0	7.3e-148	516.5
	BILL18-1_SAMN07137041_METAG-scaffold_31169_1	mOTUs	BILL18-1	SAMN07137041	marine			Class04	Demuto	Demuto02	91.7	132	11	0	1.4e-70	259.2
	BILL18-1_SAMN07137041_METAG-scaffold_44252_1	mOTUs	BILL18-1	SAMN07137041	marine			Class04	Demuto	Demuto05	96.2	159	6	0	7e-88	316.6
	BILL18-1_SAMN07137059_METAG-scaffold_113128_1	mOTUs	BILL18-1	SAMN07137059	marine			NA	NA	NA	84.4	45	7	0	5.2e-20	89.4
	BILL18-1_SAMN07137059_METAG-scaffold_195081_1	mOTUs	BILL18-1	SAMN07137059	marine			NA	NA	NA	47.8	90	29	1	1.2e-18	85.9
	BILL18-1_SAMN07137059_METAG-scaffold_33395_2	mOTUs	BILL18-1	SAMN07137059	marine			Class02	ExtraOrder13	Singleton	83.4	181	29	1	7.3e-90	323.6
	BILL18-1_SAMN07137059_METAG-scaffold_37891_2	mOTUs	BILL18-1	SAMN07137059	marine			Class02	ExtraOrder13	Singleton	65.6	253	81	3	4.6e-97	347.8
	BILL18-1_SAMN07137059_METAG-scaffold_44637_2	mOTUs	BILL18-1	SAMN07137059	marine			Class02	ExtraOrder13	Singleton	54.3	116	25	2	6.7e-32	130.6
	BILL18-1_SAMN07137059_METAG-scaffold_70383_1	mOTUs	BILL18-1	SAMN07137059	marine			Class02	ExtraOrder13	Singleton	80.2	81	16	0	1.6e-36	145.2
	BILL18-1_SAMN07137064_METAG-scaffold_4148_1	mOTUs	BILL18-1	SAMN07137064	marine			Class04	Demuto	Demuto05	97.7	440	10	0	1.4e-255	875.2
	BILL18-1_SAMN07137065_METAG-scaffold_100289_1	mOTUs	BILL18-1	SAMN07137065	marine			Class02	Okeano	Okeano01	96	125	5	0	6.5e-71	260.4
	BILL18-1_SAMN07137071_METAG-scaffold_56348_2	mOTUs	BILL18-1	SAMN07137071	marine			Class04	Demuto	Demuto01	96	124	5	0	5.1e-70	256.9
	BILL18-1_SAMN07137074_METAG-scaffold_37794_1	mOTUs	BILL18-1	SAMN07137074	marine			Class04	Demuto	Demuto07	87.2	148	19	0	1.9e-79	288.5
	BILL18-1_SAMN07137076_METAG-scaffold_63320_1	mOTUs	BILL18-1	SAMN07137076	marine			Class04	Demuto	Demuto07	97.6	251	6	0	1e-149	522.7
	BILL18-1_SAMN07137077_METAG-scaffold_137120_1	mOTUs	BILL18-1	SAMN07137077	marine			Class04	Demuto	Demuto05	85.1	154	23	0	3.3e-77	281.2
	BILL18-1_SAMN07137077_METAG-scaffold_22200_3	mOTUs	BILL18-1	SAMN07137077	marine			Class04	Demuto	Demuto07	100	47	0	0	8.7e-26	108.6
	BILL18-1_SAMN07137082_METAG-scaffold_51653_1	mOTUs	BILL18-1	SAMN07137082	marine			Class02	Styx	Styx04	69	100	24	2	3.3e-35	141
	BILL18-1_SAMN07137083_METAG-scaffold_10609_1	mOTUs	BILL18-1	SAMN07137083	marine			Class02	Okeano	Okeano01	68.3	104	6	1	2.2e-32	132.9
	BILL18-1_SAMN07137083_METAG-scaffold_39375_1	mOTUs	BILL18-1	SAMN07137083	marine			Class02	Okeano	Okeano01	67.8	87	7	1	2.4e-27	115.2
	BILL18-1_SAMN07137091_METAG-scaffold_174282_1	mOTUs	BILL18-1	SAMN07137091	marine			Class02	Okeano	Okeano01	96.3	109	4	0	1.7e-59	222.2
	BILL18-1_SAMN07137092_METAG-scaffold_95946_1	mOTUs	BILL18-1	SAMN07137092	marine			Class02	Okeano	Okeano01	88.6	79	9	0	4.6e-35	141
	BILL18-1_SAMN07137095_METAG-scaffold_20434_1	mOTUs	BILL18-1	SAMN07137095	marine			Class04	Demuto	Demuto02	93.6	171	11	0	1.6e-90	325.5
	BILL18-1_SAMN07137095_METAG-scaffold_565_1	mOTUs	BILL18-1	SAMN07137095	marine			Class04	Demuto	Demuto05	100	484	0	0	8.1e-281	959.1
	BILL18-1_SAMN07137095_METAG-scaffold_88006_1	mOTUs	BILL18-1	SAMN07137095	marine			NA	NA	NA	88.9	36	4	0	4.9e-14	71.2
	BILL18-1_SAMN07137095_METAG-scaffold_99281_2	mOTUs	BILL18-1	SAMN07137095	marine			Class04	Demuto	Demuto02	93.7	79	5	0	1e-42	165.6
	BILL18-1_SAMN07137098_METAG-scaffold_147849_2	mOTUs	BILL18-1	SAMN07137098	marine			Class04	Demuto	Demuto05	98.3	59	1	0	5.6e-30	122.9
	BILL18-1_SAMN07137098_METAG-scaffold_168109_1	mOTUs	BILL18-1	SAMN07137098	marine			Class04	Demuto	Demuto05	89	73	8	0	1.7e-33	135.2
	BILL18-1_SAMN07137101_METAG-scaffold_29600_1	mOTUs	BILL18-1	SAMN07137101	marine			Class04	Demuto	Demuto07	96.5	229	8	0	2.4e-134	471.5
	BILL18-1_SAMN07137101_METAG-scaffold_47332_1	mOTUs	BILL18-1	SAMN07137101	marine			Class04	Demuto	Demuto05	96.4	251	8	1	2e-142	498.4
	BILL18-1_SAMN07137102_METAG-scaffold_153015_1	mOTUs	BILL18-1	SAMN07137102	marine			NA	NA	NA	89.1	46	5	0	3.7e-21	93.2
	BILL18-1_SAMN07137102_METAG-scaffold_237729_1	mOTUs	BILL18-1	SAMN07137102	marine			Class04	Demuto	Demuto05	98.3	120	2	0	4.7e-68	250.4
	BILL18-1_SAMN07137103_METAG-scaffold_11031_2	mOTUs	BILL18-1	SAMN07137103	marine			Class04	Demuto	Demuto02	100	63	0	0	7.2e-36	142.5
	BILL18-1_SAMN07137103_METAG-scaffold_7155_1	mOTUs	BILL18-1	SAMN07137103	marine			Class04	Demuto	Demuto02	92.6	68	5	0	4.3e-34	136.7
	BILL18-1_SAMN07137107_METAG-scaffold_38959_1	mOTUs	BILL18-1	SAMN07137107	marine			Class04	Demuto	Demuto01	94.2	257	14	1	1.1e-146	512.7
	BILL18-1_SAMN07137110_METAG-scaffold_2702_2	mOTUs	BILL18-1	SAMN07137110	marine			Class04	Demuto	Demuto07	65	1058	338	11	0	1373.2
	BILL18-1_SAMN07137119_METAG-scaffold_215902_1	mOTUs	BILL18-1	SAMN07137119	marine			NA	NA	NA	41.9	105	46	2	6.7e-15	74.3
	BILL18-1_SAMN07137119_METAG-scaffold_25629_1	mOTUs	BILL18-1	SAMN07137119	marine			Class02	ExtraOrder13	Singleton	55.6	239	93	3	4.7e-73	268.1
	BILL18-1_SAMN07137119_METAG-scaffold_256529_1	mOTUs	BILL18-1	SAMN07137119	marine			NA	NA	NA	45.6	182	85	4	1.1e-43	169.9
	BILL18-1_SAMN07137120_METAG-scaffold_160919_1	mOTUs	BILL18-1	SAMN07137120	marine			Class04	Demuto	Demuto02	95.7	117	5	0	2.6e-63	234.6
	BILL18-1_SAMN08390922_METAG-scaffold_115004_1	mOTUs	BILL18-1	SAMN08390922	marine			Class04	Demuto	Demuto05	99.1	114	1	0	4.6e-65	240.4
	BILL18-1_SAMN08390922_METAG-scaffold_5162_1	mOTUs	BILL18-1	SAMN08390922	marine			Class04	Demuto	Demuto07	87.2	360	40	3	4.8e-185	640.6
	BILL18-1_SAMN08390925_METAG-scaffold_101882_1	mOTUs	BILL18-1	SAMN08390925	marine			Class04	Demuto	Demuto07	91.2	362	31	1	3e-195	674.5
	BILL18-1_SAMN08390925_METAG-scaffold_103296_1	mOTUs	BILL18-1	SAMN08390925	marine			Class04	Demuto	Demuto07	98.8	255	3	0	9.8e-151	526.2
	BILL18-1_SAMN08390925_METAG-scaffold_2817_12	mOTUs	BILL18-1	SAMN08390925	marine			Class04	Demuto	Demuto05	96.4	251	8	1	2e-142	498.4
	BOEU19-1_SAMN09765712_METAG-scaffold_110115_1	mOTUs	BOEU19-1	SAMN09765712	Marine sediment			NA	NA	NA	30.2	96	61	3	3.2e-06	44.7
	BORC21-1_SAMN14087007_METAG-scaffold_60082_2	mOTUs	BORC21-1	SAMN14087007	marine			NA	NA	NA	48.3	263	136	0	2.9e-74	272.3
	BORC21-1_SAMN14087007_METAG-scaffold_99285_1	mOTUs	BORC21-1	SAMN14087007	marine			Class02	ExtraOrder12	ExtraFamily38	99.7	324	1	0	7.1e-188	649.8
	BOWM19-1_SAMEA104347420_METAG-scaffold_7678_1	mOTUs	BOWM19-1	SAMEA104347420	marine			NA	NA	NA	44.6	258	116	8	4e-55	208.4
	BOWM19-1_SAMEA104347429_METAG-scaffold_2101_1	mOTUs	BOWM19-1	SAMEA104347429	marine			NA	NA	NA	45.6	318	142	9	2.7e-67	249.2
	BOWM19-1_SAMEA104347429_METAG-scaffold_5044_1	mOTUs	BOWM19-1	SAMEA104347429	marine			NA	NA	NA	38.8	214	112	8	1.8e-29	122.9
	BOWM19-1_SAMEA104347432_METAG-scaffold_1509_1	mOTUs	BOWM19-1	SAMEA104347432	marine			Class04	Demuto	Demuto05	99.8	443	1	0	2.2e-269	921
	BOWM19-1_SAMEA104347432_METAG-scaffold_5585_1	mOTUs	BOWM19-1	SAMEA104347432	marine			Class04	Demuto	Demuto05	96.6	179	6	0	1.7e-103	368.6
	BOWM19-1_SAMEA4005037_METAG-scaffold_1_8	mOTUs	BOWM19-1	SAMEA4005037	marine			Class04	Demuto	Demuto05	100	578	0	0	0	1200.7
	BOWM19-1_SAMEA4005037_METAG-scaffold_8964_1	mOTUs	BOWM19-1	SAMEA4005037	marine			Class04	Demuto	Demuto05	99.3	281	2	0	3.2e-168	584.3
	BOWM19-1_SAMEA98140918_METAG-scaffold_16666_1	mOTUs	BOWM19-1	SAMEA98140918	marine			NA	NA	NA	52.9	206	91	3	6.2e-60	224.2
	BOWM19-1_SAMEA98152918_METAG-scaffold_3567_1	mOTUs	BOWM19-1	SAMEA98152918	marine			Class01	ExtraOrder11	ExtraFamily32	98.5	137	2	0	6.5e-82	296.6
	BOWM19-1_SAMEA98155168_METAG-scaffold_170_4	mOTUs	BOWM19-1	SAMEA98155168	marine			Class04	Demuto	Demuto05	99.8	418	1	0	1.1e-252	865.5
	BOWM19-1_SAMEA98155168_METAG-scaffold_2253_1	mOTUs	BOWM19-1	SAMEA98155168	marine			Class04	Demuto	Demuto05	100	236	0	0	8.6e-143	499.6
	BOWM19-1_SAMEA98155918_METAG-scaffold_1_8	mOTUs	BOWM19-1	SAMEA98155918	marine			Class04	Demuto	Demuto05	100	578	0	0	0	1200.7
	BOWM19-1_SAMEA98155918_METAG-scaffold_8961_1	mOTUs	BOWM19-1	SAMEA98155918	marine			Class04	Demuto	Demuto05	99.3	281	2	0	3.2e-168	584.3
	BPAM22-1_SAMN07449441_METAG-scaffold_156479_2	mOTUs	BPAM22-1	SAMN07449441	marine			Class02	Okeano	Okeano01	100	69	0	0	3.4e-37	147.5
	BPAM22-1_SAMN07449441_METAG-scaffold_222940_1	mOTUs	BPAM22-1	SAMN07449441	marine			Class02	Okeano	Okeano01	89.3	244	26	0	3e-130	458
	BPAM22-1_SAMN07449441_METAG-scaffold_301090_1	mOTUs	BPAM22-1	SAMN07449441	marine			Class02	Okeano	Okeano01	100	48	0	0	9.8e-26	108.6
	BPAM22-1_SAMN07449441_METAG-scaffold_323611_1	mOTUs	BPAM22-1	SAMN07449441	marine			Class04	Demuto	Demuto09	94.9	98	5	0	2.1e-51	194.9
	BPAM22-1_SAMN07449441_METAG-scaffold_369061_1	mOTUs	BPAM22-1	SAMN07449441	marine			Class02	Okeano	Okeano01	99	99	1	0	1.7e-55	208.4
	BPAM22-1_SAMN07449441_METAG-scaffold_57491_1	mOTUs	BPAM22-1	SAMN07449441	marine			Class02	Okeano	Okeano01	89.3	338	35	1	9e-178	616.3
	BPAM22-1_SAMN07449441_METAG-scaffold_68357_1	mOTUs	BPAM22-1	SAMN07449441	marine			Class02	Okeano	Okeano01	96.8	219	7	0	3.4e-125	441
	BPAM22-1_SAMN07449441_METAG-scaffold_68908_1	mOTUs	BPAM22-1	SAMN07449441	marine			Class02	Okeano	Okeano01	82.5	338	36	1	2.6e-161	561.6
	BPAM22-1_SAMN07449441_METAG-scaffold_71234_1	mOTUs	BPAM22-1	SAMN07449441	marine			Class02	Okeano	Okeano01	100	47	0	0	1.5e-24	105.1
	BPAM22-1_SAMN07449441_METAG-scaffold_83905_2	mOTUs	BPAM22-1	SAMN07449441	marine			NA	NA	NA	40.9	159	92	1	3e-33	135.2
	BPAM22-1_SAMN07449442_METAG-scaffold_109135_1	mOTUs	BPAM22-1	SAMN07449442	marine			Class02	Okeano	Okeano01	66.1	168	30	1	1.2e-61	229.9
	BPAM22-1_SAMN07449442_METAG-scaffold_120705_1	mOTUs	BPAM22-1	SAMN07449442	marine			Class02	Okeano	Okeano01	95.8	71	3	0	6.9e-35	139.4
	BPAM22-1_SAMN07449442_METAG-scaffold_17334_1	mOTUs	BPAM22-1	SAMN07449442	marine			Class02	Okeano	Okeano01	75.3	178	37	3	4.4e-73	267.7
	BPAM22-1_SAMN07449442_METAG-scaffold_238089_1	mOTUs	BPAM22-1	SAMN07449442	marine			Class02	Sopora	Sopora01	80.7	171	33	0	1.6e-82	298.9
	BPAM22-1_SAMN07449442_METAG-scaffold_33603_1	mOTUs	BPAM22-1	SAMN07449442	marine			Class02	Okeano	Okeano01	69.3	319	75	5	9.2e-126	443.7
	BPAM22-1_SAMN07449442_METAG-scaffold_421_17	mOTUs	BPAM22-1	SAMN07449442	marine			Class02	Sopora	Sopora01	100	832	0	0	0	1702.2
	BPAM22-1_SAMN07449442_METAG-scaffold_63559_1	mOTUs	BPAM22-1	SAMN07449442	marine			NA	NA	NA	93.2	44	3	0	3.3e-19	86.7
	BPAM22-1_SAMN07449442_METAG-scaffold_66407_1	mOTUs	BPAM22-1	SAMN07449442	marine			NA	NA	NA	76.3	59	9	1	1.3e-19	88.6
	BPAM22-1_SAMN07449442_METAG-scaffold_71753_1	mOTUs	BPAM22-1	SAMN07449442	marine			Class02	Sopora	Sopora01	54.5	264	118	1	2.3e-86	312.4
	BPAM22-1_SAMN07449447_METAG-scaffold_108315_1	mOTUs	BPAM22-1	SAMN07449447	marine			Class04	Demuto	Demuto02	68.4	206	60	2	5.9e-84	303.9
	BPAM22-1_SAMN07449447_METAG-scaffold_108478_1	mOTUs	BPAM22-1	SAMN07449447	marine			Class02	ExtraOrder13	ExtraFamily42	70.6	231	65	2	1.6e-93	335.9
	BPAM22-1_SAMN07449447_METAG-scaffold_32111_2	mOTUs	BPAM22-1	SAMN07449447	marine			Class02	Sopora	Sopora01	99.7	356	1	0	2.2e-211	728
	BPAM22-1_SAMN07449447_METAG-scaffold_40163_1	mOTUs	BPAM22-1	SAMN07449447	marine			Class04	Demuto	Demuto05	74.5	463	103	6	1.2e-201	696
	BPAM22-1_SAMN07449447_METAG-scaffold_403182_1	mOTUs	BPAM22-1	SAMN07449447	marine			Class02	Okeano	Okeano03	89.1	128	14	0	7.6e-68	250
	BPAM22-1_SAMN07449452_METAG-scaffold_207463_1	mOTUs	BPAM22-1	SAMN07449452	marine			NA	NA	NA	65.5	58	19	1	1.1e-17	83.6
	BPAM22-1_SAMN07449452_METAG-scaffold_4671_1	mOTUs	BPAM22-1	SAMN07449452	marine			Class04	Demuto	Demuto01	61.6	734	241	14	1.7e-247	849
	BPAM22-1_SAMN07449453_METAG-scaffold_5404_2	mOTUs	BPAM22-1	SAMN07449453	marine			Class04	Demuto	Demuto01	60.8	803	267	16	1.2e-265	909.4
	BPAM22-1_SAMN07449453_METAG-scaffold_55478_1	mOTUs	BPAM22-1	SAMN07449453	marine			Class04	Demuto	Demuto05	84.6	240	32	2	7.7e-123	433.3
	BPAM22-1_SAMN07449453_METAG-scaffold_55478_2	mOTUs	BPAM22-1	SAMN07449453	marine			Class04	Demuto	Demuto05	89.4	189	17	1	4.8e-96	344
	BPAM22-1_SAMN07449458_METAG-scaffold_150826_1	mOTUs	BPAM22-1	SAMN07449458	marine			Class04	Demuto	Demuto09	79	195	38	1	2e-89	322
	BPAM22-1_SAMN07449458_METAG-scaffold_423623_1	mOTUs	BPAM22-1	SAMN07449458	marine			Class02	Okeano	Okeano01	73.6	72	19	0	4.3e-25	107.8
	BPAM22-1_SAMN07449459_METAG-scaffold_127980_1	mOTUs	BPAM22-1	SAMN07449459	marine			Class02	Okeano	Okeano03	84.6	65	10	0	2.6e-29	120.9
	BPAM22-1_SAMN07449459_METAG-scaffold_79812_1	mOTUs	BPAM22-1	SAMN07449459	marine			Class04	Demuto	Demuto05	93.3	193	13	0	9e-106	376.3
	BPAM22-1_SAMN07449459_METAG-scaffold_93902_1	mOTUs	BPAM22-1	SAMN07449459	marine			Class02	Okeano	Okeano01	96.4	83	3	0	9.5e-43	166
	BPAM22-1_SAMN07452617_METAG-scaffold_117642_1	mOTUs	BPAM22-1	SAMN07452617	marine			Class02	Okeano	Okeano01	95.5	88	4	0	3.9e-44	171
	BPAM22-1_SAMN07452617_METAG-scaffold_127991_1	mOTUs	BPAM22-1	SAMN07452617	marine			Class02	Okeano	Okeano01	63.2	144	44	3	1.1e-45	177.2
	BPAM22-1_SAMN07452617_METAG-scaffold_194861_1	mOTUs	BPAM22-1	SAMN07452617	marine			NA	NA	NA	46.2	130	14	4	6.2e-18	84.3
	BPAM22-1_SAMN07452617_METAG-scaffold_265591_1	mOTUs	BPAM22-1	SAMN07452617	marine			Class02	Okeano	Okeano01	99.1	107	1	0	1.2e-56	212.6
	BPAM22-1_SAMN07452617_METAG-scaffold_298529_1	mOTUs	BPAM22-1	SAMN07452617	marine			Class02	Okeano	Okeano01	91.5	47	4	0	3.2e-23	100.5
	BPAM22-1_SAMN07452617_METAG-scaffold_702_4	mOTUs	BPAM22-1	SAMN07452617	marine			Class04	Demuto	Demuto07	100	740	0	0	0	1500.3
	BPAM22-1_SAMN07452617_METAG-scaffold_702_6	mOTUs	BPAM22-1	SAMN07452617	marine			Class04	Demuto	Demuto07	100	139	0	0	5.2e-81	293.9
	BPAM22-1_SAMN07452618_METAG-scaffold_112950_1	mOTUs	BPAM22-1	SAMN07452618	marine			Class02	ExtraOrder13	Singleton	50.8	236	99	5	1e-60	226.9
	BPAM22-1_SAMN07452618_METAG-scaffold_179939_1	mOTUs	BPAM22-1	SAMN07452618	marine			Class02	Okeano	Okeano01	91.1	213	12	1	4.8e-113	400.6
	BPAM22-1_SAMN07452618_METAG-scaffold_19843_1	mOTUs	BPAM22-1	SAMN07452618	marine			Class04	Demuto	Demuto07	100	238	0	0	2.1e-144	505
	BPAM22-1_SAMN07452618_METAG-scaffold_25687_1	mOTUs	BPAM22-1	SAMN07452618	marine			Class04	Demuto	Demuto07	100	139	0	0	5.2e-81	293.9
	BPAM22-1_SAMN07452618_METAG-scaffold_42889_1	mOTUs	BPAM22-1	SAMN07452618	marine			Class02	Okeano	Okeano01	97.4	195	5	0	1.6e-107	382.5
	BPAM22-1_SAMN07452618_METAG-scaffold_4991_2	mOTUs	BPAM22-1	SAMN07452618	marine			Class02	Okeano	Okeano01	76.5	115	2	1	4.2e-43	167.5
	BPAM22-1_SAMN07452618_METAG-scaffold_74794_1	mOTUs	BPAM22-1	SAMN07452618	marine			Class04	Demuto	Demuto02	95.4	324	15	0	3.2e-188	651
	BPAM22-1_SAMN07452618_METAG-scaffold_75142_1	mOTUs	BPAM22-1	SAMN07452618	marine			Class02	Okeano	Okeano01	53	166	23	3	1.8e-38	153.3
	BPAM22-1_SAMN07452618_METAG-scaffold_90855_1	mOTUs	BPAM22-1	SAMN07452618	marine			Class02	Okeano	Okeano01	100	65	0	0	3e-33	134.4
	BPAM22-1_SAMN07452639_METAG-scaffold_111795_1	mOTUs	BPAM22-1	SAMN07452639	marine			Class02	ExtraOrder13	ExtraFamily42	78.5	293	62	1	1.2e-144	506.1
	BPAM22-1_SAMN07452639_METAG-scaffold_359031_1	mOTUs	BPAM22-1	SAMN07452639	marine			Class04	Demuto	Demuto08	54.7	117	50	2	1.7e-30	125.6
	BPAM22-1_SAMN07452647_METAG-scaffold_2114_3	mOTUs	BPAM22-1	SAMN07452647	marine			Class02	Okeano	Okeano01	87.6	113	7	1	6.7e-53	200.7
	BPAM22-1_SAMN07452647_METAG-scaffold_2114_4	mOTUs	BPAM22-1	SAMN07452647	marine			Class02	Okeano	Okeano01	94.8	383	20	0	5.7e-214	736.9
	BPAM22-1_SAMN07452647_METAG-scaffold_294930_1	mOTUs	BPAM22-1	SAMN07452647	marine			Class04	Demuto	Demuto02	98.4	126	2	0	3e-71	261.2
	BPAM22-1_SAMN07452648_METAG-scaffold_145969_1	mOTUs	BPAM22-1	SAMN07452648	marine			Class04	Demuto	Demuto02	95.3	128	6	0	1.7e-68	251.9
	BPAM22-1_SAMN07452648_METAG-scaffold_154944_1	mOTUs	BPAM22-1	SAMN07452648	marine			Class02	Okeano	Okeano01	97.4	77	2	0	1.7e-38	152.1
	BPAM22-1_SAMN07452648_METAG-scaffold_28214_1	mOTUs	BPAM22-1	SAMN07452648	marine			Class02	Okeano	Okeano01	94.8	383	20	0	5.7e-214	736.9
	BPAM22-1_SAMN07452648_METAG-scaffold_28214_2	mOTUs	BPAM22-1	SAMN07452648	marine			NA	NA	NA	100	45	0	0	2.2e-21	94
	BPAM22-1_SAMN07452648_METAG-scaffold_322505_1	mOTUs	BPAM22-1	SAMN07452648	marine			Class04	Demuto	Demuto01	60.6	99	35	1	2.2e-32	132.1
	BPAM22-1_SAMN07452649_METAG-scaffold_101936_1	mOTUs	BPAM22-1	SAMN07452649	marine			Class02	Okeano	Okeano01	57.5	193	77	2	3.7e-65	241.9
	BPAM22-1_SAMN07452649_METAG-scaffold_103470_2	mOTUs	BPAM22-1	SAMN07452649	marine			Class04	Demuto	Demuto07	100	98	0	0	1.6e-56	211.8
	BPAM22-1_SAMN07452649_METAG-scaffold_103995_1	mOTUs	BPAM22-1	SAMN07452649	marine			Class02	Styx	Styx04	54	224	96	4	3.3e-67	248.4
	BPAM22-1_SAMN07452649_METAG-scaffold_11136_2	mOTUs	BPAM22-1	SAMN07452649	marine			NA	NA	NA	63.5	63	1	1	4.1e-15	73.6
	BPAM22-1_SAMN07452649_METAG-scaffold_121747_1	mOTUs	BPAM22-1	SAMN07452649	marine			Class02	Okeano	Okeano01	66.1	165	24	1	1.5e-57	216.5
	BPAM22-1_SAMN07452649_METAG-scaffold_132820_1	mOTUs	BPAM22-1	SAMN07452649	marine			Class04	Demuto	Demuto02	95.3	128	6	0	2.9e-68	251.1
	BPAM22-1_SAMN07452649_METAG-scaffold_151698_1	mOTUs	BPAM22-1	SAMN07452649	marine			Class02	Okeano	Okeano01	98	50	1	0	1.6e-23	101.3
	BPAM22-1_SAMN07452649_METAG-scaffold_151887_1	mOTUs	BPAM22-1	SAMN07452649	marine			Class02	Okeano	Okeano01	75	152	36	1	1.5e-66	245.7
	BPAM22-1_SAMN07452649_METAG-scaffold_15483_1	mOTUs	BPAM22-1	SAMN07452649	marine			Class04	Demuto	Demuto10	90.7	97	9	0	1.1e-48	185.7
	BPAM22-1_SAMN07452649_METAG-scaffold_15483_2	mOTUs	BPAM22-1	SAMN07452649	marine			Class04	Demuto	Demuto10	53	402	149	7	6e-116	411.8
	BPAM22-1_SAMN07452649_METAG-scaffold_168404_1	mOTUs	BPAM22-1	SAMN07452649	marine			Class04	Demuto	Demuto07	77.9	136	28	1	8.7e-55	206.5
	BPAM22-1_SAMN07452649_METAG-scaffold_183478_1	mOTUs	BPAM22-1	SAMN07452649	marine			Class02	Okeano	Okeano01	59.1	149	35	1	1.2e-47	183
	BPAM22-1_SAMN07452649_METAG-scaffold_18850_1	mOTUs	BPAM22-1	SAMN07452649	marine			Class02	Okeano	Okeano01	55.2	203	51	4	2.8e-54	205.7
	BPAM22-1_SAMN07452649_METAG-scaffold_18850_2	mOTUs	BPAM22-1	SAMN07452649	marine			NA	NA	NA	96.8	31	1	0	1.8e-12	65.9
	BPAM22-1_SAMN07452649_METAG-scaffold_20461_1	mOTUs	BPAM22-1	SAMN07452649	marine			Class02	Okeano	Okeano01	53.2	449	76	6	4.4e-119	421.8
	BPAM22-1_SAMN07452649_METAG-scaffold_227384_1	mOTUs	BPAM22-1	SAMN07452649	marine			Class02	Okeano	Okeano01	93.3	135	9	0	4.9e-74	270.4
	BPAM22-1_SAMN07452649_METAG-scaffold_24415_1	mOTUs	BPAM22-1	SAMN07452649	marine			Class02	Okeano	Okeano01	75.3	146	14	1	3.5e-60	224.9
	BPAM22-1_SAMN07452649_METAG-scaffold_249956_1	mOTUs	BPAM22-1	SAMN07452649	marine			Class02	Styx	Styx04	98.4	64	1	0	7.6e-33	132.5
	BPAM22-1_SAMN07452649_METAG-scaffold_257009_1	mOTUs	BPAM22-1	SAMN07452649	marine			Class02	Okeano	Okeano01	98.5	68	1	0	4.7e-37	146.7
	BPAM22-1_SAMN07452649_METAG-scaffold_39143_1	mOTUs	BPAM22-1	SAMN07452649	marine			Class02	Okeano	Okeano01	58.7	150	37	5	2.5e-37	148.7
	BPAM22-1_SAMN07452649_METAG-scaffold_39143_2	mOTUs	BPAM22-1	SAMN07452649	marine			Class02	Okeano	Okeano01	79	124	25	1	1.2e-54	206.5
	BPAM22-1_SAMN07452649_METAG-scaffold_42296_1	mOTUs	BPAM22-1	SAMN07452649	marine			Class02	Okeano	Okeano01	100	83	0	0	1.7e-44	172.2
	BPAM22-1_SAMN07452649_METAG-scaffold_51362_2	mOTUs	BPAM22-1	SAMN07452649	marine			Class02	Okeano	Okeano01	92.1	76	6	0	4.8e-38	150.2
	BPAM22-1_SAMN07452649_METAG-scaffold_5841_4	mOTUs	BPAM22-1	SAMN07452649	marine			Class02	Okeano	Okeano01	92.1	76	6	0	1.1e-35	142.5
	BPAM22-1_SAMN07452649_METAG-scaffold_63290_2	mOTUs	BPAM22-1	SAMN07452649	marine			Class02	Okeano	Okeano01	53.1	177	69	4	1.9e-46	179.5
	BPAM22-1_SAMN07452649_METAG-scaffold_64504_1	mOTUs	BPAM22-1	SAMN07452649	marine			Class02	Okeano	Okeano01	63.6	253	78	6	1.3e-83	303.1
	BPAM22-1_SAMN07452649_METAG-scaffold_78517_1	mOTUs	BPAM22-1	SAMN07452649	marine			Class04	Demuto	Demuto02	94.1	204	12	0	3.1e-112	397.9
	BPAM22-1_SAMN07452649_METAG-scaffold_83193_1	mOTUs	BPAM22-1	SAMN07452649	marine			Class02	Okeano	Okeano01	54.4	125	54	3	3.4e-31	128.3
	BPAM22-1_SAMN07452649_METAG-scaffold_8389_3	mOTUs	BPAM22-1	SAMN07452649	marine			Class02	Okeano	Okeano01	63.4	145	7	2	8.4e-42	163.7
	BPAM22-1_SAMN07452649_METAG-scaffold_86093_1	mOTUs	BPAM22-1	SAMN07452649	marine			NA	NA	NA	90.9	33	3	0	1.6e-12	65.5
	BPAM22-1_SAMN07452649_METAG-scaffold_92512_1	mOTUs	BPAM22-1	SAMN07452649	marine			Class02	Okeano	Okeano01	50.4	137	59	3	3.7e-30	124.8
	BPAM22-1_SAMN07452649_METAG-scaffold_930_3	mOTUs	BPAM22-1	SAMN07452649	marine			Class02	Okeano	Okeano01	99.2	118	1	0	1.4e-67	249.6
	BPAM22-1_SAMN07452649_METAG-scaffold_930_4	mOTUs	BPAM22-1	SAMN07452649	marine			Class02	Okeano	Okeano01	100	119	0	0	1.3e-67	249.2
	BPAM22-1_SAMN07452649_METAG-scaffold_99944_1	mOTUs	BPAM22-1	SAMN07452649	marine			Class02	Okeano	Okeano01	84.6	52	8	0	3.1e-25	107.1
	BPAM22-1_SAMN07452650_METAG-scaffold_190254_1	mOTUs	BPAM22-1	SAMN07452650	marine			NA	NA	NA	63.8	130	47	0	1.1e-47	183.7
	BPAM22-1_SAMN07452650_METAG-scaffold_353218_1	mOTUs	BPAM22-1	SAMN07452650	marine			Class02	Styx	Styx04	80.6	98	19	0	1.9e-42	165.2
	BPAM22-1_SAMN07452651_METAG-scaffold_140074_1	mOTUs	BPAM22-1	SAMN07452651	marine			Class02	Okeano	Okeano01	92.8	166	12	0	4e-92	330.9
	BPAM22-1_SAMN07452651_METAG-scaffold_219973_1	mOTUs	BPAM22-1	SAMN07452651	marine			Class02	Okeano	Okeano01	57.3	110	21	2	3.4e-26	111.7
	BPAM22-1_SAMN07452651_METAG-scaffold_382892_1	mOTUs	BPAM22-1	SAMN07452651	marine			Class02	Okeano	Okeano01	86.2	58	8	0	3.1e-27	115.2
	BPAM22-1_SAMN07452651_METAG-scaffold_56604_1	mOTUs	BPAM22-1	SAMN07452651	marine			Class02	Okeano	Okeano01	92.6	136	6	1	1.1e-70	259.6
	BPAM22-1_SAMN07452652_METAG-scaffold_186807_1	mOTUs	BPAM22-1	SAMN07452652	marine			Class02	Okeano	Okeano01	80.5	123	24	0	9.7e-56	209.9
	BPAM22-1_SAMN07452652_METAG-scaffold_189117_1	mOTUs	BPAM22-1	SAMN07452652	marine			NA	NA	NA	40.6	64	30	2	1.5e-06	45.4
	BPAM22-1_SAMN07452653_METAG-scaffold_181863_1	mOTUs	BPAM22-1	SAMN07452653	marine			NA	NA	NA	95.1	41	2	0	6.3e-18	82.8
	BPAM22-1_SAMN07452653_METAG-scaffold_247490_1	mOTUs	BPAM22-1	SAMN07452653	marine			NA	NA	NA	46.4	151	75	3	3e-29	121.7
	BPAM22-1_SAMN07452653_METAG-scaffold_268054_1	mOTUs	BPAM22-1	SAMN07452653	marine			NA	NA	NA	50.9	55	26	1	1.3e-12	66.2
	BPAM22-1_SAMN07452653_METAG-scaffold_394887_1	mOTUs	BPAM22-1	SAMN07452653	marine			Class02	Okeano	Okeano01	100	45	0	0	2e-23	102.1
	BPAM22-1_SAMN07452654_METAG-scaffold_164913_1	mOTUs	BPAM22-1	SAMN07452654	marine			Class04	Demuto	Demuto07	88.5	78	9	0	8e-40	156
	BPAM22-1_SAMN07452654_METAG-scaffold_2765_4	mOTUs	BPAM22-1	SAMN07452654	marine			Class04	Demuto	Demuto02	95.9	171	7	0	1.6e-93	335.5
	BPAM22-1_SAMN07452654_METAG-scaffold_2765_5	mOTUs	BPAM22-1	SAMN07452654	marine			Class04	Demuto	Demuto02	99.8	508	1	0	1.6e-303	1034.6
	BPAM22-1_SAMN07452655_METAG-scaffold_87638_1	mOTUs	BPAM22-1	SAMN07452655	marine			Class02	Okeano	Okeano01	71.5	130	37	0	6e-54	204.1
	BPAM22-1_SAMN07482683_METAG-scaffold_150169_1	mOTUs	BPAM22-1	SAMN07482683	marine			Class02	Okeano	Okeano01	69.3	153	45	2	2.1e-57	215.3
	BPAM22-1_SAMN07482683_METAG-scaffold_169783_1	mOTUs	BPAM22-1	SAMN07482683	marine			Class02	Okeano	Okeano01	83.8	167	4	1	1.3e-77	282.7
	BPAM22-1_SAMN07482683_METAG-scaffold_379978_1	mOTUs	BPAM22-1	SAMN07482683	marine			Class02	ExtraOrder13	ExtraFamily42	94.4	54	3	0	6.1e-26	109.4
	BPAM22-1_SAMN07482683_METAG-scaffold_40729_1	mOTUs	BPAM22-1	SAMN07482683	marine			Class04	Demuto	Demuto07	97	67	2	0	2.7e-35	141
	BPAM22-1_SAMN07482683_METAG-scaffold_40729_2	mOTUs	BPAM22-1	SAMN07482683	marine			Class04	Demuto	Demuto07	100	90	0	0	7.8e-49	186.8
	BPAM22-1_SAMN07482683_METAG-scaffold_84147_1	mOTUs	BPAM22-1	SAMN07482683	marine			Class02	ExtraOrder13	ExtraFamily42	85.8	268	37	1	8.3e-142	496.5
	BPAM22-1_SAMN07482686_METAG-scaffold_47587_1	mOTUs	BPAM22-1	SAMN07482686	marine			Class04	Demuto	Demuto02	71.6	218	50	3	3.6e-87	314.7
	BPAM22-1_SAMN07482687_METAG-scaffold_100650_1	mOTUs	BPAM22-1	SAMN07482687	marine			Class04	Demuto	Demuto05	100	67	0	0	7.4e-39	152.5
	BPAM22-1_SAMN07482687_METAG-scaffold_29938_1	mOTUs	BPAM22-1	SAMN07482687	marine			Class02	Okeano	Okeano01	63	376	111	4	3e-126	445.3
	BPAM22-1_SAMN07482687_METAG-scaffold_30985_2	mOTUs	BPAM22-1	SAMN07482687	marine			Class02	Okeano	Okeano01	98.4	63	1	0	5.4e-32	129.8
	BPAM22-1_SAMN07482687_METAG-scaffold_85027_1	mOTUs	BPAM22-1	SAMN07482687	marine			Class02	Okeano	Okeano01	73.7	99	26	0	2.2e-38	151.8
	BPAM22-1_SAMN07482687_METAG-scaffold_85027_2	mOTUs	BPAM22-1	SAMN07482687	marine			Class02	Okeano	Okeano01	67	103	4	1	1.4e-33	135.6
	BPAM22-1_SAMN07482689_METAG-scaffold_121239_1	mOTUs	BPAM22-1	SAMN07482689	marine			Class02	Okeano	Okeano01	100	48	0	0	9.8e-26	108.6
	BPAM22-1_SAMN07482689_METAG-scaffold_121936_1	mOTUs	BPAM22-1	SAMN07482689	marine			Class02	Okeano	Okeano01	73.9	165	35	2	8.8e-64	236.9
	BPAM22-1_SAMN07482689_METAG-scaffold_13154_1	mOTUs	BPAM22-1	SAMN07482689	marine			Class04	Demuto	Demuto01	53.4	590	238	10	7.4e-164	570.9
	BPAM22-1_SAMN07482689_METAG-scaffold_1361_23	mOTUs	BPAM22-1	SAMN07482689	marine			Class04	Demuto	Demuto07	58.5	318	121	3	3.4e-97	348.6
	BPAM22-1_SAMN07482689_METAG-scaffold_15640_4	mOTUs	BPAM22-1	SAMN07482689	marine			Class04	ExtraOrder7	ExtraFamily10	86.3	263	35	1	3.7e-127	448
	BPAM22-1_SAMN07482689_METAG-scaffold_15786_1	mOTUs	BPAM22-1	SAMN07482689	marine			NA	NA	NA	81.1	37	7	0	1.4e-10	58.9
	BPAM22-1_SAMN07482689_METAG-scaffold_15843_1	mOTUs	BPAM22-1	SAMN07482689	marine			NA	NA	NA	49.8	309	136	6	3.5e-76	278.9
	BPAM22-1_SAMN07482689_METAG-scaffold_18978_4	mOTUs	BPAM22-1	SAMN07482689	marine			Class02	Okeano	Okeano01	91.1	258	23	0	1.7e-139	488.8
	BPAM22-1_SAMN07482689_METAG-scaffold_20668_1	mOTUs	BPAM22-1	SAMN07482689	marine			Class02	Okeano	Okeano01	96	50	2	0	4.9e-23	100.5
	BPAM22-1_SAMN07482689_METAG-scaffold_207809_1	mOTUs	BPAM22-1	SAMN07482689	marine			Class02	Okeano	Okeano01	69	142	38	2	4.7e-52	197.6
	BPAM22-1_SAMN07482689_METAG-scaffold_209283_1	mOTUs	BPAM22-1	SAMN07482689	marine			Class04	Demuto	Demuto09	80	195	36	1	1.1e-90	326.2
	BPAM22-1_SAMN07482689_METAG-scaffold_229796_2	mOTUs	BPAM22-1	SAMN07482689	marine			Class02	Okeano	Okeano01	94.7	57	3	0	2.4e-27	114.8
	BPAM22-1_SAMN07482689_METAG-scaffold_23481_1	mOTUs	BPAM22-1	SAMN07482689	marine			Class02	Okeano	Okeano01	100	52	0	0	1.3e-25	108.2
	BPAM22-1_SAMN07482689_METAG-scaffold_237701_1	mOTUs	BPAM22-1	SAMN07482689	marine			Class02	Okeano	Okeano01	98.6	220	3	0	1.7e-127	448.7
	BPAM22-1_SAMN07482689_METAG-scaffold_24075_1	mOTUs	BPAM22-1	SAMN07482689	marine			Class02	Okeano	Okeano02	100	91	0	0	3.5e-51	194.1
	BPAM22-1_SAMN07482689_METAG-scaffold_254526_1	mOTUs	BPAM22-1	SAMN07482689	marine			Class02	Okeano	Okeano01	91.4	209	18	0	1.8e-112	398.7
	BPAM22-1_SAMN07482689_METAG-scaffold_26511_2	mOTUs	BPAM22-1	SAMN07482689	marine			Class02	Okeano	Okeano01	53.9	271	49	6	1.5e-63	236.9
	BPAM22-1_SAMN07482689_METAG-scaffold_27419_2	mOTUs	BPAM22-1	SAMN07482689	marine			Class02	Okeano	Okeano01	98.5	66	1	0	2.2e-35	141
	BPAM22-1_SAMN07482689_METAG-scaffold_27419_3	mOTUs	BPAM22-1	SAMN07482689	marine			Class02	Okeano	Okeano01	98.4	126	2	0	4.3e-70	257.7
	BPAM22-1_SAMN07482689_METAG-scaffold_27419_4	mOTUs	BPAM22-1	SAMN07482689	marine			Class02	Okeano	Okeano01	77.6	245	47	2	4.2e-106	377.9
	BPAM22-1_SAMN07482689_METAG-scaffold_33661_3	mOTUs	BPAM22-1	SAMN07482689	marine			Class02	Okeano	Okeano01	58.9	107	34	2	7.1e-25	106.7
	BPAM22-1_SAMN07482689_METAG-scaffold_33661_4	mOTUs	BPAM22-1	SAMN07482689	marine			Class02	Okeano	Okeano02	73.3	146	35	2	1.3e-52	199.5
	BPAM22-1_SAMN07482689_METAG-scaffold_33661_5	mOTUs	BPAM22-1	SAMN07482689	marine			Class02	Okeano	Okeano01	100	76	0	0	4.3e-37	147.5
	BPAM22-1_SAMN07482689_METAG-scaffold_38169_2	mOTUs	BPAM22-1	SAMN07482689	marine			Class02	Okeano	Okeano02	50.2	273	90	7	4.2e-61	228.4
	BPAM22-1_SAMN07482689_METAG-scaffold_38169_3	mOTUs	BPAM22-1	SAMN07482689	marine			Class02	Okeano	Okeano01	60.6	142	53	1	2.9e-43	168.3
	BPAM22-1_SAMN07482689_METAG-scaffold_40758_1	mOTUs	BPAM22-1	SAMN07482689	marine			Class02	Okeano	Okeano01	94.7	75	4	0	9.8e-39	152.5
	BPAM22-1_SAMN07482689_METAG-scaffold_40758_2	mOTUs	BPAM22-1	SAMN07482689	marine			Class02	Okeano	Okeano01	78.2	124	1	1	3.3e-48	184.9
	BPAM22-1_SAMN07482689_METAG-scaffold_425916_1	mOTUs	BPAM22-1	SAMN07482689	marine			NA	NA	NA	41.9	148	34	4	2.2e-15	75.9
	BPAM22-1_SAMN07482689_METAG-scaffold_42626_1	mOTUs	BPAM22-1	SAMN07482689	marine			Class04	Demuto	Demuto09	68	197	61	1	4e-73	268.1
	BPAM22-1_SAMN07482689_METAG-scaffold_42626_2	mOTUs	BPAM22-1	SAMN07482689	marine			Class04	Demuto	Demuto09	54.4	136	43	4	2.9e-31	128.3
	BPAM22-1_SAMN07482689_METAG-scaffold_42626_3	mOTUs	BPAM22-1	SAMN07482689	marine			Class04	Demuto	Demuto09	90.9	77	7	0	4.9e-39	154.5
	BPAM22-1_SAMN07482689_METAG-scaffold_553262_1	mOTUs	BPAM22-1	SAMN07482689	marine			Class04	Demuto	Demuto01	90.2	183	17	1	5e-98	350.5
	BPAM22-1_SAMN07482689_METAG-scaffold_5662_1	mOTUs	BPAM22-1	SAMN07482689	marine			NA	NA	NA	93.3	30	2	0	7e-12	62
	BPAM22-1_SAMN07482689_METAG-scaffold_5662_2	mOTUs	BPAM22-1	SAMN07482689	marine			NA	NA	NA	87.5	56	7	0	7.1e-23	99.8
	BPAM22-1_SAMN07482689_METAG-scaffold_5662_3	mOTUs	BPAM22-1	SAMN07482689	marine			NA	NA	NA	82.6	46	7	1	3.9e-16	77
	BPAM22-1_SAMN07482689_METAG-scaffold_5662_4	mOTUs	BPAM22-1	SAMN07482689	marine			Class02	Okeano	Okeano01	58.2	146	49	3	2.8e-37	148.3
	BPAM22-1_SAMN07482689_METAG-scaffold_5662_5	mOTUs	BPAM22-1	SAMN07482689	marine			Class02	Okeano	Okeano01	75.5	188	41	2	3.7e-81	294.7
	BPAM22-1_SAMN07482689_METAG-scaffold_570980_1	mOTUs	BPAM22-1	SAMN07482689	marine			Class02	Okeano	Okeano01	90.9	55	5	0	1.8e-25	108.6
	BPAM22-1_SAMN07482689_METAG-scaffold_61573_2	mOTUs	BPAM22-1	SAMN07482689	marine			Class02	Okeano	Okeano01	86.5	163	22	0	1.6e-82	298.9
	BPAM22-1_SAMN07482689_METAG-scaffold_65879_1	mOTUs	BPAM22-1	SAMN07482689	marine			Class02	Okeano	Okeano01	94.2	189	11	0	1.3e-104	372.9
	BPAM22-1_SAMN07482689_METAG-scaffold_6716_1	mOTUs	BPAM22-1	SAMN07482689	marine			Class02	Okeano	Okeano01	91.9	99	8	0	3e-52	197.6
	BPAM22-1_SAMN07482689_METAG-scaffold_6716_2	mOTUs	BPAM22-1	SAMN07482689	marine			Class02	Okeano	Okeano01	75.5	445	93	5	2e-193	668.7
	BPAM22-1_SAMN07482689_METAG-scaffold_95288_2	mOTUs	BPAM22-1	SAMN07482689	marine			Class02	Styx	Styx04	85.1	201	30	0	4.3e-101	360.9
	BPAM22-1_SAMN07482689_METAG-scaffold_9956_8	mOTUs	BPAM22-1	SAMN07482689	marine			Class02	Okeano	Okeano01	73.4	128	34	0	8.4e-44	170.2
	BPAM22-1_SAMN07482689_METAG-scaffold_9956_9	mOTUs	BPAM22-1	SAMN07482689	marine			Class02	Okeano	Okeano01	99.3	145	1	0	6.9e-85	306.6
	BPAM22-1_SAMN07482690_METAG-scaffold_1_54	mOTUs	BPAM22-1	SAMN07482690	marine			Class04	Demuto	Demuto02	96.5	629	22	0	0	1261.1
	BPAM22-1_SAMN07482690_METAG-scaffold_112_15	mOTUs	BPAM22-1	SAMN07482690	marine			Class04	Demuto	Demuto05	100	599	0	0	0	1234.6
	BPAM22-1_SAMN07482690_METAG-scaffold_112464_1	mOTUs	BPAM22-1	SAMN07482690	marine			Class02	Okeano	Okeano01	68.6	153	46	2	7.1e-56	210.3
	BPAM22-1_SAMN07482690_METAG-scaffold_1215_5	mOTUs	BPAM22-1	SAMN07482690	marine			Class04	Demuto	Demuto02	100	623	0	0	0	1278.1
	BPAM22-1_SAMN07482690_METAG-scaffold_1454_7	mOTUs	BPAM22-1	SAMN07482690	marine			Class04	Demuto	Demuto05	100	694	0	0	0	1406.3
	BPAM22-1_SAMN07482690_METAG-scaffold_1885_1	mOTUs	BPAM22-1	SAMN07482690	marine			Class04	Demuto	Demuto09	99.4	164	1	0	3e-94	337.8
	BPAM22-1_SAMN07482690_METAG-scaffold_1885_3	mOTUs	BPAM22-1	SAMN07482690	marine			Class04	Demuto	Demuto09	100	97	0	0	1.9e-54	204.9
	BPAM22-1_SAMN07482690_METAG-scaffold_1927_3	mOTUs	BPAM22-1	SAMN07482690	marine			NA	NA	NA	65.9	44	15	0	3.6e-13	67
	BPAM22-1_SAMN07482690_METAG-scaffold_1927_4	mOTUs	BPAM22-1	SAMN07482690	marine			Class02	Okeano	Okeano01	65	123	37	2	6.9e-41	160.2
	BPAM22-1_SAMN07482690_METAG-scaffold_1927_5	mOTUs	BPAM22-1	SAMN07482690	marine			Class02	Okeano	Okeano01	56.1	189	49	4	4.4e-47	181.8
	BPAM22-1_SAMN07482690_METAG-scaffold_1927_6	mOTUs	BPAM22-1	SAMN07482690	marine			NA	NA	NA	81.1	37	7	0	1.4e-10	58.9
	BPAM22-1_SAMN07482690_METAG-scaffold_2120_2	mOTUs	BPAM22-1	SAMN07482690	marine			Class04	Demuto	Demuto07	85.4	444	49	3	7.6e-209	719.9
	BPAM22-1_SAMN07482690_METAG-scaffold_24385_1	mOTUs	BPAM22-1	SAMN07482690	marine			Class04	Demuto	Demuto01	76.9	242	44	1	2.4e-113	401.7
	BPAM22-1_SAMN07482690_METAG-scaffold_246133_1	mOTUs	BPAM22-1	SAMN07482690	marine			Class04	Demuto	Demuto09	85.3	143	16	1	4.1e-71	260.8
	BPAM22-1_SAMN07482690_METAG-scaffold_2472_8	mOTUs	BPAM22-1	SAMN07482690	marine			Class04	Demuto	Demuto09	68	197	61	1	4e-73	268.1
	BPAM22-1_SAMN07482690_METAG-scaffold_2472_9	mOTUs	BPAM22-1	SAMN07482690	marine			Class04	Demuto	Demuto09	54.4	136	43	4	2.9e-31	128.3
	BPAM22-1_SAMN07482690_METAG-scaffold_256647_1	mOTUs	BPAM22-1	SAMN07482690	marine			Class04	Demuto	Demuto09	67	106	6	1	7.2e-36	143.3
	BPAM22-1_SAMN07482690_METAG-scaffold_27138_1	mOTUs	BPAM22-1	SAMN07482690	marine			Class04	Demuto	Demuto02	95.1	554	27	0	0	1099
	BPAM22-1_SAMN07482690_METAG-scaffold_28430_1	mOTUs	BPAM22-1	SAMN07482690	marine			Class04	Demuto	Demuto09	79.8	84	16	1	2.8e-35	141
	BPAM22-1_SAMN07482690_METAG-scaffold_327773_1	mOTUs	BPAM22-1	SAMN07482690	marine			NA	NA	NA	70.3	64	19	0	2.4e-21	94.4
	BPAM22-1_SAMN07482690_METAG-scaffold_327773_2	mOTUs	BPAM22-1	SAMN07482690	marine			NA	NA	NA	60	55	20	1	2.8e-15	73.9
	BPAM22-1_SAMN07482690_METAG-scaffold_328_19	mOTUs	BPAM22-1	SAMN07482690	marine			Class04	Demuto	Demuto02	100	229	0	0	3.8e-135	474.2
	BPAM22-1_SAMN07482690_METAG-scaffold_328134_1	mOTUs	BPAM22-1	SAMN07482690	marine			Class02	Okeano	Okeano01	58.9	107	34	2	7.1e-25	106.7
	BPAM22-1_SAMN07482690_METAG-scaffold_349350_1	mOTUs	BPAM22-1	SAMN07482690	marine			Class02	Okeano	Okeano01	79.3	82	17	0	9.4e-36	142.5
	BPAM22-1_SAMN07482690_METAG-scaffold_36848_1	mOTUs	BPAM22-1	SAMN07482690	marine			Class04	Demuto	Demuto05	98	347	7	0	4e-205	707.2
	BPAM22-1_SAMN07482690_METAG-scaffold_428_11	mOTUs	BPAM22-1	SAMN07482690	marine			Class04	Demuto	Demuto02	95.3	295	14	0	1.7e-167	582
	BPAM22-1_SAMN07482690_METAG-scaffold_428_12	mOTUs	BPAM22-1	SAMN07482690	marine			Class04	Demuto	Demuto02	95.5	156	7	0	6.5e-86	310.5
	BPAM22-1_SAMN07482690_METAG-scaffold_489_15	mOTUs	BPAM22-1	SAMN07482690	marine			Class04	Demuto	Demuto02	100	594	0	0	0	1229.2
	BPAM22-1_SAMN07482690_METAG-scaffold_51_11	mOTUs	BPAM22-1	SAMN07482690	marine			Class04	Demuto	Demuto02	100	117	0	0	7.7e-68	249.6
	BPAM22-1_SAMN07482690_METAG-scaffold_51_12	mOTUs	BPAM22-1	SAMN07482690	marine			Class04	Demuto	Demuto02	65.3	291	80	3	4.1e-108	384.8
	BPAM22-1_SAMN07482690_METAG-scaffold_51_13	mOTUs	BPAM22-1	SAMN07482690	marine			Class04	Demuto	Demuto02	63.7	182	62	1	4.3e-70	257.7
	BPAM22-1_SAMN07482690_METAG-scaffold_5171_1	mOTUs	BPAM22-1	SAMN07482690	marine			Class04	Demuto	Demuto02	75.3	348	67	4	9.3e-154	536.6
	BPAM22-1_SAMN07482690_METAG-scaffold_588_2	mOTUs	BPAM22-1	SAMN07482690	marine			Class04	Demuto	Demuto05	100	478	0	0	4.7e-287	979.9
	BPAM22-1_SAMN07482690_METAG-scaffold_6005_4	mOTUs	BPAM22-1	SAMN07482690	marine			Class04	Demuto	Demuto02	100	476	0	0	1.6e-289	988
	BPAM22-1_SAMN07482690_METAG-scaffold_671_9	mOTUs	BPAM22-1	SAMN07482690	marine			Class04	Demuto	Demuto02	100	618	0	0	0	1283.1
	BPAM22-1_SAMN07482690_METAG-scaffold_736_1	mOTUs	BPAM22-1	SAMN07482690	marine			Class04	Demuto	Demuto07	71.6	999	239	7	0	1404.4
	BPAM22-1_SAMN07482690_METAG-scaffold_859_2	mOTUs	BPAM22-1	SAMN07482690	marine			Class04	Demuto	Demuto02	100	611	0	0	0	1269.6
	BPAM22-1_SAMN07482696_METAG-scaffold_111245_1	mOTUs	BPAM22-1	SAMN07482696	marine			Class02	Okeano	Okeano01	59.6	136	51	1	2.5e-39	155.6
	BPAM22-1_SAMN07482696_METAG-scaffold_196713_1	mOTUs	BPAM22-1	SAMN07482696	marine			Class02	Okeano	Okeano01	91	189	17	0	7.8e-102	363.2
	BPAM22-1_SAMN07482696_METAG-scaffold_267780_1	mOTUs	BPAM22-1	SAMN07482696	marine			Class04	Demuto	Demuto01	98.6	141	2	0	9e-83	299.7
	BPAM22-1_SAMN07482696_METAG-scaffold_336811_1	mOTUs	BPAM22-1	SAMN07482696	marine			Class04	Demuto	Demuto01	50	192	86	4	1.7e-48	186
	BPAM22-1_SAMN07482696_METAG-scaffold_359387_1	mOTUs	BPAM22-1	SAMN07482696	marine			Class02	Okeano	Okeano01	87.8	98	12	0	3.5e-48	184.1
	BPAM22-1_SAMN07482696_METAG-scaffold_362353_1	mOTUs	BPAM22-1	SAMN07482696	marine			NA	NA	NA	95.9	49	2	0	1.8e-21	94.7
	BPAM22-1_SAMN07482696_METAG-scaffold_363353_1	mOTUs	BPAM22-1	SAMN07482696	marine			Class02	Styx	Styx04	100	82	0	0	2.5e-44	171
	BPAM22-1_SAMN07482696_METAG-scaffold_397604_1	mOTUs	BPAM22-1	SAMN07482696	marine			Class04	Demuto	Demuto01	61.3	173	64	1	3.1e-65	241.5
	BPAM22-1_SAMN07482696_METAG-scaffold_40665_1	mOTUs	BPAM22-1	SAMN07482696	marine			NA	NA	NA	88.1	42	3	1	3.3e-15	73.9
	BPAM22-1_SAMN07482696_METAG-scaffold_463070_1	mOTUs	BPAM22-1	SAMN07482696	marine			Class02	Okeano	Okeano01	97.2	107	3	0	3.8e-61	227.3
	BPAM22-1_SAMN07482696_METAG-scaffold_57848_1	mOTUs	BPAM22-1	SAMN07482696	marine			Class02	Okeano	Okeano01	81.5	189	14	1	3.2e-85	308.5
	BPAM22-1_SAMN07482696_METAG-scaffold_57974_1	mOTUs	BPAM22-1	SAMN07482696	marine			Class02	Okeano	Okeano01	80.1	186	35	1	3.7e-85	308.1
	BPAM22-1_SAMN07482696_METAG-scaffold_62687_1	mOTUs	BPAM22-1	SAMN07482696	marine			Class02	Styx	Styx04	83.5	237	39	0	4.3e-121	428.3
	BPAM22-1_SAMN07482697_METAG-scaffold_18482_1	mOTUs	BPAM22-1	SAMN07482697	marine			Class02	Okeano	Singleton	55.2	134	58	2	5.3e-39	154.1
	BPAM22-1_SAMN07482697_METAG-scaffold_18482_2	mOTUs	BPAM22-1	SAMN07482697	marine			NA	NA	NA	34.9	209	115	3	3.4e-27	115.5
	BPAM22-1_SAMN07482697_METAG-scaffold_37926_1	mOTUs	BPAM22-1	SAMN07482697	marine			Class02	Okeano	Okeano01	72	82	23	0	2.2e-29	122.1
	BPAM22-1_SAMN07482698_METAG-scaffold_100850_2	mOTUs	BPAM22-1	SAMN07482698	marine			Class04	Demuto	Demuto02	94.2	156	9	0	1.8e-84	305.4
	BPAM22-1_SAMN07482698_METAG-scaffold_109695_1	mOTUs	BPAM22-1	SAMN07482698	marine			Class04	Demuto	Demuto02	78.5	237	41	4	1e-101	363.2
	BPAM22-1_SAMN07482698_METAG-scaffold_176030_1	mOTUs	BPAM22-1	SAMN07482698	marine			Class04	Demuto	Demuto02	98.1	52	1	0	1e-27	115.2
	BPAM22-1_SAMN07482698_METAG-scaffold_21229_1	mOTUs	BPAM22-1	SAMN07482698	marine			Class04	Demuto	Demuto07	65.4	722	192	10	1.1e-257	882.9
	BPAM22-1_SAMN07482698_METAG-scaffold_288297_1	mOTUs	BPAM22-1	SAMN07482698	marine			Class04	Demuto	Demuto05	98.5	134	2	0	1.7e-79	288.5
	BPAM22-1_SAMN07482699_METAG-scaffold_155525_1	mOTUs	BPAM22-1	SAMN07482699	marine			Class04	Demuto	Demuto01	83.4	175	26	1	2.1e-85	308.5
	BPAM22-1_SAMN07482701_METAG-scaffold_2083_2	mOTUs	BPAM22-1	SAMN07482701	marine			Class02	Okeano	Okeano01	100	49	0	0	3.1e-23	101.3
	BPAM22-1_SAMN07482702_METAG-scaffold_2283_2	mOTUs	BPAM22-1	SAMN07482702	marine			Class02	Okeano	Okeano01	97.2	107	3	0	3.8e-61	227.3
	BPAM22-1_SAMN07482702_METAG-scaffold_2283_3	mOTUs	BPAM22-1	SAMN07482702	marine			Class02	Okeano	Okeano01	95.3	573	1	1	1,8e-314	1071.2
	BPAM22-1_SAMN07482702_METAG-scaffold_260219_1	mOTUs	BPAM22-1	SAMN07482702	marine			NA	NA	NA	97.7	44	1	0	6e-19	87.8
	BPAM22-1_SAMN07482702_METAG-scaffold_336912_1	mOTUs	BPAM22-1	SAMN07482702	marine			Class02	Okeano	Okeano01	78.9	76	16	0	1.6e-31	129
	BPAM22-1_SAMN07482703_METAG-scaffold_111797_1	mOTUs	BPAM22-1	SAMN07482703	marine			Class02	Okeano	Okeano01	50	184	66	4	1.9e-41	162.5
	BPAM22-1_SAMN07482703_METAG-scaffold_243904_1	mOTUs	BPAM22-1	SAMN07482703	marine			Class02	Okeano	Okeano01	100	49	0	0	3.1e-23	101.3
	BPAM22-1_SAMN07482703_METAG-scaffold_26636_1	mOTUs	BPAM22-1	SAMN07482703	marine			NA	NA	NA	87.9	33	4	0	2.6e-13	67.4
	BPAM22-1_SAMN07482703_METAG-scaffold_46675_2	mOTUs	BPAM22-1	SAMN07482703	marine			Class04	Demuto	Demuto10	77.8	63	14	0	4e-26	110.5
	BPAM22-1_SAMN07482703_METAG-scaffold_78179_2	mOTUs	BPAM22-1	SAMN07482703	marine			Class02	Okeano	Okeano02	100	91	0	0	3.5e-51	194.1
	BPAM22-1_SAMN07482703_METAG-scaffold_9133_5	mOTUs	BPAM22-1	SAMN07482703	marine			Class02	Okeano	Okeano01	69.9	143	42	1	1e-56	213
	BPAM22-1_SAMN07482704_METAG-scaffold_17736_1	mOTUs	BPAM22-1	SAMN07482704	marine			NA	NA	NA	40.5	116	67	2	5.7e-19	87.4
	BPAM22-1_SAMN07482704_METAG-scaffold_33_79	mOTUs	BPAM22-1	SAMN07482704	marine			Class04	Demuto	Demuto06	100	751	0	0	0	1552.3
	BPAM22-1_SAMN07482705_METAG-scaffold_186393_1	mOTUs	BPAM22-1	SAMN07482705	marine			Class02	Okeano	Okeano01	98.4	63	1	0	5.4e-32	129.8
	BPAM22-1_SAMN07482705_METAG-scaffold_225644_1	mOTUs	BPAM22-1	SAMN07482705	marine			Class04	Demuto	Demuto05	96.2	53	2	0	4e-27	113.2
	BPAM22-1_SAMN07482705_METAG-scaffold_244937_1	mOTUs	BPAM22-1	SAMN07482705	marine			Class04	Demuto	Demuto05	98.5	67	1	0	2.8e-38	150.6
	BPAM22-1_SAMN07482705_METAG-scaffold_81368_1	mOTUs	BPAM22-1	SAMN07482705	marine			Class04	Demuto	Demuto07	80.1	251	47	2	1.4e-102	366.3
	BPAM22-1_SAMN07482706_METAG-scaffold_108895_1	mOTUs	BPAM22-1	SAMN07482706	marine			Class02	Okeano	Okeano01	95.3	129	6	0	8.2e-71	259.6
	BPAM22-1_SAMN07482706_METAG-scaffold_17375_2	mOTUs	BPAM22-1	SAMN07482706	marine			Class04	Demuto	Demuto01	78.4	282	50	2	7.3e-136	476.9
	BPAM22-1_SAMN07482706_METAG-scaffold_73326_1	mOTUs	BPAM22-1	SAMN07482706	marine			NA	NA	NA	46.1	76	25	3	1.6e-11	63.5
	BPAM22-1_SAMN07482707_METAG-scaffold_72724_1	mOTUs	BPAM22-1	SAMN07482707	marine			NA	NA	NA	39	223	34	3	8.9e-31	127.5
	BPAM22-1_SAMN07482710_METAG-scaffold_108239_2	mOTUs	BPAM22-1	SAMN07482710	marine			Class02	Styx	Styx04	75.6	78	19	0	1.1e-32	132.5
	BPAM22-1_SAMN07482711_METAG-scaffold_104589_1	mOTUs	BPAM22-1	SAMN07482711	marine			Class02	Styx	Styx04	86.7	120	16	0	2.2e-61	228.4
	BPAM22-1_SAMN07482711_METAG-scaffold_1538_4	mOTUs	BPAM22-1	SAMN07482711	marine			Class02	Styx	Styx01	97	202	6	0	3e-112	397.9
	BPAM22-1_SAMN07482711_METAG-scaffold_1538_5	mOTUs	BPAM22-1	SAMN07482711	marine			Class02	Styx	Styx01	93	57	4	0	6.2e-29	119.4
	BPAM22-1_SAMN07482711_METAG-scaffold_1538_6	mOTUs	BPAM22-1	SAMN07482711	marine			Class02	Styx	Styx01	100	110	0	0	2.1e-60	225.3
	BPAM22-1_SAMN07482711_METAG-scaffold_178_30	mOTUs	BPAM22-1	SAMN07482711	marine			Class02	Styx	Styx04	81.3	219	40	1	4.9e-108	384
	BPAM22-1_SAMN07482711_METAG-scaffold_178_31	mOTUs	BPAM22-1	SAMN07482711	marine			NA	NA	NA	35.5	1106	534	28	3e-165	576.2
	BPAM22-1_SAMN07482711_METAG-scaffold_249220_1	mOTUs	BPAM22-1	SAMN07482711	marine			Class02	Styx	Styx04	73.4	64	17	0	2.9e-25	107.8
	BPAM22-1_SAMN07482711_METAG-scaffold_258306_1	mOTUs	BPAM22-1	SAMN07482711	marine			Class02	Styx	Styx01	87.5	72	9	0	9.1e-35	139
	BPAM22-1_SAMN07482711_METAG-scaffold_258306_2	mOTUs	BPAM22-1	SAMN07482711	marine			Class02	Styx	Styx01	86.4	66	9	0	1e-28	119.8
	BPAM22-1_SAMN07482711_METAG-scaffold_40487_1	mOTUs	BPAM22-1	SAMN07482711	marine			Class02	Styx	Styx04	50.8	539	215	12	1.2e-142	500.4
	BPAM22-1_SAMN07482711_METAG-scaffold_4243_1	mOTUs	BPAM22-1	SAMN07482711	marine			Class02	Styx	Styx01	95.6	68	3	0	2.6e-32	131.3
	BPAM22-1_SAMN07482711_METAG-scaffold_4243_2	mOTUs	BPAM22-1	SAMN07482711	marine			Class02	Styx	Styx01	100	70	0	0	6.1e-38	150.2
	BPAM22-1_SAMN07482711_METAG-scaffold_4243_3	mOTUs	BPAM22-1	SAMN07482711	marine			Class02	Styx	Styx01	86	221	31	0	1.1e-106	379.8
	BPAM22-1_SAMN07482711_METAG-scaffold_47777_1	mOTUs	BPAM22-1	SAMN07482711	marine			Class02	Styx	Styx04	80.9	89	17	0	5.7e-42	163.3
	BPAM22-1_SAMN07482711_METAG-scaffold_503472_1	mOTUs	BPAM22-1	SAMN07482711	marine			Class02	Styx	Styx04	65.4	153	53	0	2.2e-57	215.3
	BPAM22-1_SAMN07482711_METAG-scaffold_60236_1	mOTUs	BPAM22-1	SAMN07482711	marine			Class02	Styx	Styx01	95.7	94	4	0	7.1e-50	189.9
	BPAM22-1_SAMN07482711_METAG-scaffold_99118_1	mOTUs	BPAM22-1	SAMN07482711	marine			Class02	Styx	Styx04	79.6	98	20	0	4.4e-42	164.1
	BPAM22-1_SAMN07482716_METAG-scaffold_16414_2	mOTUs	BPAM22-1	SAMN07482716	marine			NA	NA	NA	43	714	299	15	2.7e-136	479.6
	BPAM22-1_SAMN07482716_METAG-scaffold_69_13	mOTUs	BPAM22-1	SAMN07482716	marine			Class02	Styx	Styx04	80.9	89	17	0	5.7e-42	163.3
	BPAM22-1_SAMN07482716_METAG-scaffold_69_14	mOTUs	BPAM22-1	SAMN07482716	marine			NA	NA	NA	35.5	1106	534	28	3e-165	576.2
	BPAM22-1_SAMN07482716_METAG-scaffold_69_15	mOTUs	BPAM22-1	SAMN07482716	marine			Class02	Styx	Styx04	81.3	219	40	1	4.9e-108	384
	BPAM22-1_SAMN07482717_METAG-scaffold_113272_1	mOTUs	BPAM22-1	SAMN07482717	marine			Class04	Demuto	Demuto02	97.5	200	5	0	2.1e-113	401.7
	BPAM22-1_SAMN07482717_METAG-scaffold_155584_1	mOTUs	BPAM22-1	SAMN07482717	marine			Class02	Okeano	Okeano01	90.5	63	6	0	2.6e-25	107.8
	BPAM22-1_SAMN07482717_METAG-scaffold_163038_1	mOTUs	BPAM22-1	SAMN07482717	marine			NA	NA	NA	46.2	93	41	2	1.9e-15	76.3
	BPAM22-1_SAMN07482717_METAG-scaffold_16461_2	mOTUs	BPAM22-1	SAMN07482717	marine			Class02	Okeano	Okeano01	100	45	0	0	3.2e-23	100.1
	BPAM22-1_SAMN07482717_METAG-scaffold_207984_1	mOTUs	BPAM22-1	SAMN07482717	marine			Class02	ExtraOrder13	ExtraFamily41	69.9	73	22	0	5.5e-27	114
	BPAM22-1_SAMN07482717_METAG-scaffold_234705_1	mOTUs	BPAM22-1	SAMN07482717	marine			Class04	Demuto	Demuto09	82.2	73	12	1	2.4e-30	125.2
	BPAM22-1_SAMN07482717_METAG-scaffold_263054_1	mOTUs	BPAM22-1	SAMN07482717	marine			NA	NA	NA	65.8	73	3	1	6.9e-22	96.3
	BPAM22-1_SAMN07482717_METAG-scaffold_3823_1	mOTUs	BPAM22-1	SAMN07482717	marine			Class04	Demuto	Demuto02	100	117	0	0	7.7e-68	249.6
	BPAM22-1_SAMN07482718_METAG-scaffold_1613_1	mOTUs	BPAM22-1	SAMN07482718	marine			Class04	Demuto	Demuto05	98.6	581	8	0	0	1182.5
	BPAM22-1_SAMN07482718_METAG-scaffold_17337_1	mOTUs	BPAM22-1	SAMN07482718	marine			Class04	Demuto	Demuto02	63.7	193	66	1	4.4e-73	267.7
	BPAM22-1_SAMN07482718_METAG-scaffold_17337_2	mOTUs	BPAM22-1	SAMN07482718	marine			Class04	Demuto	Demuto02	52.4	126	45	3	2.4e-32	132.1
	BPAM22-1_SAMN07482718_METAG-scaffold_209659_1	mOTUs	BPAM22-1	SAMN07482718	marine			Class04	Demuto	Demuto02	92.6	68	5	0	1.1e-34	138.7
	BPAM22-1_SAMN07482718_METAG-scaffold_226932_1	mOTUs	BPAM22-1	SAMN07482718	marine			Class04	Demuto	Demuto05	98.5	67	1	0	3.7e-38	150.2
	BPAM22-1_SAMN07482718_METAG-scaffold_3314_3	mOTUs	BPAM22-1	SAMN07482718	marine			NA	NA	NA	49	860	341	18	6.4e-212	731.1
	BPAM22-1_SAMN07482718_METAG-scaffold_34448_1	mOTUs	BPAM22-1	SAMN07482718	marine			Class04	Demuto	Demuto05	100	273	0	0	2.3e-163	568.2
	BPAM22-1_SAMN07482718_METAG-scaffold_39014_1	mOTUs	BPAM22-1	SAMN07482718	marine			Class04	Demuto	Demuto05	98.1	362	7	0	4.4e-215	740.3
	BPAM22-1_SAMN07482718_METAG-scaffold_49185_1	mOTUs	BPAM22-1	SAMN07482718	marine			Class02	Okeano	Okeano01	60	105	39	1	1.2e-31	129.4
	BPAM22-1_SAMN07482718_METAG-scaffold_50_23	mOTUs	BPAM22-1	SAMN07482718	marine			Class04	Demuto	Demuto09	100	97	0	0	1.9e-54	204.9
	BPAM22-1_SAMN07482718_METAG-scaffold_53299_1	mOTUs	BPAM22-1	SAMN07482718	marine			Class02	Okeano	Okeano01	58	112	41	1	2.1e-31	128.6
	BPAM22-1_SAMN07482718_METAG-scaffold_87920_1	mOTUs	BPAM22-1	SAMN07482718	marine			Class04	Demuto	Demuto02	94.9	156	8	0	4.9e-85	307.4
	BPAM22-1_SAMN07482718_METAG-scaffold_933_6	mOTUs	BPAM22-1	SAMN07482718	marine			Class04	Demuto	Demuto05	99.3	606	4	0	0	1241.1
	BPAM22-1_SAMN07482720_METAG-scaffold_1242_12	mOTUs	BPAM22-1	SAMN07482720	marine			Class04	Demuto	Demuto05	97.7	558	12	1	0	1123.6
	BPAM22-1_SAMN07482720_METAG-scaffold_17569_1	mOTUs	BPAM22-1	SAMN07482720	marine			Class04	Demuto	Demuto07	95.6	68	3	0	5e-35	140.6
	BPAM22-1_SAMN07482720_METAG-scaffold_17569_2	mOTUs	BPAM22-1	SAMN07482720	marine			Class04	Demuto	Demuto07	77.1	214	46	2	3e-82	298.5
	BPAM22-1_SAMN07482720_METAG-scaffold_20360_1	mOTUs	BPAM22-1	SAMN07482720	marine			Class04	Demuto	Demuto05	86.9	145	19	0	4.3e-76	277.3
	BPAM22-1_SAMN07482720_METAG-scaffold_256580_1	mOTUs	BPAM22-1	SAMN07482720	marine			NA	NA	NA	91.8	49	4	0	2.3e-21	94.7
	BPAM22-1_SAMN07482720_METAG-scaffold_32275_1	mOTUs	BPAM22-1	SAMN07482720	marine			Class04	Demuto	Demuto07	100	79	0	0	9e-44	169.1
	BPAM22-1_SAMN07482720_METAG-scaffold_3804_3	mOTUs	BPAM22-1	SAMN07482720	marine			Class04	Demuto	Demuto02	79.3	672	117	6	1,2e-314	1072
	BPAM22-1_SAMN07482720_METAG-scaffold_49821_1	mOTUs	BPAM22-1	SAMN07482720	marine			Class02	Okeano	Okeano01	63.9	227	53	2	3.9e-76	278.1
	BPAM22-1_SAMN07482722_METAG-scaffold_21649_3	mOTUs	BPAM22-1	SAMN07482722	marine			Class02	Styx	Styx04	56.2	336	128	5	9.7e-108	383.6
	BPAM22-1_SAMN07482722_METAG-scaffold_34991_1	mOTUs	BPAM22-1	SAMN07482722	marine			Class04	Demuto	Demuto02	94	67	4	0	7.9e-32	131.7
	BPAM22-1_SAMN07482722_METAG-scaffold_42950_1	mOTUs	BPAM22-1	SAMN07482722	marine			Class02	Styx	Styx04	75	136	34	0	1e-58	219.5
	BPAM22-1_SAMN07482722_METAG-scaffold_766_5	mOTUs	BPAM22-1	SAMN07482722	marine			Class02	Styx	Styx04	100	646	0	0	0	1332.8
	BPAM22-1_SAMN07482727_METAG-scaffold_2224_4	mOTUs	BPAM22-1	SAMN07482727	marine			NA	NA	NA	44.7	1654	706	36	0	1219.5
	BPAM22-1_SAMN07482727_METAG-scaffold_299887_1	mOTUs	BPAM22-1	SAMN07482727	marine			Class02	Styx	Styx04	89.2	93	10	0	6.5e-44	169.9
	BPAM22-1_SAMN07482727_METAG-scaffold_487_8	mOTUs	BPAM22-1	SAMN07482727	marine			NA	NA	NA	39	1609	780	43	2.3e-273	936
	BPAM22-1_SAMN07482728_METAG-scaffold_36751_1	mOTUs	BPAM22-1	SAMN07482728	marine			Class02	Styx	Styx04	75.9	187	45	0	8.5e-85	306.6
	BPAM22-1_SAMN07482728_METAG-scaffold_6014_1	mOTUs	BPAM22-1	SAMN07482728	marine			Class04	Demuto	Demuto02	80.4	762	120	7	0	1242.6
	BPAM22-1_SAMN07482728_METAG-scaffold_75482_1	mOTUs	BPAM22-1	SAMN07482728	marine			Class02	Okeano	Okeano01	61.2	152	9	2	7.8e-42	164.1
	BPAM22-1_SAMN07482733_METAG-scaffold_184159_1	mOTUs	BPAM22-1	SAMN07482733	marine			Class04	Demuto	Demuto05	97.4	231	6	0	2.5e-134	471.5
	BPAM22-1_SAMN07482733_METAG-scaffold_188681_1	mOTUs	BPAM22-1	SAMN07482733	marine			Class02	Styx	Styx01	75.8	120	1	1	9.7e-45	173.7
	BPAM22-1_SAMN07482733_METAG-scaffold_217154_1	mOTUs	BPAM22-1	SAMN07482733	marine			NA	NA	NA	97	33	1	0	8.8e-15	72
	BPAM22-1_SAMN07482733_METAG-scaffold_23479_1	mOTUs	BPAM22-1	SAMN07482733	marine			Class02	Okeano	Okeano01	61.2	152	9	2	6.6e-42	164.1
	BPAM22-1_SAMN07482733_METAG-scaffold_254434_2	mOTUs	BPAM22-1	SAMN07482733	marine			Class04	Demuto	Demuto02	95.5	66	2	1	2.1e-33	134.4
	BPAM22-1_SAMN07482733_METAG-scaffold_3077_1	mOTUs	BPAM22-1	SAMN07482733	marine			Class04	Demuto	Demuto01	88.9	108	12	0	9.7e-57	212.6
	BPAM22-1_SAMN07482733_METAG-scaffold_34320_2	mOTUs	BPAM22-1	SAMN07482733	marine			Class04	Demuto	Demuto09	89.1	129	13	1	4.2e-67	247.3
	BPAM22-1_SAMN07482733_METAG-scaffold_363643_1	mOTUs	BPAM22-1	SAMN07482733	marine			Class04	Demuto	Demuto07	98	99	2	0	9.8e-56	209.1
	BPAM22-1_SAMN07482733_METAG-scaffold_378150_1	mOTUs	BPAM22-1	SAMN07482733	marine			Class04	Demuto	Demuto07	95.5	112	5	0	3.3e-60	224.2
	BPAM22-1_SAMN07482733_METAG-scaffold_47829_2	mOTUs	BPAM22-1	SAMN07482733	marine			Class04	Demuto	Demuto05	93.6	314	20	0	2.2e-178	618.2
	BPAM22-1_SAMN07482733_METAG-scaffold_47884_1	mOTUs	BPAM22-1	SAMN07482733	marine			Class04	Demuto	Demuto08	51.3	199	87	3	4.7e-57	214.5
	BPAM22-1_SAMN07482734_METAG-scaffold_144622_1	mOTUs	BPAM22-1	SAMN07482734	marine			Class02	Styx	Styx04	87.5	72	9	0	2.2e-34	138.3
	BPAM22-1_SAMN07482739_METAG-scaffold_339932_1	mOTUs	BPAM22-1	SAMN07482739	marine			Class04	Demuto	Demuto09	69.7	76	11	2	1.2e-24	105.5
	BPAM22-1_SAMN07482739_METAG-scaffold_69575_1	mOTUs	BPAM22-1	SAMN07482739	marine			Class02	Okeano	Okeano01	61.2	152	9	2	6.6e-42	164.1
	BPAM22-1_SAMN07482740_METAG-scaffold_54722_2	mOTUs	BPAM22-1	SAMN07482740	marine			Class04	Demuto	Demuto08	73.7	156	41	0	4.2e-69	254.2
	BPAM22-1_SAMN07482740_METAG-scaffold_58561_1	mOTUs	BPAM22-1	SAMN07482740	marine			Class02	Okeano	Okeano01	54.3	175	67	2	3.4e-49	188.3
	BPAM22-1_SAMN07482745_METAG-scaffold_121255_1	mOTUs	BPAM22-1	SAMN07482745	marine			Class04	Demuto	Demuto05	100	232	0	0	1.7e-138	485.3
	BPAM22-1_SAMN07482745_METAG-scaffold_17821_1	mOTUs	BPAM22-1	SAMN07482745	marine			Class04	Demuto	Demuto08	76	712	149	8	0	1084.3
	BPAM22-1_SAMN07482745_METAG-scaffold_252097_1	mOTUs	BPAM22-1	SAMN07482745	marine			NA	NA	NA	100	41	0	0	4e-18	84
	BPAM22-1_SAMN07482745_METAG-scaffold_294008_2	mOTUs	BPAM22-1	SAMN07482745	marine			NA	NA	NA	80.4	46	9	0	7.1e-16	76.6
	BPAM22-1_SAMN07482745_METAG-scaffold_309742_1	mOTUs	BPAM22-1	SAMN07482745	marine			NA	NA	NA	49.1	165	73	5	2.4e-38	152.1
	BPAM22-1_SAMN07482745_METAG-scaffold_316459_2	mOTUs	BPAM22-1	SAMN07482745	marine			Class04	Demuto	Demuto07	98.9	87	1	0	1.1e-48	185.7
	BPAM22-1_SAMN07482745_METAG-scaffold_34997_4	mOTUs	BPAM22-1	SAMN07482745	marine			Class02	Okeano	Okeano01	100	53	0	0	2.6e-26	110.5
	BPAM22-1_SAMN07482745_METAG-scaffold_41740_1	mOTUs	BPAM22-1	SAMN07482745	marine			Class02	Okeano	Okeano01	85.3	204	1	1	7.8e-94	337
	BPAM22-1_SAMN07482745_METAG-scaffold_41740_2	mOTUs	BPAM22-1	SAMN07482745	marine			Class02	Okeano	Okeano01	100	59	0	0	9.4e-30	122.5
	BPAM22-1_SAMN07482745_METAG-scaffold_67889_1	mOTUs	BPAM22-1	SAMN07482745	marine			Class02	Styx	Styx04	62.4	290	104	2	6.7e-106	377.5
	BPAM22-1_SAMN07482745_METAG-scaffold_9557_4	mOTUs	BPAM22-1	SAMN07482745	marine			Class02	Okeano	Okeano01	61.2	152	9	2	6.6e-42	164.1
	BPAM22-1_SAMN07482746_METAG-scaffold_101770_1	mOTUs	BPAM22-1	SAMN07482746	marine			Class04	Demuto	Demuto05	98.6	294	4	0	3.8e-172	597.4
	BPAM22-1_SAMN07482746_METAG-scaffold_114667_3	mOTUs	BPAM22-1	SAMN07482746	marine			Class04	Demuto	Demuto05	89.9	139	14	0	8.6e-74	269.6
	BPAM22-1_SAMN07482746_METAG-scaffold_19112_2	mOTUs	BPAM22-1	SAMN07482746	marine			Class02	Okeano	Okeano01	77.3	194	43	1	5.1e-89	321.2
	BPAM22-1_SAMN07482746_METAG-scaffold_195285_1	mOTUs	BPAM22-1	SAMN07482746	marine			Class02	Okeano	Okeano01	61.2	152	9	2	7.8e-42	164.1
	BPAM22-1_SAMN07482746_METAG-scaffold_204763_1	mOTUs	BPAM22-1	SAMN07482746	marine			NA	NA	NA	49.1	165	73	5	2.4e-38	152.1
	BPAM22-1_SAMN07482746_METAG-scaffold_233898_1	mOTUs	BPAM22-1	SAMN07482746	marine			NA	NA	NA	50	66	27	2	9.3e-14	70.1
	BPAM22-1_SAMN07482746_METAG-scaffold_26282_2	mOTUs	BPAM22-1	SAMN07482746	marine			Class02	Okeano	Okeano01	95.3	107	5	0	1.1e-59	222.6
	BPAM22-1_SAMN07482746_METAG-scaffold_334475_1	mOTUs	BPAM22-1	SAMN07482746	marine			NA	NA	NA	75.6	45	11	0	7.9e-16	76.3
	BPAM22-1_SAMN07482746_METAG-scaffold_40169_1	mOTUs	BPAM22-1	SAMN07482746	marine			Class04	Demuto	Demuto09	95.9	98	4	0	3.2e-52	197.6
	BPAM22-1_SAMN07482746_METAG-scaffold_76828_2	mOTUs	BPAM22-1	SAMN07482746	marine			Class02	Okeano	Okeano01	67.7	158	50	1	1.8e-53	202.6
	BPAM22-1_SAMN07482746_METAG-scaffold_94520_1	mOTUs	BPAM22-1	SAMN07482746	marine			Class02	Okeano	Okeano01	59.7	181	60	3	1.1e-52	200.3
	BPAM22-1_SAMN07482751_METAG-scaffold_113124_2	mOTUs	BPAM22-1	SAMN07482751	marine			Class01	ExtraOrder11	ExtraFamily29	94.7	133	7	0	1.1e-74	273.1
	BPAM22-1_SAMN07482751_METAG-scaffold_145394_2	mOTUs	BPAM22-1	SAMN07482751	marine			Class04	Demuto	Demuto01	95.2	124	6	0	5.1e-70	256.9
	BPAM22-1_SAMN07482751_METAG-scaffold_164136_1	mOTUs	BPAM22-1	SAMN07482751	marine			Class02	Okeano	Okeano01	92.2	179	14	0	5.1e-96	344
	BPAM22-1_SAMN07482751_METAG-scaffold_199289_1	mOTUs	BPAM22-1	SAMN07482751	marine			Class02	Okeano	Okeano01	67.5	157	26	3	1.9e-52	199.5
	BPAM22-1_SAMN07482751_METAG-scaffold_232302_1	mOTUs	BPAM22-1	SAMN07482751	marine			Class02	Okeano	Okeano01	74.9	211	46	3	7.8e-87	313.5
	BPAM22-1_SAMN07482751_METAG-scaffold_252811_1	mOTUs	BPAM22-1	SAMN07482751	marine			Class02	Styx	Styx04	53.6	125	52	1	3.6e-31	127.9
	BPAM22-1_SAMN07482751_METAG-scaffold_263763_1	mOTUs	BPAM22-1	SAMN07482751	marine			NA	NA	NA	93.2	44	3	0	4.4e-19	87
	BPAM22-1_SAMN07482751_METAG-scaffold_263763_2	mOTUs	BPAM22-1	SAMN07482751	marine			NA	NA	NA	83.3	42	7	0	1e-14	72
	BPAM22-1_SAMN07482751_METAG-scaffold_28524_1	mOTUs	BPAM22-1	SAMN07482751	marine			Class02	Okeano	Okeano01	100	59	0	0	9.4e-30	122.5
	BPAM22-1_SAMN07482751_METAG-scaffold_28524_2	mOTUs	BPAM22-1	SAMN07482751	marine			Class02	Okeano	Okeano01	85.3	204	1	1	7.8e-94	337
	BPAM22-1_SAMN07482751_METAG-scaffold_80450_1	mOTUs	BPAM22-1	SAMN07482751	marine			Class02	Okeano	Okeano01	61.2	152	9	2	7.8e-42	164.1
	BPAM22-1_SAMN07482752_METAG-scaffold_197322_1	mOTUs	BPAM22-1	SAMN07482752	marine			Class04	Demuto	Demuto07	51.3	193	69	4	4.8e-50	191
	BPAM22-1_SAMN07482752_METAG-scaffold_20380_2	mOTUs	BPAM22-1	SAMN07482752	marine			NA	NA	NA	38.8	528	281	16	3.6e-83	302.8
	BPAM22-1_SAMN07482752_METAG-scaffold_208620_1	mOTUs	BPAM22-1	SAMN07482752	marine			NA	NA	NA	39.7	219	103	8	3.4e-34	138.7
	BPAM22-1_SAMN07482752_METAG-scaffold_230707_1	mOTUs	BPAM22-1	SAMN07482752	marine			NA	NA	NA	100	43	0	0	3.8e-19	88.2
	BPAM22-1_SAMN07482752_METAG-scaffold_345860_1	mOTUs	BPAM22-1	SAMN07482752	marine			Class02	Okeano	Okeano01	64.6	113	13	1	5.4e-37	147.1
	BPAM22-1_SAMN07482752_METAG-scaffold_49221_1	mOTUs	BPAM22-1	SAMN07482752	marine			NA	NA	NA	49.6	387	99	9	2.9e-87	315.5
	BPAM22-1_SAMN07482752_METAG-scaffold_5338_1	mOTUs	BPAM22-1	SAMN07482752	marine			NA	NA	NA	42.5	87	49	1	1e-14	76.6
	BPAM22-1_SAMN07482755_METAG-scaffold_116983_1	mOTUs	BPAM22-1	SAMN07482755	marine			Class04	Demuto	Demuto07	85.8	113	16	0	3.3e-55	207.6
	BPAM22-1_SAMN07482755_METAG-scaffold_13037_5	mOTUs	BPAM22-1	SAMN07482755	marine			Class02	Okeano	Okeano01	91.1	79	7	0	1e-38	152.9
	BPAM22-1_SAMN07482755_METAG-scaffold_139358_1	mOTUs	BPAM22-1	SAMN07482755	marine			Class02	Okeano	Okeano01	87.8	131	16	0	1.4e-66	246.1
	BPAM22-1_SAMN07482755_METAG-scaffold_16964_1	mOTUs	BPAM22-1	SAMN07482755	marine			Class04	Demuto	Demuto02	97.6	634	12	1	0	1260.7
	BPAM22-1_SAMN07482755_METAG-scaffold_194076_1	mOTUs	BPAM22-1	SAMN07482755	marine			Class02	Okeano	Okeano01	74.1	193	47	2	2.6e-84	305.1
	BPAM22-1_SAMN07482755_METAG-scaffold_2941_5	mOTUs	BPAM22-1	SAMN07482755	marine			NA	NA	NA	42.5	87	49	1	9.2e-15	76.6
	BPAM22-1_SAMN07482755_METAG-scaffold_311305_1	mOTUs	BPAM22-1	SAMN07482755	marine			Class04	Demuto	Demuto02	84.5	84	13	0	1.6e-43	168.3
	BPAM22-1_SAMN07482755_METAG-scaffold_344868_1	mOTUs	BPAM22-1	SAMN07482755	marine			NA	NA	NA	100	41	0	0	1.4e-21	95.9
	BPAM22-1_SAMN07482755_METAG-scaffold_349936_1	mOTUs	BPAM22-1	SAMN07482755	marine			Class02	Styx	Styx04	86.8	91	12	0	5.8e-42	163.3
	BPAM22-1_SAMN07482755_METAG-scaffold_363455_1	mOTUs	BPAM22-1	SAMN07482755	marine			NA	NA	NA	92.5	40	3	0	1.3e-17	81.3
	BPAM22-1_SAMN07482755_METAG-scaffold_70740_1	mOTUs	BPAM22-1	SAMN07482755	marine			Class04	Demuto	Demuto08	55.3	237	88	4	1.3e-71	263.5
	BPAM22-1_SAMN07482755_METAG-scaffold_71970_1	mOTUs	BPAM22-1	SAMN07482755	marine			Class02	Okeano	Okeano01	89.7	126	13	0	1.3e-65	242.3
	BPAM22-1_SAMN07482756_METAG-scaffold_11027_2	mOTUs	BPAM22-1	SAMN07482756	marine			NA	NA	NA	42.8	222	85	7	7.9e-42	164.5
	BPAM22-1_SAMN07482756_METAG-scaffold_11027_5	mOTUs	BPAM22-1	SAMN07482756	marine			Class04	Demuto	Demuto02	56.1	98	41	2	1e-25	109.4
	BPAM22-1_SAMN07482756_METAG-scaffold_110672_1	mOTUs	BPAM22-1	SAMN07482756	marine			Class02	Okeano	Okeano01	76.3	76	18	0	7.5e-26	110.5
	BPAM22-1_SAMN07482756_METAG-scaffold_124273_1	mOTUs	BPAM22-1	SAMN07482756	marine			Class02	Okeano	Okeano01	73.5	83	22	0	3.6e-32	132.1
	BPAM22-1_SAMN07482756_METAG-scaffold_137800_1	mOTUs	BPAM22-1	SAMN07482756	marine			Class02	Styx	Styx04	77.7	202	45	0	1.3e-94	339.3
	BPAM22-1_SAMN07482756_METAG-scaffold_171730_1	mOTUs	BPAM22-1	SAMN07482756	marine			Class02	Okeano	Okeano01	73.1	130	34	1	1.6e-50	192.6
	BPAM22-1_SAMN07482756_METAG-scaffold_188049_1	mOTUs	BPAM22-1	SAMN07482756	marine			Class02	Okeano	Okeano01	75.4	57	14	0	7.9e-24	102.4
	BPAM22-1_SAMN07482756_METAG-scaffold_196607_1	mOTUs	BPAM22-1	SAMN07482756	marine			Class04	Demuto	Demuto05	99.1	227	2	0	4.4e-136	477.2
	BPAM22-1_SAMN07482756_METAG-scaffold_264323_1	mOTUs	BPAM22-1	SAMN07482756	marine			Class02	Okeano	Okeano01	79.1	67	12	1	2.1e-24	104.8
	BPAM22-1_SAMN07482756_METAG-scaffold_29192_1	mOTUs	BPAM22-1	SAMN07482756	marine			Class04	Demuto	Demuto07	91.8	85	7	0	2.5e-44	171.8
	BPAM22-1_SAMN07482756_METAG-scaffold_29192_2	mOTUs	BPAM22-1	SAMN07482756	marine			Class04	Demuto	Demuto07	93.5	369	22	2	1.9e-192	665.2
	BPAM22-1_SAMN07482756_METAG-scaffold_3858_6	mOTUs	BPAM22-1	SAMN07482756	marine			Class02	Okeano	Okeano01	100	83	0	0	1.7e-44	172.2
	BPAM22-1_SAMN07482756_METAG-scaffold_41016_2	mOTUs	BPAM22-1	SAMN07482756	marine			Class02	Styx	Styx01	84.3	248	14	1	3.9e-117	414.5
	BPAM22-1_SAMN07482756_METAG-scaffold_93737_1	mOTUs	BPAM22-1	SAMN07482756	marine			NA	NA	NA	36.2	177	46	5	2.7e-15	75.9
	BPAM22-1_SAMN07482759_METAG-scaffold_104946_1	mOTUs	BPAM22-1	SAMN07482759	marine			Class02	Okeano	Okeano01	84.7	59	9	0	5.5e-25	106.7
	BPAM22-1_SAMN07482759_METAG-scaffold_129275_1	mOTUs	BPAM22-1	SAMN07482759	marine			NA	NA	NA	90.6	53	5	0	7.2e-23	99.8
	BPAM22-1_SAMN07482759_METAG-scaffold_156024_1	mOTUs	BPAM22-1	SAMN07482759	marine			Class04	Demuto	Demuto02	89.5	248	26	0	7.7e-134	469.9
	BPAM22-1_SAMN07482759_METAG-scaffold_223771_1	mOTUs	BPAM22-1	SAMN07482759	marine			Class02	Okeano	Okeano01	74.4	176	39	2	1.1e-72	266.5
	BPAM22-1_SAMN07482759_METAG-scaffold_248619_1	mOTUs	BPAM22-1	SAMN07482759	marine			Class02	Styx	Styx04	78.3	189	41	0	8.9e-90	323.2
	BPAM22-1_SAMN07482759_METAG-scaffold_319185_1	mOTUs	BPAM22-1	SAMN07482759	marine			Class04	Demuto	Demuto02	98.7	76	1	0	2.1e-42	164.5
	BPAM22-1_SAMN07482759_METAG-scaffold_337093_1	mOTUs	BPAM22-1	SAMN07482759	marine			Class02	Styx	Styx04	96.8	156	5	0	2e-87	315.1
	BPAM22-1_SAMN07482759_METAG-scaffold_347296_1	mOTUs	BPAM22-1	SAMN07482759	marine			NA	NA	NA	100	42	0	0	2e-19	87.4
	BPAM22-1_SAMN07482759_METAG-scaffold_374360_1	mOTUs	BPAM22-1	SAMN07482759	marine			Class02	Styx	Styx04	87.4	135	16	1	3.5e-64	237.7
	BPAM22-1_SAMN07482759_METAG-scaffold_377820_1	mOTUs	BPAM22-1	SAMN07482759	marine			Class04	Demuto	Demuto09	54.2	107	19	1	1.3e-24	105.9
	BPAM22-1_SAMN07482763_METAG-scaffold_121914_1	mOTUs	BPAM22-1	SAMN07482763	marine			NA	NA	NA	84.1	44	7	0	3.1e-19	87
	BPAM22-1_SAMN07482764_METAG-scaffold_173708_1	mOTUs	BPAM22-1	SAMN07482764	marine			Class04	Demuto	Demuto07	99.3	150	1	0	3.9e-88	317.4
	BPAM22-1_SAMN07482764_METAG-scaffold_31124_1	mOTUs	BPAM22-1	SAMN07482764	marine			Class04	Demuto	Demuto02	85.3	491	68	2	2.8e-252	864.4
	BPAM22-1_SAMN07482764_METAG-scaffold_31124_2	mOTUs	BPAM22-1	SAMN07482764	marine			Class04	Demuto	Demuto02	91.8	171	14	0	1.2e-88	319.3
	BPAM22-1_SAMN07482764_METAG-scaffold_646_9	mOTUs	BPAM22-1	SAMN07482764	marine			Class04	Demuto	Demuto09	100	739	0	0	0	1544.3
	BPAM22-1_SAMN07482767_METAG-scaffold_1167_11	mOTUs	BPAM22-1	SAMN07482767	marine			NA	NA	NA	88	752	87	3	0	1240.7
	BPAM22-1_SAMN07482767_METAG-scaffold_22191_2	mOTUs	BPAM22-1	SAMN07482767	marine			Class04	Demuto	Demuto02	83.5	510	59	2	1.6e-252	865.1
	BPAM22-1_SAMN07482767_METAG-scaffold_407_16	mOTUs	BPAM22-1	SAMN07482767	marine			Class04	Demuto	Demuto09	100	739	0	0	0	1544.3
	BPAM22-1_SAMN07482768_METAG-scaffold_201982_1	mOTUs	BPAM22-1	SAMN07482768	marine			Class04	Demuto	Demuto07	93.1	87	6	0	5.4e-45	173.3
	BPAM22-1_SAMN07482768_METAG-scaffold_3799_3	mOTUs	BPAM22-1	SAMN07482768	marine			Class04	Demuto	Demuto02	100	609	0	0	0	1269.6
	BPAM22-1_SAMN07482772_METAG-scaffold_193221_1	mOTUs	BPAM22-1	SAMN07482772	marine			Class04	Demuto	Demuto09	94.3	87	5	0	2e-47	181.4
	BPAM22-1_SAMN07482772_METAG-scaffold_19477_1	mOTUs	BPAM22-1	SAMN07482772	marine			Class04	Demuto	Demuto02	74.4	468	24	2	7.3e-194	670.2
	BPAM22-1_SAMN07482772_METAG-scaffold_19477_2	mOTUs	BPAM22-1	SAMN07482772	marine			Class04	Demuto	Demuto02	85.5	117	15	1	4e-56	210.7
	BPAM22-1_SAMN07482772_METAG-scaffold_197951_1	mOTUs	BPAM22-1	SAMN07482772	marine			Class02	Okeano	Okeano01	100	73	0	0	3.4e-39	154.8
	BPAM22-1_SAMN07482772_METAG-scaffold_20850_1	mOTUs	BPAM22-1	SAMN07482772	marine			Class04	Demuto	Demuto01	88.8	748	78	3	0	1385.2
	BPAM22-1_SAMN07482772_METAG-scaffold_36476_1	mOTUs	BPAM22-1	SAMN07482772	marine			Class02	Okeano	Okeano01	100	91	0	0	3.7e-50	190.7
	BPAM22-1_SAMN07482772_METAG-scaffold_9066_3	mOTUs	BPAM22-1	SAMN07482772	marine			Class02	Okeano	Okeano01	87	484	31	2	3.9e-246	844
	BPAM22-1_SAMN07482775_METAG-scaffold_59002_2	mOTUs	BPAM22-1	SAMN07482775	marine			Class04	Demuto	Demuto01	98.7	77	1	0	3.3e-43	167.2
	BPAM22-1_SAMN07482776_METAG-scaffold_128322_1	mOTUs	BPAM22-1	SAMN07482776	marine			Class02	Okeano	Okeano01	97.5	158	4	0	6.9e-90	323.6
	BPAM22-1_SAMN07482776_METAG-scaffold_264373_1	mOTUs	BPAM22-1	SAMN07482776	marine			Class04	Demuto	Demuto01	96.4	111	4	0	7.9e-62	229.6
	BPAM22-1_SAMN07482776_METAG-scaffold_48562_1	mOTUs	BPAM22-1	SAMN07482776	marine			Class04	Demuto	Demuto01	94.4	89	5	0	5.1e-49	187.6
	BPAM22-1_SAMN07482780_METAG-scaffold_88646_1	mOTUs	BPAM22-1	SAMN07482780	marine			Class04	Demuto	Demuto01	65.5	252	80	2	5.8e-100	357.5
	BPAM22-1_SAMN07482783_METAG-scaffold_163365_1	mOTUs	BPAM22-1	SAMN07482783	marine			Class04	Demuto	Demuto02	89.2	93	10	0	1.5e-46	179.1
	BPAM22-1_SAMN07482784_METAG-scaffold_128993_1	mOTUs	BPAM22-1	SAMN07482784	marine			Class04	Demuto	Demuto02	69.3	127	30	1	2.5e-48	184.9
	BPAM22-1_SAMN07482784_METAG-scaffold_219512_1	mOTUs	BPAM22-1	SAMN07482784	marine			Class04	Demuto	Demuto02	56.5	170	68	4	5.1e-49	187.6
	BPAM22-1_SAMN07482784_METAG-scaffold_34881_1	mOTUs	BPAM22-1	SAMN07482784	marine			Class04	Demuto	Demuto05	85.8	232	30	1	1.4e-121	429.1
	BPAM22-1_SAMN07482784_METAG-scaffold_62794_2	mOTUs	BPAM22-1	SAMN07482784	marine			Class04	Demuto	Demuto02	83.8	80	12	1	3.6e-39	154.5
	BPAM22-1_SAMN07482786_METAG-scaffold_137014_1	mOTUs	BPAM22-1	SAMN07482786	marine			Class02	Okeano	Okeano01	91.1	90	8	0	3.7e-48	184.1
	BPAM22-1_SAMN07482786_METAG-scaffold_146233_1	mOTUs	BPAM22-1	SAMN07482786	marine			Class02	Okeano	Okeano01	53.6	140	42	3	4.5e-31	127.5
	BPAM22-1_SAMN07482786_METAG-scaffold_51437_1	mOTUs	BPAM22-1	SAMN07482786	marine			Class04	ExtraOrder7	ExtraFamily10	78.1	265	50	2	7.4e-119	420.2
	BPAM22-1_SAMN07482786_METAG-scaffold_6022_4	mOTUs	BPAM22-1	SAMN07482786	marine			Class04	Demuto	Demuto02	80.6	603	114	2	8.6e-296	1009.2
	BPAM22-1_SAMN07482787_METAG-scaffold_306200_1	mOTUs	BPAM22-1	SAMN07482787	marine			NA	NA	NA	66.7	72	23	1	1.1e-20	93.6
	BPAM22-1_SAMN07482787_METAG-scaffold_36667_1	mOTUs	BPAM22-1	SAMN07482787	marine			Class04	Demuto	Demuto02	78.7	408	82	4	3.4e-195	674.5
	BPAM22-1_SAMN07482789_METAG-scaffold_7655_1	mOTUs	BPAM22-1	SAMN07482789	marine			Class04	Demuto	Demuto02	82.5	599	100	4	4.8e-307	1046.6
	BPAM22-1_SAMN07482789_METAG-scaffold_7923_2	mOTUs	BPAM22-1	SAMN07482789	marine			Class04	Demuto	Demuto02	80.8	604	112	3	9.5e-295	1005.7
	BPAM22-1_SAMN07482790_METAG-scaffold_6480_1	mOTUs	BPAM22-1	SAMN07482790	marine			Class04	Demuto	Demuto02	80.8	527	97	3	3.6e-258	884
	BPAM22-1_SAMN07482792_METAG-scaffold_30325_1	mOTUs	BPAM22-1	SAMN07482792	marine			Class04	Demuto	Demuto02	77.5	444	96	3	9.3e-207	713
	BPAM22-1_SAMN07482792_METAG-scaffold_373632_1	mOTUs	BPAM22-1	SAMN07482792	marine			NA	NA	NA	75.4	57	14	0	1e-18	86.3
	BPAM22-1_SAMN07482795_METAG-scaffold_100707_1	mOTUs	BPAM22-1	SAMN07482795	marine			Class04	Demuto	Demuto02	80.7	228	42	2	1.7e-111	395.6
	BPAM22-1_SAMN07482795_METAG-scaffold_68950_1	mOTUs	BPAM22-1	SAMN07482795	marine			Class04	Demuto	Demuto02	91.1	79	7	0	5.7e-41	159.8
	BPAM22-1_SAMN07482798_METAG-scaffold_173711_1	mOTUs	BPAM22-1	SAMN07482798	marine			Class04	Demuto	Demuto07	99.4	159	1	0	5e-94	337
	BPAM22-1_SAMN07482805_METAG-scaffold_239153_1	mOTUs	BPAM22-1	SAMN07482805	marine			Class02	Okeano	Okeano01	99	99	1	0	1.7e-55	208.4
	BPAM22-1_SAMN07482810_METAG-scaffold_183655_1	mOTUs	BPAM22-1	SAMN07482810	marine			Class02	Okeano	Okeano01	100	150	0	0	1.3e-88	318.9
	BPAM22-1_SAMN07482811_METAG-scaffold_157914_1	mOTUs	BPAM22-1	SAMN07482811	marine			NA	NA	NA	40.9	154	47	3	2.6e-26	112.5
	BPAM22-1_SAMN07482816_METAG-scaffold_104316_1	mOTUs	BPAM22-1	SAMN07482816	marine			Class02	Styx	Styx01	79	200	41	1	1.3e-91	329.3
	BPAM22-1_SAMN07482817_METAG-scaffold_114056_1	mOTUs	BPAM22-1	SAMN07482817	marine			Class02	Okeano	Okeano01	89.4	104	11	0	3.5e-52	197.6
	BPAM22-1_SAMN07482817_METAG-scaffold_151511_1	mOTUs	BPAM22-1	SAMN07482817	marine			Class02	Okeano	Okeano01	94.8	211	11	0	1.4e-117	416
	BPAM22-1_SAMN07482817_METAG-scaffold_180029_1	mOTUs	BPAM22-1	SAMN07482817	marine			Class02	Okeano	Okeano01	99	98	1	0	1.1e-52	199.5
	BPAM22-1_SAMN07482817_METAG-scaffold_191517_1	mOTUs	BPAM22-1	SAMN07482817	marine			Class02	Okeano	Okeano01	80.6	155	7	1	3.5e-68	251.1
	BPAM22-1_SAMN07482817_METAG-scaffold_276186_1	mOTUs	BPAM22-1	SAMN07482817	marine			Class02	Okeano	Okeano01	72	93	2	1	1.4e-29	122.5
	BPAM22-1_SAMN07482857_METAG-scaffold_126015_1	mOTUs	BPAM22-1	SAMN07482857	marine			Class02	Okeano	Okeano01	100	173	0	0	1.8e-103	369
	BPAM22-1_SAMN07482857_METAG-scaffold_176506_1	mOTUs	BPAM22-1	SAMN07482857	marine			Class02	Okeano	Okeano01	76.4	140	6	2	2.1e-52	199.1
	BPAM22-1_SAMN07482857_METAG-scaffold_209240_1	mOTUs	BPAM22-1	SAMN07482857	marine			Class02	Okeano	Okeano03	98.5	194	3	0	5.9e-113	400.2
	BPAM22-1_SAMN07482857_METAG-scaffold_310832_1	mOTUs	BPAM22-1	SAMN07482857	marine			Class04	Demuto	Demuto09	79.3	58	12	0	1e-23	102.1
	BPAM22-1_SAMN07482857_METAG-scaffold_38781_3	mOTUs	BPAM22-1	SAMN07482857	marine			Class02	Okeano	Okeano01	73.2	164	10	2	4.5e-61	227.6
	BPAM22-1_SAMN07482857_METAG-scaffold_54735_1	mOTUs	BPAM22-1	SAMN07482857	marine			Class02	Okeano	Okeano01	84.3	242	23	2	4.6e-118	417.5
	BPAM22-1_SAMN07482858_METAG-scaffold_12229_2	mOTUs	BPAM22-1	SAMN07482858	marine			Class02	Okeano	Okeano01	76.5	115	2	1	4.2e-43	167.5
	BPAM22-1_SAMN07482858_METAG-scaffold_155512_1	mOTUs	BPAM22-1	SAMN07482858	marine			Class02	Okeano	Okeano01	76.1	188	40	2	7.5e-82	297
	BPAM22-1_SAMN07482858_METAG-scaffold_16296_2	mOTUs	BPAM22-1	SAMN07482858	marine			Class04	Demuto	Demuto07	98.7	384	5	0	9.8e-222	763.5
	BPAM22-1_SAMN07482858_METAG-scaffold_184966_1	mOTUs	BPAM22-1	SAMN07482858	marine			Class02	Okeano	Okeano01	95.7	116	5	0	1.5e-61	229.2
	BPAM22-1_SAMN07482858_METAG-scaffold_185479_1	mOTUs	BPAM22-1	SAMN07482858	marine			Class02	Okeano	Okeano01	85.4	123	18	0	1.2e-58	219.5
	BPAM22-1_SAMN07482858_METAG-scaffold_213349_1	mOTUs	BPAM22-1	SAMN07482858	marine			NA	NA	NA	58.9	73	2	1	9.7e-16	75.9
	BPAM22-1_SAMN07482858_METAG-scaffold_249419_2	mOTUs	BPAM22-1	SAMN07482858	marine			NA	NA	NA	86	50	7	0	1.2e-18	85.1
	BPAM22-1_SAMN07482858_METAG-scaffold_25868_2	mOTUs	BPAM22-1	SAMN07482858	marine			Class02	Okeano	Okeano01	66.1	218	16	2	2.5e-76	279.3
	BPAM22-1_SAMN07482858_METAG-scaffold_25868_3	mOTUs	BPAM22-1	SAMN07482858	marine			Class02	Okeano	Okeano01	79.7	138	17	1	1.2e-57	216.1
	BPAM22-1_SAMN07482858_METAG-scaffold_288428_1	mOTUs	BPAM22-1	SAMN07482858	marine			Class02	Okeano	Okeano01	69.2	104	6	1	4e-34	137.9
	BPAM22-1_SAMN07482858_METAG-scaffold_323741_1	mOTUs	BPAM22-1	SAMN07482858	marine			Class02	Okeano	Okeano01	70.6	85	25	0	4.9e-31	127.5
	BPAM22-1_SAMN07482858_METAG-scaffold_337233_1	mOTUs	BPAM22-1	SAMN07482858	marine			Class02	Okeano	Okeano01	96	149	6	0	6.3e-83	300.1
	BPAM22-1_SAMN07482858_METAG-scaffold_425306_1	mOTUs	BPAM22-1	SAMN07482858	marine			Class02	Okeano	Okeano01	98.6	72	1	0	2.9e-38	151.4
	BPAM22-1_SAMN07482858_METAG-scaffold_456744_1	mOTUs	BPAM22-1	SAMN07482858	marine			NA	NA	NA	55.8	77	27	1	1.1e-16	79.3
	BPAM22-1_SAMN07482873_METAG-scaffold_22024_1	mOTUs	BPAM22-1	SAMN07482873	marine			Class02	Okeano	Okeano01	85.3	251	22	2	4.2e-124	437.6
	BPAM22-1_SAMN07482874_METAG-scaffold_106541_1	mOTUs	BPAM22-1	SAMN07482874	marine			Class04	Demuto	Demuto07	100	135	0	0	2.3e-79	288.1
	BPAM22-1_SAMN07482874_METAG-scaffold_110442_1	mOTUs	BPAM22-1	SAMN07482874	marine			NA	NA	NA	86.8	38	5	0	1.3e-14	72
	BPAM22-1_SAMN07482874_METAG-scaffold_110442_2	mOTUs	BPAM22-1	SAMN07482874	marine			NA	NA	NA	53.1	96	19	1	2.3e-18	85.1
	BPAM22-1_SAMN07482874_METAG-scaffold_117742_1	mOTUs	BPAM22-1	SAMN07482874	marine			Class02	Okeano	Okeano01	89.1	221	17	1	3.1e-115	407.9
	BPAM22-1_SAMN07482874_METAG-scaffold_25155_2	mOTUs	BPAM22-1	SAMN07482874	marine			NA	NA	NA	100	21	0	0	1.7e-06	45.8
	BPAM22-1_SAMN07482874_METAG-scaffold_44890_1	mOTUs	BPAM22-1	SAMN07482874	marine			Class02	Okeano	Okeano01	98.5	65	1	0	8.8e-33	132.9
	BPAM22-1_SAMN07482874_METAG-scaffold_44890_2	mOTUs	BPAM22-1	SAMN07482874	marine			Class02	Okeano	Okeano01	99.3	139	1	0	3.3e-79	287.7
	BPAM22-1_SAMN07482874_METAG-scaffold_53024_1	mOTUs	BPAM22-1	SAMN07482874	marine			Class02	Okeano	Okeano01	95.5	88	4	0	3e-44	171.4
	BPAM22-1_SAMN07482889_METAG-scaffold_6878_1	mOTUs	BPAM22-1	SAMN07482889	marine			Class02	Okeano	Okeano01	100	203	0	0	1.7e-121	429.1
	BPAM22-1_SAMN07482889_METAG-scaffold_6878_2	mOTUs	BPAM22-1	SAMN07482889	marine			Class02	Okeano	Okeano01	84.3	242	23	2	3.7e-118	417.9
	BPAM22-1_SAMN07482890_METAG-scaffold_290545_1	mOTUs	BPAM22-1	SAMN07482890	marine			NA	NA	NA	58.6	70	2	1	5.8e-15	73.6
	BPAM22-1_SAMN07482905_METAG-scaffold_107784_1	mOTUs	BPAM22-1	SAMN07482905	marine			Class02	Okeano	Okeano01	53.8	132	53	3	5.6e-33	134
	BPAM22-1_SAMN07482905_METAG-scaffold_107802_1	mOTUs	BPAM22-1	SAMN07482905	marine			Class02	Okeano	Okeano01	91.1	214	19	0	3.7e-116	411
	BPAM22-1_SAMN07482905_METAG-scaffold_302_8	mOTUs	BPAM22-1	SAMN07482905	marine			Class02	Okeano	Okeano01	99.5	195	1	0	4.2e-117	414.5
	BPAM22-1_SAMN07482905_METAG-scaffold_302_9	mOTUs	BPAM22-1	SAMN07482905	marine			Class02	Okeano	Okeano01	84.3	242	23	2	3.7e-118	417.9
	BPAM22-1_SAMN07482905_METAG-scaffold_338659_1	mOTUs	BPAM22-1	SAMN07482905	marine			NA	NA	NA	68.9	45	14	0	7.6e-13	67.4
	BPAM22-1_SAMN07482906_METAG-scaffold_109180_1	mOTUs	BPAM22-1	SAMN07482906	marine			NA	NA	NA	81.5	54	10	0	9.1e-23	99.8
	BPAM22-1_SAMN07482906_METAG-scaffold_157970_1	mOTUs	BPAM22-1	SAMN07482906	marine			Class02	Okeano	Okeano01	64.8	179	57	2	1.2e-64	239.6
	BPAM22-1_SAMN07482906_METAG-scaffold_182747_1	mOTUs	BPAM22-1	SAMN07482906	marine			NA	NA	NA	86	50	7	0	1.2e-18	85.1
	BPAM22-1_SAMN07482906_METAG-scaffold_26402_1	mOTUs	BPAM22-1	SAMN07482906	marine			Class02	Okeano	Okeano01	100	203	0	0	1.7e-121	429.1
	BPAM22-1_SAMN07482906_METAG-scaffold_26402_2	mOTUs	BPAM22-1	SAMN07482906	marine			Class02	Okeano	Okeano01	82.6	242	27	2	1.2e-115	409.5
	BPAM22-1_SAMN07482922_METAG-scaffold_46401_1	mOTUs	BPAM22-1	SAMN07482922	marine			Class02	Okeano	Okeano01	83.9	242	24	2	1.7e-117	415.6
	BPAM22-1_SAMN07482923_METAG-scaffold_110199_1	mOTUs	BPAM22-1	SAMN07482923	marine			Class02	Okeano	Okeano01	100	55	0	0	1.2e-28	120.6
	BPAM22-1_SAMN07482923_METAG-scaffold_205773_1	mOTUs	BPAM22-1	SAMN07482923	marine			NA	NA	NA	67.1	79	22	2	3.2e-22	97.4
	BPAM22-1_SAMN07482923_METAG-scaffold_257180_1	mOTUs	BPAM22-1	SAMN07482923	marine			Class02	Okeano	Okeano01	71.5	172	41	2	3.9e-64	238
	BPAM22-1_SAMN07482923_METAG-scaffold_8908_2	mOTUs	BPAM22-1	SAMN07482923	marine			Class02	Okeano	Okeano01	99.5	203	1	0	4.9e-121	427.6
	BPAM22-1_SAMN07482923_METAG-scaffold_8908_3	mOTUs	BPAM22-1	SAMN07482923	marine			Class02	Okeano	Okeano01	83.5	242	24	3	1.2e-115	409.5
	BPAM22-1_SAMN07482938_METAG-scaffold_17519_1	mOTUs	BPAM22-1	SAMN07482938	marine			Class02	Okeano	Okeano01	80.7	270	19	2	4.9e-118	417.9
	BPAM22-1_SAMN07482938_METAG-scaffold_3068_1	mOTUs	BPAM22-1	SAMN07482938	marine			Class02	Okeano	Okeano01	100	138	0	0	6.6e-76	276.9
	BPAM22-1_SAMN07482938_METAG-scaffold_3068_2	mOTUs	BPAM22-1	SAMN07482938	marine			Class02	Okeano	Okeano01	99.3	139	1	0	3.3e-79	287.7
	BPAM22-1_SAMN07482939_METAG-scaffold_174408_1	mOTUs	BPAM22-1	SAMN07482939	marine			Class02	Okeano	Okeano01	100	85	0	0	1.6e-46	178.3
	BPAM22-1_SAMN07482939_METAG-scaffold_203079_1	mOTUs	BPAM22-1	SAMN07482939	marine			Class02	Okeano	Okeano03	66.2	133	44	1	3.2e-49	188
	BPAM22-1_SAMN07482939_METAG-scaffold_262093_1	mOTUs	BPAM22-1	SAMN07482939	marine			Class02	Okeano	Okeano01	90.2	51	5	0	1.5e-23	101.3
	BPAM22-1_SAMN07482939_METAG-scaffold_33105_1	mOTUs	BPAM22-1	SAMN07482939	marine			Class02	Okeano	Okeano01	100	138	0	0	6.6e-76	276.9
	BPAM22-1_SAMN07482939_METAG-scaffold_33105_2	mOTUs	BPAM22-1	SAMN07482939	marine			Class02	Okeano	Okeano01	97.2	179	5	0	1.4e-104	372.9
	BPAM22-1_SAMN07482939_METAG-scaffold_800_2	mOTUs	BPAM22-1	SAMN07482939	marine			Class02	Okeano	Okeano01	76.5	115	2	1	4.2e-43	167.5
	BPAM22-1_SAMN07482946_METAG-scaffold_15278_3	mOTUs	BPAM22-1	SAMN07482946	marine			NA	NA	NA	60.3	73	0	1	3.3e-16	77.4
	BPAM22-1_SAMN07482946_METAG-scaffold_244548_1	mOTUs	BPAM22-1	SAMN07482946	marine			Class02	Okeano	Okeano01	100	107	0	0	2.7e-59	221.1
	BPAM22-1_SAMN07482946_METAG-scaffold_33831_1	mOTUs	BPAM22-1	SAMN07482946	marine			Class02	Okeano	Okeano01	76.5	115	2	1	4.2e-43	167.5
	BPAM22-1_SAMN07482946_METAG-scaffold_7600_1	mOTUs	BPAM22-1	SAMN07482946	marine			Class02	Okeano	Okeano01	81	174	19	2	5.2e-75	274.2
	BPAM22-1_SAMN07482946_METAG-scaffold_7600_4	mOTUs	BPAM22-1	SAMN07482946	marine			Class02	Okeano	Okeano01	81	174	19	2	5.2e-75	274.2
	BPAM22-1_SAMN07482947_METAG-scaffold_14204_2	mOTUs	BPAM22-1	SAMN07482947	marine			NA	NA	NA	63	81	1	1	8.4e-21	92.8
	BPAM22-1_SAMN07482947_METAG-scaffold_190404_1	mOTUs	BPAM22-1	SAMN07482947	marine			Class02	Styx	Styx04	79.7	69	13	1	1.4e-29	121.7
	BPAM22-1_SAMN07482954_METAG-scaffold_196243_1	mOTUs	BPAM22-1	SAMN07482954	marine			NA	NA	NA	93.2	44	3	0	3e-17	82
	BPAM22-1_SAMN07482954_METAG-scaffold_218184_1	mOTUs	BPAM22-1	SAMN07482954	marine			Class04	Demuto	Demuto02	93.9	148	9	0	7.5e-84	303.1
	BPAM22-1_SAMN07482955_METAG-scaffold_12587_2	mOTUs	BPAM22-1	SAMN07482955	marine			NA	NA	NA	84.8	46	7	0	8.5e-18	83.2
	BPAM22-1_SAMN07482955_METAG-scaffold_12587_3	mOTUs	BPAM22-1	SAMN07482955	marine			NA	NA	NA	47.2	527	122	9	1.2e-115	410.6
	BPAM22-1_SAMN07482955_METAG-scaffold_191535_1	mOTUs	BPAM22-1	SAMN07482955	marine			NA	NA	NA	63	81	1	1	8.4e-21	92.8
	BPAM22-1_SAMN07482955_METAG-scaffold_194927_1	mOTUs	BPAM22-1	SAMN07482955	marine			Class02	Okeano	Okeano01	90	60	6	0	1e-25	109
	BPAM22-1_SAMN07482955_METAG-scaffold_2087_1	mOTUs	BPAM22-1	SAMN07482955	marine			Class02	Okeano	Okeano01	99.4	346	2	0	3.4e-204	704.1
	BPAM22-1_SAMN07482955_METAG-scaffold_2087_3	mOTUs	BPAM22-1	SAMN07482955	marine			Class02	Okeano	Okeano01	100	88	0	0	5.4e-48	183.3
	BPAM22-1_SAMN07482955_METAG-scaffold_2087_5	mOTUs	BPAM22-1	SAMN07482955	marine			NA	NA	NA	97.6	42	1	0	6.4e-20	89.4
	BPAM22-1_SAMN07482955_METAG-scaffold_2389_4	mOTUs	BPAM22-1	SAMN07482955	marine			Class04	Demuto	Demuto11	100	772	0	0	0	1596.6
	BPAM22-1_SAMN07482955_METAG-scaffold_260002_1	mOTUs	BPAM22-1	SAMN07482955	marine			Class02	Okeano	Okeano01	92.6	121	9	0	3.2e-64	238
	BPAM22-1_SAMN07482955_METAG-scaffold_30380_1	mOTUs	BPAM22-1	SAMN07482955	marine			Class02	Okeano	Okeano01	91.8	158	13	0	6.5e-87	313.5
	BPAM22-1_SAMN07482955_METAG-scaffold_310062_1	mOTUs	BPAM22-1	SAMN07482955	marine			Class02	Okeano	Okeano01	72.7	154	34	2	8.1e-58	216.9
	BPAM22-1_SAMN07482955_METAG-scaffold_322667_1	mOTUs	BPAM22-1	SAMN07482955	marine			NA	NA	NA	95.7	47	2	0	2.4e-20	91.3
	BPAM22-1_SAMN07482955_METAG-scaffold_33368_2	mOTUs	BPAM22-1	SAMN07482955	marine			Class02	Okeano	Okeano01	67.4	230	71	3	1.1e-81	296.6
	BPAM22-1_SAMN07482955_METAG-scaffold_49285_1	mOTUs	BPAM22-1	SAMN07482955	marine			Class02	Okeano	Okeano01	74.3	179	37	3	1.7e-70	259.2
	BPAM22-1_SAMN07482955_METAG-scaffold_50021_1	mOTUs	BPAM22-1	SAMN07482955	marine			Class02	Okeano	Okeano01	92	175	12	1	2.1e-90	325.5
	BPAM22-1_SAMN07482955_METAG-scaffold_54839_2	mOTUs	BPAM22-1	SAMN07482955	marine			NA	NA	NA	86	50	7	0	1.2e-18	85.1
	BPAM22-1_SAMN07482955_METAG-scaffold_71582_2	mOTUs	BPAM22-1	SAMN07482955	marine			NA	NA	NA	95.2	42	2	0	1.7e-20	92.8
	BPAM22-1_SAMN07482955_METAG-scaffold_74576_1	mOTUs	BPAM22-1	SAMN07482955	marine			Class02	Okeano	Okeano01	100	203	0	0	1.7e-121	429.1
	BPAM22-1_SAMN07482955_METAG-scaffold_87040_1	mOTUs	BPAM22-1	SAMN07482955	marine			NA	NA	NA	97.1	35	1	0	1.1e-14	71.6
	BPAM22-1_SAMN07482955_METAG-scaffold_87040_2	mOTUs	BPAM22-1	SAMN07482955	marine			Class02	Styx	Styx04	96.8	126	4	0	2e-70	258.5
	BPAM22-1_SAMN07482962_METAG-scaffold_153840_1	mOTUs	BPAM22-1	SAMN07482962	marine			Class02	Okeano	Okeano01	100	199	0	0	2e-118	418.7
	BPAM22-1_SAMN07482962_METAG-scaffold_204590_1	mOTUs	BPAM22-1	SAMN07482962	marine			Class02	Okeano	Okeano01	61.4	114	9	1	1.6e-33	135.6
	BPAM22-1_SAMN07482962_METAG-scaffold_313379_1	mOTUs	BPAM22-1	SAMN07482962	marine			Class02	Okeano	Okeano01	100	152	0	0	2.3e-88	318.2
	BPAM22-1_SAMN07482962_METAG-scaffold_67748_1	mOTUs	BPAM22-1	SAMN07482962	marine			Class04	Demuto	Demuto05	87	238	28	2	3.1e-124	438
	BPAM22-1_SAMN07482963_METAG-scaffold_135568_1	mOTUs	BPAM22-1	SAMN07482963	marine			Class02	Okeano	Okeano01	71.3	136	23	3	5.6e-51	193.7
	BPAM22-1_SAMN07482963_METAG-scaffold_206251_1	mOTUs	BPAM22-1	SAMN07482963	marine			NA	NA	NA	62.1	87	24	3	7.1e-22	97.1
	BPAM22-1_SAMN07482963_METAG-scaffold_211736_1	mOTUs	BPAM22-1	SAMN07482963	marine			Class02	Okeano	Okeano01	96.8	63	2	0	8.5e-31	125.9
	BPAM22-1_SAMN07482963_METAG-scaffold_57870_1	mOTUs	BPAM22-1	SAMN07482963	marine			Class02	Okeano	Okeano01	99.3	139	1	0	3.3e-79	287.7
	BPAM22-1_SAMN07482963_METAG-scaffold_57870_2	mOTUs	BPAM22-1	SAMN07482963	marine			Class02	Okeano	Okeano01	100	138	0	0	6.6e-76	276.9
	BPAM22-1_SAMN07482970_METAG-scaffold_129502_1	mOTUs	BPAM22-1	SAMN07482970	marine			Class04	Demuto	Demuto01	95.1	225	11	0	2.1e-130	458.4
	BPAM22-1_SAMN07482970_METAG-scaffold_172033_1	mOTUs	BPAM22-1	SAMN07482970	marine			Class04	Demuto	Demuto02	96.2	131	5	0	4.3e-74	270.8
	BPAM22-1_SAMN07482970_METAG-scaffold_219773_1	mOTUs	BPAM22-1	SAMN07482970	marine			Class04	Demuto	Demuto02	92.2	116	9	0	8.8e-64	236.1
	BPAM22-1_SAMN07482970_METAG-scaffold_25207_1	mOTUs	BPAM22-1	SAMN07482970	marine			Class04	Demuto	Demuto02	97.8	494	11	0	1.7e-289	988
	BPAM22-1_SAMN07482970_METAG-scaffold_48279_1	mOTUs	BPAM22-1	SAMN07482970	marine			Class02	Okeano	Okeano01	96.3	214	8	0	6.4e-123	433.7
	BPAM22-1_SAMN07482970_METAG-scaffold_84786_1	mOTUs	BPAM22-1	SAMN07482970	marine			Class04	Demuto	Demuto05	99.2	120	1	0	6.5e-70	256.5
	BPAM22-1_SAMN07482970_METAG-scaffold_90667_1	mOTUs	BPAM22-1	SAMN07482970	marine			Class02	Okeano	Okeano01	96.4	83	3	0	1.2e-42	166
	BPAM22-1_SAMN07482971_METAG-scaffold_124340_1	mOTUs	BPAM22-1	SAMN07482971	marine			Class04	Demuto	Demuto01	97.4	77	2	0	3.3e-43	167.2
	BPAM22-1_SAMN07482971_METAG-scaffold_133143_1	mOTUs	BPAM22-1	SAMN07482971	marine			NA	NA	NA	97.9	47	1	0	3.4e-22	97.8
	BPAM22-1_SAMN07482971_METAG-scaffold_155356_1	mOTUs	BPAM22-1	SAMN07482971	marine			NA	NA	NA	42.6	54	31	0	3.2e-09	54.3
	BPAM22-1_SAMN07482971_METAG-scaffold_37922_1	mOTUs	BPAM22-1	SAMN07482971	marine			Class02	Okeano	Okeano01	95.6	91	4	0	6.7e-48	184.1
	BPAM22-1_SAMN07482973_METAG-scaffold_130680_1	mOTUs	BPAM22-1	SAMN07482973	marine			Class04	Demuto	Demuto08	59.1	235	83	4	4.1e-72	265
	BPAM22-1_SAMN07482974_METAG-scaffold_109179_1	mOTUs	BPAM22-1	SAMN07482974	marine			Class04	Demuto	Demuto05	92.6	81	5	1	1.7e-42	164.9
	BPAM22-1_SAMN07482974_METAG-scaffold_14460_4	mOTUs	BPAM22-1	SAMN07482974	marine			Class04	Demuto	Demuto02	96.8	155	5	0	3.7e-85	307.8
	BPAM22-1_SAMN07482974_METAG-scaffold_1709_8	mOTUs	BPAM22-1	SAMN07482974	marine			Class04	Demuto	Demuto02	98.7	537	7	0	0	1085.9
	BPAM22-1_SAMN07482974_METAG-scaffold_181476_1	mOTUs	BPAM22-1	SAMN07482974	marine			Class02	Okeano	Okeano03	97.7	133	3	0	2.5e-77	281.6
	BPAM22-1_SAMN07482974_METAG-scaffold_216073_1	mOTUs	BPAM22-1	SAMN07482974	marine			Class04	Demuto	Demuto07	98.5	135	2	0	5.4e-81	293.5
	BPAM22-1_SAMN07482974_METAG-scaffold_2611_7	mOTUs	BPAM22-1	SAMN07482974	marine			Class04	Demuto	Demuto02	93.1	116	8	0	6.1e-65	240
	BPAM22-1_SAMN07482974_METAG-scaffold_30603_1	mOTUs	BPAM22-1	SAMN07482974	marine			Class02	Okeano	Okeano01	100	203	0	0	1.7e-121	429.1
	BPAM22-1_SAMN07482974_METAG-scaffold_31632_1	mOTUs	BPAM22-1	SAMN07482974	marine			NA	NA	NA	48.7	446	202	8	5.7e-116	411.4
	BPAM22-1_SAMN07482974_METAG-scaffold_40184_1	mOTUs	BPAM22-1	SAMN07482974	marine			Class04	Demuto	Demuto05	94.1	387	23	0	2.9e-220	757.7
	BPAM22-1_SAMN07482974_METAG-scaffold_51090_1	mOTUs	BPAM22-1	SAMN07482974	marine			Class02	Okeano	Okeano01	70.2	242	69	2	7.3e-97	347.1
	BPAM22-1_SAMN07482975_METAG-scaffold_118483_2	mOTUs	BPAM22-1	SAMN07482975	marine			Class04	Demuto	Demuto07	98.9	95	1	0	1.2e-53	202.2
	BPAM22-1_SAMN07482975_METAG-scaffold_153013_1	mOTUs	BPAM22-1	SAMN07482975	marine			Class04	Demuto	Demuto05	75.7	136	32	1	1.1e-60	226.1
	BPAM22-1_SAMN07482975_METAG-scaffold_153285_1	mOTUs	BPAM22-1	SAMN07482975	marine			Class02	Okeano	Okeano01	100	235	0	0	6.8e-140	490
	BPAM22-1_SAMN07482975_METAG-scaffold_206714_1	mOTUs	BPAM22-1	SAMN07482975	marine			Class02	Okeano	Okeano01	93.9	99	6	0	3.7e-49	188
	BPAM22-1_SAMN07482975_METAG-scaffold_238139_1	mOTUs	BPAM22-1	SAMN07482975	marine			Class02	Okeano	Okeano01	90.9	110	10	0	1.6e-53	202.2
	BPAM22-1_SAMN07482975_METAG-scaffold_332600_1	mOTUs	BPAM22-1	SAMN07482975	marine			Class02	Okeano	Okeano01	99.3	139	1	0	3.3e-79	287.7
	BPAM22-1_SAMN07482975_METAG-scaffold_66182_1	mOTUs	BPAM22-1	SAMN07482975	marine			Class04	Demuto	Demuto07	100	139	0	0	5.2e-81	293.9
	BPAM22-1_SAMN07482995_METAG-scaffold_127189_1	mOTUs	BPAM22-1	SAMN07482995	marine			Class02	Styx	Styx01	87.5	96	12	0	5.3e-40	157.1
	BPAM22-1_SAMN07482995_METAG-scaffold_176231_1	mOTUs	BPAM22-1	SAMN07482995	marine			Class02	Okeano	Okeano01	73.6	159	38	2	2.2e-66	245.4
	BPAM22-1_SAMN07482995_METAG-scaffold_279892_1	mOTUs	BPAM22-1	SAMN07482995	marine			Class02	Styx	Styx01	94.3	141	7	1	2.7e-76	278.1
	BPAM22-1_SAMN07482995_METAG-scaffold_39363_1	mOTUs	BPAM22-1	SAMN07482995	marine			Class04	Demuto	Demuto07	83.1	77	13	0	3.2e-38	150.6
	BPAM22-1_SAMN07483001_METAG-scaffold_1250_1	mOTUs	BPAM22-1	SAMN07483001	marine			Class04	Demuto	Demuto07	96.2	1084	31	2	0	2115.9
	BPAM22-1_SAMN07483001_METAG-scaffold_94755_1	mOTUs	BPAM22-1	SAMN07483001	marine			Class02	Okeano	Okeano01	93.8	129	8	0	8.3e-71	259.6
	BPAM22-1_SAMN07483006_METAG-scaffold_10767_1	mOTUs	BPAM22-1	SAMN07483006	marine			Class04	Demuto	Demuto07	95.7	695	18	1	0	1341.3
	BPAM22-1_SAMN07483006_METAG-scaffold_62540_1	mOTUs	BPAM22-1	SAMN07483006	marine			Class04	Demuto	Demuto01	90.4	365	34	1	2.1e-196	678.3
	BPAM22-1_SAMN07483051_METAG-scaffold_16641_1	mOTUs	BPAM22-1	SAMN07483051	marine			Class04	Demuto	Demuto05	99	414	4	0	2.3e-247	847.8
	BPAM22-1_SAMN07483051_METAG-scaffold_2621_1	mOTUs	BPAM22-1	SAMN07483051	marine			Class04	Demuto	Demuto02	94.7	75	4	0	1.9e-38	151.4
	BPAM22-1_SAMN07483052_METAG-scaffold_173673_1	mOTUs	BPAM22-1	SAMN07483052	marine			Class04	Demuto	Demuto05	96.8	158	5	0	1.3e-89	322.4
	BPAM22-1_SAMN07483052_METAG-scaffold_214223_1	mOTUs	BPAM22-1	SAMN07483052	marine			Class04	Demuto	Demuto05	91.4	139	12	0	2.7e-75	274.6
	BPAM22-1_SAMN07483052_METAG-scaffold_250852_1	mOTUs	BPAM22-1	SAMN07483052	marine			Class04	Demuto	Demuto05	95.5	111	5	0	6e-62	229.9
	BPAM22-1_SAMN07483052_METAG-scaffold_42218_1	mOTUs	BPAM22-1	SAMN07483052	marine			Class04	Demuto	Demuto02	91.3	368	28	2	1.1e-194	672.5
	BPAM22-1_SAMN07483052_METAG-scaffold_89785_1	mOTUs	BPAM22-1	SAMN07483052	marine			Class04	Demuto	Demuto07	90.3	134	13	0	5.4e-73	266.9
	BPAM22-1_SAMN07483054_METAG-scaffold_138614_1	mOTUs	BPAM22-1	SAMN07483054	marine			Class02	Styx	Styx04	88.4	216	25	0	1e-113	402.9
	BPAM22-1_SAMN07483054_METAG-scaffold_21329_1	mOTUs	BPAM22-1	SAMN07483054	marine			Class04	Demuto	Demuto05	95.4	651	30	0	0	1267.7
	BPAM22-1_SAMN07483054_METAG-scaffold_254137_1	mOTUs	BPAM22-1	SAMN07483054	marine			Class04	Demuto	Demuto07	94.6	93	5	0	5.2e-51	193.4
	BPAM22-1_SAMN07483054_METAG-scaffold_345572_1	mOTUs	BPAM22-1	SAMN07483054	marine			NA	NA	NA	64.1	78	0	1	1.3e-20	92.4
	BPAM22-1_SAMN07483056_METAG-scaffold_101706_1	mOTUs	BPAM22-1	SAMN07483056	marine			Class02	Styx	Styx04	90.4	218	20	1	3.4e-117	414.5
	BPAM22-1_SAMN07483056_METAG-scaffold_152451_1	mOTUs	BPAM22-1	SAMN07483056	marine			Class02	Okeano	Okeano01	100	78	0	0	3.2e-42	164.1
	BPAM22-1_SAMN07483056_METAG-scaffold_154745_1	mOTUs	BPAM22-1	SAMN07483056	marine			Class04	Demuto	Demuto05	95	161	8	0	2.2e-89	321.6
	BPAM22-1_SAMN07483056_METAG-scaffold_179486_1	mOTUs	BPAM22-1	SAMN07483056	marine			Class02	Okeano	Okeano01	98.6	143	2	0	2.3e-82	298.1
	BPAM22-1_SAMN07483056_METAG-scaffold_2063_10	mOTUs	BPAM22-1	SAMN07483056	marine			Class04	Demuto	Demuto07	87.9	265	32	0	9.4e-146	509.6
	BPAM22-1_SAMN07483056_METAG-scaffold_4420_6	mOTUs	BPAM22-1	SAMN07483056	marine			Class04	Demuto	Demuto07	79.7	706	132	2	0	1172.1
	BPAM22-1_SAMN07483056_METAG-scaffold_45488_1	mOTUs	BPAM22-1	SAMN07483056	marine			Class02	Styx	Styx04	72.2	371	96	3	2.8e-164	571.6
	BPAM22-1_SAMN07483062_METAG-scaffold_1885_3	mOTUs	BPAM22-1	SAMN07483062	marine			Class02	Okeano	Okeano02	100	405	0	0	2.8e-238	818.1
	BPAM22-1_SAMN07483062_METAG-scaffold_1885_4	mOTUs	BPAM22-1	SAMN07483062	marine			Class02	Okeano	Okeano02	100	111	0	0	1.9e-61	228.4
	BPAM22-1_SAMN07483062_METAG-scaffold_24479_2	mOTUs	BPAM22-1	SAMN07483062	marine			NA	NA	NA	43.6	225	86	2	1.1e-45	176.8
	BPAM22-1_SAMN07483062_METAG-scaffold_31113_2	mOTUs	BPAM22-1	SAMN07483062	marine			NA	NA	NA	63	81	1	1	8.4e-21	92.8
	BPAM22-1_SAMN07483062_METAG-scaffold_5454_2	mOTUs	BPAM22-1	SAMN07483062	marine			Class04	Demuto	Demuto05	95.5	695	31	0	0	1352
	BPAM22-1_SAMN07483062_METAG-scaffold_6758_1	mOTUs	BPAM22-1	SAMN07483062	marine			Class02	Okeano	Okeano01	86.4	177	18	1	4.3e-87	314.3
	BPAM22-1_SAMN07483062_METAG-scaffold_6758_2	mOTUs	BPAM22-1	SAMN07483062	marine			Class02	Okeano	Okeano01	60.4	139	51	2	2.5e-35	142.1
	BPAM22-1_SAMN07483062_METAG-scaffold_83376_1	mOTUs	BPAM22-1	SAMN07483062	marine			NA	NA	NA	84.8	46	7	0	8.5e-18	83.2
	BPAM22-1_SAMN07483062_METAG-scaffold_83376_2	mOTUs	BPAM22-1	SAMN07483062	marine			NA	NA	NA	60.8	74	1	1	4.4e-17	80.9
	BPAM22-1_SAMN07483064_METAG-scaffold_14711_2	mOTUs	BPAM22-1	SAMN07483064	marine			Class02	Okeano	Okeano02	99.5	207	1	0	4e-121	427.9
	BPAM22-1_SAMN07483064_METAG-scaffold_210901_1	mOTUs	BPAM22-1	SAMN07483064	marine			Class02	Okeano	Okeano01	84.8	105	3	1	1.6e-45	175.3
	BPAM22-1_SAMN07483064_METAG-scaffold_9374_1	mOTUs	BPAM22-1	SAMN07483064	marine			Class02	Okeano	Okeano02	98	408	5	1	5.3e-234	803.5
	BPAM22-1_SAMN07483064_METAG-scaffold_9374_2	mOTUs	BPAM22-1	SAMN07483064	marine			Class02	Okeano	Okeano02	100	111	0	0	1.9e-61	228.4
	BPAM22-1_SAMN07483069_METAG-scaffold_101875_2	mOTUs	BPAM22-1	SAMN07483069	marine			Class02	Styx	Styx04	82	256	46	0	1.7e-131	462.2
	BPAM22-1_SAMN07483069_METAG-scaffold_139349_1	mOTUs	BPAM22-1	SAMN07483069	marine			NA	NA	NA	97.6	42	1	0	6.4e-20	89.4
	BPAM22-1_SAMN07483069_METAG-scaffold_302848_1	mOTUs	BPAM22-1	SAMN07483069	marine			Class02	Styx	Styx04	77.1	157	36	0	5.3e-72	263.8
	BPAM22-1_SAMN07483069_METAG-scaffold_4279_1	mOTUs	BPAM22-1	SAMN07483069	marine			Class04	Demuto	Demuto05	97	237	7	0	1.9e-137	481.9
	BPAM22-1_SAMN07483069_METAG-scaffold_4341_6	mOTUs	BPAM22-1	SAMN07483069	marine			Class04	Demuto	Demuto07	96.4	1086	31	2	0	2125.5
	BPAM22-1_SAMN07483069_METAG-scaffold_6686_2	mOTUs	BPAM22-1	SAMN07483069	marine			Class04	Demuto	Demuto02	97.4	152	4	0	1.3e-83	302.4
	BPAM22-1_SAMN07483069_METAG-scaffold_6686_3	mOTUs	BPAM22-1	SAMN07483069	marine			Class04	Demuto	Demuto02	92.3	443	30	2	2.2e-240	824.7
	BPAM22-1_SAMN07483072_METAG-scaffold_20786_2	mOTUs	BPAM22-1	SAMN07483072	marine			Class02	Okeano	Okeano02	100	111	0	0	1.9e-61	228.4
	BPAM22-1_SAMN07483072_METAG-scaffold_2146_1	mOTUs	BPAM22-1	SAMN07483072	marine			NA	NA	NA	49.8	309	136	6	5.7e-76	278.9
	BPAM22-1_SAMN07483072_METAG-scaffold_254187_1	mOTUs	BPAM22-1	SAMN07483072	marine			Class02	Okeano	Okeano01	54.8	135	58	1	1.6e-37	149.1
	BPAM22-1_SAMN07483072_METAG-scaffold_47364_1	mOTUs	BPAM22-1	SAMN07483072	marine			NA	NA	NA	43.7	254	117	7	2.3e-53	202.6
	BPAM22-1_SAMN07483072_METAG-scaffold_49068_1	mOTUs	BPAM22-1	SAMN07483072	marine			Class04	Demuto	Demuto05	93.5	604	38	1	0	1174.8
	BPAM22-1_SAMN07483077_METAG-scaffold_170371_1	mOTUs	BPAM22-1	SAMN07483077	marine			NA	NA	NA	97.8	45	1	0	2.9e-21	94
	BPAM22-1_SAMN07483077_METAG-scaffold_192100_1	mOTUs	BPAM22-1	SAMN07483077	marine			Class02	Styx	Styx04	93.3	90	6	0	2.6e-46	177.9
	BPAM22-1_SAMN07483077_METAG-scaffold_204787_2	mOTUs	BPAM22-1	SAMN07483077	marine			Class04	Demuto	Demuto02	98.7	78	1	0	2.6e-43	167.5
	BPAM22-1_SAMN07483077_METAG-scaffold_23991_3	mOTUs	BPAM22-1	SAMN07483077	marine			Class02	Okeano	Okeano01	100	88	0	0	5.4e-48	183.3
	BPAM22-1_SAMN07483077_METAG-scaffold_264466_1	mOTUs	BPAM22-1	SAMN07483077	marine			Class02	Styx	Styx04	100	57	0	0	2.9e-28	117.1
	BPAM22-1_SAMN07483077_METAG-scaffold_27144_1	mOTUs	BPAM22-1	SAMN07483077	marine			Class04	Demuto	Demuto05	92.5	346	26	0	1.2e-188	652.5
	BPAM22-1_SAMN07483077_METAG-scaffold_31231_1	mOTUs	BPAM22-1	SAMN07483077	marine			Class04	Demuto	Demuto08	59.1	235	83	4	5.6e-72	265
	BPAM22-1_SAMN07483077_METAG-scaffold_379_19	mOTUs	BPAM22-1	SAMN07483077	marine			Class04	Demuto	Demuto07	95.9	586	24	0	0	1121.3
	BPAM22-1_SAMN07483077_METAG-scaffold_4625_1	mOTUs	BPAM22-1	SAMN07483077	marine			NA	NA	NA	42.3	1552	698	36	0	1055.4
	BPAM22-1_SAMN07483077_METAG-scaffold_482_5	mOTUs	BPAM22-1	SAMN07483077	marine			Class04	Demuto	Demuto07	79.1	1079	205	6	0	1774.2
	BPAM22-1_SAMN07483077_METAG-scaffold_60382_1	mOTUs	BPAM22-1	SAMN07483077	marine			Class04	Demuto	Demuto02	97.8	223	5	0	1.3e-127	449.1
	BPAM22-1_SAMN07483077_METAG-scaffold_63091_1	mOTUs	BPAM22-1	SAMN07483077	marine			Class04	Demuto	Demuto02	97.4	152	4	0	1.3e-83	302.4
	BPAM22-1_SAMN07483077_METAG-scaffold_63495_1	mOTUs	BPAM22-1	SAMN07483077	marine			NA	NA	NA	95.2	42	2	0	3.2e-19	87
	BPAM22-1_SAMN07483077_METAG-scaffold_63495_2	mOTUs	BPAM22-1	SAMN07483077	marine			Class02	Okeano	Okeano01	83.3	96	13	1	4.5e-42	164.5
	BPAM22-1_SAMN07483077_METAG-scaffold_888_12	mOTUs	BPAM22-1	SAMN07483077	marine			Class02	Styx	Styx04	82.1	251	45	0	7.5e-129	453.4
	BPAM22-1_SAMN07483077_METAG-scaffold_92528_1	mOTUs	BPAM22-1	SAMN07483077	marine			Class02	Okeano	Okeano01	100	203	0	0	4.7e-121	427.2
	BPAM22-1_SAMN07483077_METAG-scaffold_95225_1	mOTUs	BPAM22-1	SAMN07483077	marine			Class02	Styx	Styx04	90.8	218	19	1	2e-117	415.2
	BPAM22-1_SAMN07483079_METAG-scaffold_15149_3	mOTUs	BPAM22-1	SAMN07483079	marine			NA	NA	NA	43.9	237	118	5	3.5e-51	195.3
	BPAM22-1_SAMN07483079_METAG-scaffold_15149_5	mOTUs	BPAM22-1	SAMN07483079	marine			NA	NA	NA	35.4	147	87	1	1.7e-17	83.2
	BPAM22-1_SAMN07483079_METAG-scaffold_94449_1	mOTUs	BPAM22-1	SAMN07483079	marine			Class02	Okeano	Okeano01	54.8	135	58	1	1.6e-37	149.1
	BPAM22-1_SAMN07483086_METAG-scaffold_152755_1	mOTUs	BPAM22-1	SAMN07483086	marine			Class04	Demuto	Demuto07	83	88	15	0	3.6e-41	160.6
	BPAM22-1_SAMN07483092_METAG-scaffold_114093_2	mOTUs	BPAM22-1	SAMN07483092	marine			Class02	Okeano	Okeano01	100	62	0	0	1.7e-30	124.8
	BPAM22-1_SAMN07483092_METAG-scaffold_187454_1	mOTUs	BPAM22-1	SAMN07483092	marine			Class02	Okeano	Okeano01	50	166	55	5	7.2e-29	120.6
	BPAM22-1_SAMN07483092_METAG-scaffold_20833_2	mOTUs	BPAM22-1	SAMN07483092	marine			Class04	Demuto	Demuto05	92.8	346	25	0	5.2e-189	653.7
	BPAM22-1_SAMN07483092_METAG-scaffold_248385_1	mOTUs	BPAM22-1	SAMN07483092	marine			Class04	Demuto	Demuto07	69.7	201	56	1	3.1e-72	265
	BPAM22-1_SAMN07483092_METAG-scaffold_60113_1	mOTUs	BPAM22-1	SAMN07483092	marine			NA	NA	NA	47.3	292	130	5	4.9e-69	255
	BPAM22-1_SAMN07483093_METAG-scaffold_120165_1	mOTUs	BPAM22-1	SAMN07483093	marine			Class04	Demuto	Demuto05	97.2	251	7	0	1.2e-145	509.2
	BPAM22-1_SAMN07483093_METAG-scaffold_223078_1	mOTUs	BPAM22-1	SAMN07483093	marine			Class04	Demuto	Demuto07	89.2	212	23	0	2.1e-116	411.8
	BPAM22-1_SAMN07483093_METAG-scaffold_421823_1	mOTUs	BPAM22-1	SAMN07483093	marine			Class02	Okeano	Okeano01	91	67	6	0	7.2e-31	126.7
	BPAM22-1_SAMN07483108_METAG-scaffold_8180_1	mOTUs	BPAM22-1	SAMN07483108	marine			Class02	Okeano	Okeano03	54.5	112	48	1	1e-34	142.5
	BPAM22-1_SAMN07483113_METAG-scaffold_27970_2	mOTUs	BPAM22-1	SAMN07483113	marine			NA	NA	NA	47.6	429	183	12	3.1e-88	319.3
	BPAM22-1_SAMN07483129_METAG-scaffold_149850_1	mOTUs	BPAM22-1	SAMN07483129	marine			Class02	Okeano	Okeano01	100	58	0	0	5.5e-30	122.9
	BPAM22-1_SAMN07483129_METAG-scaffold_24229_1	mOTUs	BPAM22-1	SAMN07483129	marine			Class02	Okeano	Okeano01	85.8	268	23	2	2e-133	468.8
	BPAM22-1_SAMN07483129_METAG-scaffold_44949_1	mOTUs	BPAM22-1	SAMN07483129	marine			Class02	Okeano	Okeano01	74	289	72	1	7.3e-128	450.3
	BPAM22-1_SAMN07483129_METAG-scaffold_62969_1	mOTUs	BPAM22-1	SAMN07483129	marine			Class02	Okeano	Okeano01	87.2	109	14	0	2.9e-53	201.8
	BPAM22-1_SAMN07483130_METAG-scaffold_14554_4	mOTUs	BPAM22-1	SAMN07483130	marine			Class02	Okeano	Okeano01	100	83	0	0	1.7e-44	172.2
	BPAM22-1_SAMN07483130_METAG-scaffold_16964_2	mOTUs	BPAM22-1	SAMN07483130	marine			Class02	Okeano	Okeano01	83.5	242	24	3	1.2e-115	409.5
	BPAM22-1_SAMN07483130_METAG-scaffold_169853_1	mOTUs	BPAM22-1	SAMN07483130	marine			Class04	Demuto	Demuto05	98	203	4	0	2.7e-121	427.9
	BPAM22-1_SAMN07483130_METAG-scaffold_6123_2	mOTUs	BPAM22-1	SAMN07483130	marine			Class04	Demuto	Demuto08	100	710	0	0	0	1473
	BPAM22-1_SAMN07483130_METAG-scaffold_64917_1	mOTUs	BPAM22-1	SAMN07483130	marine			Class04	Demuto	Demuto02	93.2	132	9	0	4.9e-71	260.8
	BPAM22-1_SAMN07483138_METAG-scaffold_110029_1	mOTUs	BPAM22-1	SAMN07483138	marine			NA	NA	NA	48.1	129	59	4	1.6e-27	115.9
	BPAM22-1_SAMN07483138_METAG-scaffold_134830_1	mOTUs	BPAM22-1	SAMN07483138	marine			Class02	Okeano	Okeano01	100	125	0	0	1.9e-74	272.3
	BPAM22-1_SAMN07483138_METAG-scaffold_18618_3	mOTUs	BPAM22-1	SAMN07483138	marine			Class02	Okeano	Okeano01	100	55	0	0	2.1e-28	120.2
	BPAM22-1_SAMN07483138_METAG-scaffold_192188_1	mOTUs	BPAM22-1	SAMN07483138	marine			Class02	Okeano	Okeano01	75.8	153	22	2	1.9e-63	235.3
	BPAM22-1_SAMN07483138_METAG-scaffold_837_2	mOTUs	BPAM22-1	SAMN07483138	marine			Class04	Demuto	Demuto08	99.9	710	1	0	0	1470.3
	BPAM22-1_SAMN07483139_METAG-scaffold_164673_1	mOTUs	BPAM22-1	SAMN07483139	marine			NA	NA	NA	47.5	80	39	2	7.1e-14	70.1
	BPAM22-1_SAMN07483139_METAG-scaffold_43254_1	mOTUs	BPAM22-1	SAMN07483139	marine			Class02	Okeano	Okeano01	82.4	222	24	2	1.2e-106	379.4
	BPAM22-1_SAMN07483139_METAG-scaffold_51585_1	mOTUs	BPAM22-1	SAMN07483139	marine			Class02	Okeano	Okeano01	100	83	0	0	1.7e-44	172.2
	BPAM22-1_SAMN07483139_METAG-scaffold_791_22	mOTUs	BPAM22-1	SAMN07483139	marine			Class04	Demuto	Demuto08	99.7	332	1	0	2.7e-198	684.5
	BPAM22-1_SAMN07483139_METAG-scaffold_91107_1	mOTUs	BPAM22-1	SAMN07483139	marine			NA	NA	NA	52.7	91	39	3	1.8e-20	92
	BPAM22-1_SAMN07483143_METAG-scaffold_1177_12	mOTUs	BPAM22-1	SAMN07483143	marine			NA	NA	NA	34.7	268	125	7	6.5e-33	134.8
	BPAM22-1_SAMN07483149_METAG-scaffold_137087_1	mOTUs	BPAM22-1	SAMN07483149	marine			Class04	Demuto	Demuto08	72.5	218	55	1	2.6e-93	335.1
	BPAM22-1_SAMN07483150_METAG-scaffold_10669_4	mOTUs	BPAM22-1	SAMN07483150	marine			Class02	Styx	Styx01	97.5	80	2	0	1.2e-41	162.5
	BPAM22-1_SAMN07483150_METAG-scaffold_10669_5	mOTUs	BPAM22-1	SAMN07483150	marine			Class02	Styx	Styx01	79	157	30	2	1.8e-67	248.8
	BPAM22-1_SAMN07483150_METAG-scaffold_10669_6	mOTUs	BPAM22-1	SAMN07483150	marine			Class02	Styx	Styx01	80.7	202	39	0	3.1e-96	344.7
	BPAM22-1_SAMN07483150_METAG-scaffold_149053_1	mOTUs	BPAM22-1	SAMN07483150	marine			Class02	Okeano	Okeano01	100	203	0	0	1e-120	426
	BPAM22-1_SAMN07483150_METAG-scaffold_51562_1	mOTUs	BPAM22-1	SAMN07483150	marine			Class04	Demuto	Demuto05	100	59	0	0	1.5e-30	124.8
	BPAM22-1_SAMN07483150_METAG-scaffold_93726_1	mOTUs	BPAM22-1	SAMN07483150	marine			Class02	Styx	Styx01	71.4	269	48	3	5.4e-103	367.9
	BPAM22-1_SAMN07483155_METAG-scaffold_254958_1	mOTUs	BPAM22-1	SAMN07483155	marine			NA	NA	NA	28.4	176	90	6	1.5e-08	53.1
	BPAM22-1_SAMN07483162_METAG-scaffold_77040_1	mOTUs	BPAM22-1	SAMN07483162	marine			Class02	Okeano	Okeano01	95.6	91	4	0	3.1e-47	181
	BPAM22-1_SAMN07483167_METAG-scaffold_274756_1	mOTUs	BPAM22-1	SAMN07483167	marine			Class02	Okeano	Okeano01	97.1	69	2	0	9.7e-34	136
	BPAM22-1_SAMN07483168_METAG-scaffold_132916_1	mOTUs	BPAM22-1	SAMN07483168	marine			Class02	Styx	Styx04	76.7	103	24	0	2.9e-43	167.9
	BPAM22-1_SAMN07483173_METAG-scaffold_35678_1	mOTUs	BPAM22-1	SAMN07483173	marine			Class02	Okeano	Okeano01	88.1	159	19	0	5.4e-82	297.4
	BPAM22-1_SAMN07483173_METAG-scaffold_35678_2	mOTUs	BPAM22-1	SAMN07483173	marine			Class02	Okeano	Okeano01	78.2	142	25	1	6.9e-60	223.4
	BPAM22-1_SAMN07483179_METAG-scaffold_106133_1	mOTUs	BPAM22-1	SAMN07483179	marine			Class02	Okeano	Okeano01	81.8	242	29	2	3.1e-114	404.8
	BPAM22-1_SAMN07483179_METAG-scaffold_112538_1	mOTUs	BPAM22-1	SAMN07483179	marine			NA	NA	NA	51.8	83	37	3	2.1e-18	85.1
	BPAM22-1_SAMN07483179_METAG-scaffold_146376_1	mOTUs	BPAM22-1	SAMN07483179	marine			Class02	Okeano	Okeano01	95.2	125	6	0	3.4e-71	261.5
	BPAM22-1_SAMN07483179_METAG-scaffold_147602_1	mOTUs	BPAM22-1	SAMN07483179	marine			Class04	Demuto	Demuto09	61.9	97	33	2	1.5e-25	110.2
	BPAM22-1_SAMN07483179_METAG-scaffold_175450_1	mOTUs	BPAM22-1	SAMN07483179	marine			NA	NA	NA	85	100	15	0	6.4e-46	176.8
	BPAM22-1_SAMN07483179_METAG-scaffold_23038_1	mOTUs	BPAM22-1	SAMN07483179	marine			NA	NA	NA	35.8	282	149	10	4.9e-30	125.9
	BPAM22-1_SAMN07483179_METAG-scaffold_277651_1	mOTUs	BPAM22-1	SAMN07483179	marine			Class02	Styx	Styx04	99.4	159	1	0	1.7e-89	322
	BPAM22-1_SAMN07483179_METAG-scaffold_37_20	mOTUs	BPAM22-1	SAMN07483179	marine			Class04	Demuto	Demuto08	100	701	0	0	0	1446.4
	BPAM22-1_SAMN07483179_METAG-scaffold_5252_7	mOTUs	BPAM22-1	SAMN07483179	marine			Class04	Demuto	Demuto02	93.2	132	9	0	8.3e-71	260
	BPAM22-1_SAMN07483179_METAG-scaffold_5252_8	mOTUs	BPAM22-1	SAMN07483179	marine			Class04	Demuto	Demuto02	93.3	509	31	2	4.5e-290	989.9
	BPAM22-1_SAMN07483179_METAG-scaffold_54547_1	mOTUs	BPAM22-1	SAMN07483179	marine			NA	NA	NA	48	329	59	5	1.4e-68	253.4
	BPAM22-1_SAMN07483179_METAG-scaffold_71893_2	mOTUs	BPAM22-1	SAMN07483179	marine			Class02	Okeano	Okeano01	97.1	70	2	0	6.4e-35	139.8
	BPAM22-1_SAMN07483179_METAG-scaffold_83383_1	mOTUs	BPAM22-1	SAMN07483179	marine			Class02	Okeano	Okeano01	79.1	86	18	0	2.8e-38	151
	BPAM22-1_SAMN07483179_METAG-scaffold_8385_1	mOTUs	BPAM22-1	SAMN07483179	marine			Class02	Okeano	Okeano01	100	59	0	0	9.4e-30	122.5
	BPAM22-1_SAMN07483179_METAG-scaffold_8385_2	mOTUs	BPAM22-1	SAMN07483179	marine			Class02	Okeano	Okeano01	85.3	204	1	1	7.8e-94	337
	BPAM22-1_SAMN07483179_METAG-scaffold_8385_3	mOTUs	BPAM22-1	SAMN07483179	marine			Class02	Okeano	Okeano01	100	105	0	0	5.2e-60	224.9
	BPAM22-1_SAMN07483179_METAG-scaffold_91988_1	mOTUs	BPAM22-1	SAMN07483179	marine			Class04	Demuto	Demuto08	53.9	219	89	6	5.8e-56	211.1
	BPAM22-1_SAMN07483180_METAG-scaffold_147927_1	mOTUs	BPAM22-1	SAMN07483180	marine			Class02	Okeano	Okeano01	77.4	155	31	2	2.5e-62	231.9
	BPAM22-1_SAMN07483180_METAG-scaffold_16269_1	mOTUs	BPAM22-1	SAMN07483180	marine			Class02	Okeano	Okeano01	68.7	115	30	2	1.1e-39	156
	BPAM22-1_SAMN07483180_METAG-scaffold_51964_1	mOTUs	BPAM22-1	SAMN07483180	marine			Class02	Okeano	Okeano01	58.3	216	71	4	8.4e-63	233.8
	BPAM22-1_SAMN07483180_METAG-scaffold_61790_1	mOTUs	BPAM22-1	SAMN07483180	marine			Class04	Demuto	Demuto01	96.9	225	7	0	5.9e-133	466.8
	BPAM22-1_SAMN07483180_METAG-scaffold_65836_1	mOTUs	BPAM22-1	SAMN07483180	marine			Class02	Okeano	Okeano01	73.1	78	21	0	2.2e-32	131.3
	BPAM22-1_SAMN07483180_METAG-scaffold_65836_2	mOTUs	BPAM22-1	SAMN07483180	marine			Class02	Okeano	Okeano01	71.5	130	37	0	1.3e-52	199.5
	BPAM22-1_SAMN07483180_METAG-scaffold_91246_1	mOTUs	BPAM22-1	SAMN07483180	marine			Class02	Okeano	Okeano01	88	92	11	0	6.4e-43	166.8
	BPAM22-1_SAMN07483180_METAG-scaffold_9688_2	mOTUs	BPAM22-1	SAMN07483180	marine			Class02	Okeano	Okeano01	69.8	268	54	2	2.3e-95	342.4
	BPAM22-1_SAMN07483185_METAG-scaffold_143175_2	mOTUs	BPAM22-1	SAMN07483185	marine			NA	NA	NA	42.9	119	58	3	8e-23	100.1
	BPAM22-1_SAMN07483185_METAG-scaffold_155667_1	mOTUs	BPAM22-1	SAMN07483185	marine			Class02	Okeano	Okeano01	69.8	169	51	0	1.9e-70	258.8
	BPAM22-1_SAMN07483185_METAG-scaffold_161083_2	mOTUs	BPAM22-1	SAMN07483185	marine			Class02	Styx	Styx04	95.5	133	6	0	2.6e-75	274.6
	BPAM22-1_SAMN07483185_METAG-scaffold_228069_1	mOTUs	BPAM22-1	SAMN07483185	marine			NA	NA	NA	46	126	56	5	2.5e-19	88.6
	BPAM22-1_SAMN07483185_METAG-scaffold_2791_2	mOTUs	BPAM22-1	SAMN07483185	marine			Class02	Okeano	Okeano01	70.1	77	23	0	9e-28	116.3
	BPAM22-1_SAMN07483185_METAG-scaffold_302143_1	mOTUs	BPAM22-1	SAMN07483185	marine			Class02	Okeano	Okeano01	73.5	162	21	1	1.3e-64	239.6
	BPAM22-1_SAMN07483185_METAG-scaffold_304953_1	mOTUs	BPAM22-1	SAMN07483185	marine			Class02	Okeano	Okeano01	65	234	41	4	1.8e-75	275.8
	BPAM22-1_SAMN07483185_METAG-scaffold_31843_1	mOTUs	BPAM22-1	SAMN07483185	marine			Class02	Okeano	Okeano01	62.8	137	49	2	4.3e-35	141.4
	BPAM22-1_SAMN07483185_METAG-scaffold_374502_1	mOTUs	BPAM22-1	SAMN07483185	marine			Class02	Okeano	Okeano01	98.6	146	2	0	5.3e-82	297
	BPAM22-1_SAMN07483185_METAG-scaffold_450171_1	mOTUs	BPAM22-1	SAMN07483185	marine			NA	NA	NA	73.5	49	13	0	2e-17	80.9
	BPAM22-1_SAMN07483185_METAG-scaffold_46388_1	mOTUs	BPAM22-1	SAMN07483185	marine			NA	NA	NA	63.4	71	4	1	9.4e-20	89.4
	BPAM22-1_SAMN07483185_METAG-scaffold_48369_2	mOTUs	BPAM22-1	SAMN07483185	marine			Class02	Okeano	Okeano01	85.7	63	9	0	1.3e-25	109
	BPAM22-1_SAMN07483185_METAG-scaffold_80118_1	mOTUs	BPAM22-1	SAMN07483185	marine			NA	NA	NA	100	41	0	0	3.7e-18	84
	BPAM22-1_SAMN07483185_METAG-scaffold_9667_2	mOTUs	BPAM22-1	SAMN07483185	marine			Class02	Styx	Styx01	97	202	6	0	3e-112	397.9
	BPAM22-1_SAMN07483185_METAG-scaffold_9667_3	mOTUs	BPAM22-1	SAMN07483185	marine			Class02	Styx	Styx01	68	147	41	3	6.2e-51	193.7
	BPAM22-1_SAMN07483185_METAG-scaffold_98101_1	mOTUs	BPAM22-1	SAMN07483185	marine			Class02	Okeano	Okeano01	97.2	107	3	0	1.5e-57	215.7
	BPAM22-1_SAMN07483186_METAG-scaffold_215313_1	mOTUs	BPAM22-1	SAMN07483186	marine			Class02	Okeano	Okeano01	83.2	107	18	0	2.6e-48	185.3
	BPAM22-1_SAMN07483186_METAG-scaffold_230886_2	mOTUs	BPAM22-1	SAMN07483186	marine			NA	NA	NA	82.5	40	7	0	1.9e-15	75.1
	BPAM22-1_SAMN07483186_METAG-scaffold_425346_1	mOTUs	BPAM22-1	SAMN07483186	marine			Class02	Okeano	Okeano01	86.7	83	11	0	1.5e-41	162.2
	BPAM22-1_SAMN07483191_METAG-scaffold_147776_1	mOTUs	BPAM22-1	SAMN07483191	marine			Class02	Okeano	Okeano01	87.7	106	13	0	1.8e-49	188.7
	BPAM22-1_SAMN07483191_METAG-scaffold_19645_1	mOTUs	BPAM22-1	SAMN07483191	marine			Class01	ExtraOrder11	ExtraFamily29	97.6	127	3	0	1.4e-74	272.3
	BPAM22-1_SAMN07483191_METAG-scaffold_19645_2	mOTUs	BPAM22-1	SAMN07483191	marine			Class01	ExtraOrder11	ExtraFamily29	98.6	69	1	0	2.4e-33	134.4
	BPAM22-1_SAMN07483191_METAG-scaffold_24086_1	mOTUs	BPAM22-1	SAMN07483191	marine			Class01	ExtraOrder11	ExtraFamily29	93.4	151	9	1	7.5e-83	300.4
	BPAM22-1_SAMN07483191_METAG-scaffold_24086_2	mOTUs	BPAM22-1	SAMN07483191	marine			Class01	ExtraOrder11	ExtraFamily29	100	58	0	0	4e-33	133.3
	BPAM22-1_SAMN07483192_METAG-scaffold_110719_1	mOTUs	BPAM22-1	SAMN07483192	marine			Class02	Styx	Styx01	95.5	198	8	1	6.8e-109	386.7
	BPAM22-1_SAMN07483192_METAG-scaffold_189465_1	mOTUs	BPAM22-1	SAMN07483192	marine			NA	NA	NA	44.7	199	98	5	1.8e-38	152.9
	BPAM22-1_SAMN07483192_METAG-scaffold_223073_1	mOTUs	BPAM22-1	SAMN07483192	marine			Class02	Styx	Styx01	93.2	118	8	0	1.1e-58	219.5
	BPAM22-1_SAMN07483192_METAG-scaffold_90386_2	mOTUs	BPAM22-1	SAMN07483192	marine			Class02	Styx	Styx04	84.9	86	13	0	1.4e-40	158.7
	BPAM22-1_SAMN07483197_METAG-scaffold_100369_1	mOTUs	BPAM22-1	SAMN07483197	marine			Class04	Demuto	Demuto08	61.2	214	72	6	2.1e-63	235.7
	BPAM22-1_SAMN07483197_METAG-scaffold_241565_1	mOTUs	BPAM22-1	SAMN07483197	marine			Class02	Styx	Styx04	67.5	197	57	3	1.6e-75	275.8
	BPAM22-1_SAMN07483197_METAG-scaffold_242471_1	mOTUs	BPAM22-1	SAMN07483197	marine			Class02	Styx	Styx01	99	102	1	0	3.2e-53	201.1
	BPAM22-1_SAMN07483197_METAG-scaffold_27689_3	mOTUs	BPAM22-1	SAMN07483197	marine			Class02	Okeano	Okeano01	61.2	152	9	2	6.6e-42	164.1
	BPAM22-1_SAMN07483197_METAG-scaffold_35932_1	mOTUs	BPAM22-1	SAMN07483197	marine			Class02	Okeano	Okeano01	85.3	204	1	1	7.8e-94	337
	BPAM22-1_SAMN07483197_METAG-scaffold_35932_2	mOTUs	BPAM22-1	SAMN07483197	marine			NA	NA	NA	100	44	0	0	5.1e-21	92.8
	BPAM22-1_SAMN07483197_METAG-scaffold_372109_1	mOTUs	BPAM22-1	SAMN07483197	marine			Class02	Okeano	Okeano01	97.1	70	2	0	6.4e-35	139.8
	BPAM22-1_SAMN07483197_METAG-scaffold_77197_1	mOTUs	BPAM22-1	SAMN07483197	marine			NA	NA	NA	47.7	329	60	5	3.3e-68	252.3
	BPAM22-1_SAMN07483203_METAG-scaffold_219587_1	mOTUs	BPAM22-1	SAMN07483203	marine			Class02	Okeano	Okeano01	88.7	106	12	0	3.5e-50	191
	BPAM22-1_SAMN07483203_METAG-scaffold_256547_1	mOTUs	BPAM22-1	SAMN07483203	marine			Class02	Okeano	Okeano01	75.9	87	21	0	4.8e-35	140.6
	BPAM22-1_SAMN07483203_METAG-scaffold_496_7	mOTUs	BPAM22-1	SAMN07483203	marine			Class04	Demuto	Demuto08	57.4	719	187	12	1.6e-220	759.2
	BPAM22-1_SAMN07483205_METAG-scaffold_14128_1	mOTUs	BPAM22-1	SAMN07483205	marine			Class04	Demuto	Demuto07	74.6	114	25	1	6.1e-43	169.5
	BPAM22-1_SAMN07483210_METAG-scaffold_17586_2	mOTUs	BPAM22-1	SAMN07483210	marine			Class04	Demuto	Demuto09	80.9	183	32	1	9.8e-86	309.7
	BPAM22-1_SAMN07483210_METAG-scaffold_17586_3	mOTUs	BPAM22-1	SAMN07483210	marine			Class04	Demuto	Demuto09	79.5	161	26	2	5.3e-72	263.8
	BPAM22-1_SAMN07483210_METAG-scaffold_280008_1	mOTUs	BPAM22-1	SAMN07483210	marine			Class04	Demuto	Demuto01	88.5	148	17	0	1.1e-79	289.3
	BPAM22-1_SAMN07483210_METAG-scaffold_414_1	mOTUs	BPAM22-1	SAMN07483210	marine			Class04	Demuto	Demuto01	81.3	305	55	1	9.7e-147	513.1
	BPAM22-1_SAMN07483210_METAG-scaffold_45466_1	mOTUs	BPAM22-1	SAMN07483210	marine			Class02	Okeano	Okeano01	98.6	71	1	0	1.5e-38	151.8
	BPAM22-1_SAMN07483210_METAG-scaffold_45466_2	mOTUs	BPAM22-1	SAMN07483210	marine			NA	NA	NA	100	45	0	0	2.2e-21	94
	BPAM22-1_SAMN07483210_METAG-scaffold_63028_1	mOTUs	BPAM22-1	SAMN07483210	marine			Class02	Okeano	Okeano01	96.7	212	7	0	4.3e-121	427.6
	BPAM22-1_SAMN07483213_METAG-scaffold_10495_1	mOTUs	BPAM22-1	SAMN07483213	marine			Class04	Demuto	Demuto08	55	353	152	3	4.3e-117	415.2
	BPAM22-1_SAMN07483213_METAG-scaffold_11983_4	mOTUs	BPAM22-1	SAMN07483213	marine			NA	NA	NA	37.5	64	32	2	2.9e-06	44.7
	BPAM22-1_SAMN07483213_METAG-scaffold_145756_1	mOTUs	BPAM22-1	SAMN07483213	marine			Class04	Demuto	Demuto05	77.7	206	39	2	2.4e-88	318.5
	BPAM22-1_SAMN07483213_METAG-scaffold_184130_1	mOTUs	BPAM22-1	SAMN07483213	marine			NA	NA	NA	48.2	191	96	2	4e-45	174.9
	BPAM22-1_SAMN07483213_METAG-scaffold_20914_3	mOTUs	BPAM22-1	SAMN07483213	marine			Class04	Demuto	Demuto05	52.7	184	85	2	5.3e-53	201.1
	BPAM22-1_SAMN07483213_METAG-scaffold_75969_2	mOTUs	BPAM22-1	SAMN07483213	marine			NA	NA	NA	33.2	232	109	9	5.4e-26	111.3
	BPAM22-1_SAMN07483214_METAG-scaffold_198776_1	mOTUs	BPAM22-1	SAMN07483214	marine			Class02	Okeano	Okeano01	81.7	104	19	0	7.7e-51	193
	BPAM22-1_SAMN07483214_METAG-scaffold_2313_6	mOTUs	BPAM22-1	SAMN07483214	marine			Class04	Demuto	Demuto02	100	592	0	0	0	1231.5
	BPAM22-1_SAMN07483214_METAG-scaffold_28322_1	mOTUs	BPAM22-1	SAMN07483214	marine			Class04	Demuto	Demuto07	91.2	659	47	4	0	1179.9
	BPAM22-1_SAMN07483214_METAG-scaffold_28511_1	mOTUs	BPAM22-1	SAMN07483214	marine			Class04	Demuto	Demuto01	77.3	392	79	5	1.2e-173	602.8
	BPAM22-1_SAMN07483214_METAG-scaffold_85941_1	mOTUs	BPAM22-1	SAMN07483214	marine			Class04	Demuto	Demuto07	93.1	290	20	0	2.6e-165	574.7
	BPAM22-1_SAMN07483217_METAG-scaffold_121614_1	mOTUs	BPAM22-1	SAMN07483217	marine			Class02	Okeano	Okeano01	75.4	138	34	0	2.1e-59	221.9
	BPAM22-1_SAMN07483217_METAG-scaffold_161719_1	mOTUs	BPAM22-1	SAMN07483217	marine			NA	NA	NA	45.1	102	31	3	8.5e-14	69.7
	BPAM22-1_SAMN07483217_METAG-scaffold_24011_1	mOTUs	BPAM22-1	SAMN07483217	marine			Class04	Demuto	Demuto02	100	465	0	0	8.9e-285	972.2
	BPAM22-1_SAMN07483217_METAG-scaffold_25845_1	mOTUs	BPAM22-1	SAMN07483217	marine			Class04	Demuto	Demuto07	90.7	323	28	2	2e-174	605.1
	BPAM22-1_SAMN07483217_METAG-scaffold_35433_1	mOTUs	BPAM22-1	SAMN07483217	marine			Class04	Demuto	Demuto02	78.3	424	83	4	9.2e-196	676.4
	BPAM22-1_SAMN07483218_METAG-scaffold_169415_1	mOTUs	BPAM22-1	SAMN07483218	marine			Class02	Styx	Styx01	79	162	31	1	1.3e-70	259.2
	BPAM22-1_SAMN07483218_METAG-scaffold_182013_1	mOTUs	BPAM22-1	SAMN07483218	marine			Class01	ExtraOrder11	Singleton	92.8	69	5	0	9.9e-34	136
	BPAM22-1_SAMN07483218_METAG-scaffold_75397_1	mOTUs	BPAM22-1	SAMN07483218	marine			Class04	Demuto	Demuto05	90.1	292	25	2	2.1e-151	528.5
	BPAM22-1_SAMN07483221_METAG-scaffold_94385_1	mOTUs	BPAM22-1	SAMN07483221	marine			Class02	Okeano	Okeano01	93.1	116	8	0	3e-64	238
	BPAM22-1_SAMN07483222_METAG-scaffold_36254_1	mOTUs	BPAM22-1	SAMN07483222	marine			Class04	Demuto	Demuto07	84	263	33	2	7.8e-115	407.1
	BPAM22-1_SAMN07483226_METAG-scaffold_188664_1	mOTUs	BPAM22-1	SAMN07483226	marine			Class04	Demuto	Demuto05	96.6	236	8	0	9.9e-139	486.1
	BPAM22-1_SAMN07483226_METAG-scaffold_416366_1	mOTUs	BPAM22-1	SAMN07483226	marine			Class02	Styx	Styx04	83.6	61	10	0	5.8e-26	110.5
	BPAM22-1_SAMN07483226_METAG-scaffold_93063_1	mOTUs	BPAM22-1	SAMN07483226	marine			Class02	Okeano	Okeano01	89.9	99	10	0	1.4e-49	188.7
	BPAM22-1_SAMN07483227_METAG-scaffold_341225_1	mOTUs	BPAM22-1	SAMN07483227	marine			Class04	Demuto	Demuto02	81.2	112	21	0	6.6e-53	200.3
	BPAM22-1_SAMN07483227_METAG-scaffold_483997_1	mOTUs	BPAM22-1	SAMN07483227	marine			Class02	Styx	Styx04	58.4	89	37	0	1e-27	115.9
	BPAM22-1_SAMN07483227_METAG-scaffold_53725_1	mOTUs	BPAM22-1	SAMN07483227	marine			Class04	Demuto	Demuto07	95.9	458	19	0	1.4e-258	885.2
	BPAM22-1_SAMN07483227_METAG-scaffold_60164_1	mOTUs	BPAM22-1	SAMN07483227	marine			NA	NA	NA	41	134	77	1	5.7e-23	101.3
	BPAM22-1_SAMN07483229_METAG-scaffold_218588_1	mOTUs	BPAM22-1	SAMN07483229	marine			Class04	Demuto	Demuto02	89.7	194	18	1	2.7e-100	358.2
	BPAM22-1_SAMN07483229_METAG-scaffold_22834_1	mOTUs	BPAM22-1	SAMN07483229	marine			Class04	Demuto	Demuto07	94.7	525	27	1	1.1e-302	1031.9
	BPAM22-1_SAMN07483229_METAG-scaffold_95858_1	mOTUs	BPAM22-1	SAMN07483229	marine			NA	NA	NA	24	175	118	4	1.5e-05	43.9
	BPAM22-1_SAMN07483230_METAG-scaffold_61678_1	mOTUs	BPAM22-1	SAMN07483230	marine			NA	NA	NA	29.5	149	94	6	5.6e-07	48.9
	BPAM22-1_SAMN07483234_METAG-scaffold_59291_1	mOTUs	BPAM22-1	SAMN07483234	marine			Class04	Demuto	Demuto02	78.8	250	49	2	1.5e-113	402.5
	BPAM22-1_SAMN07483235_METAG-scaffold_134253_1	mOTUs	BPAM22-1	SAMN07483235	marine			Class02	Styx	Styx04	91.5	106	9	0	1.8e-57	215.3
	BPAM22-1_SAMN07483235_METAG-scaffold_24664_2	mOTUs	BPAM22-1	SAMN07483235	marine			Class01	ExtraOrder11	ExtraFamily29	97.8	91	2	0	3.8e-52	197.2
	BPAM22-1_SAMN07483235_METAG-scaffold_315119_1	mOTUs	BPAM22-1	SAMN07483235	marine			Class01	ExtraOrder11	Singleton	92	75	6	0	1e-33	136
	BPAM22-1_SAMN07483235_METAG-scaffold_437154_1	mOTUs	BPAM22-1	SAMN07483235	marine			Class02	Styx	Styx04	64.6	79	28	0	1e-23	102.4
	BPAM22-1_SAMN07483235_METAG-scaffold_54499_2	mOTUs	BPAM22-1	SAMN07483235	marine			Class04	Demuto	Demuto05	96	346	14	0	2.7e-193	667.9
	BPAM22-1_SAMN07483240_METAG-scaffold_313078_1	mOTUs	BPAM22-1	SAMN07483240	marine			Class04	Demuto	Demuto07	100	50	0	0	8.1e-25	105.5
	BPAM22-1_SAMN07483241_METAG-scaffold_119917_1	mOTUs	BPAM22-1	SAMN07483241	marine			Class04	Demuto	Demuto02	92.8	83	4	1	1.8e-42	164.9
	BPAM22-1_SAMN07483241_METAG-scaffold_210873_1	mOTUs	BPAM22-1	SAMN07483241	marine			NA	NA	NA	47.5	120	62	1	4.2e-27	114.4
	BPAM22-1_SAMN07483241_METAG-scaffold_230460_1	mOTUs	BPAM22-1	SAMN07483241	marine			Class02	Styx	Styx04	65.2	89	9	1	1.4e-25	109.8
	BPAM22-1_SAMN07483241_METAG-scaffold_271111_1	mOTUs	BPAM22-1	SAMN07483241	marine			Class04	Demuto	Demuto10	84.1	63	10	0	3.3e-29	120.6
	BPAM22-1_SAMN07483241_METAG-scaffold_295118_1	mOTUs	BPAM22-1	SAMN07483241	marine			Class02	Styx	Styx04	53.5	127	43	3	3.8e-31	127.9
	BPAM22-1_SAMN07483241_METAG-scaffold_3296_6	mOTUs	BPAM22-1	SAMN07483241	marine			Class04	Demuto	Demuto01	82	450	72	3	5.8e-219	753.8
	BPAM22-1_SAMN07483241_METAG-scaffold_3296_7	mOTUs	BPAM22-1	SAMN07483241	marine			Class04	Demuto	Demuto01	93	270	19	0	4.2e-152	530.8
	BPAM22-1_SAMN07483241_METAG-scaffold_35730_1	mOTUs	BPAM22-1	SAMN07483241	marine			Class04	Demuto	Demuto01	51.4	401	160	9	8.5e-104	370.9
	BPAM22-1_SAMN07483241_METAG-scaffold_63305_1	mOTUs	BPAM22-1	SAMN07483241	marine			Class04	Demuto	Demuto02	67.6	278	85	3	4.8e-108	384.4
	BPAM22-1_SAMN07483241_METAG-scaffold_63919_2	mOTUs	BPAM22-1	SAMN07483241	marine			Class04	Demuto	Demuto02	97.8	227	5	0	7.3e-131	459.9
	BPAM22-1_SAMN07483244_METAG-scaffold_186557_1	mOTUs	BPAM22-1	SAMN07483244	marine			Class04	Demuto	Demuto01	60.2	128	48	1	8.2e-47	179.9
	BPAM22-1_SAMN07483244_METAG-scaffold_229959_1	mOTUs	BPAM22-1	SAMN07483244	marine			NA	NA	NA	41.2	97	54	1	3.1e-17	81.3
	BPAM22-1_SAMN07483244_METAG-scaffold_68317_1	mOTUs	BPAM22-1	SAMN07483244	marine			Class04	Demuto	Demuto10	98	51	1	0	5.2e-25	107.1
	BPAM22-1_SAMN07483244_METAG-scaffold_68317_2	mOTUs	BPAM22-1	SAMN07483244	marine			Class04	Demuto	Demuto10	86.1	101	14	0	2.8e-52	198
	BPAM22-1_SAMN07483244_METAG-scaffold_98766_1	mOTUs	BPAM22-1	SAMN07483244	marine			NA	NA	NA	41.8	201	99	5	8.4e-35	140.6
	BPAM22-1_SAMN07483246_METAG-scaffold_259448_1	mOTUs	BPAM22-1	SAMN07483246	marine			NA	NA	NA	45.8	144	29	3	1.1e-29	123.2
	BPAM22-1_SAMN07483247_METAG-scaffold_244151_1	mOTUs	BPAM22-1	SAMN07483247	marine			Class04	Demuto	Demuto02	73	230	51	2	1.4e-97	349.4
	BPAM22-1_SAMN07483247_METAG-scaffold_304307_1	mOTUs	BPAM22-1	SAMN07483247	marine			Class02	Styx	Styx03	71.2	80	21	1	3.2e-28	117.5
	BPAM22-1_SAMN07483247_METAG-scaffold_379025_1	mOTUs	BPAM22-1	SAMN07483247	marine			Class02	Okeano	Okeano01	77.5	120	21	1	9e-54	203.4
	BPAM22-1_SAMN07483248_METAG-scaffold_207292_1	mOTUs	BPAM22-1	SAMN07483248	marine			Class04	Demuto	Demuto02	98	201	4	0	3.7e-118	417.5
	BPAM22-1_SAMN07483251_METAG-scaffold_10237_2	mOTUs	BPAM22-1	SAMN07483251	marine			Class04	Demuto	Demuto02	89.3	618	62	3	0	1130.9
	BPAM22-1_SAMN07483251_METAG-scaffold_231217_1	mOTUs	BPAM22-1	SAMN07483251	marine			NA	NA	NA	55.6	63	27	1	1.1e-14	72.8
	BPAM22-1_SAMN07483251_METAG-scaffold_290654_1	mOTUs	BPAM22-1	SAMN07483251	marine			Class02	Okeano	NA	96.8	125	2	1	6.2e-70	257.3
	BPAM22-1_SAMN07483251_METAG-scaffold_58614_1	mOTUs	BPAM22-1	SAMN07483251	marine			NA	NA	NA	42.1	221	105	7	1e-39	157.1
	BPAM22-1_SAMN07483253_METAG-scaffold_149048_1	mOTUs	BPAM22-1	SAMN07483253	marine			Class01	ExtraOrder11	Singleton	58.8	226	89	3	4.2e-73	268.1
	BPAM22-1_SAMN07483253_METAG-scaffold_43190_2	mOTUs	BPAM22-1	SAMN07483253	marine			Class04	Demuto	Demuto02	86.5	223	30	0	5.6e-115	407.1
	BPAM22-1_SAMN07483254_METAG-scaffold_158520_1	mOTUs	BPAM22-1	SAMN07483254	marine			Class04	Demuto	Demuto02	88.5	52	6	0	2e-23	100.9
	BPAM22-1_SAMN07483260_METAG-scaffold_52120_1	mOTUs	BPAM22-1	SAMN07483260	marine			Class02	Okeano	Okeano01	97.9	140	3	0	3.3e-79	288.5
	BPAM22-1_SAMN07483261_METAG-scaffold_152258_1	mOTUs	BPAM22-1	SAMN07483261	marine			Class02	Okeano	Okeano03	93.5	215	14	0	4e-119	421
	BPAM22-1_SAMN07483261_METAG-scaffold_510339_1	mOTUs	BPAM22-1	SAMN07483261	marine			Class04	Demuto	Demuto02	97.1	69	2	0	1.2e-36	146
	BPAM22-1_SAMN07483261_METAG-scaffold_93870_1	mOTUs	BPAM22-1	SAMN07483261	marine			Class02	Okeano	Okeano01	52	175	77	4	4.1e-37	148.7
	BPAM22-1_SAMN07483266_METAG-scaffold_39806_1	mOTUs	BPAM22-1	SAMN07483266	marine			Class02	Okeano	Okeano01	96.2	79	3	0	6.5e-41	160.2
	BPAM22-1_SAMN07483279_METAG-scaffold_281986_1	mOTUs	BPAM22-1	SAMN07483279	marine			Class02	Styx	Styx04	94.8	155	8	0	4.4e-87	313.9
	BPAM22-1_SAMN07483279_METAG-scaffold_50112_1	mOTUs	BPAM22-1	SAMN07483279	marine			Class02	Okeano	Okeano01	100	294	0	0	1.2e-173	602.4
	BPAM22-1_SAMN07483279_METAG-scaffold_64546_1	mOTUs	BPAM22-1	SAMN07483279	marine			Class02	Styx	Styx01	79	200	41	1	1.3e-91	329.3
	BPAM22-1_SAMN07483279_METAG-scaffold_7414_2	mOTUs	BPAM22-1	SAMN07483279	marine			Class02	Okeano	Okeano01	100	62	0	0	1.7e-30	125.2
	BPAM22-1_SAMN07483284_METAG-scaffold_10992_1	mOTUs	BPAM22-1	SAMN07483284	marine			NA	NA	NA	53.8	52	21	1	5.6e-09	55.5
	BPAM22-1_SAMN07483284_METAG-scaffold_1162_4	mOTUs	BPAM22-1	SAMN07483284	marine			Class04	Demuto	Demuto05	100	611	0	0	0	1252.7
	BPAM22-1_SAMN07483284_METAG-scaffold_119197_1	mOTUs	BPAM22-1	SAMN07483284	marine			Class04	Demuto	Demuto09	87.4	143	13	1	3.7e-72	264.2
	BPAM22-1_SAMN07483284_METAG-scaffold_121_17	mOTUs	BPAM22-1	SAMN07483284	marine			Class04	Demuto	Demuto08	60.5	770	210	12	2.1e-258	885.2
	BPAM22-1_SAMN07483284_METAG-scaffold_128809_1	mOTUs	BPAM22-1	SAMN07483284	marine			Class02	Styx	Styx04	86.6	119	16	0	8.3e-61	226.5
	BPAM22-1_SAMN07483284_METAG-scaffold_133440_1	mOTUs	BPAM22-1	SAMN07483284	marine			Class04	Demuto	Demuto05	97	236	7	0	4.9e-138	483.8
	BPAM22-1_SAMN07483284_METAG-scaffold_165118_1	mOTUs	BPAM22-1	SAMN07483284	marine			NA	NA	NA	48.4	159	50	3	5e-34	138.3
	BPAM22-1_SAMN07483284_METAG-scaffold_22700_1	mOTUs	BPAM22-1	SAMN07483284	marine			Class04	Demuto	Demuto09	63.9	155	18	2	3.9e-48	184.9
	BPAM22-1_SAMN07483284_METAG-scaffold_22700_2	mOTUs	BPAM22-1	SAMN07483284	marine			Class04	Demuto	Demuto09	80.8	203	31	3	4.7e-89	320.9
	BPAM22-1_SAMN07483284_METAG-scaffold_230576_1	mOTUs	BPAM22-1	SAMN07483284	marine			Class02	Styx	Styx01	60	155	33	3	2e-42	166
	BPAM22-1_SAMN07483284_METAG-scaffold_593_14	mOTUs	BPAM22-1	SAMN07483284	marine			Class02	Okeano	Okeano01	100	506	0	0	8.7e-302	1028.9
	BPAM22-1_SAMN07483284_METAG-scaffold_82265_1	mOTUs	BPAM22-1	SAMN07483284	marine			NA	NA	NA	43.1	181	91	7	6e-34	137.9
	BPAM22-1_SAMN07483300_METAG-scaffold_283423_1	mOTUs	BPAM22-1	SAMN07483300	marine			Class02	Styx	Styx01	94.7	131	4	1	2.4e-65	241.5
	BPAM22-1_SAMN07483300_METAG-scaffold_314581_1	mOTUs	BPAM22-1	SAMN07483300	marine			NA	NA	NA	62.5	64	24	0	7.1e-20	89.7
	BPAM22-1_SAMN07483305_METAG-scaffold_18199_2	mOTUs	BPAM22-1	SAMN07483305	marine			Class02	Styx	Styx04	62.9	267	95	3	2.2e-102	365.5
	BPAM22-1_SAMN07483305_METAG-scaffold_220701_1	mOTUs	BPAM22-1	SAMN07483305	marine			Class04	Demuto	Demuto09	71	138	8	1	4.5e-51	194.1
	BPAM22-1_SAMN07483305_METAG-scaffold_23717_1	mOTUs	BPAM22-1	SAMN07483305	marine			Class02	Styx	Styx01	56.5	598	197	8	2.5e-183	635.6
	BPAM22-1_SAMN07483305_METAG-scaffold_261692_1	mOTUs	BPAM22-1	SAMN07483305	marine			Class04	Demuto	Demuto01	98.9	88	1	0	9.4e-50	189.1
	BPAM22-1_SAMN07483305_METAG-scaffold_323895_1	mOTUs	BPAM22-1	SAMN07483305	marine			Class04	Demuto	Demuto01	69.1	175	41	3	6.3e-67	247.3
	BPAM22-1_SAMN07483305_METAG-scaffold_88289_1	mOTUs	BPAM22-1	SAMN07483305	marine			Class02	Styx	Styx04	94.4	90	5	0	5.3e-47	180.3
	BPAM22-1_SAMN07483306_METAG-scaffold_157068_2	mOTUs	BPAM22-1	SAMN07483306	marine			Class04	Demuto	Demuto02	91.7	132	11	0	1.1e-70	259.2
	BPAM22-1_SAMN07483306_METAG-scaffold_407569_1	mOTUs	BPAM22-1	SAMN07483306	marine			NA	NA	NA	43.5	131	66	2	6.5e-26	110.5
	BPAM22-1_SAMN07483311_METAG-scaffold_179209_1	mOTUs	BPAM22-1	SAMN07483311	marine			Class02	Okeano	Okeano01	92.6	94	7	0	1.9e-46	178.3
	BPAM22-1_SAMN07483311_METAG-scaffold_233262_1	mOTUs	BPAM22-1	SAMN07483311	marine			Class01	ExtraOrder11	ExtraFamily33	66.9	172	51	3	2.9e-67	248.4
	BPAM22-1_SAMN07483311_METAG-scaffold_263008_1	mOTUs	BPAM22-1	SAMN07483311	marine			Class04	Demuto	Demuto05	87.9	223	27	0	2.6e-120	424.9
	BPAM22-1_SAMN07483311_METAG-scaffold_438236_1	mOTUs	BPAM22-1	SAMN07483311	marine			Class04	Demuto	Demuto01	56	116	45	2	5.5e-37	147.1
	BPAM22-1_SAMN07483312_METAG-scaffold_103641_1	mOTUs	BPAM22-1	SAMN07483312	marine			Class02	Styx	Styx01	84.5	219	33	1	1e-105	376.3
	BPAM22-1_SAMN07483312_METAG-scaffold_138598_1	mOTUs	BPAM22-1	SAMN07483312	marine			Class02	Styx	Styx04	95.9	122	5	0	1.9e-67	248.4
	BPAM22-1_SAMN07483312_METAG-scaffold_225867_1	mOTUs	BPAM22-1	SAMN07483312	marine			Class04	Demuto	Demuto02	82	61	11	0	1.2e-27	115.2
	BPAM22-1_SAMN07483312_METAG-scaffold_249105_1	mOTUs	BPAM22-1	SAMN07483312	marine			Class02	Styx	Styx04	61.8	199	6	1	5.4e-61	227.6
	BPAM22-1_SAMN07483312_METAG-scaffold_261477_1	mOTUs	BPAM22-1	SAMN07483312	marine			NA	NA	NA	41.5	82	45	2	2.6e-15	74.7
	BPAM22-1_SAMN07483312_METAG-scaffold_31385_1	mOTUs	BPAM22-1	SAMN07483312	marine			Class04	Demuto	Demuto07	81.3	465	31	3	2.5e-205	708.4
	BPAM22-1_SAMN07483312_METAG-scaffold_320_1	mOTUs	BPAM22-1	SAMN07483312	marine			Class04	Demuto	Demuto07	100	1080	0	0	0	2205.6
	BPAM22-1_SAMN07483312_METAG-scaffold_351631_1	mOTUs	BPAM22-1	SAMN07483312	marine			Class04	Demuto	Demuto02	92.9	183	11	1	5e-98	350.5
	BPAM22-1_SAMN07483312_METAG-scaffold_353027_1	mOTUs	BPAM22-1	SAMN07483312	marine			Class02	Styx	Styx04	100	162	0	0	2e-98	351.7
	BPAM22-1_SAMN07483312_METAG-scaffold_44900_1	mOTUs	BPAM22-1	SAMN07483312	marine			Class04	Demuto	Demuto09	53	430	174	10	1.4e-116	413.3
	BPAM22-1_SAMN07483312_METAG-scaffold_5109_3	mOTUs	BPAM22-1	SAMN07483312	marine			Class04	Demuto	Demuto07	80.2	567	98	9	3.8e-253	867.5
	BPAM22-1_SAMN07483312_METAG-scaffold_5109_4	mOTUs	BPAM22-1	SAMN07483312	marine			Class04	Demuto	Demuto07	94.8	97	5	0	1.3e-52	199.1
	BPAM22-1_SAMN07483312_METAG-scaffold_54855_1	mOTUs	BPAM22-1	SAMN07483312	marine			Class04	Demuto	Demuto02	95.9	171	7	0	1.6e-93	335.5
	BPAM22-1_SAMN07483312_METAG-scaffold_65833_1	mOTUs	BPAM22-1	SAMN07483312	marine			Class04	Demuto	Demuto05	87.1	356	42	2	1.1e-184	639.4
	BPAM22-1_SAMN07483317_METAG-scaffold_103929_1	mOTUs	BPAM22-1	SAMN07483317	marine			Class04	Demuto	Demuto07	98.9	274	3	0	2.7e-164	571.2
	BPAM22-1_SAMN07483317_METAG-scaffold_145455_1	mOTUs	BPAM22-1	SAMN07483317	marine			Class04	Demuto	Demuto02	91.8	268	19	2	8e-145	506.5
	BPAM22-1_SAMN07483317_METAG-scaffold_26085_2	mOTUs	BPAM22-1	SAMN07483317	marine			Class02	Styx	Styx01	58.4	197	27	3	6.4e-53	201.1
	BPAM22-1_SAMN07483317_METAG-scaffold_263807_1	mOTUs	BPAM22-1	SAMN07483317	marine			NA	NA	NA	91.1	45	4	0	1.5e-18	84.7
	BPAM22-1_SAMN07483317_METAG-scaffold_301623_1	mOTUs	BPAM22-1	SAMN07483317	marine			Class02	Styx	Styx04	88.3	180	21	0	1.1e-92	332.8
	BPAM22-1_SAMN07483317_METAG-scaffold_372213_1	mOTUs	BPAM22-1	SAMN07483317	marine			Class02	Styx	Styx04	88.7	124	14	0	1.3e-60	225.7
	BPAM22-1_SAMN07483317_METAG-scaffold_75711_1	mOTUs	BPAM22-1	SAMN07483317	marine			Class04	Demuto	Demuto09	77.3	66	15	0	5.9e-28	116.3
	BPAM22-1_SAMN07483318_METAG-scaffold_145762_1	mOTUs	BPAM22-1	SAMN07483318	marine			Class04	Demuto	Demuto05	98.9	176	2	0	2.3e-100	358.2
	BPAM22-1_SAMN07483318_METAG-scaffold_213359_1	mOTUs	BPAM22-1	SAMN07483318	marine			Class04	Demuto	Demuto05	96.9	161	5	0	1.5e-90	325.5
	BPAM22-1_SAMN07483323_METAG-scaffold_232834_1	mOTUs	BPAM22-1	SAMN07483323	marine			Class04	Demuto	Demuto05	91.1	169	15	0	3.4e-93	334.3
	BPAM22-1_SAMN07483329_METAG-scaffold_213699_1	mOTUs	BPAM22-1	SAMN07483329	marine			Class02	Okeano	Okeano01	76.1	188	40	2	7.5e-82	297
	BPAM22-1_SAMN07483329_METAG-scaffold_248624_1	mOTUs	BPAM22-1	SAMN07483329	marine			NA	NA	NA	86	50	7	0	1.2e-18	85.1
	BPAM22-1_SAMN07483329_METAG-scaffold_4412_1	mOTUs	BPAM22-1	SAMN07483329	marine			Class02	Okeano	Okeano01	84.6	201	29	2	7.3e-94	337.4
	BPAM22-1_SAMN07483329_METAG-scaffold_4412_2	mOTUs	BPAM22-1	SAMN07483329	marine			Class02	Okeano	Okeano01	98.3	176	3	0	3.5e-101	361.7
	BPAM22-1_SAMN07483330_METAG-scaffold_147410_1	mOTUs	BPAM22-1	SAMN07483330	marine			Class04	Demuto	Demuto02	96.1	229	9	0	2.5e-131	461.5
	BPAM22-1_SAMN07483330_METAG-scaffold_153464_2	mOTUs	BPAM22-1	SAMN07483330	marine			Class04	Demuto	Demuto01	79.8	242	40	2	1e-116	412.9
	BPAM22-1_SAMN07483330_METAG-scaffold_212231_1	mOTUs	BPAM22-1	SAMN07483330	marine			Class04	Demuto	Demuto07	97.7	88	2	0	4.2e-48	183.7
	BPAM22-1_SAMN07483330_METAG-scaffold_7453_3	mOTUs	BPAM22-1	SAMN07483330	marine			Class04	Demuto	Demuto02	97.6	634	12	1	0	1260.7
	BPAM22-1_SAMN07483331_METAG-scaffold_15530_1	mOTUs	BPAM22-1	SAMN07483331	marine			Class04	Demuto	Demuto07	99	99	1	0	1.5e-55	208.8
	BPAM22-1_SAMN07483331_METAG-scaffold_15530_2	mOTUs	BPAM22-1	SAMN07483331	marine			Class04	Demuto	Demuto07	88.7	425	44	3	6.6e-210	723.4
	BPAM22-1_SAMN07483331_METAG-scaffold_156118_1	mOTUs	BPAM22-1	SAMN07483331	marine			NA	NA	NA	55	60	26	1	2.5e-14	71.2
	BPAM22-1_SAMN07483331_METAG-scaffold_345248_1	mOTUs	BPAM22-1	SAMN07483331	marine			Class02	Okeano	Okeano01	82.4	85	15	0	6.4e-35	139.8
	BPAM22-1_SAMN07483331_METAG-scaffold_42065_1	mOTUs	BPAM22-1	SAMN07483331	marine			Class02	Okeano	Okeano01	100	55	0	0	1.6e-28	120.6
	BPAM22-1_SAMN07483332_METAG-scaffold_142543_1	mOTUs	BPAM22-1	SAMN07483332	marine			Class02	Okeano	Okeano01	64.6	195	59	2	1.2e-65	243.4
	BPAM22-1_SAMN07483332_METAG-scaffold_498374_1	mOTUs	BPAM22-1	SAMN07483332	marine			Class04	Demuto	Demuto02	89.7	126	12	1	6.4e-68	250
	BPAM22-1_SAMN07483332_METAG-scaffold_7_33	mOTUs	BPAM22-1	SAMN07483332	marine			Class04	Demuto	Demuto09	100	739	0	0	0	1544.3
	BPAM22-1_SAMN07483333_METAG-scaffold_131465_1	mOTUs	BPAM22-1	SAMN07483333	marine			NA	NA	NA	85.7	49	7	0	1.9e-22	98.2
	BPAM22-1_SAMN07483333_METAG-scaffold_168307_1	mOTUs	BPAM22-1	SAMN07483333	marine			NA	NA	NA	32.5	114	39	3	3.9e-08	51.2
	BPAM22-1_SAMN07483333_METAG-scaffold_222182_1	mOTUs	BPAM22-1	SAMN07483333	marine			NA	NA	NA	83.9	31	5	0	3.2e-11	60.5
	BPAM22-1_SAMN07483333_METAG-scaffold_50587_2	mOTUs	BPAM22-1	SAMN07483333	marine			Class04	ExtraOrder7	ExtraFamily10	71.6	74	21	0	1.3e-25	109.4
	BPAM22-1_SAMN07483335_METAG-scaffold_118892_1	mOTUs	BPAM22-1	SAMN07483335	marine			Class04	Demuto	Demuto08	54.1	222	84	4	7.6e-64	237.3
	BPAM22-1_SAMN07483335_METAG-scaffold_21799_3	mOTUs	BPAM22-1	SAMN07483335	marine			Class02	Okeano	Okeano01	96.8	126	2	1	3.4e-67	248.1
	BPAM22-1_SAMN07483335_METAG-scaffold_21799_4	mOTUs	BPAM22-1	SAMN07483335	marine			Class02	Okeano	Okeano01	100	91	0	0	3.7e-50	190.7
	BPAM22-1_SAMN07483335_METAG-scaffold_282074_1	mOTUs	BPAM22-1	SAMN07483335	marine			Class04	Demuto	Demuto07	100	98	0	0	1.7e-56	211.8
	BPAM22-1_SAMN07483335_METAG-scaffold_29633_1	mOTUs	BPAM22-1	SAMN07483335	marine			Class04	Demuto	Demuto07	91.6	622	44	3	0	1115.9
	BPAM22-1_SAMN07483335_METAG-scaffold_3957_5	mOTUs	BPAM22-1	SAMN07483335	marine			Class04	Demuto	Demuto09	100	196	0	0	2.2e-112	398.3
	BPAM22-1_SAMN07483335_METAG-scaffold_3957_6	mOTUs	BPAM22-1	SAMN07483335	marine			Class04	Demuto	Demuto09	97.9	187	4	0	3.3e-111	394.8
	BPAM22-1_SAMN07483335_METAG-scaffold_3957_7	mOTUs	BPAM22-1	SAMN07483335	marine			Class04	Demuto	Demuto09	94.8	153	3	1	3.4e-84	304.3
	BPAM22-1_SAMN07483335_METAG-scaffold_39953_2	mOTUs	BPAM22-1	SAMN07483335	marine			Class04	Demuto	Demuto08	58.5	94	38	1	6e-30	123.6
	BPAM22-1_SAMN07483336_METAG-scaffold_105717_2	mOTUs	BPAM22-1	SAMN07483336	marine			NA	NA	NA	65.9	41	14	0	9e-14	68.9
	BPAM22-1_SAMN07483336_METAG-scaffold_1177_10	mOTUs	BPAM22-1	SAMN07483336	marine			Class04	Demuto	Demuto09	94.8	153	3	1	3.4e-84	304.3
	BPAM22-1_SAMN07483336_METAG-scaffold_1177_11	mOTUs	BPAM22-1	SAMN07483336	marine			Class04	Demuto	Demuto09	100	187	0	0	1.6e-113	402.5
	BPAM22-1_SAMN07483336_METAG-scaffold_1177_12	mOTUs	BPAM22-1	SAMN07483336	marine			Class04	Demuto	Demuto09	100	196	0	0	2.2e-112	398.3
	BPAM22-1_SAMN07483336_METAG-scaffold_148737_1	mOTUs	BPAM22-1	SAMN07483336	marine			Class04	Demuto	Demuto07	89.2	250	26	1	3.7e-120	424.5
	BPAM22-1_SAMN07483336_METAG-scaffold_221526_1	mOTUs	BPAM22-1	SAMN07483336	marine			Class04	Demuto	Demuto07	97.3	74	2	0	1.3e-39	155.2
	BPAM22-1_SAMN07483336_METAG-scaffold_361926_1	mOTUs	BPAM22-1	SAMN07483336	marine			NA	NA	NA	90.9	44	4	0	2.3e-20	90.9
	BPAM22-1_SAMN07483336_METAG-scaffold_378880_1	mOTUs	BPAM22-1	SAMN07483336	marine			Class04	Demuto	Demuto09	58.1	155	44	2	4.8e-46	177.6
	BPAM22-1_SAMN07483336_METAG-scaffold_484641_1	mOTUs	BPAM22-1	SAMN07483336	marine			Class02	Okeano	Okeano01	75.9	87	21	0	6.2e-38	149.8
	BPAM22-1_SAMN07483336_METAG-scaffold_8189_2	mOTUs	BPAM22-1	SAMN07483336	marine			Class02	Okeano	Okeano01	93.8	355	22	0	4.2e-195	674.1
	BPAM22-1_SAMN07483336_METAG-scaffold_8189_3	mOTUs	BPAM22-1	SAMN07483336	marine			Class02	Okeano	Okeano01	100	95	0	0	7.4e-53	201.1
	BPAM22-1_SAMN07483336_METAG-scaffold_946_5	mOTUs	BPAM22-1	SAMN07483336	marine			Class04	Demuto	Demuto08	58.2	771	208	13	1.2e-245	842.8
	BPAM22-1_SAMN07483336_METAG-scaffold_99619_1	mOTUs	BPAM22-1	SAMN07483336	marine			Class04	Demuto	Demuto05	100	134	0	0	6.5e-79	286.6
	BPAM22-1_SAMN07483341_METAG-scaffold_1080_8	mOTUs	BPAM22-1	SAMN07483341	marine			Class02	Okeano	Okeano01	98.3	176	3	0	3.5e-101	361.7
	BPAM22-1_SAMN07483341_METAG-scaffold_1080_9	mOTUs	BPAM22-1	SAMN07483341	marine			Class02	Okeano	Okeano01	84.6	201	29	2	9.6e-94	336.7
	BPAM22-1_SAMN07483341_METAG-scaffold_133624_1	mOTUs	BPAM22-1	SAMN07483341	marine			Class02	Styx	Styx04	71.4	220	61	2	7.1e-91	327
	BPAM22-1_SAMN07483341_METAG-scaffold_175313_1	mOTUs	BPAM22-1	SAMN07483341	marine			Class02	Okeano	Okeano01	65.9	82	24	1	5.4e-23	100.9
	BPAM22-1_SAMN07483341_METAG-scaffold_262883_1	mOTUs	BPAM22-1	SAMN07483341	marine			NA	NA	NA	44.7	85	38	2	8.5e-16	76.3
	BPAM22-1_SAMN07483341_METAG-scaffold_266343_1	mOTUs	BPAM22-1	SAMN07483341	marine			Class02	Okeano	Okeano01	64.2	109	39	0	5.1e-41	160.6
	BPAM22-1_SAMN07483347_METAG-scaffold_13653_1	mOTUs	BPAM22-1	SAMN07483347	marine			Class02	Styx	Styx04	60	816	288	14	4e-280	957.6
	BPAM22-1_SAMN07483347_METAG-scaffold_155595_2	mOTUs	BPAM22-1	SAMN07483347	marine			Class02	Styx	Styx04	80.4	92	17	1	1.1e-40	159.1
	BPAM22-1_SAMN07483347_METAG-scaffold_1682_10	mOTUs	BPAM22-1	SAMN07483347	marine			Class02	Styx	Styx01	100	110	0	0	2.1e-60	225.3
	BPAM22-1_SAMN07483347_METAG-scaffold_1682_11	mOTUs	BPAM22-1	SAMN07483347	marine			Class02	Styx	Styx01	90	60	6	0	2.8e-29	120.6
	BPAM22-1_SAMN07483347_METAG-scaffold_1682_12	mOTUs	BPAM22-1	SAMN07483347	marine			Class02	Styx	Styx01	98.5	201	2	1	5e-112	397.5
	BPAM22-1_SAMN07483347_METAG-scaffold_22953_3	mOTUs	BPAM22-1	SAMN07483347	marine			Class04	Demuto	Demuto09	89.3	149	13	1	1.1e-77	282.7
	BPAM22-1_SAMN07483347_METAG-scaffold_22953_4	mOTUs	BPAM22-1	SAMN07483347	marine			Class04	Demuto	Demuto09	86	172	21	1	3.4e-86	311.2
	BPAM22-1_SAMN07483347_METAG-scaffold_236819_1	mOTUs	BPAM22-1	SAMN07483347	marine			NA	NA	NA	40.2	127	50	5	5.1e-18	84
	BPAM22-1_SAMN07483347_METAG-scaffold_247461_1	mOTUs	BPAM22-1	SAMN07483347	marine			NA	NA	NA	76.9	52	11	1	5.9e-18	83.2
	BPAM22-1_SAMN07483347_METAG-scaffold_277865_1	mOTUs	BPAM22-1	SAMN07483347	marine			Class02	Okeano	Okeano01	78.9	76	16	0	4.8e-32	130.6
	BPAM22-1_SAMN07483347_METAG-scaffold_27889_3	mOTUs	BPAM22-1	SAMN07483347	marine			Class02	Styx	Styx01	93.5	215	13	1	1e-116	412.9
	BPAM22-1_SAMN07483347_METAG-scaffold_297061_1	mOTUs	BPAM22-1	SAMN07483347	marine			Class02	Styx	Styx04	69	71	21	1	4.3e-24	104.4
	BPAM22-1_SAMN07483347_METAG-scaffold_304723_1	mOTUs	BPAM22-1	SAMN07483347	marine			NA	NA	NA	71.1	45	13	0	2.5e-13	68.2
	BPAM22-1_SAMN07483347_METAG-scaffold_380958_1	mOTUs	BPAM22-1	SAMN07483347	marine			Class02	Styx	Styx04	60	120	42	2	1.6e-39	155.6
	BPAM22-1_SAMN07483347_METAG-scaffold_402411_1	mOTUs	BPAM22-1	SAMN07483347	marine			Class02	Styx	Styx04	94.6	202	11	0	9.4e-114	402.9
	BPAM22-1_SAMN07483347_METAG-scaffold_432916_1	mOTUs	BPAM22-1	SAMN07483347	marine			NA	NA	NA	51.1	90	40	2	6.7e-21	93.6
	BPAM22-1_SAMN07483347_METAG-scaffold_53465_2	mOTUs	BPAM22-1	SAMN07483347	marine			Class02	Styx	Styx04	78.6	98	20	1	2.1e-42	164.9
	BPAM22-1_SAMN07483347_METAG-scaffold_90550_2	mOTUs	BPAM22-1	SAMN07483347	marine			Class02	Styx	Styx04	98.4	61	1	0	1.1e-29	122.5
	BPAM22-1_SAMN07483352_METAG-scaffold_123692_1	mOTUs	BPAM22-1	SAMN07483352	marine			Class04	Demuto	Demuto09	86	172	21	1	3.4e-86	311.2
	BPAM22-1_SAMN07483352_METAG-scaffold_1378_9	mOTUs	BPAM22-1	SAMN07483352	marine			NA	NA	NA	47.5	800	312	17	1.3e-182	633.6
	BPAM22-1_SAMN07483352_METAG-scaffold_176326_1	mOTUs	BPAM22-1	SAMN07483352	marine			Class02	Okeano	Okeano01	82.2	101	12	1	4.7e-40	158.3
	BPAM22-1_SAMN07483352_METAG-scaffold_18530_2	mOTUs	BPAM22-1	SAMN07483352	marine			Class02	Okeano	Okeano01	53.8	273	50	6	5.2e-64	238.4
	BPAM22-1_SAMN07483352_METAG-scaffold_222589_1	mOTUs	BPAM22-1	SAMN07483352	marine			Class04	Demuto	Demuto01	53.9	254	88	7	2.5e-71	262.3
	BPAM22-1_SAMN07483352_METAG-scaffold_266801_1	mOTUs	BPAM22-1	SAMN07483352	marine			Class02	Styx	Styx04	80.9	89	17	0	5.7e-42	163.3
	BPAM22-1_SAMN07483352_METAG-scaffold_301735_1	mOTUs	BPAM22-1	SAMN07483352	marine			Class02	Okeano	Okeano01	94.7	170	9	0	2e-93	335.1
	BPAM22-1_SAMN07483352_METAG-scaffold_31127_1	mOTUs	BPAM22-1	SAMN07483352	marine			Class02	Styx	Styx01	90	60	6	0	2.8e-29	120.6
	BPAM22-1_SAMN07483352_METAG-scaffold_31127_3	mOTUs	BPAM22-1	SAMN07483352	marine			Class02	Styx	Styx01	100	110	0	0	2.1e-60	225.3
	BPAM22-1_SAMN07483352_METAG-scaffold_434753_1	mOTUs	BPAM22-1	SAMN07483352	marine			Class02	Styx	Styx04	77.9	172	36	1	3.5e-77	281.2
	BPAM22-1_SAMN07483352_METAG-scaffold_436995_1	mOTUs	BPAM22-1	SAMN07483352	marine			NA	NA	NA	73.3	45	12	0	6.7e-14	70.1
	BPAM22-1_SAMN07483352_METAG-scaffold_76932_1	mOTUs	BPAM22-1	SAMN07483352	marine			Class02	Styx	Styx01	96.5	199	7	0	1.8e-110	392.1
	BPAM22-1_SAMN07483358_METAG-scaffold_117373_1	mOTUs	BPAM22-1	SAMN07483358	marine			Class02	Okeano	Okeano01	93.8	65	4	0	2.2e-32	131
	BPAM22-1_SAMN07483358_METAG-scaffold_135052_1	mOTUs	BPAM22-1	SAMN07483358	marine			Class02	Okeano	Okeano01	63.2	136	41	3	1.4e-36	146.4
	BPAM22-1_SAMN07483358_METAG-scaffold_220999_1	mOTUs	BPAM22-1	SAMN07483358	marine			NA	NA	NA	77.8	36	8	0	2.3e-11	61.6
	BPAM22-1_SAMN07483358_METAG-scaffold_33623_1	mOTUs	BPAM22-1	SAMN07483358	marine			Class02	Okeano	Okeano01	91.1	124	11	0	2e-65	242.3
	BPAM22-1_SAMN07483358_METAG-scaffold_33623_2	mOTUs	BPAM22-1	SAMN07483358	marine			Class02	Okeano	Okeano01	92.3	195	15	0	9.1e-103	366.7
	BPAM22-1_SAMN07483358_METAG-scaffold_61285_1	mOTUs	BPAM22-1	SAMN07483358	marine			Class02	Okeano	Okeano01	50	250	49	6	8.9e-53	201.1
	BPAM22-1_SAMN07483363_METAG-scaffold_106954_1	mOTUs	BPAM22-1	SAMN07483363	marine			Class02	Okeano	Okeano01	97.7	129	3	0	1.2e-72	265.8
	BPAM22-1_SAMN07483363_METAG-scaffold_108412_1	mOTUs	BPAM22-1	SAMN07483363	marine			NA	NA	NA	46.7	195	51	5	1.5e-35	143.7
	BPAM22-1_SAMN07483363_METAG-scaffold_124228_1	mOTUs	BPAM22-1	SAMN07483363	marine			Class02	Okeano	Okeano01	79.7	153	28	1	2.1e-67	248.8
	BPAM22-1_SAMN07483363_METAG-scaffold_164081_1	mOTUs	BPAM22-1	SAMN07483363	marine			Class02	Styx	Styx01	61.9	189	63	3	2.3e-62	232.3
	BPAM22-1_SAMN07483363_METAG-scaffold_182671_1	mOTUs	BPAM22-1	SAMN07483363	marine			NA	NA	NA	40.2	92	22	2	1.2e-13	69.3
	BPAM22-1_SAMN07483363_METAG-scaffold_191547_1	mOTUs	BPAM22-1	SAMN07483363	marine			Class02	Okeano	Okeano02	100	91	0	0	3.5e-51	194.1
	BPAM22-1_SAMN07483363_METAG-scaffold_233805_1	mOTUs	BPAM22-1	SAMN07483363	marine			Class02	Styx	Styx01	87.2	141	18	0	4.2e-66	244.2
	BPAM22-1_SAMN07483363_METAG-scaffold_241118_1	mOTUs	BPAM22-1	SAMN07483363	marine			Class02	Styx	Styx04	98.5	137	2	0	1.1e-78	285.8
	BPAM22-1_SAMN07483363_METAG-scaffold_247678_1	mOTUs	BPAM22-1	SAMN07483363	marine			Class04	Demuto	Demuto09	79.5	195	28	2	1.3e-83	302.8
	BPAM22-1_SAMN07483363_METAG-scaffold_349389_1	mOTUs	BPAM22-1	SAMN07483363	marine			Class04	Demuto	Demuto07	98.4	122	2	0	2.3e-70	258.1
	BPAM22-1_SAMN07483363_METAG-scaffold_359066_1	mOTUs	BPAM22-1	SAMN07483363	marine			Class02	Okeano	Okeano01	58.7	121	44	2	2.3e-35	142.1
	BPAM22-1_SAMN07483363_METAG-scaffold_42290_1	mOTUs	BPAM22-1	SAMN07483363	marine			Class02	Okeano	Okeano01	98.1	53	1	0	3.5e-26	110.5
	BPAM22-1_SAMN07483363_METAG-scaffold_96261_1	mOTUs	BPAM22-1	SAMN07483363	marine			Class04	Demuto	Demuto02	93.2	117	8	0	4.2e-64	237.3
	BPAM22-1_SAMN07483364_METAG-scaffold_1486_4	mOTUs	BPAM22-1	SAMN07483364	marine			Class04	Demuto	Demuto02	100	631	0	0	0	1293.1
	BPAM22-1_SAMN07483364_METAG-scaffold_15045_1	mOTUs	BPAM22-1	SAMN07483364	marine			Class04	Demuto	Demuto02	97.4	156	4	0	8.8e-87	313.2
	BPAM22-1_SAMN07483364_METAG-scaffold_15045_2	mOTUs	BPAM22-1	SAMN07483364	marine			Class04	Demuto	Demuto02	90.9	417	37	1	2.6e-227	781.2
	BPAM22-1_SAMN07483365_METAG-scaffold_128828_2	mOTUs	BPAM22-1	SAMN07483365	marine			Class04	Demuto	Demuto07	100	70	0	0	5.2e-38	149.8
	BPAM22-1_SAMN07483365_METAG-scaffold_14677_1	mOTUs	BPAM22-1	SAMN07483365	marine			Class04	Demuto	Demuto07	92.1	555	42	1	3.1e-300	1023.8
	BPAM22-1_SAMN07483365_METAG-scaffold_190086_1	mOTUs	BPAM22-1	SAMN07483365	marine			Class02	Styx	Styx04	83.3	90	15	0	5.3e-43	166.8
	BPAM22-1_SAMN07483365_METAG-scaffold_299199_2	mOTUs	BPAM22-1	SAMN07483365	marine			Class04	Demuto	Demuto07	100	46	0	0	2.7e-24	103.6
	BPAM22-1_SAMN07483365_METAG-scaffold_321646_1	mOTUs	BPAM22-1	SAMN07483365	marine			Class02	Styx	Styx04	79.7	133	27	0	3.4e-62	231.1
	BPAM22-1_SAMN07483365_METAG-scaffold_63753_1	mOTUs	BPAM22-1	SAMN07483365	marine			NA	NA	NA	100	44	0	0	4.9e-21	93.2
	BPAM22-1_SAMN07483366_METAG-scaffold_21_20	mOTUs	BPAM22-1	SAMN07483366	marine			Class04	Demuto	Demuto09	100	739	0	0	0	1544.3
	BPAM22-1_SAMN07483366_METAG-scaffold_256512_1	mOTUs	BPAM22-1	SAMN07483366	marine			Class02	Okeano	Okeano01	97.6	82	2	0	6.5e-45	172.9
	BPAM22-1_SAMN07483366_METAG-scaffold_39150_1	mOTUs	BPAM22-1	SAMN07483366	marine			Class02	Okeano	Okeano01	75.6	209	47	2	9e-91	326.6
	BPAM22-1_SAMN07483370_METAG-scaffold_100975_1	mOTUs	BPAM22-1	SAMN07483370	marine			Class02	Styx	Styx04	61.2	240	83	3	4.8e-84	304.7
	BPAM22-1_SAMN07483370_METAG-scaffold_174716_1	mOTUs	BPAM22-1	SAMN07483370	marine			NA	NA	NA	34.2	231	139	6	1.9e-28	119.8
	BPAM22-1_SAMN07483370_METAG-scaffold_179388_1	mOTUs	BPAM22-1	SAMN07483370	marine			Class02	Okeano	Okeano01	66.7	90	30	0	4.8e-33	134.4
	BPAM22-1_SAMN07483370_METAG-scaffold_19216_1	mOTUs	BPAM22-1	SAMN07483370	marine			Class02	Styx	Styx01	86	121	16	1	8.5e-54	203
	BPAM22-1_SAMN07483370_METAG-scaffold_208972_1	mOTUs	BPAM22-1	SAMN07483370	marine			Class02	Styx	Styx01	99	104	1	0	3.8e-58	217.6
	BPAM22-1_SAMN07483370_METAG-scaffold_211460_1	mOTUs	BPAM22-1	SAMN07483370	marine			Class04	Demuto	Singleton	88.4	225	26	0	2.9e-124	438
	BPAM22-1_SAMN07483370_METAG-scaffold_237266_1	mOTUs	BPAM22-1	SAMN07483370	marine			Class02	Styx	Styx01	92.8	97	7	0	4.2e-47	180.6
	BPAM22-1_SAMN07483370_METAG-scaffold_325925_1	mOTUs	BPAM22-1	SAMN07483370	marine			NA	NA	NA	44.6	148	72	3	3.4e-28	118.2
	BPAM22-1_SAMN07483370_METAG-scaffold_4725_2	mOTUs	BPAM22-1	SAMN07483370	marine			Class02	Okeano	Okeano01	70.6	238	39	1	3e-95	341.7
	BPAM22-1_SAMN07483370_METAG-scaffold_4725_3	mOTUs	BPAM22-1	SAMN07483370	marine			Class02	Okeano	Okeano01	51.8	272	78	4	1e-65	243.8
	BPAM22-1_SAMN07483370_METAG-scaffold_55364_1	mOTUs	BPAM22-1	SAMN07483370	marine			Class02	Styx	Styx01	97.9	48	1	0	2.6e-23	101.3
	BPAM22-1_SAMN07483370_METAG-scaffold_55364_2	mOTUs	BPAM22-1	SAMN07483370	marine			Class02	Styx	Styx01	98.5	68	1	0	6.6e-33	133.3
	BPAM22-1_SAMN07483375_METAG-scaffold_126851_1	mOTUs	BPAM22-1	SAMN07483375	marine			Class02	Styx	Styx01	94.6	129	7	0	1.2e-65	242.7
	BPAM22-1_SAMN07483375_METAG-scaffold_507801_1	mOTUs	BPAM22-1	SAMN07483375	marine			Class04	Demuto	Demuto07	98.9	90	1	0	2e-51	195.3
	BPAM22-1_SAMN07483375_METAG-scaffold_537364_1	mOTUs	BPAM22-1	SAMN07483375	marine			Class02	Styx	Styx01	86.8	136	17	1	1.1e-62	232.6
	BPAM22-1_SAMN07483376_METAG-scaffold_117522_1	mOTUs	BPAM22-1	SAMN07483376	marine			Class02	Okeano	Okeano01	64	139	47	3	2.9e-40	158.3
	BPAM22-1_SAMN07483376_METAG-scaffold_127577_1	mOTUs	BPAM22-1	SAMN07483376	marine			Class04	Demuto	Demuto02	88.7	159	17	1	9.3e-79	286.6
	BPAM22-1_SAMN07483376_METAG-scaffold_49613_1	mOTUs	BPAM22-1	SAMN07483376	marine			Class04	Demuto	Demuto02	98.1	107	2	0	1.2e-60	225.7
	BPAM22-1_SAMN07483377_METAG-scaffold_230337_1	mOTUs	BPAM22-1	SAMN07483377	marine			Class02	Okeano	Okeano04	50.8	126	62	0	1.2e-36	146.4
	BPAM22-1_SAMN07483379_METAG-scaffold_263817_1	mOTUs	BPAM22-1	SAMN07483379	marine			Class02	Okeano	Okeano01	100	65	0	0	2.4e-32	132.1
[truncated: 19,820 more rows]

## Sheet: List projects
	Projects with high signal for Mirusviricota MCPs
	Focus on the projects with many hits for the Mirusviricota MCP
	Project_Id	Nb hit MCPs	Biome	Note
	TARA	7019	Marine	Tara Oceans
	BPAM22-1	2013	Marine	Australian Microbiome Initiative
	BUCK21-1	1390	Freshwater	Stratified freshwater lakes and ponds
	KRAE22-1	807	Freshwater	Canadian lakes
	SOLA22-1	749	Marine	2018 phytoplankton bloom at Helgoland in the North Sea
	KOPF15-1	622	Marine	Ocean Sampling Day
	KAVA23-1	439	Freshwater	Rimov reservoir (Reservoir in the Czech Republic)
	BILL18-1	420	Marine	bioGEOTRACES project
	NOWI19-1	376	Marine	Monterey Bay, California
	KRUG19-1	367	Marine	North Sea
	COLL22-1	292	Marine	Alaskan Arctic
	CAST23-1	260	Marine	Fjord in Patagonia
	COLA18-1	248	Marine	Arctic Ocean
	MEHR18-2	245	Freshwater	Rimov reservoir (Reservoir in the Czech Republic)
	KRUG19-2	218	Marine	2016 phytoplankton bloom at Helgoland in the North Sea
	ZHAN22-1	215	Marine	South China Sea
	WANG22-1	207	Marine biofilm	Marine biofilm
	LIAN20-1	194	Marine	Chaobai River in China
	SIER19-1	187	Marine	San Pedro Channel Pacific coast
	LARK21-1	183	Marine	Marine Bio-GO-SHIP
	AYLW17-1	177	Marine	ALOHA time series
	WILS17-1	176	Marine	ALOHA time series
	BAEC19-1	166	deep sea sediments	deep sea sediments from the Loki’s Castle hydrothermal vent area
	GLAS20-1	156	Marine	Sponge, macroalgae, and seawater from Geoffrey Bay, Magnetic Island
	MUNK22-1	154	Sewage	Sewage
	DLUG22-1	150	Marine	Atlantic ocean
	ZHEN22-1	144	Deep-see sediment	deep-sea sediments from Sourthwest Indian Ocean
	PRIE21-1	137	Marine	Fram Strait Greenland
	LUOE20-1	132	Marine	ALOHA time series
	EMOS17-1	125	Marine	Marine plankton
	SUNY21-1	118	Marine	Southern Ocean
	MAKI22-1	113	Marine	Atlantic ocean
	GIFF20-1	110	Marine	Galapagos archipelago
	SUTE22-1	109	Marine	Cariaco Basin Atlantic coast
	HEVR20-1	105	Marine	Red Sea
	YUYA23-1	104	Freshwater periphyton biofilms	Freshwater periphyton biofilms
	SCHU20-1	96	Marine	2009 phytoplankton bloom at Helgoland in the North Sea
	KOBI21-1	94	Marine	Ofunato Bay in Japan - Pacific
	BUSI22-1	93	glacier-fed streams	glacier-fed streams
	CAOS20-1	92	Marine	Polar marine
	TAOJ22-1	92	Marine	Jiaozhou Bay China - Pacific
	HAWL17-1	88	Marine	Fjord in Vancouver - Pacific
	GALA18-1	86
	CAST23-2	81
	SANC23-1	81
	WOOD18-1	80		Permafrost
	KIMD21-1	76
	SHAF22-1	74
	KIEF18-1	67
	ZHAN22-2	63
	ALNE20-1	62
	SACH19-1	62
	SONG20-1	60
	MARK18-1	58
	ALNE18-1	57
	STEI20-1	51
	POHA15-1	50
	KAGO19-1	49
	SUHA22-1	49
	HARO18-2	46
	MCMU21-1	44
	PUEN22-1	42
	COEL20-1	39
	JEGO21-1	38
	WIND23-1_Gp0561257-S001	37
	ZHAN22-5	34
	YOSH21-1	31
	MART15-1	28
	ZHAN22-3	28
	TANS21-1	27
	WIND23-1_Gp0561266-S001	27
	DUNC22-1	25
	JING18-1	24
	ZENG19-1	24
	SCHR19-1	23
	TIMM21-1	23
	BATS20-1	22
	LIUY22-1	22
	WIND23-1_Gp0561267-S001	22
	WIND23-1_Gp0561270-S001	22
	WANG18-1	21
	LAPP22-1	20
	DAMP20-1	19
	MEHR18-1	19
	SEON22-1	19
	WIND23-1_Gp0561269-S001	19
	COWA16-1	18
	ATLA15-1	17
	MEHR18-3	17
	FUCH17-1	16
	WIND23-1_Gp0561260-S001	16
	XULI22-1	15
	WANG21-1	14
	BOWM19-1	13
	FORT15-1	13
	MIZU16-1	13
	WIND23-1_Gp0561268-S001	13
	SATI15-1	12
	WEBE19-1	12
	WIND23-1_Gp0561258-S001	12
	XUSH22-1	12
	FUCH22-1	11
	HARO18-1	11
	SOME21-1	11
	ZHEN20-1	11
	ANAN16-1	10
	BERG17-1	10
	BERT20-1	10
	LUOR22-1	10
	WIND23-1_Gp0561264-S001	10
	SCHR21-1	9
	SHIN18-1	9
	KANT15-1	8
	WIND23-1_Gp0561261-S001	8
	WIND23-1_Gp0561263-S001	8
	ZHEN15-1	8
	BRAK15-1	7
	ROBB19-1	7
	ROTH18-1	7
	TULL18-1	7
	ASPL16-1	6
	HUGE15-1	6
	SUMM22-1	6
	TREM17-1	6
	DRIS22-1	5
	MICH18-1	5
	WIND23-1_Gp0561259-S001	5
	WIND23-1_Gp0561262-S001	5
	BEMA21-1	4
	DHAR22-1	4
	MCIN21-1	4
	NILS19-1	4
	SAWJ20-1	4
	SOUS19-1	4
	TSEM16-1	4
	WIND23-1_Gp0561256-S001	4
	WIND23-1_Gp0561265-S001	4
	ANAN14-1	3
	KIMY16-1	3
	NAPP22-1	3
	ROVI19-1	3
	RUSA22-1	3
	WILH17-1	3
	BAND20-1	2
	BORC21-1	2
	CARD22-1	2
	COST21-1	2
	DRAU22-1	2
	FORT21-1	2
	HEND19-1	2
	LIYI18-1	2
	MEHR18-4	2
	REYS20-1	2
	YANG21-1	2
	ZINK19-1	2
	BOEU19-1	1
	BROM17-1	1
	BUON19-1	1
	BUSC20-1	1
	DANK21-1_haib18CEM5453_HT5YVCCXY_SL357310	1
	DANK21-1_haib18CEM5453_HT5YVCCXY_SL357322	1
	DUAR15-1	1
	GUSA20-1	1
	HABI22-1	1
	JAHN19-1	1
	JOHN19-1	1
	JOJA21-1	1
	LEMO22-1	1
	LINN22-1	1
	LIUR22-1	1
	MEYE16-2	1
	ROSS18-1	1
	SHEN23-1	1
	THRA17-1	1
	YANG19-1	1

## Sheet: Orders across biomes
	Projects with high signal for Mirusviricota MCPs
	Focus on the projects with many hits for the Mirusviricota MCP
	Raw hit numbers:
	Orders	marine	Freshwater	Marine sediment	marine biofilm	Freshwater sediment	wastewater	Freshwater biofilm	glacier-fed streams	Soil peat	cold seep	catfish tank water	glacier	activated sludge	brackish sea	Salt Warsh	Amazon River-to-tropical Atlantic Ocean continuum	Thaw pond	groundwater	bioreactor	estuarine sediment	hydrothermal vent	soil	sponge	Subsurface	seawall biofilm	plastisphere	coral	Ship-worm	air	Subsurface sediment	human skin	#N/A	cow gut	Salt marsh	Sponge viral
	Demuto	5548			33											4	6					3													1	1
	Okeano	4513			33										5	4	1							2
	ExtraOrder1	63					2
	ExtraOrder10						1			1
	ExtraOrder11	567	143						1	2							2
	ExtraOrder12	13	4	37		11	6		2		9
	ExtraOrder13	306			1	3											1					1
	ExtraOrder2	10		3	1		1		1	1
	ExtraOrder3	1	4		1	2	1			1	4
	ExtraOrder4	2	1	1	2	5		2		1		1																					2
	ExtraOrder5	1	2	2		2		4	5	1	1	9	3						3
	ExtraOrder6	43							3	3	3	1		4						1				1
	ExtraOrder7	93	18	1	3			23		4			2											3					1			1
	ExtraOrder8	13			6			10		1
	ExtraOrder9	26	21	32	19	32	5	34	18	25	19	6	1	6					3		1	1							3
	Styx	2351	2633		18	2	69		4						11	8	1	12							1						2
	Sopora	53	4		21		1
	NA	3754	319	152	69	101	72	31	61	40	27	7	16	11	3	2	1		4	7	7	3	8	2	7	6	5	4		3	1	1		1
	Grand Total	17357	3149	228	207	158	158	104	95	80	63	24	22	21	19	18	12	12	10	8	8	8	8	8	8	6	5	4	4	3	3	2	2	1	1	1
	Percentages:
	Orders	marine	Freshwater	Marine sediment	marine biofilm	Freshwater sediment	wastewater	Freshwater biofilm	glacier-fed streams	Soil peat	cold seep	catfish tank water	glacier	activated sludge	brackish sea	Salt Warsh	Amazon River-to-tropical Atlantic Ocean continuum	Thaw pond	groundwater	bioreactor	estuarine sediment	hydrothermal vent	soil	sponge	Subsurface	seawall biofilm	plastisphere	coral	Ship-worm	air	Subsurface sediment	human skin	#N/A	cow gut	Salt marsh	Sponge viral
	Demuto	31.964	0	0	15.942	0	0	0	0	0	0	0	0	0	0	22.2222	50	0	0	0	0	37.5	0	0	0	0	0	0	0	0	0	0	0	0	100	100
	Okeano	26.001	0	0	15.942	0	0	0	0	0	0	0	0	0	26.3158	22.2222	8.33333	0	0	0	0	0	0	25	0	0	0	0	0	0	0	0	0	0	0	0
	ExtraOrder1	0.362966	0	0	0	0	1.26582	0	0	0	0	0	0	0	0	0	0	0	0	0	0	0	0	0	0	0	0	0	0	0	0	0	0	0	0	0
	ExtraOrder10	0	0	0	0	0	0.632911	0	0	1.25	0	0	0	0	0	0	0	0	0	0	0	0	0	0	0	0	0	0	0	0	0	0	0	0	0	0
	ExtraOrder11	3.26669	4.54112	0	0	0	0	0	1.05263	2.5	0	0	0	0	0	0	16.6667	0	0	0	0	0	0	0	0	0	0	0	0	0	0	0	0	0	0	0
	ExtraOrder12	0.0748977	0.127024	16.2281	0	6.96203	3.79747	0	2.10526	0	14.2857	0	0	0	0	0	0	0	0	0	0	0	0	0	0	0	0	0	0	0	0	0	0	0	0	0
	ExtraOrder13	1.76298	0	0	0.483092	1.89873	0	0	0	0	0	0	0	0	0	0	8.33333	0	0	0	0	12.5	0	0	0	0	0	0	0	0	0	0	0	0	0	0
	ExtraOrder2	0.0576136	0	1.31579	0.483092	0	0.632911	0	1.05263	1.25	0	0	0	0	0	0	0	0	0	0	0	0	0	0	0	0	0	0	0	0	0	0	0	0	0	0
	ExtraOrder3	0.00576136	0.127024	0	0.483092	1.26582	0.632911	0	0	1.25	6.34921	0	0	0	0	0	0	0	0	0	0	0	0	0	0	0	0	0	0	0	0	0	0	0	0	0
	ExtraOrder4	0.0115227	0.0317561	0.438596	0.966184	3.16456	0	1.92308	0	1.25	0	4.16667	0	0	0	0	0	0	0	0	0	0	0	0	0	0	0	0	0	0	0	0	100	0	0	0
	ExtraOrder5	0.00576136	0.0635122	0.877193	0	1.26582	0	3.84615	5.26316	1.25	1.5873	37.5	13.6364	0	0	0	0	0	30	0	0	0	0	0	0	0	0	0	0	0	0	0	0	0	0	0
	ExtraOrder6	0.247739	0	0	0	0	0	0	3.15789	3.75	4.7619	4.16667	0	19.0476	0	0	0	0	0	12.5	0	0	0	12.5	0	0	0	0	0	0	0	0	0	0	0	0
	ExtraOrder7	0.535807	0.57161	0.438596	1.44928	0	0	22.1154	0	5	0	0	9.09091	0	0	0	0	0	0	0	0	0	0	37.5	0	0	0	0	25	0	0	50	0	0	0	0
	ExtraOrder8	0.0748977	0	0	2.89855	0	0	9.61538	0	1.25	0	0	0	0	0	0	0	0	0	0	0	0	0	0	0	0	0	0	0	0	0	0	0	0	0	0
	ExtraOrder9	0.149795	0.666878	14.0351	9.17874	20.2532	3.16456	32.6923	18.9474	31.25	30.1587	25	4.54545	28.5714	0	0	0	0	30	0	12.5	12.5	0	0	0	0	0	0	75	0	0	0	0	0	0	0
	Styx	13.545	83.6138	0	8.69565	1.26582	43.6709	0	4.21053	0	0	0	0	0	57.8947	44.4444	8.33333	100	0	0	0	0	0	0	12.5	0	0	0	0	0	66.6667	0	0	0	0	0
	Sopora	0.305352	0.127024	0	10.1449	0	0.632911	0	0	0	0	0	0	0	0	0	0	0	0	0	0	0	0	0	0	0	0	0	0	0	0	0	0	0	0	0
	NA	21.6282	10.1302	66.6667	33.3333	63.9241	45.5696	29.8077	64.2105	50	42.8571	29.1667	72.7273	52.381	15.7895	11.1111	8.33333	0	40	87.5	87.5	37.5	100	25	87.5	100	100	100	0	100	33.3333	50	0	100	0	0
	Percentages for a selection of biomes:
	Orders	marine	Freshwater	Marine sediment	wastewater	glacier-fed streams	Soil peat	cold seep	glacier	groundwater
	Demuto	31.964	0	0	0	0	0	0	0	0
	Okeano	26.001	0	0	0	0	0	0	0	0
	ExtraOrder1	0.362966	0	0	1.26582	0	0	0	0	0
	ExtraOrder10	0	0	0	0.632911	0	1.25	0	0	0
	ExtraOrder11	3.26669	4.54112	0	0	1.05263	2.5	0	0	0
	ExtraOrder12	0.0748977	0.127024	16.2281	3.79747	2.10526	0	14.2857	0	0
	ExtraOrder13	1.76298	0	0	0	0	0	0	0	0
	ExtraOrder2	0.0576136	0	1.31579	0.632911	1.05263	1.25	0	0	0
	ExtraOrder3	0.00576136	0.127024	0	0.632911	0	1.25	6.34921	0	0
	ExtraOrder4	0.0115227	0.0317561	0.438596	0	0	1.25	0	0	0
	ExtraOrder5	0.00576136	0.0635122	0.877193	0	5.26316	1.25	1.5873	13.6364	30
	ExtraOrder6	0.247739	0	0	0	3.15789	3.75	4.7619	0	0
	ExtraOrder7	0.535807	0.57161	0.438596	0	0	5	0	9.09091	0
	ExtraOrder8	0.0748977	0	0	0	0	1.25	0	0	0
	ExtraOrder9	0.149795	0.666878	14.0351	3.16456	18.9474	31.25	30.1587	4.54545	30
	Styx	13.545	83.6138	0	43.6709	4.21053	0	0	0	0
	Sopora	0.305352	0.127024	0	0.632911	0	0	0	0	0
	NA	21.6282	10.1302	66.6667	45.5696	64.2105	50	42.8571	72.7273	40
	Percentages for a selection of biomes and orders:
	Row Labels	marine	Freshwater	Marine sediment	wastewater	glacier-fed streams	Soil peat	cold seep	glacier	groundwater
	Demuto	31.964	0	0	0	0	0	0	0	0
	Okeano	26.001	0	0	0	0	0	0	0	0
	Styx	13.545	83.6138	0	43.6709	4.21053	0	0	0	0
	Sopora	0.305352	0.127024	0	0.632911	0	0	0	0	0
	Other_Orders	6.55643	6.12893	33.3333	10.1266	31.5789	50	57.1429	27.2727	60
	NA	21.6282	10.1302	66.6667	45.5696	64.2105	50	42.8571	72.7273	40

## Sheet: MCPs vs  Mirus genomes
	Metagenomic MCPs versus MCPs in the genomes
	We perfomed a diamond blast (amino acid level) of metagenomic MCPs against MCPs occuring in the 1257 Mirusviricota genomes
	Query	Target	Target_Class	Target_Order	Target_Family	Percent Identity	Alignment length	Mismatches	gaps	start aligment query	end alignment query	start aligment target	end alignment target	evalue	bitscore
	ALNE18-1_SAMEA104408593_METAG-scaffold_140444_1	MIRUS_G_1337	Class04	Demuto	Demuto08	57.9	228	84	6	1	224	488	707	1.1e-65	243.4
	ALNE18-1_SAMEA104408593_METAG-scaffold_193178_1	MIRUS_G_0058	Class02	ExtraOrder13	Singleton	66.7	90	30	0	110	199	682	771	9.8e-32	130.6
	ALNE18-1_SAMEA104408594_METAG-scaffold_24339_1	MIRUS_G_0058	Class02	ExtraOrder13	Singleton	65.2	66	23	0	21	86	877	942	1.8e-24	105.1
	ALNE18-1_SAMEA104408594_METAG-scaffold_5964_1	MIRUS_G_0346	Class04	Demuto	Demuto01	44.6	841	385	18	3	794	2	810	2.9e-182	632.5
	ALNE18-1_SAMEA104408598_METAG-scaffold_1517_4	MIRUS_G_0268	Class02	Styx	Styx04	91	949	83	1	1	949	1	947	0	1707.2
	ALNE18-1_SAMEA104408598_METAG-scaffold_44131_1	MIRUS_G_1207	Class02	ExtraOrder13	ExtraFamily41	26.5	98	71	1	118	214	719	816	4e-06	46.2
	ALNE18-1_SAMEA104408599_METAG-scaffold_3270_5	MIRUS_G_1131	Class02	Sopora	Sopora01	74.4	780	188	6	1	778	1	770	0	1179.5
	ALNE18-1_SAMEA104408600_METAG-scaffold_85785_1	MIRUS_G_1131	Class02	Sopora	Sopora01	66.4	357	110	4	1	356	423	770	8.5e-134	470.3
	ALNE18-1_SAMEA104408601_METAG-scaffold_120261_1	MIRUS_G_1314	Class04	Demuto	Demuto11	38.3	248	125	7	29	262	522	755	5.6e-40	158.3
	ALNE18-1_SAMEA104408601_METAG-scaffold_17547_1	MIRUS_G_0378	Class04	Demuto	Demuto11	31.4	742	437	22	61	769	70	772	2.4e-77	283.9
	ALNE18-1_SAMEA104408601_METAG-scaffold_24315_1	MIRUS_G_0859	Class04	Demuto	Demuto10	43.2	81	46	0	434	514	108	188	4.1e-15	77
	ALNE18-1_SAMEA104408601_METAG-scaffold_323463_1	MIRUS_G_0854	Class02	Okeano	Okeano01	90.7	43	4	0	25	67	614	656	3e-21	94.4
	ALNE18-1_SAMEA104408601_METAG-scaffold_35739_3	MIRUS_G_0085	Class02	Styx	Styx05	92.2	103	8	0	1	103	755	857	8.7e-55	206.1
	ALNE18-1_SAMEA104408602_METAG-scaffold_276194_1	MIRUS_G_0085	Class02	Styx	Styx05	92.2	103	8	0	1	103	755	857	8.7e-55	206.1
	ALNE18-1_SAMEA104408602_METAG-scaffold_60485_1	MIRUS_G_1283	Class02	Okeano	Okeano01	39.7	63	37	1	1	62	465	527	1.7e-07	50.1
	ALNE18-1_SAMEA104408603_METAG-scaffold_157373_1	MIRUS_G_0159	Class02	Styx	Singleton	99.1	111	1	0	1	111	162	272	5.1e-61	226.9
	ALNE18-1_SAMEA104408603_METAG-scaffold_332788_1	MIRUS_G_0097	Class02	Styx	Styx04	84.4	109	9	3	7	114	230	331	1.7e-47	182.6
	ALNE18-1_SAMEA104408603_METAG-scaffold_337_25	MIRUS_G_0160	Class02	Styx	Styx05	94.9	236	12	0	1	236	435	670	1.6e-133	468.8
	ALNE18-1_SAMEA104408603_METAG-scaffold_337_26	MIRUS_G_0160	Class02	Styx	Styx05	97.6	250	6	0	1	250	182	431	3.1e-144	504.6
	ALNE18-1_SAMEA104408603_METAG-scaffold_337_27	MIRUS_G_0160	Class02	Styx	Styx05	100	157	0	0	1	157	1	157	2.8e-89	321.2
	ALNE18-1_SAMEA104408603_METAG-scaffold_99684_2	MIRUS_G_0197	Class04	Demuto	Demuto05	79	210	40	1	1	210	396	601	1.7e-102	365.5
	ALNE18-1_SAMEA104408604_METAG-scaffold_247293_1	MIRUS_G_0378	Class04	Demuto	Demuto11	36.3	91	53	2	72	157	681	771	2.3e-09	55.8
	ALNE18-1_SAMEA104408605_METAG-scaffold_172300_1	MIRUS_G_0854	Class02	Okeano	Okeano01	90.7	43	4	0	25	67	614	656	3e-21	94.4
	ALNE18-1_SAMEA104408606_METAG-scaffold_13058_1	MIRUS_G_0085	Class02	Styx	Styx05	72.4	105	20	2	2	101	757	857	4.4e-35	140.6
	ALNE18-1_SAMEA104408607_METAG-scaffold_1077_10	MIRUS_G_0920	Class02	Okeano	Okeano01	49.4	411	110	7	1	411	209	521	1.2e-91	330.5
	ALNE18-1_SAMEA104408607_METAG-scaffold_1077_11	MIRUS_G_0955	Class02	Okeano	Okeano01	55.4	166	73	1	4	169	484	648	3.7e-50	191.4
	ALNE18-1_SAMEA104408608_METAG-scaffold_13079_1	MIRUS_G_0085	Class02	Styx	Styx05	100	72	0	0	1	72	616	687	2.4e-41	161.8
	ALNE18-1_SAMEA104408608_METAG-scaffold_13079_2	MIRUS_G_0085	Class02	Styx	Styx05	72.4	105	20	2	2	101	757	857	4.4e-35	140.6
	ALNE18-1_SAMEA104408608_METAG-scaffold_16243_3	MIRUS_G_0159	Class02	Styx	Singleton	100	83	0	0	1	83	1	83	2.3e-46	178.3
	ALNE18-1_SAMEA104408608_METAG-scaffold_5405_1	MIRUS_G_0481	Class02	Styx	Styx04	49.8	275	130	3	124	391	1031	1304	1.2e-69	257.3
	ALNE18-1_SAMEA104408608_METAG-scaffold_5959_3	MIRUS_G_0159	Class02	Styx	Singleton	80.3	117	20	1	1	114	581	697	2.6e-52	198
	ALNE18-1_SAMEA104408608_METAG-scaffold_64244_1	MIRUS_G_0159	Class02	Styx	Singleton	92.5	53	4	0	84	136	418	470	4.6e-26	111.3
	ALNE18-1_SAMEA104408609_METAG-scaffold_1043_4	MIRUS_G_0085	Class02	Styx	Styx05	66.3	882	207	17	1	828	12	857	0	1083.9
	ALNE18-1_SAMEA104408609_METAG-scaffold_14240_3	MIRUS_G_0159	Class02	Styx	Singleton	100	83	0	0	1	83	1	83	2.3e-46	178.3
	ALNE18-1_SAMEA104408609_METAG-scaffold_20914_1	MIRUS_G_0159	Class02	Styx	Singleton	86.2	224	28	1	1	221	474	697	1.9e-115	408.7
	ALNE18-1_SAMEA104408609_METAG-scaffold_6102_2	MIRUS_G_0481	Class02	Styx	Styx04	50.6	265	123	3	1	258	1041	1304	6.9e-69	254.2
	ALNE18-1_SAMEA104408610_METAG-scaffold_110675_1	MIRUS_G_0676	Class04	Demuto	Demuto10	70.8	48	14	0	1	48	181	228	6.1e-19	85.9
	ALNE18-1_SAMEA104408610_METAG-scaffold_20615_1	MIRUS_G_0856	Class04	Demuto	Demuto02	100	606	0	0	1	606	1	606	0	1270
	ALNE18-1_SAMEA104408611_METAG-scaffold_12165_3	MIRUS_G_0676	Class04	Demuto	Demuto10	70.8	48	14	0	1	48	181	228	6.1e-19	85.9
	ALNE18-1_SAMEA104408611_METAG-scaffold_12165_4	MIRUS_G_0676	Class04	Demuto	Demuto10	64.5	76	10	1	1	76	120	178	5.6e-21	94
	ALNE18-1_SAMEA104408611_METAG-scaffold_23137_1	MIRUS_G_0278	Class02	ExtraOrder13	ExtraFamily41	38.4	297	145	7	445	707	1049	1341	1.6e-51	198
	ALNE18-1_SAMEA104408611_METAG-scaffold_2334_5	No hit	NA	NA	NA	0
	ALNE18-1_SAMEA104408611_METAG-scaffold_3756_2	MIRUS_G_0856	Class04	Demuto	Demuto02	100	606	0	0	1	606	1	606	0	1270
	ALNE18-1_SAMEA104408613_METAG-scaffold_26008_2	MIRUS_G_0676	Class04	Demuto	Demuto10	70.8	48	14	0	1	48	181	228	6.1e-19	85.9
	ALNE18-1_SAMEA104408613_METAG-scaffold_26008_3	MIRUS_G_0676	Class04	Demuto	Demuto10	64.5	76	10	1	1	76	120	178	5.6e-21	94
	ALNE18-1_SAMEA104408614_METAG-scaffold_164812_1	MIRUS_G_0676	Class04	Demuto	Demuto10	70.8	48	14	0	1	48	181	228	6.1e-19	85.9
	ALNE18-1_SAMEA104408615_METAG-scaffold_70164_1	MIRUS_G_0676	Class04	Demuto	Demuto10	66.3	83	11	1	13	95	113	178	1.9e-25	109
	ALNE18-1_SAMEA104408616_METAG-scaffold_241311_1	MIRUS_G_0496	Class02	Okeano	Okeano01	97.2	36	1	0	16	51	127	162	1.1e-16	78.6
	ALNE18-1_SAMEA104408616_METAG-scaffold_65678_1	MIRUS_G_0937	Class02	Okeano	Okeano01	44.8	286	77	9	180	461	511	719	2.3e-54	206.8
	ALNE18-1_SAMEA104408616_METAG-scaffold_681_1	No hit	NA	NA	NA	0
	ALNE18-1_SAMEA104408619_METAG-scaffold_299580_1	MIRUS_G_0593	Class04	ExtraOrder1	ExtraFamily06	94.4	107	6	0	5	111	1	107	4.9e-58	217.2
	ALNE18-1_SAMEA104408619_METAG-scaffold_85234_1	MIRUS_G_0937	Class02	Okeano	Okeano01	84.5	142	21	1	1	141	578	719	3.4e-70	257.7
	ALNE18-1_SAMEA104408620_METAG-scaffold_99640_1	MIRUS_G_0977	Class01	ExtraOrder11	ExtraFamily30	32.1	162	103	3	14	171	745	903	3.4e-16	78.6
	ALNE18-1_SAMEA104408621_METAG-scaffold_156508_1	MIRUS_G_0082	Class04	Demuto	Demuto05	89.1	192	21	0	1	192	517	708	3.5e-102	364.4
	ALNE18-1_SAMEA104408621_METAG-scaffold_20102_1	MIRUS_G_0418	Class04	Demuto	Demuto02	74.3	643	139	6	5	640	1	624	2.1e-284	971.5
	ALNE18-1_SAMEA104408692_METAG-scaffold_149255_1	MIRUS_G_0824	Class02	Okeano	Okeano01	96.7	92	3	0	1	92	279	370	2.1e-48	184.9
	ALNE18-1_SAMEA104408692_METAG-scaffold_172805_1	MIRUS_G_1046	Class02	Okeano	Okeano01	87	46	6	0	11	56	99	144	2.9e-18	84.3
	ALNE20-1_SAMEA6236680_METAG-scaffold_12985_1	MIRUS_G_0067	Class01	ExtraOrder11	ExtraFamily32	31.2	1335	724	33	5	1175	58	1361	2.4e-161	563.5
	ALNE20-1_SAMEA6236680_METAG-scaffold_171921_1	MIRUS_G_0451	Class02	Styx	Styx01	100	68	0	0	1	68	306	373	1.2e-33	135.6
	ALNE20-1_SAMEA6236684_METAG-scaffold_16998_2	MIRUS_G_1389	Class01	ExtraOrder11	ExtraFamily30	82.2	90	14	1	7	94	8	97	1.1e-39	156
	ALNE20-1_SAMEA6236684_METAG-scaffold_16998_3	MIRUS_G_1389	Class01	ExtraOrder11	ExtraFamily30	78.2	124	27	0	1	124	107	230	2.1e-55	208.4
	ALNE20-1_SAMEA6236684_METAG-scaffold_43117_1	MIRUS_G_0277	Class01	ExtraOrder11	ExtraFamily29	53.5	71	33	0	233	303	809	879	1.6e-17	84
	ALNE20-1_SAMEA6236684_METAG-scaffold_43117_2	MIRUS_G_1372	Class01	ExtraOrder11	ExtraFamily29	43.1	174	85	5	1	163	297	467	3.4e-35	141.7
	ALNE20-1_SAMEA6236684_METAG-scaffold_61975_1	MIRUS_G_0677	Class02	Styx	Styx01	71.6	162	46	0	1	162	160	321	4.8e-68	250.8
	ALNE20-1_SAMEA6236685_METAG-scaffold_11441_1	MIRUS_G_0898	Class02	Styx	Styx01	50.2	518	231	8	1	506	153	655	3.5e-141	495.4
	ALNE20-1_SAMEA6236687_METAG-scaffold_106098_1	MIRUS_G_0437	Class02	Styx	Styx04	66.7	57	19	0	32	88	61	117	1e-16	79.3
	ALNE20-1_SAMEA6236687_METAG-scaffold_18664_2	MIRUS_G_0814	Class02	Styx	Styx01	88.4	198	23	0	1	198	1	198	8.1e-102	363.2
	ALNE20-1_SAMEA6236687_METAG-scaffold_18664_3	MIRUS_G_0844	Class02	Styx	Styx01	82.7	220	32	2	19	234	227	444	9.7e-108	383.3
	ALNE20-1_SAMEA6236687_METAG-scaffold_19090_1	MIRUS_G_1009	Class02	Styx	Styx01	54.4	631	233	12	3	595	61	674	5.8e-188	651
	ALNE20-1_SAMEA6236687_METAG-scaffold_25242_1	MIRUS_G_1224	Class02	Styx	Styx01	99	104	1	0	1	104	1	104	2.8e-58	218
	ALNE20-1_SAMEA6236687_METAG-scaffold_272404_1	MIRUS_G_0770	Class02	Styx	Styx01	98.3	58	1	0	1	58	39	96	1.2e-29	122.9
	ALNE20-1_SAMEA6236688_METAG-scaffold_2377_5	MIRUS_G_0902	Class02	Styx	Styx04	51.5	748	236	15	3	731	1	640	1.4e-202	699.9
	ALNE20-1_SAMEA6236689_METAG-scaffold_135904_1	MIRUS_G_0030	Class02	Styx	Styx04	51.3	271	106	8	7	259	1208	1470	1.5e-66	246.5
	ALNE20-1_SAMEA6236689_METAG-scaffold_7026_2	MIRUS_G_0661	Class01	ExtraOrder11	ExtraFamily29	80.9	204	39	0	9	212	968	1171	4.3e-101	360.9
	ALNE20-1_SAMEA6236689_METAG-scaffold_7026_3	MIRUS_G_0661	Class01	ExtraOrder11	ExtraFamily29	62.3	796	268	10	1	771	181	969	6.9e-285	973.4
	ALNE20-1_SAMEA6236689_METAG-scaffold_7026_4	MIRUS_G_0661	Class01	ExtraOrder11	ExtraFamily29	84.7	85	13	0	1	85	37	121	1.9e-40	158.3
	ALNE20-1_SAMEA6236690_METAG-scaffold_147353_1	MIRUS_G_0700	Class02	Okeano	Okeano03	58.3	108	12	1	1	108	108	182	1.7e-29	122.1
	ALNE20-1_SAMEA6236690_METAG-scaffold_51991_2	MIRUS_G_0455	Class02	Sopora	Sopora01	100	142	0	0	1	142	1	142	4.8e-80	290.4
	ALNE20-1_SAMEA6236690_METAG-scaffold_77218_1	MIRUS_G_0700	Class02	Okeano	Okeano03	53.7	296	131	3	59	354	446	735	3.2e-88	318.9
	ALNE20-1_SAMEA6236691_METAG-scaffold_142211_1	MIRUS_G_0700	Class02	Okeano	Okeano03	63.7	212	44	1	10	221	4	182	8.6e-76	276.9
	ALNE20-1_SAMEA6236693_METAG-scaffold_124267_1	MIRUS_G_0030	Class02	Styx	Styx04	70.8	137	38	2	32	166	1208	1344	6.6e-54	204.1
	ALNE20-1_SAMEA6236696_METAG-scaffold_199273_1	MIRUS_G_0030	Class02	Styx	Styx04	43.2	220	105	8	1	205	1256	1470	1.2e-37	150.2
	ALNE20-1_SAMEA6236696_METAG-scaffold_30745_2	MIRUS_G_0661	Class01	ExtraOrder11	ExtraFamily29	80.9	204	39	0	9	212	968	1171	4.3e-101	360.9
	ALNE20-1_SAMEA6236696_METAG-scaffold_30745_3	MIRUS_G_0796	Class01	ExtraOrder11	ExtraFamily29	53.1	245	104	4	1	237	672	913	9.6e-66	243.8
	ALNE20-1_SAMEA6236696_METAG-scaffold_4448_2	MIRUS_G_0661	Class01	ExtraOrder11	ExtraFamily29	84.7	85	13	0	1	85	37	121	1.9e-40	158.3
	ALNE20-1_SAMEA6236697_METAG-scaffold_3392_7	MIRUS_G_1182	Class02	Okeano	Okeano01	61	292	102	3	30	321	434	713	1.9e-103	369.4
	ALNE20-1_SAMEA6236697_METAG-scaffold_359363_1	MIRUS_G_0184	Class02	ExtraOrder13	ExtraFamily39	47.4	95	49	1	4	98	213	306	4e-21	94.4
	ALNE20-1_SAMEA6236697_METAG-scaffold_37120_1	MIRUS_G_0926	Class02	Okeano	Okeano01	64.8	88	31	0	7	94	14	101	7.3e-32	129.8
	ALNE20-1_SAMEA6236697_METAG-scaffold_37120_2	MIRUS_G_0552	Class02	Okeano	Okeano01	83.7	49	8	0	1	49	116	164	3.3e-19	87
	ALNE20-1_SAMEA6236697_METAG-scaffold_63415_3	MIRUS_G_0421	Class02	ExtraOrder13	ExtraFamily41	42.2	116	56	4	32	140	868	979	1.4e-21	96.3
	ALNE20-1_SAMEA6236698_METAG-scaffold_100241_1	MIRUS_G_0030	Class02	Styx	Styx04	36.5	189	100	8	1	174	1287	1470	7.1e-20	90.9
	ALNE20-1_SAMEA6236698_METAG-scaffold_24609_1	MIRUS_G_1236	Class02	Okeano	Okeano01	83.9	56	9	0	25	80	42	97	4.4e-25	107.1
	ALNE20-1_SAMEA6236698_METAG-scaffold_24609_2	MIRUS_G_0552	Class02	Okeano	Okeano01	83.7	49	8	0	1	49	116	164	3.3e-19	87
	ALNE20-1_SAMEA6236698_METAG-scaffold_67203_1	MIRUS_G_0410	Class02	Okeano	Okeano01	70.4	71	21	0	2	72	622	692	1.2e-27	115.5
	ALNE20-1_SAMEA6236700_METAG-scaffold_160984_1	MIRUS_G_0097	Class02	Styx	Styx04	46.9	162	79	4	1	161	629	784	8.8e-38	150.2
	ALNE20-1_SAMEA6236700_METAG-scaffold_228235_1	MIRUS_G_0100	NA	NA	NA	53.8	80	21	2	1	64	281	360	8.5e-19	87.4
	ALNE20-1_SAMEA6236701_METAG-scaffold_199821_1	MIRUS_G_0995	Class02	Okeano	Okeano01	52.2	178	77	2	5	182	547	716	7.3e-52	197.2
	ALNE20-1_SAMEA6236701_METAG-scaffold_311628_1	MIRUS_G_0552	Class02	Okeano	Okeano01	83.7	49	8	0	1	49	116	164	3.3e-19	87
	ALNE20-1_SAMEA6236702_METAG-scaffold_198093_1	MIRUS_G_0924	Class02	Okeano	Okeano01	67.5	123	35	2	1	121	373	492	1.2e-37	149.4
	ALNE20-1_SAMEA6236702_METAG-scaffold_272626_1	MIRUS_G_0410	Class02	Okeano	Okeano01	70.4	71	21	0	2	72	622	692	1.2e-27	115.5
	ALNE20-1_SAMEA6236702_METAG-scaffold_321046_1	MIRUS_G_0914	Class02	Okeano	Okeano01	66.7	51	17	0	1	51	55	105	1.6e-15	74.7
	ALNE20-1_SAMEA6236702_METAG-scaffold_57016_1	MIRUS_G_0926	Class02	Okeano	Okeano01	63.6	88	32	0	7	94	14	101	4e-30	124
	ALNE20-1_SAMEA6236702_METAG-scaffold_58286_2	MIRUS_G_0552	Class02	Okeano	Okeano01	83.7	49	8	0	1	49	116	164	3.3e-19	87
	ALNE20-1_SAMEA6236702_METAG-scaffold_61078_1	MIRUS_G_0924	Class02	Okeano	Okeano01	82.7	75	13	0	1	75	573	647	1.7e-34	138.7
	ALNE20-1_SAMEA6236704_METAG-scaffold_107107_1	MIRUS_G_0924	Class02	Okeano	Okeano01	98.1	54	1	0	7	60	242	295	9.6e-26	109.8
	ALNE20-1_SAMEA6236704_METAG-scaffold_11077_1	MIRUS_G_0926	Class02	Okeano	Okeano01	64.8	88	31	0	7	94	14	101	7.3e-32	129.8
	ALNE20-1_SAMEA6236704_METAG-scaffold_11077_2	MIRUS_G_0552	Class02	Okeano	Okeano01	83.7	49	8	0	1	49	116	164	3.3e-19	87
	ALNE20-1_SAMEA6236704_METAG-scaffold_11077_3	MIRUS_G_0525	Class02	Okeano	Okeano01	49.5	570	224	11	1	568	231	738	2.7e-142	499.2
	ALNE20-1_SAMEA6236707_METAG-scaffold_186144_1	MIRUS_G_0502	Class02	Styx	Styx05	78.5	163	34	1	1	163	270	431	2.9e-74	271.6
	ALNE20-1_SAMEA6236707_METAG-scaffold_74380_1	MIRUS_G_0030	Class02	Styx	Styx04	52	204	80	7	1	189	1220	1420	1.4e-47	183
	ALNE20-1_SAMEA6236708_METAG-scaffold_163_18	MIRUS_G_0332	Class04	ExtraOrder7	Singleton	100	1369	0	0	22	1390	1	1369	0	2612
	ALNE20-1_SAMEA6236710_METAG-scaffold_1682_2	MIRUS_G_0649	Class04	Demuto	Demuto02	100	614	0	0	1	614	1	614	0	1257.7
	ALNE20-1_SAMEA6236710_METAG-scaffold_4197_4	MIRUS_G_0770	Class02	Styx	Styx01	100	96	0	0	7	102	1	96	1.7e-52	199.1
	ALNE20-1_SAMEA6236710_METAG-scaffold_4197_5	MIRUS_G_0451	Class02	Styx	Styx01	96.3	82	3	0	14	95	292	373	8.8e-40	156.4
	ALNE20-1_SAMEA6236710_METAG-scaffold_4197_6	MIRUS_G_0770	Class02	Styx	Styx01	99.5	395	2	0	12	406	261	655	7.9e-221	759.6
	ALNE20-1_SAMEA6236711_METAG-scaffold_128142_1	MIRUS_G_0649	Class04	Demuto	Demuto02	95.4	131	5	1	1	131	485	614	2.9e-71	261.2
	ALNE20-1_SAMEA6236723_METAG-scaffold_124804_1	MIRUS_G_0322	Class01	ExtraOrder11	ExtraFamily29	96.3	164	6	0	1	164	48	211	7.3e-91	326.6
	ALNE20-1_SAMEA6236726_METAG-scaffold_15928_1	MIRUS_G_0649	Class04	Demuto	Demuto02	100	614	0	0	1	614	1	614	0	1257.7
	ALNE20-1_SAMEA6236729_METAG-scaffold_139982_1	MIRUS_G_0864	Class02	Okeano	Okeano01	87.1	62	8	0	1	62	236	297	7.5e-28	115.9
	ANAN14-1_SAMN02727528_METAG-scaffold_184420_1	MIRUS_G_0147	Class04	Demuto	Demuto05	39.7	78	43	2	5	80	516	591	4.2e-12	63.9
	ANAN14-1_SAMN02727530_METAG-scaffold_174414_1	MIRUS_G_0058	Class02	ExtraOrder13	Singleton	51	196	83	4	1	183	747	942	5.5e-52	197.6
	ANAN14-1_SAMN02727530_METAG-scaffold_64441_2	MIRUS_G_0400	Class04	Demuto	Demuto02	70.1	137	41	0	3	139	473	609	1.3e-52	199.5
	ANAN16-1_SAMN03203002-S001_METAG-scaffold_11662_1	MIRUS_G_0021	Class04	ExtraOrder5	ExtraFamily16	96.2	702	22	1	1	702	537	1233	0	1396.7
	ANAN16-1_SAMN03203003-S001_METAG-scaffold_9398_1	MIRUS_G_0021	Class04	ExtraOrder5	ExtraFamily16	100	1153	0	0	1	1153	81	1233	0	2382.4
	ANAN16-1_SAMN03203005-S001_METAG-scaffold_112_70	MIRUS_G_0021	Class04	ExtraOrder5	ExtraFamily16	100	1233	0	0	1	1233	1	1233	0	2544.6
	ANAN16-1_SAMN03842431-S001_METAG-scaffold_373221_1	MIRUS_G_1332	Class03	ExtraOrder9	ExtraFamily26	99.3	402	3	0	24	425	3	404	3.5e-243	833.9
	ANAN16-1_SAMN03842431-S001_METAG-scaffold_741107_1	MIRUS_G_0302	Class02	ExtraOrder12	ExtraFamily37	45.7	129	63	1	109	230	1216	1344	7.5e-25	107.8
	ANAN16-1_SAMN03842433-S001_METAG-scaffold_31022_1	MIRUS_G_0278	Class02	ExtraOrder13	ExtraFamily41	22.8	232	161	5	72	286	1029	1259	6.1e-10	58.9
	ANAN16-1_SAMN03842433-S001_METAG-scaffold_365034_1	MIRUS_G_0796	Class01	ExtraOrder11	ExtraFamily29	23.2	220	135	8	2	204	886	1088	2.5e-06	46.2
	ANAN16-1_SAMN03842433-S001_METAG-scaffold_57033_2	MIRUS_G_0146	Class03	ExtraOrder9	ExtraFamily26	58.2	364	152	0	1	364	1	364	1.4e-123	436.8
	ANAN16-1_SAMN03842433-S001_METAG-scaffold_59314_6	MIRUS_G_1332	Class03	ExtraOrder9	ExtraFamily26	99.7	392	1	0	1	392	13	404	9e-238	815.8
	ANAN16-1_SAMN03842447-S001_METAG-scaffold_15332_1	MIRUS_G_0376	Class03	ExtraOrder9	ExtraFamily20	32.8	125	83	1	304	428	739	862	7.6e-12	65.9
	ASPL16-1_SAMN05150081_METAG-scaffold_18248_2	MIRUS_G_1224	Class02	Styx	Styx01	100	104	0	0	1	104	1	104	5.1e-59	220.3
	ASPL16-1_SAMN05150081_METAG-scaffold_18248_3	MIRUS_G_1224	Class02	Styx	Styx01	95.3	129	6	0	5	133	105	233	4.2e-66	245
	ASPL16-1_SAMN05150081_METAG-scaffold_56200_1	MIRUS_G_0814	Class02	Styx	Styx01	87.9	198	24	0	1	198	1	198	9e-101	359.8
	ASPL16-1_SAMN05150086_METAG-scaffold_52192_1	MIRUS_G_0937	Class02	Okeano	Okeano01	87.7	122	14	1	1	121	598	719	1.7e-62	231.9
	ASPL16-1_SAMN05150086_METAG-scaffold_56467_1	MIRUS_G_0160	Class02	Styx	Styx05	72.4	163	43	1	1	161	508	670	1.2e-66	246.1
	ASPL16-1_SAMN05150090_METAG-scaffold_224618_1	MIRUS_G_0937	Class02	Okeano	Okeano01	84.5	142	21	1	1	141	578	719	7.6e-70	256.5
	ATLA15-1_SAMN03981636-S001_METAG-scaffold_1199852_1	MIRUS_G_0427	Class02	ExtraOrder12	ExtraFamily38	61.3	75	29	0	2	76	94	168	2.6e-23	101.3
	ATLA15-1_SAMN03981637-S001_METAG-scaffold_1105275_1	MIRUS_G_0831	Class03	ExtraOrder9	ExtraFamily22	36.7	166	104	1	1	165	1	166	8.4e-29	120.6
	ATLA15-1_SAMN03981641-S001_METAG-scaffold_1267696_1	MIRUS_G_0520	Class03	ExtraOrder9	ExtraFamily21	59.6	141	55	2	1	139	852	992	6.3e-48	183.7
	ATLA15-1_SAMN03981641-S001_METAG-scaffold_524283_1	MIRUS_G_0736	Class03	ExtraOrder9	Singleton	38.1	218	130	5	1	214	236	452	5.1e-37	148.3
	ATLA15-1_SAMN03981644-S001_METAG-scaffold_78289_2	MIRUS_G_0520	Class03	ExtraOrder9	ExtraFamily21	31.4	188	121	4	3	187	781	963	2.5e-19	89.4
	ATLA15-1_SAMN03981645-S001_METAG-scaffold_134928_1	MIRUS_G_0834	Class02	ExtraOrder12	ExtraFamily38	48.5	136	50	1	9	144	261	376	8e-30	123.6
	ATLA15-1_SAMN03981654-S001_METAG-scaffold_291374_1	MIRUS_G_0658	Class02	ExtraOrder12	Singleton	48.9	262	132	2	2	261	1064	1325	2.4e-69	255.8
	ATLA15-1_SAMN03981654-S001_METAG-scaffold_72255_1	MIRUS_G_0373	Class02	ExtraOrder12	ExtraFamily37	28.9	304	188	8	1	302	1223	1500	1.8e-34	140.2
	ATLA15-1_SAMN03981655-S001_METAG-scaffold_1109_11	MIRUS_G_0659	Class02	ExtraOrder12	Singleton	100	1008	0	0	1	1008	27	1034	0	2025.4
	ATLA15-1_SAMN03981657-S001_METAG-scaffold_5817_5	MIRUS_G_0638	Class03	ExtraOrder9	ExtraFamily23	24.1	290	189	9	1153	1439	730	991	1e-12	70.1
	ATLA15-1_SAMN03981657-S001_METAG-scaffold_731326_1	MIRUS_G_0653	Class03	ExtraOrder9	Singleton	49.7	191	96	0	33	223	1086	1276	4.7e-50	191.4
	ATLA15-1_SAMN03981658-S001_METAG-scaffold_7721_1	MIRUS_G_0110	Class04	ExtraOrder3	ExtraFamily18	25.4	114	84	1	46	159	963	1075	2.4e-07	50.1
	ATLA15-1_SAMN03981659-S001_METAG-scaffold_1042979_1	MIRUS_G_0963	Class04	Demuto	Demuto05	32.8	241	137	5	1	233	373	596	4.1e-31	128.6
	ATLA15-1_SAMN03981661-S001_METAG-scaffold_1650634_1	MIRUS_G_0364	Class03	ExtraOrder9	ExtraFamily25	43.8	130	66	4	2	129	1147	1271	4.1e-22	98.2
	ATLA15-1_SAMN03981661-S001_METAG-scaffold_652476_1	MIRUS_G_0373	Class02	ExtraOrder12	ExtraFamily37	36.2	221	132	6	1	219	1300	1513	5.8e-32	131.3
	ATLA15-1_SAMN03981664-S001_METAG-scaffold_650292_1	MIRUS_G_0011	Class03	ExtraOrder9	ExtraFamily23	33.7	258	162	5	2	256	959	1210	2.4e-37	149.4
	ATLA15-1_SAMN03981676-S001_METAG-scaffold_128038_1	MIRUS_G_0011	Class03	ExtraOrder9	ExtraFamily23	30.6	324	211	6	2	312	887	1209	4.8e-40	158.7
	AYLW17-1_SAMN06183599_METAG-scaffold_31523_1	MIRUS_G_0397	Class01	ExtraOrder11	ExtraFamily33	69	168	48	2	1	165	1	167	1.1e-65	243
	AYLW17-1_SAMN06183600_METAG-scaffold_113700_1	MIRUS_G_1097	Class04	Demuto	Demuto05	89.9	129	13	0	1	129	565	693	5e-68	250.4
	AYLW17-1_SAMN06183600_METAG-scaffold_17689_3	MIRUS_G_0397	Class01	ExtraOrder11	ExtraFamily33	68.3	167	51	1	1	165	1	167	1.1e-65	243
	AYLW17-1_SAMN06183601_METAG-scaffold_89890_1	MIRUS_G_0036	Class01	ExtraOrder11	Singleton	87.5	96	12	0	2	97	39	134	1.8e-49	188.3
	AYLW17-1_SAMN06183602_METAG-scaffold_27801_3	MIRUS_G_0036	Class01	ExtraOrder11	Singleton	88.5	96	11	0	2	97	39	134	1.3e-50	192.2
	AYLW17-1_SAMN06183602_METAG-scaffold_8463_4	MIRUS_G_0036	Class01	ExtraOrder11	Singleton	39.1	207	112	6	1	202	725	922	1.1e-34	140.6
	AYLW17-1_SAMN06183603_METAG-scaffold_8483_3	MIRUS_G_0397	Class01	ExtraOrder11	ExtraFamily33	67.3	162	51	1	8	167	6	167	1.1e-62	233
	AYLW17-1_SAMN06183604_METAG-scaffold_2264_12	MIRUS_G_0371	Class01	ExtraOrder11	ExtraFamily33	77.8	45	10	0	2	46	674	718	2.3e-15	73.9
	AYLW17-1_SAMN06183604_METAG-scaffold_38139_1	MIRUS_G_0601	Class04	Demuto	Demuto05	86.9	84	11	0	1	84	597	680	6.2e-43	166.4
	AYLW17-1_SAMN06183604_METAG-scaffold_45132_1	MIRUS_G_1097	Class04	Demuto	Demuto05	87	422	54	1	1	421	159	580	1.4e-220	758.8
	AYLW17-1_SAMN06183604_METAG-scaffold_53691_1	MIRUS_G_0371	Class01	ExtraOrder11	ExtraFamily33	63.3	60	22	0	242	301	643	702	1.4e-18	87.4
	AYLW17-1_SAMN06183604_METAG-scaffold_587_3	MIRUS_G_0397	Class01	ExtraOrder11	ExtraFamily33	69	168	48	2	1	165	1	167	1.1e-65	243
	AYLW17-1_SAMN06183605_METAG-scaffold_4042_2	MIRUS_G_0397	Class01	ExtraOrder11	ExtraFamily33	67.3	162	51	1	8	167	6	167	1.1e-62	233
	AYLW17-1_SAMN06183606_METAG-scaffold_2185_1	MIRUS_G_0371	Class01	ExtraOrder11	ExtraFamily33	77.8	45	10	0	2	46	674	718	2.3e-15	73.9
	AYLW17-1_SAMN06183606_METAG-scaffold_2185_2	MIRUS_G_0036	Class01	ExtraOrder11	Singleton	39.1	202	109	6	1	197	730	922	7.9e-33	134.4
	AYLW17-1_SAMN06183606_METAG-scaffold_9715_1	MIRUS_G_0397	Class01	ExtraOrder11	ExtraFamily33	67.5	163	49	2	8	167	6	167	4.2e-62	231.1
	AYLW17-1_SAMN06183607_METAG-scaffold_17396_2	MIRUS_G_0397	Class01	ExtraOrder11	ExtraFamily33	69	168	48	2	1	165	1	167	8e-66	243.4
	AYLW17-1_SAMN06183607_METAG-scaffold_3898_1	MIRUS_G_0371	Class01	ExtraOrder11	ExtraFamily33	77.8	45	10	0	2	46	674	718	2.3e-15	73.9
	AYLW17-1_SAMN06183607_METAG-scaffold_3898_2	MIRUS_G_0036	Class01	ExtraOrder11	Singleton	39.6	207	111	6	1	202	725	922	6e-36	144.8
	AYLW17-1_SAMN06183608_METAG-scaffold_59677_1	MIRUS_G_0036	Class01	ExtraOrder11	Singleton	88.5	96	11	0	2	97	39	134	1.3e-50	192.2
	AYLW17-1_SAMN06183609_METAG-scaffold_13920_1	MIRUS_G_0036	Class01	ExtraOrder11	Singleton	87.5	96	12	0	2	97	39	134	1.4e-49	188.7
	AYLW17-1_SAMN06183609_METAG-scaffold_41993_1	MIRUS_G_0753	Class04	Demuto	Demuto05	81.5	119	22	0	1	119	290	408	3.3e-53	201.4
	AYLW17-1_SAMN06183610_METAG-scaffold_12229_3	MIRUS_G_0036	Class01	ExtraOrder11	Singleton	88.5	96	11	0	2	97	39	134	1.3e-50	192.2
	AYLW17-1_SAMN06183612_METAG-scaffold_976_14	MIRUS_G_0397	Class01	ExtraOrder11	ExtraFamily33	69	168	48	2	1	165	1	167	1.1e-65	243
	AYLW17-1_SAMN06183613_METAG-scaffold_555_22	MIRUS_G_0036	Class01	ExtraOrder11	Singleton	88.5	96	11	0	2	97	39	134	1.3e-50	192.2
	AYLW17-1_SAMN06183614_METAG-scaffold_1614_12	MIRUS_G_0371	Class01	ExtraOrder11	ExtraFamily33	77.8	45	10	0	2	46	674	718	2.3e-15	73.9
	AYLW17-1_SAMN06183614_METAG-scaffold_275_3	MIRUS_G_0397	Class01	ExtraOrder11	ExtraFamily33	69	168	48	2	1	165	1	167	1.1e-65	243
	AYLW17-1_SAMN06183614_METAG-scaffold_64981_1	MIRUS_G_0036	Class01	ExtraOrder11	Singleton	44.3	230	98	4	1	206	690	913	1.7e-50	193
	AYLW17-1_SAMN06183615_METAG-scaffold_531_22	MIRUS_G_0397	Class01	ExtraOrder11	ExtraFamily33	66.7	162	52	1	8	167	6	167	2.4e-62	231.9
	AYLW17-1_SAMN06183616_METAG-scaffold_13871_1	MIRUS_G_0397	Class01	ExtraOrder11	ExtraFamily33	68.3	167	51	1	1	165	1	167	1.1e-65	243
	AYLW17-1_SAMN06183617_METAG-scaffold_6137_5	MIRUS_G_0397	Class01	ExtraOrder11	ExtraFamily33	69	168	48	2	1	165	1	167	1.1e-65	243
	AYLW17-1_SAMN06183617_METAG-scaffold_7115_1	MIRUS_G_0371	Class01	ExtraOrder11	ExtraFamily33	77.8	45	10	0	2	46	674	718	2.3e-15	73.9
	AYLW17-1_SAMN06183617_METAG-scaffold_7115_2	MIRUS_G_0036	Class01	ExtraOrder11	Singleton	39.6	202	108	5	1	197	730	922	4.7e-33	135.2
	AYLW17-1_SAMN06183618_METAG-scaffold_11097_1	MIRUS_G_0036	Class01	ExtraOrder11	Singleton	41	210	107	6	1	205	725	922	6.1e-36	144.8
	AYLW17-1_SAMN06183619_METAG-scaffold_33410_2	MIRUS_G_0397	Class01	ExtraOrder11	ExtraFamily33	67.3	162	51	1	8	167	6	167	1.1e-62	233
	AYLW17-1_SAMN06183619_METAG-scaffold_87756_1	MIRUS_G_1097	Class04	Demuto	Demuto05	88.7	221	25	0	6	226	473	693	1.7e-116	412.1
	AYLW17-1_SAMN06183621_METAG-scaffold_9286_3	MIRUS_G_0397	Class01	ExtraOrder11	ExtraFamily33	68.5	168	49	2	1	165	1	167	8.9e-65	240
	AYLW17-1_SAMN06183623_METAG-scaffold_13060_1	MIRUS_G_0397	Class01	ExtraOrder11	ExtraFamily33	67.3	162	51	1	8	167	6	167	1.1e-62	233
	AYLW17-1_SAMN06183626_METAG-scaffold_56196_1	MIRUS_G_0036	Class01	ExtraOrder11	Singleton	38.5	200	93	4	3	178	720	913	1.1e-34	140.2
	AYLW17-1_SAMN06183638_METAG-scaffold_110201_1	MIRUS_G_0036	Class01	ExtraOrder11	Singleton	48	127	66	0	2	128	175	301	1e-34	139.8
	AYLW17-1_SAMN07224081_METAG-scaffold_265_32	MIRUS_G_0036	Class01	ExtraOrder11	Singleton	88.5	96	11	0	2	97	39	134	1.3e-50	192.2
	AYLW17-1_SAMN07224082_METAG-scaffold_22259_3	MIRUS_G_0036	Class01	ExtraOrder11	Singleton	88.5	96	11	0	2	97	39	134	1.3e-50	192.2
	AYLW17-1_SAMN07224083_METAG-scaffold_149481_1	MIRUS_G_1337	Class04	Demuto	Demuto08	54.5	66	29	1	2	67	9	73	1.4e-14	72.4
	AYLW17-1_SAMN07224083_METAG-scaffold_1870_3	MIRUS_G_0036	Class01	ExtraOrder11	Singleton	88.5	96	11	0	2	97	39	134	1.3e-50	192.2
	AYLW17-1_SAMN07224084_METAG-scaffold_1201_13	MIRUS_G_0036	Class01	ExtraOrder11	Singleton	88.5	96	11	0	2	97	39	134	1.3e-50	192.2
	AYLW17-1_SAMN07224085_METAG-scaffold_138_21	MIRUS_G_0036	Class01	ExtraOrder11	Singleton	47.5	263	124	6	2	259	669	922	3.1e-63	235.7
	AYLW17-1_SAMN07224085_METAG-scaffold_94_32	MIRUS_G_0036	Class01	ExtraOrder11	Singleton	88.5	96	11	0	2	97	39	134	1.3e-50	192.2
	AYLW17-1_SAMN07224086_METAG-scaffold_91_43	MIRUS_G_0397	Class01	ExtraOrder11	ExtraFamily33	69	168	48	2	1	165	1	167	1.1e-65	243
	AYLW17-1_SAMN07224087_METAG-scaffold_77_5	MIRUS_G_0036	Class01	ExtraOrder11	Singleton	88.5	96	11	0	2	97	39	134	1.3e-50	192.2
	AYLW17-1_SAMN07224088_METAG-scaffold_131138_1	MIRUS_G_0412	Class04	Demuto	Demuto08	27	204	109	7	2	195	553	726	1.1e-11	63.9
	AYLW17-1_SAMN07224088_METAG-scaffold_1686_13	MIRUS_G_0397	Class01	ExtraOrder11	ExtraFamily33	69	168	48	2	1	165	1	167	1.1e-65	243
	AYLW17-1_SAMN07224088_METAG-scaffold_215061_1	MIRUS_G_1337	Class04	Demuto	Demuto08	54.5	66	29	1	2	67	9	73	1.4e-14	72.4
	AYLW17-1_SAMN07224088_METAG-scaffold_59806_2	MIRUS_G_0036	Class01	ExtraOrder11	Singleton	33.8	136	62	4	1	113	783	913	2e-14	72.4
	AYLW17-1_SAMN07224089_METAG-scaffold_186_32	MIRUS_G_0036	Class01	ExtraOrder11	Singleton	88.5	96	11	0	2	97	39	134	1.3e-50	192.2
	AYLW17-1_SAMN07224089_METAG-scaffold_214_2	MIRUS_G_0371	Class01	ExtraOrder11	ExtraFamily33	77.8	45	10	0	2	46	674	718	2.3e-15	73.9
	AYLW17-1_SAMN07224090_METAG-scaffold_1901_13	MIRUS_G_0397	Class01	ExtraOrder11	ExtraFamily33	67.3	162	51	1	8	167	6	167	1.1e-62	233
	AYLW17-1_SAMN07224090_METAG-scaffold_2404_9	MIRUS_G_0036	Class01	ExtraOrder11	Singleton	43.7	396	190	5	1	369	524	913	1.2e-88	320.5
	AYLW17-1_SAMN07224091_METAG-scaffold_122_3	MIRUS_G_0036	Class01	ExtraOrder11	Singleton	88.5	96	11	0	2	97	39	134	1.3e-50	192.2
	AYLW17-1_SAMN07224091_METAG-scaffold_2320_10	MIRUS_G_0036	Class01	ExtraOrder11	Singleton	47.5	263	124	5	2	259	669	922	9.1e-63	234.2
	AYLW17-1_SAMN07224091_METAG-scaffold_27343_2	MIRUS_G_0036	Class01	ExtraOrder11	Singleton	46.5	275	117	4	1	251	645	913	1.4e-67	250
	AYLW17-1_SAMN07224092_METAG-scaffold_296_2	MIRUS_G_0371	Class01	ExtraOrder11	ExtraFamily33	77.8	45	10	0	2	46	674	718	2.3e-15	73.9
	AYLW17-1_SAMN07224092_METAG-scaffold_296_3	MIRUS_G_0036	Class01	ExtraOrder11	Singleton	39.1	202	109	6	1	197	730	922	7.9e-33	134.4
	AYLW17-1_SAMN07224092_METAG-scaffold_83_32	MIRUS_G_0397	Class01	ExtraOrder11	ExtraFamily33	69	168	48	2	1	165	1	167	1.1e-65	243
	AYLW17-1_SAMN07224093_METAG-scaffold_110_43	MIRUS_G_0036	Class01	ExtraOrder11	Singleton	88.5	96	11	0	2	97	39	134	1.3e-50	192.2
	AYLW17-1_SAMN07224093_METAG-scaffold_9270_2	MIRUS_G_0036	Class01	ExtraOrder11	Singleton	47	304	131	4	20	299	616	913	2.3e-77	282.7
	AYLW17-1_SAMN07224094_METAG-scaffold_122798_1	MIRUS_G_0412	Class04	Demuto	Demuto08	54.2	72	31	2	1	71	1	71	4.6e-15	73.6
	AYLW17-1_SAMN07224094_METAG-scaffold_2151_2	MIRUS_G_0036	Class01	ExtraOrder11	Singleton	42.5	797	404	12	1	757	131	913	4.8e-174	605.1
	AYLW17-1_SAMN07224094_METAG-scaffold_56_43	MIRUS_G_0036	Class01	ExtraOrder11	Singleton	88.5	96	11	0	2	97	39	134	1.3e-50	192.2
	AYLW17-1_SAMN07224095_METAG-scaffold_131_43	MIRUS_G_0397	Class01	ExtraOrder11	ExtraFamily33	69	168	48	2	1	165	1	167	1.1e-65	243
	AYLW17-1_SAMN07224095_METAG-scaffold_3638_6	MIRUS_G_0036	Class01	ExtraOrder11	Singleton	45.6	241	101	4	1	217	679	913	3.1e-55	208.8
	AYLW17-1_SAMN07224096_METAG-scaffold_1280_3	MIRUS_G_0036	Class01	ExtraOrder11	Singleton	88.5	96	11	0	2	97	39	134	1.3e-50	192.2
	AYLW17-1_SAMN07224096_METAG-scaffold_6598_3	MIRUS_G_0036	Class01	ExtraOrder11	Singleton	46.2	247	103	4	1	223	673	913	3.4e-57	215.3
	AYLW17-1_SAMN07224097_METAG-scaffold_1193_13	MIRUS_G_0036	Class01	ExtraOrder11	Singleton	88.5	96	11	0	2	97	39	134	1.3e-50	192.2
	AYLW17-1_SAMN07224097_METAG-scaffold_5523_2	MIRUS_G_0036	Class01	ExtraOrder11	Singleton	35.9	541	299	8	1	499	379	913	2.2e-90	326.6
	AYLW17-1_SAMN07224098_METAG-scaffold_103_3	MIRUS_G_0036	Class01	ExtraOrder11	Singleton	88.5	96	11	0	2	97	39	134	1.3e-50	192.2
	AYLW17-1_SAMN07224098_METAG-scaffold_30076_1	MIRUS_G_0036	Class01	ExtraOrder11	Singleton	45.6	241	101	4	1	217	679	913	4e-55	208.4
	AYLW17-1_SAMN07224099_METAG-scaffold_14579_1	MIRUS_G_0036	Class01	ExtraOrder11	Singleton	48.3	290	120	4	10	275	630	913	8.8e-76	277.3
	AYLW17-1_SAMN07224099_METAG-scaffold_8597_1	MIRUS_G_0036	Class01	ExtraOrder11	Singleton	88.5	96	11	0	2	97	39	134	1.3e-50	192.2
	AYLW17-1_SAMN07224100_METAG-scaffold_13366_3	MIRUS_G_0036	Class01	ExtraOrder11	Singleton	46.2	247	103	4	1	223	673	913	3.4e-57	215.3
	AYLW17-1_SAMN07224100_METAG-scaffold_140_3	MIRUS_G_0036	Class01	ExtraOrder11	Singleton	88.5	96	11	0	2	97	39	134	1.3e-50	192.2
	AYLW17-1_SAMN07224101_METAG-scaffold_139_5	MIRUS_G_0397	Class01	ExtraOrder11	ExtraFamily33	69	168	48	2	1	165	1	167	1.1e-65	243
	AYLW17-1_SAMN07224101_METAG-scaffold_2947_3	MIRUS_G_0036	Class01	ExtraOrder11	Singleton	45.6	241	101	4	1	217	679	913	3.1e-55	208.8
	AYLW17-1_SAMN07224102_METAG-scaffold_17487_3	MIRUS_G_0036	Class01	ExtraOrder11	Singleton	46.2	247	103	4	1	223	673	913	2.6e-57	215.7
	AYLW17-1_SAMN07224102_METAG-scaffold_2206_3	MIRUS_G_0036	Class01	ExtraOrder11	Singleton	88.5	96	11	0	2	97	39	134	1.3e-50	192.2
	AYLW17-1_SAMN07224103_METAG-scaffold_1043_3	MIRUS_G_0036	Class01	ExtraOrder11	Singleton	42.5	797	404	11	1	757	131	913	1.3e-174	607.1
	AYLW17-1_SAMN07224103_METAG-scaffold_112359_1	MIRUS_G_0559	Class04	Demuto	Demuto07	47.2	36	19	0	1	36	568	603	2.2e-06	43.9
	AYLW17-1_SAMN07224103_METAG-scaffold_543_13	MIRUS_G_0036	Class01	ExtraOrder11	Singleton	88.5	96	11	0	2	97	39	134	1.3e-50	192.2
	AYLW17-1_SAMN07224104_METAG-scaffold_129503_1	MIRUS_G_0687	Class04	Demuto	Demuto08	44.1	34	19	0	2	35	602	635	1.2e-05	42.4
	AYLW17-1_SAMN07224104_METAG-scaffold_1772_3	MIRUS_G_0036	Class01	ExtraOrder11	Singleton	45.6	241	101	4	1	217	679	913	3.1e-55	208.8
	AYLW17-1_SAMN07224104_METAG-scaffold_92787_1	MIRUS_G_0150	Class04	Demuto	Demuto05	30.8	117	56	6	43	147	445	548	3.2e-06	45.4
	AYLW17-1_SAMN07224104_METAG-scaffold_96_43	MIRUS_G_0397	Class01	ExtraOrder11	ExtraFamily33	69	168	48	2	1	165	1	167	1.1e-65	243
	AYLW17-1_SAMN07224105_METAG-scaffold_1677_10	MIRUS_G_0036	Class01	ExtraOrder11	Singleton	39.1	202	109	6	1	197	730	922	7.9e-33	134.4
	AYLW17-1_SAMN07224105_METAG-scaffold_1677_11	MIRUS_G_0371	Class01	ExtraOrder11	ExtraFamily33	77.8	45	10	0	2	46	674	718	2.3e-15	73.9
	AYLW17-1_SAMN07224105_METAG-scaffold_21308_3	MIRUS_G_0036	Class01	ExtraOrder11	Singleton	80.3	127	24	1	4	130	9	134	6.2e-61	226.9
	AYLW17-1_SAMN07224105_METAG-scaffold_6813_1	MIRUS_G_0036	Class01	ExtraOrder11	Singleton	46.9	307	133	4	18	300	613	913	3.9e-77	282
	AYLW17-1_SAMN07224106_METAG-scaffold_5699_5	MIRUS_G_0371	Class01	ExtraOrder11	ExtraFamily33	77.8	45	10	0	2	46	674	718	2.3e-15	73.9
	AYLW17-1_SAMN07224106_METAG-scaffold_603_11	MIRUS_G_0036	Class01	ExtraOrder11	Singleton	45.4	339	153	5	5	317	581	913	5.1e-80	291.6
	AYLW17-1_SAMN07224106_METAG-scaffold_603_12	MIRUS_G_0036	Class01	ExtraOrder11	Singleton	39.6	525	291	8	1	506	131	648	1.6e-101	363.6
	AYLW17-1_SAMN07224106_METAG-scaffold_727_5	MIRUS_G_0397	Class01	ExtraOrder11	ExtraFamily33	67.3	162	51	1	8	167	6	167	1.1e-62	233
	AYLW17-1_SAMN07224107_METAG-scaffold_7411_3	MIRUS_G_0036	Class01	ExtraOrder11	Singleton	46.8	269	113	4	4	248	651	913	2.8e-65	242.3
	AYLW17-1_SAMN07224108_METAG-scaffold_149461_1	MIRUS_G_0125	Class04	Demuto	Demuto09	62.2	74	25	1	1	74	221	291	3e-22	97.8
	AYLW17-1_SAMN07224108_METAG-scaffold_1904_3	MIRUS_G_0036	Class01	ExtraOrder11	Singleton	45.6	241	101	4	1	217	679	913	3.1e-55	208.8
	AYLW17-1_SAMN07224108_METAG-scaffold_24219_1	MIRUS_G_0036	Class01	ExtraOrder11	Singleton	31	245	126	6	212	452	492	697	2.6e-18	87
	AYLW17-1_SAMN07224108_METAG-scaffold_299_3	MIRUS_G_0036	Class01	ExtraOrder11	Singleton	88.5	96	11	0	2	97	39	134	1.3e-50	192.2
	AYLW17-1_SAMN07224109_METAG-scaffold_372_11	MIRUS_G_0036	Class01	ExtraOrder11	Singleton	47.1	263	125	6	2	259	669	922	1.6e-62	233.4
	AYLW17-1_SAMN07224109_METAG-scaffold_372_15	MIRUS_G_0036	Class01	ExtraOrder11	Singleton	87.5	96	12	0	2	97	39	134	8.3e-50	189.5
	AYLW17-1_SAMN07224109_METAG-scaffold_6300_2	MIRUS_G_0036	Class01	ExtraOrder11	Singleton	46.4	304	133	4	20	299	616	913	3.3e-76	278.9
	AYLW17-1_SAMN07224110_METAG-scaffold_303_32	MIRUS_G_0397	Class01	ExtraOrder11	ExtraFamily33	69	168	48	2	1	165	1	167	1.1e-65	243
	AYLW17-1_SAMN07224110_METAG-scaffold_3202_3	MIRUS_G_0036	Class01	ExtraOrder11	Singleton	45.6	241	101	4	1	217	679	913	3.1e-55	208.8
	AYLW17-1_SAMN07224111_METAG-scaffold_10054_1	MIRUS_G_0036	Class01	ExtraOrder11	Singleton	43	433	216	5	1	409	488	913	4.7e-94	338.6
	AYLW17-1_SAMN07224111_METAG-scaffold_13963_4	MIRUS_G_0036	Class01	ExtraOrder11	Singleton	88.5	96	11	0	2	97	39	134	1.3e-50	192.2
	AYLW17-1_SAMN07224111_METAG-scaffold_414_2	MIRUS_G_0371	Class01	ExtraOrder11	ExtraFamily33	77.8	45	10	0	2	46	674	718	2.3e-15	73.9
	AYLW17-1_SAMN07224111_METAG-scaffold_414_3	MIRUS_G_0036	Class01	ExtraOrder11	Singleton	39.6	202	108	5	1	197	730	922	4.7e-33	135.2
	AYLW17-1_SAMN07224111_METAG-scaffold_58277_1	MIRUS_G_0420	Class04	Demuto	Demuto07	37.7	61	36	1	49	107	790	850	1e-08	53.1
	AYLW17-1_SAMN07224112_METAG-scaffold_9194_3	MIRUS_G_0036	Class01	ExtraOrder11	Singleton	38.5	200	93	4	3	178	720	913	3.3e-34	138.7
	AYLW17-1_SAMN07224113_METAG-scaffold_15351_1	MIRUS_G_0036	Class01	ExtraOrder11	Singleton	46.2	247	103	4	1	223	673	913	3.4e-57	215.3
	AYLW17-1_SAMN07224113_METAG-scaffold_364_3	MIRUS_G_0397	Class01	ExtraOrder11	ExtraFamily33	67.3	162	51	1	8	167	6	167	1.1e-62	233
	AYLW17-1_SAMN07224113_METAG-scaffold_65141_2	MIRUS_G_0371	Class01	ExtraOrder11	ExtraFamily33	77.8	45	10	0	2	46	674	718	2.3e-15	73.9
	AYLW17-1_SAMN07224114_METAG-scaffold_4928_5	MIRUS_G_0397	Class01	ExtraOrder11	ExtraFamily33	55.7	318	93	3	1	316	1	272	2.4e-95	342.4
	AYLW17-1_SAMN07224114_METAG-scaffold_85_27	MIRUS_G_0036	Class01	ExtraOrder11	Singleton	42.3	797	406	11	1	757	131	913	6.3e-174	604.7
	AYLW17-1_SAMN07224115_METAG-scaffold_15182_1	MIRUS_G_0036	Class01	ExtraOrder11	Singleton	46.2	247	103	4	1	223	673	913	2.6e-57	215.7
	AYLW17-1_SAMN07224115_METAG-scaffold_179723_1	MIRUS_G_0036	Class01	ExtraOrder11	Singleton	62.3	77	29	0	8	84	631	707	4.8e-25	107.1
	AYLW17-1_SAMN07224115_METAG-scaffold_18398_1	MIRUS_G_0412	Class04	Demuto	Demuto08	25.9	201	115	6	2	195	553	726	1.2e-13	70.5
	AYLW17-1_SAMN07224115_METAG-scaffold_3180_10	MIRUS_G_0036	Class01	ExtraOrder11	Singleton	39.1	202	109	6	1	197	730	922	7.9e-33	134.4
	AYLW17-1_SAMN07224115_METAG-scaffold_3180_11	MIRUS_G_0371	Class01	ExtraOrder11	ExtraFamily33	77.8	45	10	0	2	46	674	718	2.3e-15	73.9
	AYLW17-1_SAMN07224115_METAG-scaffold_38160_1	MIRUS_G_0371	Class01	ExtraOrder11	ExtraFamily33	34.6	136	77	2	3	126	568	703	2.6e-17	82
	AYLW17-1_SAMN07224115_METAG-scaffold_38160_2	MIRUS_G_0036	Class01	ExtraOrder11	Singleton	39.7	156	78	5	1	150	725	870	2e-23	102.4
	AYLW17-1_SAMN07224115_METAG-scaffold_38945_1	MIRUS_G_0125	Class04	Demuto	Demuto09	61.2	80	28	1	14	93	215	291	1.7e-24	105.5
	AYLW17-1_SAMN07224115_METAG-scaffold_38945_2	MIRUS_G_0739	Class04	Demuto	Demuto02	49.2	61	30	1	16	76	146	205	3.1e-11	61.2
	AYLW17-1_SAMN07224115_METAG-scaffold_465_3	MIRUS_G_0036	Class01	ExtraOrder11	Singleton	88.5	96	11	0	2	97	39	134	1.3e-50	192.2
	AYLW17-1_SAMN07224115_METAG-scaffold_49595_1	MIRUS_G_0036	Class01	ExtraOrder11	Singleton	31	245	126	6	60	300	492	697	1.8e-18	87
	AYLW17-1_SAMN07224115_METAG-scaffold_74798_1	MIRUS_G_0036	Class01	ExtraOrder11	Singleton	41.5	123	68	2	13	132	758	879	5.3e-22	98.2
	AYLW17-1_SAMN07224116_METAG-scaffold_10160_5	MIRUS_G_0036	Class01	ExtraOrder11	Singleton	80	70	14	0	1	70	98	167	2.3e-27	114.8
	AYLW17-1_SAMN07224116_METAG-scaffold_192190_1	MIRUS_G_0036	Class01	ExtraOrder11	Singleton	42.4	92	49	2	2	90	781	871	3.1e-15	75.5
	AYLW17-1_SAMN07224116_METAG-scaffold_19318_1	MIRUS_G_0739	Class04	Demuto	Demuto02	49.2	61	30	1	16	76	146	205	3.1e-11	61.2
	AYLW17-1_SAMN07224116_METAG-scaffold_19318_2	MIRUS_G_1337	Class04	Demuto	Demuto08	54.5	66	29	1	2	67	9	73	1.4e-14	72.4
	AYLW17-1_SAMN07224116_METAG-scaffold_21453_1	MIRUS_G_0103	Class02	ExtraOrder12	ExtraFamily34	37.5	56	35	0	4	59	801	856	1.3e-08	52
	AYLW17-1_SAMN07224116_METAG-scaffold_21453_2	MIRUS_G_0412	Class04	Demuto	Demuto08	25.9	201	115	6	2	195	553	726	2e-13	69.7
	AYLW17-1_SAMN07224116_METAG-scaffold_3965_3	MIRUS_G_0036	Class01	ExtraOrder11	Singleton	45.6	241	101	4	1	217	679	913	3.1e-55	208.8
	AYLW17-1_SAMN07224116_METAG-scaffold_64142_1	MIRUS_G_0036	Class01	ExtraOrder11	Singleton	88.5	96	11	0	2	97	39	134	1.3e-50	192.2
	AYLW17-1_SAMN07224116_METAG-scaffold_7737_1	MIRUS_G_0036	Class01	ExtraOrder11	Singleton	37.4	567	295	15	9	533	150	698	3.3e-84	306.2
	AYLW17-1_SAMN07224116_METAG-scaffold_7737_2	MIRUS_G_0036	Class01	ExtraOrder11	Singleton	40.4	156	77	6	1	150	725	870	2e-23	102.4
	AYLW17-1_SAMN07224117_METAG-scaffold_124873_1	MIRUS_G_0420	Class04	Demuto	Demuto07	37.7	61	36	1	118	176	790	850	1.6e-08	53.1
	AYLW17-1_SAMN07224117_METAG-scaffold_157888_1	MIRUS_G_0036	Class01	ExtraOrder11	Singleton	59.7	77	31	0	12	88	631	707	1.9e-24	105.1
	AYLW17-1_SAMN07224117_METAG-scaffold_200_3	MIRUS_G_0036	Class01	ExtraOrder11	Singleton	88.5	96	11	0	2	97	39	134	1.3e-50	192.2
	AYLW17-1_SAMN07224117_METAG-scaffold_2768_10	MIRUS_G_0036	Class01	ExtraOrder11	Singleton	38.6	202	110	6	1	197	730	922	2.3e-32	132.9
	AYLW17-1_SAMN07224117_METAG-scaffold_2768_11	MIRUS_G_0371	Class01	ExtraOrder11	ExtraFamily33	77.8	45	10	0	2	46	674	718	2.3e-15	73.9
	AYLW17-1_SAMN07224117_METAG-scaffold_3738_3	MIRUS_G_0036	Class01	ExtraOrder11	Singleton	45.6	241	101	4	1	217	679	913	3.1e-55	208.8
	AYLW17-1_SAMN07224118_METAG-scaffold_168194_1	MIRUS_G_0428	Class04	Demuto	Demuto07	38.3	60	30	3	4	59	988	1044	5.8e-06	43.5
	AYLW17-1_SAMN07224118_METAG-scaffold_173_3	MIRUS_G_0397	Class01	ExtraOrder11	ExtraFamily33	69	168	48	2	1	165	1	167	1.1e-65	243
	AYLW17-1_SAMN07224118_METAG-scaffold_2363_3	MIRUS_G_0036	Class01	ExtraOrder11	Singleton	45.6	241	101	4	1	217	679	913	3.1e-55	208.8
	AYLW17-1_SAMN07224118_METAG-scaffold_3233_2	MIRUS_G_0371	Class01	ExtraOrder11	ExtraFamily33	77.8	45	10	0	2	46	674	718	2.3e-15	73.9
	AYLW17-1_SAMN07224118_METAG-scaffold_3233_3	MIRUS_G_0036	Class01	ExtraOrder11	Singleton	39.6	202	108	5	1	197	730	922	4.7e-33	135.2
	AYLW17-1_SAMN07224118_METAG-scaffold_64678_1	MIRUS_G_0036	Class01	ExtraOrder11	Singleton	82.7	75	13	0	1	75	75	149	4.3e-35	140.2
	AYLW17-1_SAMN07224119_METAG-scaffold_24905_1	MIRUS_G_0397	Class01	ExtraOrder11	ExtraFamily33	62.5	176	50	2	8	181	6	167	2.5e-60	225.3
	AYLW17-1_SAMN07224119_METAG-scaffold_7923_3	MIRUS_G_0036	Class01	ExtraOrder11	Singleton	48.6	290	119	4	10	275	630	913	6.7e-76	277.7
	AYLW17-1_SAMN07224120_METAG-scaffold_10411_3	MIRUS_G_0036	Class01	ExtraOrder11	Singleton	43	433	216	5	1	409	488	913	4.7e-94	338.6
	AYLW17-1_SAMN07224120_METAG-scaffold_31543_1	MIRUS_G_0412	Class04	Demuto	Demuto08	25.9	201	115	6	2	195	553	726	2e-13	69.7
	AYLW17-1_SAMN07224120_METAG-scaffold_37907_1	MIRUS_G_0036	Class01	ExtraOrder11	Singleton	28.5	449	278	5	1	406	259	707	2e-46	180.3
	AYLW17-1_SAMN07224120_METAG-scaffold_410_22	MIRUS_G_0036	Class01	ExtraOrder11	Singleton	47.5	263	124	5	2	259	669	922	9.1e-63	234.2
	AYLW17-1_SAMN07224120_METAG-scaffold_468_3	MIRUS_G_0036	Class01	ExtraOrder11	Singleton	88.5	96	11	0	2	97	39	134	1.3e-50	192.2
	AYLW17-1_SAMN07224120_METAG-scaffold_89687_1	MIRUS_G_0651	Class04	Demuto	Demuto01	46.9	64	33	1	14	77	143	205	4.1e-11	60.8
	AYLW17-1_SAMN07224120_METAG-scaffold_90102_1	MIRUS_G_0371	Class01	ExtraOrder11	ExtraFamily33	61.7	60	23	0	85	144	643	702	4.4e-18	84.7
	AYLW17-1_SAMN07224121_METAG-scaffold_23189_3	MIRUS_G_0036	Class01	ExtraOrder11	Singleton	78.9	128	27	0	15	142	7	134	6.7e-61	226.9
	AYLW17-1_SAMN07224121_METAG-scaffold_3865_2	MIRUS_G_0036	Class01	ExtraOrder11	Singleton	47.5	263	124	6	2	259	669	922	4.1e-63	235.3
	AYLW17-1_SAMN07224121_METAG-scaffold_409_18	MIRUS_G_0036	Class01	ExtraOrder11	Singleton	42.2	796	405	11	1	754	131	913	1.7e-171	596.7
	AYLW17-1_SAMN07224121_METAG-scaffold_86267_1	MIRUS_G_1337	Class04	Demuto	Demuto08	56.1	66	28	1	2	67	9	73	4.8e-15	73.9
	AYLW17-1_SAMN07224122_METAG-scaffold_24524_3	MIRUS_G_0036	Class01	ExtraOrder11	Singleton	77.3	128	29	0	3	130	7	134	4e-60	224.2
	AYLW17-1_SAMN07224122_METAG-scaffold_67822_1	MIRUS_G_0150	Class04	Demuto	Demuto05	36.7	60	33	2	41	98	492	548	0.00047	37.7
	AYLW17-1_SAMN07224122_METAG-scaffold_7392_3	MIRUS_G_0036	Class01	ExtraOrder11	Singleton	44.9	396	186	5	1	370	524	913	4.4e-91	328.6
	AYLW17-1_SAMN07224122_METAG-scaffold_7823_4	MIRUS_G_0371	Class01	ExtraOrder11	ExtraFamily33	77.8	45	10	0	2	46	674	718	2.3e-15	73.9
	AYLW17-1_SAMN07224124_METAG-scaffold_12649_3	MIRUS_G_0036	Class01	ExtraOrder11	Singleton	50.6	166	75	3	1	162	717	879	8.5e-40	157.1
	AYLW17-1_SAMN07224124_METAG-scaffold_20563_1	MIRUS_G_0036	Class01	ExtraOrder11	Singleton	80.3	127	24	1	4	130	9	134	6.2e-61	226.9
	AYLW17-1_SAMN07224124_METAG-scaffold_2472_3	MIRUS_G_0036	Class01	ExtraOrder11	Singleton	43.2	433	215	5	1	409	488	913	1.6e-94	340.1
	AYLW17-1_SAMN07224124_METAG-scaffold_29824_1	MIRUS_G_0412	Class04	Demuto	Demuto08	25.9	201	115	6	2	195	553	726	2e-13	69.7
	AYLW17-1_SAMN07224124_METAG-scaffold_48586_1	MIRUS_G_0739	Class04	Demuto	Demuto02	49.2	61	30	1	16	76	146	205	3.1e-11	61.2
	AYLW17-1_SAMN07224124_METAG-scaffold_89458_1	MIRUS_G_0397	Class01	ExtraOrder11	ExtraFamily33	49	145	56	2	1	128	304	447	9.6e-32	130.6
	BAEC19-1_SAMN10397929_METAG-scaffold_110010_1	MIRUS_G_0216	Class02	ExtraOrder12	Singleton	82.4	102	18	0	5	106	1195	1296	2.2e-47	181.8
	BAEC19-1_SAMN10397929_METAG-scaffold_2656_7	MIRUS_G_0855	Class02	ExtraOrder12	ExtraFamily37	100	1454	0	0	1	1454	1	1454	0	2817.3
	BAEC19-1_SAMN10397929_METAG-scaffold_49884_1	MIRUS_G_0356	Class04	ExtraOrder6	ExtraFamily15	31.8	519	330	10	2	520	114	608	3.6e-62	233
	BAEC19-1_SAMN10397929_METAG-scaffold_66326_1	MIRUS_G_0834	Class02	ExtraOrder12	ExtraFamily38	45	433	229	5	1	424	54	486	2.5e-108	386
	BAEC19-1_SAMN10397929_METAG-scaffold_75115_2	MIRUS_G_0834	Class02	ExtraOrder12	ExtraFamily38	38.7	535	269	6	10	486	1046	1579	1.6e-98	353.6
	BAEC19-1_SAMN10397929_METAG-scaffold_94904_2	MIRUS_G_0595	Class04	Demuto	Demuto02	27.3	143	91	5	124	256	353	492	0.0002	40.4
	BAEC19-1_SAMN10402039_METAG-scaffold_1195218_1	MIRUS_G_1147	NA	NA	NA	59	139	57	0	3	141	267	405	1.4e-47	182.6
	BAEC19-1_SAMN10402039_METAG-scaffold_1403_19	MIRUS_G_0237	Class02	ExtraOrder12	Singleton	100	1438	0	0	1	1438	1	1438	0	2852.8
	BAEC19-1_SAMN10402039_METAG-scaffold_15932_11	MIRUS_G_0286	Class03	ExtraOrder9	ExtraFamily24	100	106	0	0	1	106	1	106	2.6e-62	231.1
	BAEC19-1_SAMN10402039_METAG-scaffold_162052_1	MIRUS_G_1147	NA	NA	NA	51	263	127	2	1	261	143	405	2.4e-77	282.3
	BAEC19-1_SAMN10402039_METAG-scaffold_19253_1	MIRUS_G_0286	Class03	ExtraOrder9	ExtraFamily24	97.3	743	1	1	1	743	240	963	0	1426
	BAEC19-1_SAMN10402039_METAG-scaffold_19253_2	MIRUS_G_0286	Class03	ExtraOrder9	ExtraFamily24	99.4	181	1	0	1	181	965	1145	1.8e-111	395.2
	BAEC19-1_SAMN10402039_METAG-scaffold_235939_1	MIRUS_G_0373	Class02	ExtraOrder12	ExtraFamily37	41.1	231	128	6	1	227	1288	1514	3e-36	145.6
	BAEC19-1_SAMN10402039_METAG-scaffold_236430_1	MIRUS_G_1147	NA	NA	NA	37.9	214	126	6	1	212	191	399	1.8e-33	136.3
	BAEC19-1_SAMN10402039_METAG-scaffold_25736_2	MIRUS_G_0302	Class02	ExtraOrder12	ExtraFamily37	100	1533	0	0	1	1533	1	1533	0	3082.4
	BAEC19-1_SAMN10402039_METAG-scaffold_268412_1	MIRUS_G_0373	Class02	ExtraOrder12	ExtraFamily37	63.4	366	134	0	1	366	1	366	3.7e-148	518.1
	BAEC19-1_SAMN10402039_METAG-scaffold_27869_1	MIRUS_G_0373	Class02	ExtraOrder12	ExtraFamily37	35.6	1558	879	42	2	1483	5	1514	1.3e-231	797.3
	BAEC19-1_SAMN10402039_METAG-scaffold_279960_2	MIRUS_G_0887	Class04	ExtraOrder4	Singleton	70.2	161	48	0	1	161	1	161	5.3e-64	237.7
	BAEC19-1_SAMN10402039_METAG-scaffold_28688_3	MIRUS_G_0237	Class02	ExtraOrder12	Singleton	44.2	1482	727	28	6	1444	3	1427	0	1162.5
	BAEC19-1_SAMN10402039_METAG-scaffold_368122_1	MIRUS_G_1147	NA	NA	NA	39.6	245	145	2	1	245	164	405	1.4e-55	209.9
	BAEC19-1_SAMN10402039_METAG-scaffold_4161_20	MIRUS_G_0237	Class02	ExtraOrder12	Singleton	29.8	1554	885	45	26	1541	28	1413	2.3e-159	557.4
	BAEC19-1_SAMN10402039_METAG-scaffold_419516_1	MIRUS_G_0833	Class03	ExtraOrder9	ExtraFamily27	26	281	191	6	2	271	990	1264	8.7e-21	94.7
	BAEC19-1_SAMN10402039_METAG-scaffold_50567_2	MIRUS_G_1257	NA	NA	NA	35.4	568	295	19	118	624	116	672	2.6e-77	283.5
	BAEC19-1_SAMN10402039_METAG-scaffold_8745_1	MIRUS_G_1003	Class03	ExtraOrder9	Singleton	25.7	288	184	11	950	1224	729	999	3.6e-14	74.7
	BAEC19-1_SAMN10404972_METAG-scaffold_1033330_1	MIRUS_G_0653	Class03	ExtraOrder9	Singleton	97.4	268	7	0	1	268	268	535	1.3e-153	535.8
	BAEC19-1_SAMN10404972_METAG-scaffold_1072096_1	MIRUS_G_0302	Class02	ExtraOrder12	ExtraFamily37	36.5	219	133	4	2	218	1309	1523	6.1e-37	147.9
	BAEC19-1_SAMN10404972_METAG-scaffold_1092688_1	MIRUS_G_0834	Class02	ExtraOrder12	ExtraFamily38	99.5	220	1	0	1	220	1375	1594	2.3e-129	454.9
	BAEC19-1_SAMN10404972_METAG-scaffold_1179_10	MIRUS_G_0286	Class03	ExtraOrder9	ExtraFamily24	100	106	0	0	1	106	1	106	2.6e-62	231.1
	BAEC19-1_SAMN10404972_METAG-scaffold_1179_8	MIRUS_G_0286	Class03	ExtraOrder9	ExtraFamily24	99.4	181	1	0	1	181	965	1145	1.8e-111	395.2
	BAEC19-1_SAMN10404972_METAG-scaffold_1179_9	MIRUS_G_0286	Class03	ExtraOrder9	ExtraFamily24	95.1	889	2	2	1	889	117	963	0	1664
	BAEC19-1_SAMN10404972_METAG-scaffold_184912_1	MIRUS_G_0216	Class02	ExtraOrder12	Singleton	56.7	254	108	1	3	256	1196	1447	4.2e-82	298.1
	BAEC19-1_SAMN10404972_METAG-scaffold_185786_1	MIRUS_G_0373	Class02	ExtraOrder12	ExtraFamily37	46.7	165	78	5	1	156	1351	1514	1.3e-33	136.3
	BAEC19-1_SAMN10404972_METAG-scaffold_2452217_1	MIRUS_G_0653	Class03	ExtraOrder9	Singleton	67.9	28	9	0	57	84	140	167	7.1e-07	47
	BAEC19-1_SAMN10404972_METAG-scaffold_25049_3	MIRUS_G_0833	Class03	ExtraOrder9	ExtraFamily27	100	1228	0	0	19	1246	85	1312	0	2471.4
	BAEC19-1_SAMN10404972_METAG-scaffold_2554_8	MIRUS_G_0800	NA	NA	NA	100	1409	0	0	1	1409	1	1409	0	2822.3
	BAEC19-1_SAMN10404972_METAG-scaffold_28925_1	MIRUS_G_0841	Class04	ExtraOrder5	Singleton	100	1321	0	0	1	1321	1	1321	0	2635.5
	BAEC19-1_SAMN10404972_METAG-scaffold_35665_2	MIRUS_G_0788	Class02	ExtraOrder12	Singleton	67.9	1026	298	10	1	1005	517	1532	0	1339.3
	BAEC19-1_SAMN10404972_METAG-scaffold_4777_4	MIRUS_G_0237	Class02	ExtraOrder12	Singleton	29.9	1540	875	42	26	1515	28	1413	3.6e-165	576.6
	BAEC19-1_SAMN10404972_METAG-scaffold_492703_1	MIRUS_G_0302	Class02	ExtraOrder12	ExtraFamily37	28.4	306	203	5	12	314	1232	1524	4.9e-40	158.7
	BAEC19-1_SAMN10404972_METAG-scaffold_511302_1	MIRUS_G_0575	Class04	ExtraOrder1	ExtraFamily06	26.8	306	204	6	21	318	898	1191	1.7e-27	117.1
	BAEC19-1_SAMN10404972_METAG-scaffold_53373_1	MIRUS_G_0302	Class02	ExtraOrder12	ExtraFamily37	31.8	487	299	13	173	641	1052	1523	1.7e-60	227.6
	BAEC19-1_SAMN10404972_METAG-scaffold_53373_2	MIRUS_G_0237	Class02	ExtraOrder12	Singleton	33.3	808	475	20	26	809	28	795	6.3e-114	405.6
	BAEC19-1_SAMN10404972_METAG-scaffold_628121_1	MIRUS_G_0834	Class02	ExtraOrder12	ExtraFamily38	53.8	199	92	0	1	199	1381	1579	2e-61	229.2
	BAEC19-1_SAMN10404972_METAG-scaffold_69783_1	MIRUS_G_0259	Class04	ExtraOrder7	Singleton	30	1360	775	38	22	1324	29	1268	3.3e-151	530
	BAEC19-1_SAMN10404972_METAG-scaffold_751191_1	MIRUS_G_1147	NA	NA	NA	39.1	133	80	1	1	132	272	404	2.4e-25	108.6
	BAEC19-1_SAMN10404972_METAG-scaffold_79834_5	MIRUS_G_1147	NA	NA	NA	95.5	221	10	0	1	221	185	405	9.9e-125	439.5
	BAEC19-1_SAMN10404972_METAG-scaffold_830313_1	MIRUS_G_0833	Class03	ExtraOrder9	ExtraFamily27	60.3	174	69	0	1	174	1138	1311	1.7e-66	245.7
	BAEC19-1_SAMN10404972_METAG-scaffold_91766_1	MIRUS_G_0373	Class02	ExtraOrder12	ExtraFamily37	34.8	1142	630	22	12	1050	6	1135	1.5e-178	620.5
	BAEC19-1_SAMN10404973_METAG-scaffold_1005208_1	MIRUS_G_0965	Class03	ExtraOrder9	ExtraFamily28	58.2	146	50	1	1	135	92	237	1.8e-47	182.2
	BAEC19-1_SAMN10404973_METAG-scaffold_10201_6	MIRUS_G_0734	Class04	ExtraOrder2	Singleton	100	1569	0	0	1	1569	29	1597	0	3183.3
	BAEC19-1_SAMN10404973_METAG-scaffold_108778_2	MIRUS_G_0833	Class03	ExtraOrder9	ExtraFamily27	64.2	176	63	0	1	176	1136	1311	6e-72	263.8
	BAEC19-1_SAMN10404973_METAG-scaffold_108778_3	MIRUS_G_0833	Class03	ExtraOrder9	ExtraFamily27	58.2	855	325	11	1	830	261	1108	9.2e-280	956.4
	BAEC19-1_SAMN10404973_METAG-scaffold_108778_4	MIRUS_G_0965	Class03	ExtraOrder9	ExtraFamily28	89.1	174	19	0	1	174	92	265	6.7e-92	330.1
	BAEC19-1_SAMN10404973_METAG-scaffold_11040_1	MIRUS_G_0793	Class02	ExtraOrder12	ExtraFamily35	100	1534	0	0	1	1534	1	1534	0	3066.9
	BAEC19-1_SAMN10404973_METAG-scaffold_11171_8	MIRUS_G_0800	NA	NA	NA	100	1409	0	0	1	1409	1	1409	0	2822.3
	BAEC19-1_SAMN10404973_METAG-scaffold_114669_1	MIRUS_G_0373	Class02	ExtraOrder12	ExtraFamily37	40.7	1419	737	24	2	1320	100	1514	3.9e-293	1001.5
	BAEC19-1_SAMN10404973_METAG-scaffold_1183156_1	MIRUS_G_0040	Class04	Demuto	Demuto07	31.4	245	160	4	1	239	900	1142	1.9e-28	119.8
	BAEC19-1_SAMN10404973_METAG-scaffold_12178_9	MIRUS_G_0216	Class02	ExtraOrder12	Singleton	51.1	1510	653	24	1	1488	1	1447	0	1371.3
	BAEC19-1_SAMN10404973_METAG-scaffold_123234_2	No hit	NA	NA	NA	0
	BAEC19-1_SAMN10404973_METAG-scaffold_136819_8	MIRUS_G_0792	NA	NA	NA	100	322	0	0	1	322	1	322	8.9e-191	659.4
	BAEC19-1_SAMN10404973_METAG-scaffold_1371529_1	MIRUS_G_0792	NA	NA	NA	67.1	246	81	0	2	247	76	321	3.5e-102	364.8
	BAEC19-1_SAMN10404973_METAG-scaffold_14101_5	MIRUS_G_0655	Class02	ExtraOrder12	Singleton	100	273	0	0	1	273	1155	1427	7.1e-165	573.2
	BAEC19-1_SAMN10404973_METAG-scaffold_14101_6	MIRUS_G_0655	Class02	ExtraOrder12	Singleton	100	1120	0	0	1	1120	1	1120	0	2160.6
	BAEC19-1_SAMN10404973_METAG-scaffold_141232_1	MIRUS_G_1388	Class04	ExtraOrder2	ExtraFamily04	100	803	0	0	1	803	5	807	0	1632.8
	BAEC19-1_SAMN10404973_METAG-scaffold_14403_10	MIRUS_G_0834	Class02	ExtraOrder12	ExtraFamily38	100	1594	0	0	1	1594	1	1594	0	2942.5
	BAEC19-1_SAMN10404973_METAG-scaffold_147351_3	MIRUS_G_0659	Class02	ExtraOrder12	Singleton	41.7	667	347	11	14	678	404	1030	6.8e-132	464.9
	BAEC19-1_SAMN10404973_METAG-scaffold_150132_5	MIRUS_G_0833	Class03	ExtraOrder9	ExtraFamily27	63.1	236	87	0	1	236	1034	1269	6e-93	334.3
	BAEC19-1_SAMN10404973_METAG-scaffold_153561_1	MIRUS_G_0834	Class02	ExtraOrder12	ExtraFamily38	55.5	661	236	11	40	654	946	1594	1.7e-180	626.3
	BAEC19-1_SAMN10404973_METAG-scaffold_154364_2	MIRUS_G_1024	Class04	Demuto	Demuto05	28.9	121	80	3	51	166	433	552	0.0004	38.5
	BAEC19-1_SAMN10404973_METAG-scaffold_1551_36	MIRUS_G_0658	Class02	ExtraOrder12	Singleton	100	1325	0	0	1	1325	1	1325	0	2658.6
	BAEC19-1_SAMN10404973_METAG-scaffold_156174_2	MIRUS_G_0653	Class03	ExtraOrder9	Singleton	28.9	765	445	21	9	750	717	1405	1.6e-65	244.6
	BAEC19-1_SAMN10404973_METAG-scaffold_164440_4	MIRUS_G_0695	Class03	ExtraOrder9	Singleton	37.7	316	181	6	15	328	866	1167	2.2e-54	206.5
	BAEC19-1_SAMN10404973_METAG-scaffold_168030_1	MIRUS_G_0834	Class02	ExtraOrder12	ExtraFamily38	48.6	173	89	0	1	173	1407	1579	4.1e-47	181.4
	BAEC19-1_SAMN10404973_METAG-scaffold_1683914_1	MIRUS_G_0834	Class02	ExtraOrder12	ExtraFamily38	40.7	226	131	2	1	223	271	496	3.3e-43	168.7
	BAEC19-1_SAMN10404973_METAG-scaffold_169574_1	MIRUS_G_0375	Class04	ExtraOrder2	Singleton	35.3	102	64	1	5	104	378	479	6.2e-07	50.4
	BAEC19-1_SAMN10404973_METAG-scaffold_1696_20	MIRUS_G_0237	Class02	ExtraOrder12	Singleton	30.6	1559	881	48	15	1534	17	1413	7e-164	572.4
	BAEC19-1_SAMN10404973_METAG-scaffold_170132_1	MIRUS_G_0373	Class02	ExtraOrder12	ExtraFamily37	37.6	809	448	14	30	797	34	826	4.5e-151	528.9
	BAEC19-1_SAMN10404973_METAG-scaffold_17236_2	MIRUS_G_0695	Class03	ExtraOrder9	Singleton	30.5	1320	715	31	152	1412	1	1177	6.3e-140	492.7
	BAEC19-1_SAMN10404973_METAG-scaffold_173907_1	MIRUS_G_1388	Class04	ExtraOrder2	ExtraFamily04	41.4	577	309	11	1	566	109	667	2.6e-122	433
	BAEC19-1_SAMN10404973_METAG-scaffold_178554_1	MIRUS_G_1346	Class01	ExtraOrder11	ExtraFamily31	30	220	132	7	1	200	842	1059	1.9e-22	99.8
	BAEC19-1_SAMN10404973_METAG-scaffold_18009_1	MIRUS_G_0834	Class02	ExtraOrder12	ExtraFamily38	42	219	119	6	1	216	1381	1594	6.2e-47	181
	BAEC19-1_SAMN10404973_METAG-scaffold_1808007_1	MIRUS_G_0322	Class01	ExtraOrder11	ExtraFamily29	30.6	160	92	5	3	149	936	1089	2.2e-15	75.9
	BAEC19-1_SAMN10404973_METAG-scaffold_18390_11	MIRUS_G_1257	NA	NA	NA	34.7	326	200	6	27	350	349	663	3.6e-52	199.1
	BAEC19-1_SAMN10404973_METAG-scaffold_186070_1	MIRUS_G_0176	Class02	ExtraOrder13	ExtraFamily40	34.5	258	133	7	7	228	1099	1356	6.4e-32	131.3
	BAEC19-1_SAMN10404973_METAG-scaffold_18799_7	MIRUS_G_0542	NA	NA	NA	100	1143	0	0	1	1143	1	1143	0	2292.7
	BAEC19-1_SAMN10404973_METAG-scaffold_18799_8	MIRUS_G_0373	Class02	ExtraOrder12	ExtraFamily37	53.1	335	155	2	11	343	12	346	4.7e-105	374.8
	BAEC19-1_SAMN10404973_METAG-scaffold_1890492_1	MIRUS_G_1388	Class04	ExtraOrder2	ExtraFamily04	45.6	90	35	3	50	126	98	186	1.1e-14	73.2
	BAEC19-1_SAMN10404973_METAG-scaffold_19827_6	No hit	NA	NA	NA	0
	BAEC19-1_SAMN10404973_METAG-scaffold_1995_6	MIRUS_G_0259	Class04	ExtraOrder7	Singleton	100	1264	0	0	1	1264	9	1272	0	2548.1
	BAEC19-1_SAMN10404973_METAG-scaffold_201854_1	MIRUS_G_0216	Class02	ExtraOrder12	Singleton	59.1	750	281	8	9	740	67	808	5e-253	867.5
	BAEC19-1_SAMN10404973_METAG-scaffold_207116_1	MIRUS_G_0373	Class02	ExtraOrder12	ExtraFamily37	37.4	927	501	19	5	857	593	1514	5.8e-165	575.1
	BAEC19-1_SAMN10404973_METAG-scaffold_214577_3	MIRUS_G_0237	Class02	ExtraOrder12	Singleton	26.4	364	226	11	70	414	1066	1406	6.2e-28	119
	BAEC19-1_SAMN10404973_METAG-scaffold_218303_1	MIRUS_G_1257	NA	NA	NA	35	223	141	2	317	538	395	614	2.1e-31	131
	BAEC19-1_SAMN10404973_METAG-scaffold_2217111_2	MIRUS_G_0185	Class04	Demuto	Demuto01	34.8	66	43	0	15	80	75	140	1.3e-09	55.8
	BAEC19-1_SAMN10404973_METAG-scaffold_2243009_1	MIRUS_G_0981	Class04	Demuto	Demuto05	39.4	66	39	1	20	85	542	606	4.5e-07	47.4
	BAEC19-1_SAMN10404973_METAG-scaffold_2415478_1	MIRUS_G_1207	Class02	ExtraOrder13	ExtraFamily41	48.1	52	27	0	12	63	890	941	1.7e-12	65.1
	BAEC19-1_SAMN10404973_METAG-scaffold_2533_10	MIRUS_G_0278	Class02	ExtraOrder13	ExtraFamily41	50	58	29	0	25	82	37	94	1.6e-13	69.3
	BAEC19-1_SAMN10404973_METAG-scaffold_2533_8	MIRUS_G_0695	Class03	ExtraOrder9	Singleton	100	543	0	0	17	559	639	1181	1.1e-284	972.2
	BAEC19-1_SAMN10404973_METAG-scaffold_2533_9	MIRUS_G_0695	Class03	ExtraOrder9	Singleton	100	638	0	0	1	638	1	638	0	1280.4
	BAEC19-1_SAMN10404973_METAG-scaffold_255861_1	MIRUS_G_1375	Class02	ExtraOrder13	ExtraFamily40	30.4	303	191	8	31	328	75	362	3.3e-34	140.2
	BAEC19-1_SAMN10404973_METAG-scaffold_25689_5	MIRUS_G_0370	Class04	Demuto	Demuto05	25.3	289	205	6	47	330	24	306	4.9e-16	81.3
	BAEC19-1_SAMN10404973_METAG-scaffold_260170_1	MIRUS_G_1244	Class01	ExtraOrder11	ExtraFamily31	28.3	279	172	7	505	763	593	863	4.2e-21	97.1
	BAEC19-1_SAMN10404973_METAG-scaffold_276004_1	MIRUS_G_0373	Class02	ExtraOrder12	ExtraFamily37	38.3	504	231	21	23	478	981	1452	1.6e-72	267.3
	BAEC19-1_SAMN10404973_METAG-scaffold_276945_2	MIRUS_G_0216	Class02	ExtraOrder12	Singleton	65.5	502	168	3	1	498	947	1447	2.1e-178	619
	BAEC19-1_SAMN10404973_METAG-scaffold_2772580_1	MIRUS_G_0184	Class02	ExtraOrder13	ExtraFamily39	40	90	53	1	3	92	234	322	9.3e-13	66.6
	BAEC19-1_SAMN10404973_METAG-scaffold_284536_1	MIRUS_G_1012	Class02	Okeano	Okeano01	31	116	78	1	10	123	312	427	2.8e-11	62.8
	BAEC19-1_SAMN10404973_METAG-scaffold_28774_1	MIRUS_G_1257	NA	NA	NA	100	651	0	0	1	651	22	672	0	1295.8
	BAEC19-1_SAMN10404973_METAG-scaffold_28822_15	MIRUS_G_0965	Class03	ExtraOrder9	ExtraFamily28	100	174	0	0	1	174	92	265	4.6e-101	360.5
	BAEC19-1_SAMN10404973_METAG-scaffold_302539_3	MIRUS_G_0349	Class03	ExtraOrder9	ExtraFamily20	72.9	129	35	0	4	132	3	131	1.4e-55	209.1
	BAEC19-1_SAMN10404973_METAG-scaffold_303783_1	MIRUS_G_0792	NA	NA	NA	56.3	318	123	2	259	560	4	321	2e-105	376.7
	BAEC19-1_SAMN10404973_METAG-scaffold_310424_1	MIRUS_G_0404	Class04	ExtraOrder2	ExtraFamily05	34	403	248	7	17	412	1078	1469	8.5e-69	254.6
	BAEC19-1_SAMN10404973_METAG-scaffold_326218_1	MIRUS_G_0834	Class02	ExtraOrder12	ExtraFamily38	76.5	166	39	0	1	166	1	166	4.7e-80	290.8
	BAEC19-1_SAMN10404973_METAG-scaffold_326218_2	MIRUS_G_0302	Class02	ExtraOrder12	ExtraFamily37	49.1	110	56	0	1	110	187	296	2.1e-29	122.1
	BAEC19-1_SAMN10404973_METAG-scaffold_355942_1	MIRUS_G_1343	Class03	ExtraOrder9	Singleton	26.1	253	171	7	346	586	10	258	1.8e-17	84.7
	BAEC19-1_SAMN10404973_METAG-scaffold_3605_34	MIRUS_G_0653	Class03	ExtraOrder9	Singleton	100	754	0	0	30	783	667	1420	0	1448.3
	BAEC19-1_SAMN10404973_METAG-scaffold_364425_2	MIRUS_G_0373	Class02	ExtraOrder12	ExtraFamily37	29.2	343	208	11	62	403	1194	1502	1.3e-32	134.4
	BAEC19-1_SAMN10404973_METAG-scaffold_373961_1	MIRUS_G_0520	Class03	ExtraOrder9	ExtraFamily21	29.9	683	383	18	15	628	323	978	1.5e-69	257.7
	BAEC19-1_SAMN10404973_METAG-scaffold_38837_5	MIRUS_G_1388	Class04	ExtraOrder2	ExtraFamily04	36.3	1060	583	21	1	1020	1	1008	7.1e-171	595.5
	BAEC19-1_SAMN10404973_METAG-scaffold_393093_1	MIRUS_G_0373	Class02	ExtraOrder12	ExtraFamily37	35.3	530	285	13	92	612	1034	1514	2.1e-76	280.4
	BAEC19-1_SAMN10404973_METAG-scaffold_39372_6	MIRUS_G_0788	Class02	ExtraOrder12	Singleton	73.1	937	244	5	3	934	14	947	0	1380.5
	BAEC19-1_SAMN10404973_METAG-scaffold_39372_7	MIRUS_G_0788	Class02	ExtraOrder12	Singleton	75.2	303	71	2	1	301	1232	1532	5.3e-137	480.7
	BAEC19-1_SAMN10404973_METAG-scaffold_3997_30	MIRUS_G_0373	Class02	ExtraOrder12	ExtraFamily37	100	1510	0	0	1	1510	5	1514	0	3021.5
	BAEC19-1_SAMN10404973_METAG-scaffold_403922_1	MIRUS_G_0216	Class02	ExtraOrder12	Singleton	56.7	490	192	7	3	488	974	1447	3.2e-147	515.4
	BAEC19-1_SAMN10404973_METAG-scaffold_40524_8	MIRUS_G_0373	Class02	ExtraOrder12	ExtraFamily37	48.4	802	378	12	2	781	727	1514	8.4e-203	700.7
	BAEC19-1_SAMN10404973_METAG-scaffold_406725_1	MIRUS_G_0850	Class04	ExtraOrder2	Singleton	25.7	183	132	3	38	219	109	288	9.6e-09	54.3
	BAEC19-1_SAMN10404973_METAG-scaffold_4115_7	MIRUS_G_0792	NA	NA	NA	59.5	274	110	1	833	1106	50	322	4.4e-96	346.7
	BAEC19-1_SAMN10404973_METAG-scaffold_412217_1	MIRUS_G_0965	Class03	ExtraOrder9	ExtraFamily28	63.8	301	109	0	1	301	92	392	5.1e-119	421.4
	BAEC19-1_SAMN10404973_METAG-scaffold_4300_6	MIRUS_G_0788	Class02	ExtraOrder12	Singleton	99.9	1527	1	0	1	1527	6	1532	0	3004.9
	BAEC19-1_SAMN10404973_METAG-scaffold_4350_4	MIRUS_G_0901	Class04	ExtraOrder2	Singleton	100	1488	0	0	1	1488	1	1488	0	3008.4
	BAEC19-1_SAMN10404973_METAG-scaffold_445179_1	MIRUS_G_1257	NA	NA	NA	54.2	448	175	6	1	420	227	672	6.2e-136	477.6
	BAEC19-1_SAMN10404973_METAG-scaffold_47098_3	MIRUS_G_0841	Class04	ExtraOrder5	Singleton	99.9	734	1	0	1	734	588	1321	0	1458
	BAEC19-1_SAMN10404973_METAG-scaffold_4727_2	MIRUS_G_0283	Class02	ExtraOrder12	ExtraFamily34	100	1510	0	0	1	1510	1	1510	0	3018
	BAEC19-1_SAMN10404973_METAG-scaffold_47837_1	MIRUS_G_0237	Class02	ExtraOrder12	Singleton	44.2	1482	727	28	6	1444	3	1427	0	1162.5
	BAEC19-1_SAMN10404973_METAG-scaffold_48445_1	MIRUS_G_0216	Class02	ExtraOrder12	Singleton	53	1285	555	20	3	1272	199	1449	0	1232.6
	BAEC19-1_SAMN10404973_METAG-scaffold_49647_1	MIRUS_G_0655	Class02	ExtraOrder12	Singleton	30.3	274	171	9	77	343	1157	1417	6.9e-27	115.2
	BAEC19-1_SAMN10404973_METAG-scaffold_527072_2	MIRUS_G_0659	Class02	ExtraOrder12	Singleton	52.7	264	125	0	15	278	767	1030	2e-85	309.3
	BAEC19-1_SAMN10404973_METAG-scaffold_58797_1	MIRUS_G_0216	Class02	ExtraOrder12	Singleton	45.3	997	458	20	4	988	526	1447	2.5e-220	759.2
	BAEC19-1_SAMN10404973_METAG-scaffold_604434_2	MIRUS_G_0901	Class04	ExtraOrder2	Singleton	25.2	214	150	5	9	213	1254	1466	1.8e-15	76.6
	BAEC19-1_SAMN10404973_METAG-scaffold_63013_1	MIRUS_G_0373	Class02	ExtraOrder12	ExtraFamily37	31.8	978	590	21	1	942	577	1513	6.3e-128	452.2
	BAEC19-1_SAMN10404973_METAG-scaffold_63535_1	MIRUS_G_0834	Class02	ExtraOrder12	ExtraFamily38	34.6	280	171	7	122	395	1320	1593	1.9e-41	163.7
	BAEC19-1_SAMN10404973_METAG-scaffold_681_53	MIRUS_G_0364	Class03	ExtraOrder9	ExtraFamily25	24	391	278	7	34	415	250	630	9.2e-21	96.3
	BAEC19-1_SAMN10404973_METAG-scaffold_70136_2	MIRUS_G_0216	Class02	ExtraOrder12	Singleton	53.4	1402	596	21	1	1388	89	1447	0	1384.8
	BAEC19-1_SAMN10404973_METAG-scaffold_709525_1	MIRUS_G_1257	NA	NA	NA	33.7	335	202	7	67	399	347	663	1.9e-52	200.3
	BAEC19-1_SAMN10404973_METAG-scaffold_71404_6	MIRUS_G_0302	Class02	ExtraOrder12	ExtraFamily37	38.4	612	315	12	1	556	928	1533	4e-106	379
	BAEC19-1_SAMN10404973_METAG-scaffold_718179_1	MIRUS_G_0397	Class01	ExtraOrder11	ExtraFamily33	27.8	194	122	4	125	302	674	865	2e-11	63.9
	BAEC19-1_SAMN10404973_METAG-scaffold_7557_21	MIRUS_G_1257	NA	NA	NA	39	498	241	11	1	453	47	526	4.5e-90	325.5
	BAEC19-1_SAMN10404973_METAG-scaffold_775207_1	MIRUS_G_1323	Class04	Demuto	Demuto06	28.8	240	154	6	14	243	59	291	1.2e-20	94
	BAEC19-1_SAMN10404973_METAG-scaffold_7896_8	MIRUS_G_0885	Class04	ExtraOrder2	Singleton	27.6	635	396	15	14	632	24	610	2.1e-54	208.4
	BAEC19-1_SAMN10404973_METAG-scaffold_805069_1	MIRUS_G_0713	Class04	Demuto	Demuto05	29	224	138	8	1	211	387	602	3.3e-11	62.4
	BAEC19-1_SAMN10404973_METAG-scaffold_806511_1	MIRUS_G_0834	Class02	ExtraOrder12	ExtraFamily38	54.6	346	153	3	24	365	1	346	2e-109	389.4
	BAEC19-1_SAMN10404973_METAG-scaffold_82735_1	MIRUS_G_0259	Class04	ExtraOrder7	Singleton	29.7	1342	780	36	28	1317	40	1269	1.2e-156	548.1
	BAEC19-1_SAMN10404973_METAG-scaffold_84063_1	MIRUS_G_1257	NA	NA	NA	35.6	568	294	19	118	624	116	672	1.2e-77	284.6
	BAEC19-1_SAMN10404973_METAG-scaffold_860796_1	MIRUS_G_0800	NA	NA	NA	21.1	242	184	4	9	245	82	321	8.6e-07	48.1
	BAEC19-1_SAMN10404973_METAG-scaffold_8658_7	MIRUS_G_0961	Class01	ExtraOrder11	ExtraFamily30	24.2	273	180	7	999	1264	1041	1293	5.5e-10	60.8
	BAEC19-1_SAMN10404973_METAG-scaffold_866440_1	MIRUS_G_0302	Class02	ExtraOrder12	ExtraFamily37	44.2	138	75	2	7	142	45	182	5.4e-30	125.6
	BAEC19-1_SAMN10404973_METAG-scaffold_86794_2	MIRUS_G_0901	Class04	ExtraOrder2	Singleton	29.1	1525	967	38	20	1490	18	1482	1.3e-156	548.1
	BAEC19-1_SAMN10404973_METAG-scaffold_90939_1	MIRUS_G_1257	NA	NA	NA	30.3	502	293	15	403	858	174	664	1.3e-55	211.8
	BAEC19-1_SAMN10404973_METAG-scaffold_92720_1	MIRUS_G_0302	Class02	ExtraOrder12	ExtraFamily37	36.5	1289	663	36	4	1237	346	1533	2.7e-195	676.4
	BAEC19-1_SAMN10404973_METAG-scaffold_933981_1	MIRUS_G_0495	Class03	ExtraOrder9	Singleton	47	132	66	4	1	129	1153	1283	3.1e-25	108.2
	BAEC19-1_SAMN10404973_METAG-scaffold_93590_2	MIRUS_G_0237	Class02	ExtraOrder12	Singleton	94.5	1236	53	5	1	1222	1	1235	0	2324.7
	BAEC19-1_SAMN10404973_METAG-scaffold_93894_2	MIRUS_G_0853	Class04	Demuto	NA	30.8	104	59	4	93	193	732	825	5.9e-05	41.6
	BAEC19-1_SAMN10404973_METAG-scaffold_98097_1	MIRUS_G_0833	Class03	ExtraOrder9	ExtraFamily27	57.5	958	384	10	1	939	359	1312	0	1093.6
	BAEC19-1_SAMN10404973_METAG-scaffold_981005_1	MIRUS_G_0164	Class03	ExtraOrder9	ExtraFamily23	75.3	308	76	0	1	308	738	1045	5.4e-145	507.3
	BAEC19-1_SAMN10404973_METAG-scaffold_981696_1	MIRUS_G_0373	Class02	ExtraOrder12	ExtraFamily37	36.7	259	157	5	2	258	1252	1505	3.5e-44	172.2
	BAEC19-1_SAMN10404973_METAG-scaffold_98727_1	MIRUS_G_1147	NA	NA	NA	100	405	0	0	22	426	1	405	8.6e-234	802.7
	BAEC19-1_SAMN10404973_METAG-scaffold_999992_1	MIRUS_G_0833	Class03	ExtraOrder9	ExtraFamily27	66.6	311	103	1	4	314	1003	1312	2.6e-126	445.3
	BAND20-1_SAMN13481400_METAG-scaffold_150638_1	MIRUS_G_0011	Class03	ExtraOrder9	ExtraFamily23	39.2	171	92	5	5	172	470	631	6.3e-26	110.9
	BAND20-1_SAMN13481443_METAG-scaffold_339679_1	MIRUS_G_0392	NA	NA	NA	26.1	138	92	4	4	135	1214	1347	3.5e-07	48.9
	BATS20-1_SAMN10388041_METAG-scaffold_115053_1	MIRUS_G_1177	Class04	Demuto	Demuto05	97	100	3	0	1	100	602	701	3.4e-56	210.7
	BATS20-1_SAMN10388044_METAG-scaffold_100287_1	MIRUS_G_0217	Class02	Styx	Styx04	85.1	87	13	0	1	87	1342	1428	6e-41	159.8
	BATS20-1_SAMN10388044_METAG-scaffold_11466_1	MIRUS_G_1248	Class02	Styx	Styx04	37.5	781	394	21	2	724	552	1296	5.5e-132	465.3
	BATS20-1_SAMN10388044_METAG-scaffold_119586_1	MIRUS_G_0499	Class04	Demuto	Demuto07	98.9	94	1	0	1	94	1045	1138	4.6e-55	206.8
	BATS20-1_SAMN10388044_METAG-scaffold_14253_2	MIRUS_G_0907	Class02	Okeano	Okeano01	91.8	73	6	0	1	73	200	272	1.5e-35	142.1
	BATS20-1_SAMN10388044_METAG-scaffold_14253_3	MIRUS_G_0907	Class02	Okeano	Okeano01	63.6	173	37	3	1	147	6	178	4e-53	201.1
	BATS20-1_SAMN10388044_METAG-scaffold_186_3	MIRUS_G_0512	Class04	Demuto	Demuto09	100	91	0	0	22	112	179	269	3.2e-53	201.1
	BATS20-1_SAMN10388044_METAG-scaffold_186_4	MIRUS_G_0512	Class04	Demuto	Demuto09	99.2	123	1	0	1	123	305	427	2.7e-41	161.8
	BATS20-1_SAMN10388044_METAG-scaffold_19391_1	MIRUS_G_0674	Class04	Demuto	Demuto05	96.4	274	7	1	1	271	335	608	9.2e-157	546.2
	BATS20-1_SAMN10388044_METAG-scaffold_261_21	MIRUS_G_0641	Class02	Okeano	Okeano01	100	44	0	0	1	44	223	266	2.1e-20	91.3
	BATS20-1_SAMN10388044_METAG-scaffold_261_22	MIRUS_G_0641	Class02	Okeano	Okeano01	100	140	0	0	100	239	311	450	5e-76	278.1
	BATS20-1_SAMN10388044_METAG-scaffold_261_23	MIRUS_G_0641	Class02	Okeano	Okeano01	100	187	0	0	17	203	467	653	3.1e-111	394.8
	BATS20-1_SAMN10388044_METAG-scaffold_2639_1	MIRUS_G_0425	Class04	Demuto	Demuto05	85.9	276	38	1	1	275	329	604	8.2e-145	506.5
	BATS20-1_SAMN10388044_METAG-scaffold_35693_1	MIRUS_G_0499	Class04	Demuto	Demuto07	98.4	258	4	0	1	258	84	341	4e-152	530.8
	BATS20-1_SAMN10388044_METAG-scaffold_377_2	MIRUS_G_0182	Class04	Demuto	Demuto07	86.5	884	101	7	5	887	155	1021	0	1506.9
	BATS20-1_SAMN10388044_METAG-scaffold_5369_1	MIRUS_G_0420	Class04	Demuto	Demuto07	90.8	621	46	4	1	620	252	862	0	1103.6
	BATS20-1_SAMN10388044_METAG-scaffold_6413_2	MIRUS_G_0753	Class04	Demuto	Demuto05	97.6	534	13	0	1	534	161	694	4,0e-313	1066.6
	BATS20-1_SAMN10388044_METAG-scaffold_6829_2	MIRUS_G_1097	Class04	Demuto	Demuto05	87.1	533	68	1	1	532	161	693	1.6e-282	964.9
	BATS20-1_SAMN10388044_METAG-scaffold_856_11	MIRUS_G_1140	Class02	Okeano	Okeano01	93.1	130	6	1	1	127	1	130	1.3e-66	245.7
	BATS20-1_SAMN10388044_METAG-scaffold_856_13	MIRUS_G_1140	Class02	Okeano	Okeano01	73.2	299	35	4	7	294	223	487	3.1e-121	428.3
	BATS20-1_SAMN10388044_METAG-scaffold_856_14	MIRUS_G_0942	Class02	Okeano	Okeano01	94.1	202	11	1	1	201	202	403	5.8e-113	400.6
	BATS20-1_SAMN10388044_METAG-scaffold_99381_2	MIRUS_G_0190	Class02	Okeano	Okeano01	94.1	34	2	0	4	37	97	130	2.2e-12	64.7
	BEMA21-1_SAMN15000290_METAG-scaffold_116611_1	MIRUS_G_0442	Class04	Demuto	Demuto02	92.7	150	11	0	1	150	462	611	1.5e-79	288.9
	BEMA21-1_SAMN15000291_METAG-scaffold_311_12	MIRUS_G_0491	Class04	Demuto	Demuto09	85.9	149	16	1	1	144	265	413	8.4e-75	273.1
	BEMA21-1_SAMN15000291_METAG-scaffold_311_13	MIRUS_G_0491	Class04	Demuto	Demuto09	66.5	197	34	3	1	197	416	580	7.2e-69	253.8
	BEMA21-1_SAMN15000296_METAG-scaffold_77856_1	MIRUS_G_0477	Class04	Demuto	Demuto02	91.9	223	17	1	1	222	402	624	1.4e-118	419.1
	BERG17-1_SAMN04574157_METAG-scaffold_404748_1	MIRUS_G_0058	Class02	ExtraOrder13	Singleton	87.7	81	10	0	33	113	108	188	6.6e-39	153.7
	BERG17-1_SAMN04574157_METAG-scaffold_456105_1	MIRUS_G_1065	Class02	Okeano	Okeano01	68.5	168	41	5	4	163	111	274	2.3e-56	212.2
	BERG17-1_SAMN04574157_METAG-scaffold_622246_1	MIRUS_G_0946	Class02	Okeano	Okeano01	96.5	57	2	0	12	68	99	155	1.3e-26	112.1
	BERG17-1_SAMN04574157_METAG-scaffold_649915_1	MIRUS_G_1065	Class02	Okeano	Okeano01	89.9	139	14	0	14	152	291	429	7.5e-71	260
	BERG17-1_SAMN04574157_METAG-scaffold_738380_1	MIRUS_G_0458	Class02	Okeano	Okeano01	100	45	0	0	1	45	115	159	5.2e-20	90.1
	BERG17-1_SAMN04574157_METAG-scaffold_914388_1	MIRUS_G_0525	Class02	Okeano	Okeano01	84.8	46	7	0	1	46	662	707	1.1e-21	96.7
	BERG17-1_SAMN04579665_METAG-scaffold_196978_1	MIRUS_G_0326	Class02	Okeano	Okeano01	90.4	52	5	0	1	52	302	353	1.3e-23	102.8
	BERG17-1_SAMN04579665_METAG-scaffold_98826_1	MIRUS_G_0829	Class02	Okeano	Okeano01	97.4	39	1	0	1	39	118	156	6.9e-17	79.3
	BERG17-1_SAMN05416669_METAG-scaffold_303_12	MIRUS_G_0135	Class04	Demuto	Demuto07	85.6	1076	130	7	1	1060	1	1067	0	1870.9
	BERG17-1_SAMN05416669_METAG-scaffold_89246_1	MIRUS_G_0182	Class04	Demuto	Demuto07	97.4	229	6	0	1	229	793	1021	3.8e-135	474.2
	BERT20-1_SAMN14916092_METAG-scaffold_115977_1	MIRUS_G_0001	Class04	Demuto	Demuto05	98.3	59	1	0	1	59	637	695	5.6e-30	122.9
	BERT20-1_SAMN14916287_METAG-scaffold_176209_2	MIRUS_G_0412	Class04	Demuto	Demuto08	57.6	66	26	2	1	65	1	65	8.5e-15	72.8
	BERT20-1_SAMN14916287_METAG-scaffold_18521_2	MIRUS_G_0096	Class04	Demuto	Demuto07	91.8	184	13	1	1	182	903	1086	1.6e-99	355.5
	BERT20-1_SAMN14916287_METAG-scaffold_354872_1	MIRUS_G_0596	Class04	Demuto	Demuto07	84.9	93	14	0	1	93	914	1006	1.3e-46	178.7
	BERT20-1_SAMN14916287_METAG-scaffold_364199_1	MIRUS_G_0470	Class04	Demuto	Demuto07	93.5	46	3	0	1	46	1009	1054	2e-22	97.4
	BERT20-1_SAMN14916287_METAG-scaffold_66156_1	MIRUS_G_0428	Class04	Demuto	Demuto07	88.2	93	11	0	1	93	968	1060	4.2e-48	183.7
	BERT20-1_SAMN15776834_METAG-scaffold_197594_1	MIRUS_G_0402	Class02	Okeano	Okeano01	53.6	112	44	4	2	110	342	448	1.5e-21	95.9
	BERT20-1_SAMN15776834_METAG-scaffold_238560_1	MIRUS_G_0428	Class04	Demuto	Demuto07	88.2	93	11	0	1	93	968	1060	4.2e-48	183.7
	BERT20-1_SAMN15776834_METAG-scaffold_38254_3	MIRUS_G_0417	Class02	Okeano	Okeano01	67.2	131	39	1	1	131	496	622	3.6e-46	177.9
	BERT20-1_SAMN15793532_METAG-scaffold_342329_1	MIRUS_G_1337	Class04	Demuto	Demuto08	45.7	162	81	4	1	156	543	703	7.5e-32	130.6
	BILL18-1_SAMN07136484_METAG-scaffold_116375_1	MIRUS_G_0273	Class02	Styx	Styx04	83.7	104	16	1	2	104	1400	1503	8.8e-47	179.5
	BILL18-1_SAMN07136484_METAG-scaffold_116853_1	MIRUS_G_0579	Class04	Demuto	Demuto02	100	81	0	0	1	81	531	611	2.2e-45	174.5
	BILL18-1_SAMN07136484_METAG-scaffold_3059_3	MIRUS_G_1248	Class02	Styx	Styx04	57.9	1042	376	21	1	998	274	1296	0	1127.5
	BILL18-1_SAMN07136484_METAG-scaffold_4776_2	MIRUS_G_0284	Class02	ExtraOrder13	ExtraFamily42	81.1	705	120	9	1	698	254	952	0	1129.4
	BILL18-1_SAMN07136484_METAG-scaffold_89467_1	MIRUS_G_0217	Class02	Styx	Styx04	80.6	134	26	0	1	134	1295	1428	5e-63	233.8
	BILL18-1_SAMN07136485_METAG-scaffold_109378_1	MIRUS_G_0284	Class02	ExtraOrder13	ExtraFamily42	71.8	103	2	1	8	110	175	250	4.5e-37	147.5
	BILL18-1_SAMN07136485_METAG-scaffold_13837_2	MIRUS_G_0284	Class02	ExtraOrder13	ExtraFamily42	81.9	210	33	3	1	206	254	462	7.1e-96	343.6
	BILL18-1_SAMN07136485_METAG-scaffold_34287_1	MIRUS_G_0578	Class02	ExtraOrder13	ExtraFamily42	90	211	20	1	1	210	769	979	2.1e-116	411.8
	BILL18-1_SAMN07136485_METAG-scaffold_5948_3	MIRUS_G_0579	Class04	Demuto	Demuto02	100	599	0	0	1	599	13	611	0	1239.2
	BILL18-1_SAMN07136485_METAG-scaffold_92124_1	MIRUS_G_0217	Class02	Styx	Styx04	77.8	216	48	0	10	225	1213	1428	7e-102	363.6
	BILL18-1_SAMN07136486_METAG-scaffold_12436_1	MIRUS_G_0579	Class04	Demuto	Demuto02	99.8	412	1	0	1	412	200	611	1.3e-247	848.6
	BILL18-1_SAMN07136486_METAG-scaffold_15859_1	MIRUS_G_0284	Class02	ExtraOrder13	ExtraFamily42	82.9	70	12	0	17	86	181	250	1.7e-29	122.1
	BILL18-1_SAMN07136487_METAG-scaffold_153286_1	MIRUS_G_0132	Class04	Demuto	Demuto08	85.7	84	12	0	86	169	551	634	7.5e-40	157.1
	BILL18-1_SAMN07136489_METAG-scaffold_47252_1	MIRUS_G_0451	Class02	Styx	Styx01	100	68	0	0	1	68	306	373	1.2e-33	135.6
	BILL18-1_SAMN07136490_METAG-scaffold_12218_2	MIRUS_G_1002	Class04	Demuto	Demuto07	99.6	249	1	0	1	249	824	1072	2.7e-150	524.6
	BILL18-1_SAMN07136491_METAG-scaffold_40294_2	MIRUS_G_0651	Class04	Demuto	Demuto01	46.8	62	32	1	20	81	145	205	1.4e-11	62.4
	BILL18-1_SAMN07136491_METAG-scaffold_9859_1	MIRUS_G_1002	Class04	Demuto	Demuto07	99.7	631	2	0	1	631	443	1073	0	1210.3
	BILL18-1_SAMN07136492_METAG-scaffold_167056_1	MIRUS_G_0346	Class04	Demuto	Demuto01	48.4	62	31	1	20	81	129	189	2.5e-11	61.6
	BILL18-1_SAMN07136492_METAG-scaffold_49899_3	MIRUS_G_0070	Class04	Demuto	Demuto01	97.9	191	4	0	1	191	689	879	8.9e-114	402.9
	BILL18-1_SAMN07136493_METAG-scaffold_47075_1	MIRUS_G_0420	Class04	Demuto	Demuto07	95.6	113	5	0	6	118	857	969	2.5e-61	228.4
	BILL18-1_SAMN07136495_METAG-scaffold_115446_1	MIRUS_G_1248	Class02	Styx	Styx04	100	53	0	0	1	53	188	240	4.9e-26	110.5
	BILL18-1_SAMN07136495_METAG-scaffold_14016_2	MIRUS_G_1037	Class02	Okeano	Okeano01	96.4	194	7	0	45	238	133	326	4.8e-108	384.4
	BILL18-1_SAMN07136495_METAG-scaffold_2116_1	MIRUS_G_1037	Class02	Okeano	Okeano01	100	203	0	0	1	203	333	535	3e-120	424.5
	BILL18-1_SAMN07136495_METAG-scaffold_26895_2	MIRUS_G_0706	Class04	Demuto	Demuto01	57.7	130	51	1	2	127	678	807	2.6e-45	174.9
	BILL18-1_SAMN07136495_METAG-scaffold_288_10	MIRUS_G_0225	Class02	Styx	Styx01	86.6	231	0	1	1	231	451	650	3.5e-112	397.9
	BILL18-1_SAMN07136495_METAG-scaffold_288_9	MIRUS_G_1119	Class02	Styx	Styx01	99.6	233	1	0	1	233	185	417	4.2e-134	470.7
	BILL18-1_SAMN07136495_METAG-scaffold_4292_1	MIRUS_G_0494	Class04	Demuto	Demuto02	100	156	0	0	1	156	1	156	1.5e-89	322.4
	BILL18-1_SAMN07136495_METAG-scaffold_4292_2	MIRUS_G_0494	Class04	Demuto	Demuto02	99.5	432	2	0	25	456	172	603	1.4e-258	885.2
	BILL18-1_SAMN07136496_METAG-scaffold_196957_1	MIRUS_G_0121	Class04	Demuto	Demuto08	73	126	34	0	2	127	576	701	1.6e-55	208.8
	BILL18-1_SAMN07136496_METAG-scaffold_21244_1	MIRUS_G_0494	Class04	Demuto	Demuto02	100	156	0	0	1	156	1	156	1.5e-89	322.4
	BILL18-1_SAMN07136496_METAG-scaffold_2920_1	MIRUS_G_1037	Class02	Okeano	Okeano01	99.5	389	2	0	1	389	147	535	5.1e-233	800
	BILL18-1_SAMN07136496_METAG-scaffold_4024_1	MIRUS_G_0494	Class04	Demuto	Demuto02	99.5	390	2	0	1	390	214	603	1.8e-233	801.6
	BILL18-1_SAMN07136496_METAG-scaffold_42313_2	MIRUS_G_0217	Class02	Styx	Styx04	76.3	152	36	0	1	152	1277	1428	5.3e-69	253.8
	BILL18-1_SAMN07136496_METAG-scaffold_427_10	MIRUS_G_1119	Class02	Styx	Styx01	99.6	233	1	0	1	233	185	417	4.2e-134	470.7
	BILL18-1_SAMN07136496_METAG-scaffold_427_12	MIRUS_G_1119	Class02	Styx	Styx01	96.3	81	3	0	1	81	1	81	4.4e-42	163.7
	BILL18-1_SAMN07136496_METAG-scaffold_427_9	MIRUS_G_0225	Class02	Styx	Styx01	86.6	231	0	1	1	231	451	650	3.5e-112	397.9
	BILL18-1_SAMN07136496_METAG-scaffold_5409_1	MIRUS_G_0706	Class04	Demuto	Demuto01	55.8	312	126	3	3	304	498	807	3.1e-100	358.6
	BILL18-1_SAMN07136496_METAG-scaffold_668_8	MIRUS_G_0755	Class04	ExtraOrder7	ExtraFamily10	69.4	245	65	3	1	244	198	433	1.1e-87	316.6
	BILL18-1_SAMN07136497_METAG-scaffold_13432_1	MIRUS_G_0494	Class04	Demuto	Demuto02	100	156	0	0	1	156	1	156	1.5e-89	322.4
	BILL18-1_SAMN07136497_METAG-scaffold_6730_1	MIRUS_G_0494	Class04	Demuto	Demuto02	100	228	0	0	1	228	376	603	1.7e-135	475.3
	BILL18-1_SAMN07136497_METAG-scaffold_92837_1	MIRUS_G_0706	Class04	Demuto	Demuto01	57.7	130	51	1	2	127	678	807	1.5e-45	175.6
	BILL18-1_SAMN07136501_METAG-scaffold_20616_1	MIRUS_G_0494	Class04	Demuto	Demuto02	96.4	84	3	0	1	84	520	603	4.6e-46	176.8
	BILL18-1_SAMN07136501_METAG-scaffold_24540_2	MIRUS_G_1002	Class04	Demuto	Demuto07	98.8	249	3	0	1	249	628	876	9.7e-137	479.6
	BILL18-1_SAMN07136501_METAG-scaffold_7385_1	MIRUS_G_0494	Class04	Demuto	Demuto02	100	156	0	0	1	156	1	156	1.5e-89	322.4
	BILL18-1_SAMN07136501_METAG-scaffold_98538_1	MIRUS_G_1002	Class04	Demuto	Demuto07	100	135	0	0	1	135	939	1073	6.6e-79	286.6
	BILL18-1_SAMN07136502_METAG-scaffold_11023_1	MIRUS_G_1002	Class04	Demuto	Demuto07	99.1	438	4	0	1	438	636	1073	4.5e-254	870.2
	BILL18-1_SAMN07136502_METAG-scaffold_34915_1	MIRUS_G_0494	Class04	Demuto	Demuto02	99.3	140	1	0	1	140	464	603	7.8e-83	299.7
	BILL18-1_SAMN07136502_METAG-scaffold_7758_1	MIRUS_G_0494	Class04	Demuto	Demuto02	94.2	155	9	0	6	160	2	156	9.4e-84	303.1
	BILL18-1_SAMN07136503_METAG-scaffold_2863_2	MIRUS_G_0494	Class04	Demuto	Demuto02	98.1	432	8	0	16	447	172	603	3.8e-256	877.1
	BILL18-1_SAMN07136503_METAG-scaffold_2863_3	MIRUS_G_0494	Class04	Demuto	Demuto02	92.3	155	12	0	6	160	2	156	6.7e-82	297
	BILL18-1_SAMN07136504_METAG-scaffold_3223_2	MIRUS_G_1027	Class04	Demuto	Demuto02	93.5	554	29	3	1	554	65	611	2.4e-305	1040.8
	BILL18-1_SAMN07136504_METAG-scaffold_67741_1	MIRUS_G_0428	Class04	Demuto	Demuto07	88.5	131	15	0	1	131	137	267	1.1e-70	259.2
	BILL18-1_SAMN07136504_METAG-scaffold_81928_1	MIRUS_G_1002	Class04	Demuto	Demuto07	100	111	0	0	1	111	924	1034	1.1e-63	235.7
	BILL18-1_SAMN07136504_METAG-scaffold_82_1	MIRUS_G_1143	Class04	Demuto	Demuto02	100	636	0	0	1	636	1	636	0	1257.3
	BILL18-1_SAMN07136507_METAG-scaffold_10952_1	MIRUS_G_1119	Class02	Styx	Styx01	99.6	233	1	0	1	233	185	417	4.2e-134	470.7
	BILL18-1_SAMN07136507_METAG-scaffold_119892_1	MIRUS_G_0121	Class04	Demuto	Demuto08	93.2	73	5	0	1	73	247	319	7.6e-37	146.4
	BILL18-1_SAMN07136507_METAG-scaffold_22261_1	MIRUS_G_0494	Class04	Demuto	Demuto02	100	156	0	0	1	156	1	156	1.5e-89	322.4
	BILL18-1_SAMN07136507_METAG-scaffold_28407_1	MIRUS_G_0470	Class04	Demuto	Demuto07	85.2	176	0	1	1	176	905	1054	1.8e-84	305.4
	BILL18-1_SAMN07136507_METAG-scaffold_6818_3	MIRUS_G_0494	Class04	Demuto	Demuto02	100	84	0	0	1	84	520	603	1.9e-47	181.4
	BILL18-1_SAMN07136508_METAG-scaffold_4213_1	MIRUS_G_0494	Class04	Demuto	Demuto02	100	67	0	0	1	67	537	603	8.2e-38	149.1
	BILL18-1_SAMN07136509_METAG-scaffold_138736_1	MIRUS_G_1143	Class04	Demuto	Demuto02	100	167	0	0	1	167	470	636	7.3e-96	343.2
	BILL18-1_SAMN07136509_METAG-scaffold_140045_1	MIRUS_G_0491	Class04	Demuto	Demuto09	78.9	114	21	1	1	114	497	607	5.1e-48	183.7
	BILL18-1_SAMN07136509_METAG-scaffold_199748_1	MIRUS_G_0706	Class04	Demuto	Demuto01	66.7	39	13	0	8	46	769	807	4.4e-14	69.7
	BILL18-1_SAMN07136509_METAG-scaffold_206427_1	MIRUS_G_0821	Class04	Demuto	Demuto07	97.5	161	4	0	1	161	260	420	1.8e-91	328.6
	BILL18-1_SAMN07136509_METAG-scaffold_77_5	MIRUS_G_0494	Class04	Demuto	Demuto02	100	156	0	0	1	156	1	156	1.5e-89	322.4
	BILL18-1_SAMN07136509_METAG-scaffold_77_6	MIRUS_G_0494	Class04	Demuto	Demuto02	100	432	0	0	25	456	172	603	1.3e-259	888.6
	BILL18-1_SAMN07136509_METAG-scaffold_78111_1	MIRUS_G_0330	Class04	Demuto	Demuto07	100	70	0	0	1	70	70	139	5.2e-38	149.8
	BILL18-1_SAMN07136511_METAG-scaffold_105518_1	MIRUS_G_0182	Class04	Demuto	Demuto07	28.4	183	102	9	3	174	849	1013	2e-06	46.2
	BILL18-1_SAMN07136511_METAG-scaffold_19093_2	MIRUS_G_1027	Class04	Demuto	Demuto02	91	89	2	2	1	89	529	611	1.1e-42	165.6
	BILL18-1_SAMN07136512_METAG-scaffold_38070_2	MIRUS_G_0724	Class02	Okeano	Okeano03	86.7	45	6	0	3	47	65	109	7e-21	92.4
	BILL18-1_SAMN07136516_METAG-scaffold_75714_1	MIRUS_G_0058	Class02	ExtraOrder13	Singleton	69.2	65	20	0	5	69	4	68	4.7e-23	100.1
	BILL18-1_SAMN07136517_METAG-scaffold_110710_1	MIRUS_G_0058	Class02	ExtraOrder13	Singleton	61.6	198	70	3	1	196	746	939	6.4e-68	250.8
	BILL18-1_SAMN07136521_METAG-scaffold_64306_1	MIRUS_G_0125	Class04	Demuto	Demuto09	43.4	76	40	1	19	91	655	730	4.1e-14	70.9
	BILL18-1_SAMN07136522_METAG-scaffold_129446_1	MIRUS_G_0058	Class02	ExtraOrder13	Singleton	67.7	65	21	0	1	65	249	313	1.8e-21	95.9
	BILL18-1_SAMN07136550_METAG-scaffold_92499_1	MIRUS_G_0001	Class04	Demuto	Demuto05	99.1	110	1	0	1	110	111	220	3e-61	227.6
	BILL18-1_SAMN07136553_METAG-scaffold_220077_1	MIRUS_G_0678	Class02	Okeano	Okeano01	56	159	38	3	1	128	63	220	3.8e-37	147.9
	BILL18-1_SAMN07136561_METAG-scaffold_121819_1	MIRUS_G_0494	Class04	Demuto	Demuto02	97.9	140	3	0	1	140	464	603	3.3e-81	294.3
	BILL18-1_SAMN07136583_METAG-scaffold_126570_1	MIRUS_G_0036	Class01	ExtraOrder11	Singleton	81.3	75	14	0	1	75	75	149	7.3e-35	139.4
	BILL18-1_SAMN07136583_METAG-scaffold_167303_1	MIRUS_G_0512	Class04	Demuto	Demuto09	43.4	152	59	3	1	151	317	442	1.4e-21	96.3
	BILL18-1_SAMN07136583_METAG-scaffold_3855_1	MIRUS_G_0101	Class04	Demuto	Demuto05	93.9	641	39	0	1	641	1	641	0	1250
	BILL18-1_SAMN07136583_METAG-scaffold_82596_1	MIRUS_G_0036	Class01	ExtraOrder11	Singleton	41.3	155	81	4	1	154	725	870	1.9e-25	109.4
	BILL18-1_SAMN07136583_METAG-scaffold_8438_2	MIRUS_G_0706	Class04	Demuto	Demuto01	52.1	605	228	10	1	581	239	805	8.6e-160	557.4
	BILL18-1_SAMN07136585_METAG-scaffold_72243_1	MIRUS_G_0014	Class04	Demuto	Demuto08	96.3	136	5	0	1	136	911	1046	2.1e-77	281.6
	BILL18-1_SAMN07136588_METAG-scaffold_107535_1	MIRUS_G_1310	Class04	Demuto	Demuto05	39.5	114	57	4	1	112	491	594	4.1e-17	81.3
	BILL18-1_SAMN07136594_METAG-scaffold_160703_1	MIRUS_G_0866	Class04	Demuto	Demuto02	95	141	7	0	1	141	394	534	6.4e-77	280
	BILL18-1_SAMN07136606_METAG-scaffold_9558_3	MIRUS_G_0062	Class04	Demuto	Demuto01	97.1	447	13	0	1	447	177	623	5.4e-263	899.8
	BILL18-1_SAMN07136614_METAG-scaffold_27222_1	MIRUS_G_1165	Class02	Okeano	Okeano03	100	73	0	0	1	73	628	700	6.9e-41	159.8
	BILL18-1_SAMN07136615_METAG-scaffold_64685_1	MIRUS_G_0605	Class04	Demuto	Demuto02	96.9	192	6	0	1	192	242	433	1.9e-108	385.2
	BILL18-1_SAMN07136615_METAG-scaffold_67214_1	MIRUS_G_1239	Class04	Demuto	Demuto05	98	150	3	0	1	150	514	663	5.3e-85	307
	BILL18-1_SAMN07136625_METAG-scaffold_70873_1	MIRUS_G_0058	Class02	ExtraOrder13	Singleton	56.1	139	56	1	3	141	806	939	3.5e-41	161.4
	BILL18-1_SAMN07136632_METAG-scaffold_41168_1	MIRUS_G_1248	Class02	Styx	Styx04	97.8	90	2	0	3	92	1	90	4.6e-48	183.7
	BILL18-1_SAMN07136632_METAG-scaffold_87491_1	MIRUS_G_1117	Class04	Demuto	Demuto07	98.2	112	2	0	1	112	306	417	1.4e-66	245.4
	BILL18-1_SAMN07136633_METAG-scaffold_39852_1	MIRUS_G_0070	Class04	Demuto	Demuto01	98.7	235	3	0	1	235	645	879	9.5e-142	496.1
	BILL18-1_SAMN07136633_METAG-scaffold_51067_1	MIRUS_G_1002	Class04	Demuto	Demuto07	100	195	0	0	1	195	690	884	4.4e-108	384
	BILL18-1_SAMN07136633_METAG-scaffold_59652_1	MIRUS_G_0579	Class04	Demuto	Demuto02	99.2	126	1	0	1	126	486	611	1.7e-73	268.5
	BILL18-1_SAMN07136634_METAG-scaffold_11692_1	MIRUS_G_0579	Class04	Demuto	Demuto02	100	137	0	0	29	165	475	611	1.5e-80	292.4
	BILL18-1_SAMN07136634_METAG-scaffold_137435_1	MIRUS_G_0125	Class04	Demuto	Demuto09	63	54	20	0	15	68	216	269	9.2e-17	79.3
	BILL18-1_SAMN07136634_METAG-scaffold_32088_1	MIRUS_G_0573	Class04	Demuto	Demuto02	93.6	329	21	0	1	329	301	629	3.9e-186	644
	BILL18-1_SAMN07136634_METAG-scaffold_58332_1	MIRUS_G_1117	Class04	Demuto	Demuto07	99.6	229	1	0	1	229	189	417	8.7e-140	489.6
	BILL18-1_SAMN07136634_METAG-scaffold_59579_2	MIRUS_G_1047	Class04	Demuto	Demuto05	96	99	4	0	1	99	504	602	2e-56	211.5
	BILL18-1_SAMN07136634_METAG-scaffold_72130_2	MIRUS_G_0070	Class04	Demuto	Demuto01	100	67	0	0	95	161	813	879	1.4e-38	152.9
	BILL18-1_SAMN07136634_METAG-scaffold_74143_1	MIRUS_G_0132	Class04	Demuto	Demuto08	91.2	113	10	0	1	113	27	139	2.3e-61	228.4
	BILL18-1_SAMN07136635_METAG-scaffold_2146_4	MIRUS_G_0420	Class04	Demuto	Demuto07	89.4	123	13	0	8	130	847	969	5.9e-61	227.3
	BILL18-1_SAMN07136635_METAG-scaffold_2146_5	MIRUS_G_0420	Class04	Demuto	Demuto07	84	144	17	2	1	143	724	862	2.2e-62	231.9
	BILL18-1_SAMN07136635_METAG-scaffold_2206_2	MIRUS_G_0579	Class04	Demuto	Demuto02	100	611	0	0	1	611	1	611	0	1254.6
	BILL18-1_SAMN07136635_METAG-scaffold_25818_2	MIRUS_G_0354	Class04	Demuto	Demuto02	82.1	274	39	2	1	272	350	615	5.7e-130	457.2
	BILL18-1_SAMN07136635_METAG-scaffold_28351_1	MIRUS_G_0573	Class04	Demuto	Demuto02	93.4	317	21	0	1	317	313	629	1.3e-178	619
	BILL18-1_SAMN07136636_METAG-scaffold_105330_1	MIRUS_G_0185	Class04	Demuto	Demuto01	94.3	87	5	0	2	88	657	743	3.3e-47	180.6
	BILL18-1_SAMN07136636_METAG-scaffold_119944_1	MIRUS_G_0420	Class04	Demuto	Demuto07	37.7	53	33	0	66	118	800	852	2e-06	46.2
	BILL18-1_SAMN07136636_METAG-scaffold_19175_2	MIRUS_G_0255	Class04	Demuto	Demuto07	26.3	179	105	7	5	177	937	1094	3.4e-07	48.9
	BILL18-1_SAMN07136636_METAG-scaffold_1942_4	MIRUS_G_0579	Class04	Demuto	Demuto02	100	611	0	0	1	611	1	611	0	1254.6
	BILL18-1_SAMN07136636_METAG-scaffold_504_6	MIRUS_G_1002	Class04	Demuto	Demuto07	100	848	0	0	1	848	226	1073	0	1670.6
	BILL18-1_SAMN07136636_METAG-scaffold_71771_1	MIRUS_G_1117	Class04	Demuto	Demuto07	98.9	184	2	0	1	184	234	417	4e-111	394
	BILL18-1_SAMN07136637_METAG-scaffold_115172_1	MIRUS_G_1117	Class04	Demuto	Demuto07	99	205	2	0	1	205	213	417	9.2e-125	439.5
	BILL18-1_SAMN07136638_METAG-scaffold_789_8	MIRUS_G_0111	Class04	ExtraOrder7	ExtraFamily10	37.9	470	252	11	1	443	167	623	7.5e-79	288.1
	BILL18-1_SAMN07136639_METAG-scaffold_108130_1	MIRUS_G_0759	Class02	Okeano	Okeano01	51.3	78	23	2	1	63	427	504	1.5e-12	65.1
	BILL18-1_SAMN07136639_METAG-scaffold_876_1	MIRUS_G_1037	Class02	Okeano	Okeano01	100	389	0	0	1	389	147	535	1.6e-234	805.1
	BILL18-1_SAMN07136639_METAG-scaffold_95229_1	MIRUS_G_1002	Class04	Demuto	Demuto07	100	150	0	0	1	150	924	1073	3e-88	317.8
	BILL18-1_SAMN07136645_METAG-scaffold_57750_1	MIRUS_G_1232	Class04	Demuto	Demuto05	74.8	159	15	3	13	147	415	572	6.7e-61	226.9
	BILL18-1_SAMN07136649_METAG-scaffold_84423_1	MIRUS_G_1199	Class02	Okeano	Okeano01	66.5	209	63	3	1	204	307	513	5.4e-77	280.8
	BILL18-1_SAMN07136652_METAG-scaffold_2692_4	MIRUS_G_0605	Class04	Demuto	Demuto02	98.7	75	1	0	1	75	1	75	1.3e-39	155.2
	BILL18-1_SAMN07136652_METAG-scaffold_51906_1	MIRUS_G_0605	Class04	Demuto	Demuto02	98.9	189	2	0	1	189	428	616	4.8e-112	397.1
	BILL18-1_SAMN07136655_METAG-scaffold_271_4	MIRUS_G_0605	Class04	Demuto	Demuto02	100	616	0	0	1	616	1	616	0	1278.1
	BILL18-1_SAMN07136667_METAG-scaffold_13237_1	MIRUS_G_0494	Class04	Demuto	Demuto02	95.5	155	7	0	3	157	2	156	3.2e-84	304.7
	BILL18-1_SAMN07136673_METAG-scaffold_123072_1	MIRUS_G_0326	Class02	Okeano	Okeano01	100	58	0	0	1	58	1	58	9e-32	129.4
	BILL18-1_SAMN07136676_METAG-scaffold_71590_1	MIRUS_G_0063	Class04	Demuto	Demuto02	94.9	79	4	0	1	79	280	358	2.9e-40	157.9
	BILL18-1_SAMN07136678_METAG-scaffold_15321_1	MIRUS_G_0579	Class04	Demuto	Demuto02	97.3	226	6	0	1	226	386	611	8e-130	456.4
	BILL18-1_SAMN07136680_METAG-scaffold_13273_3	MIRUS_G_0755	Class04	ExtraOrder7	ExtraFamily10	83	235	24	4	1	230	228	451	1.9e-102	365.5
	BILL18-1_SAMN07136680_METAG-scaffold_161656_1	MIRUS_G_0487	Class04	Demuto	Demuto07	100	185	0	0	1	185	837	1021	3.2e-108	384.4
	BILL18-1_SAMN07136680_METAG-scaffold_29830_1	MIRUS_G_0325	Class02	Styx	Styx01	68.7	217	65	2	1	217	430	643	4.5e-77	281.2
	BILL18-1_SAMN07136680_METAG-scaffold_29830_2	MIRUS_G_0325	Class02	Styx	Styx01	76	96	19	1	1	92	328	423	6.6e-39	153.3
	BILL18-1_SAMN07136680_METAG-scaffold_79789_1	MIRUS_G_0805	Class02	Okeano	Okeano03	91.5	71	6	0	1	71	345	415	1.6e-32	132.9
	BILL18-1_SAMN07136681_METAG-scaffold_12568_3	MIRUS_G_0755	Class04	ExtraOrder7	ExtraFamily10	84.8	303	32	2	1	299	159	451	1.1e-142	499.6
	BILL18-1_SAMN07136681_METAG-scaffold_17289_1	MIRUS_G_0184	Class02	ExtraOrder13	ExtraFamily39	62.8	537	171	8	3	529	660	1177	9.1e-185	640.2
	BILL18-1_SAMN07136681_METAG-scaffold_212334_1	MIRUS_G_0869	Class02	Okeano	Okeano01	65.9	88	3	1	1	88	352	412	5e-27	113.6
	BILL18-1_SAMN07136681_METAG-scaffold_23532_1	MIRUS_G_1249	Class04	Demuto	NA	81.2	192	30	3	1	191	1	187	2.1e-86	312
	BILL18-1_SAMN07136681_METAG-scaffold_23532_2	MIRUS_G_0293	NA	NA	NA	54.9	419	126	7	1	357	49	466	3.7e-121	428.3
	BILL18-1_SAMN07136681_METAG-scaffold_27963_1	MIRUS_G_0325	Class02	Styx	Styx01	67.9	224	65	4	24	244	208	427	1.2e-87	316.6
	BILL18-1_SAMN07136681_METAG-scaffold_27963_2	MIRUS_G_0677	Class02	Styx	Styx01	75	96	24	0	2	97	116	211	4.5e-37	147.1
	BILL18-1_SAMN07136681_METAG-scaffold_5966_2	MIRUS_G_0278	Class02	ExtraOrder13	ExtraFamily41	28.8	212	131	7	1	201	146	348	2.1e-13	70.5
	BILL18-1_SAMN07136681_METAG-scaffold_820_10	MIRUS_G_0325	Class02	Styx	Styx01	81.4	140	22	1	1	136	284	423	3.1e-63	235
	BILL18-1_SAMN07136681_METAG-scaffold_820_11	MIRUS_G_0451	Class02	Styx	Styx01	95.8	48	2	0	1	48	376	423	2.9e-23	101.3
	BILL18-1_SAMN07136681_METAG-scaffold_820_12	MIRUS_G_0325	Class02	Styx	Styx01	94.7	38	2	0	1	38	108	145	1.9e-15	75.1
	BILL18-1_SAMN07136681_METAG-scaffold_820_13	MIRUS_G_0702	Class02	Styx	Styx01	86	100	13	1	5	103	2	101	8.1e-45	172.9
	BILL18-1_SAMN07136681_METAG-scaffold_820_9	MIRUS_G_0325	Class02	Styx	Styx01	70.2	215	63	1	1	215	430	643	1.1e-80	293.1
	BILL18-1_SAMN07136682_METAG-scaffold_15370_1	MIRUS_G_0346	Class04	Demuto	Demuto01	49.6	240	117	2	69	308	588	823	1e-63	237.3
	BILL18-1_SAMN07136682_METAG-scaffold_29_7	MIRUS_G_0820	Class04	Demuto	Demuto06	61.1	828	282	12	13	819	11	819	4e-272	931
	BILL18-1_SAMN07136682_METAG-scaffold_47318_1	MIRUS_G_0673	Class04	Demuto	Demuto02	92.4	224	17	0	1	224	371	594	3.6e-122	431
	BILL18-1_SAMN07136686_METAG-scaffold_1228_1	MIRUS_G_0877	Class04	Demuto	Demuto07	89.7	768	65	6	1	767	298	1052	0	1364
	BILL18-1_SAMN07136686_METAG-scaffold_25109_1	MIRUS_G_1236	Class02	Okeano	Okeano01	54.2	260	110	4	50	306	415	668	3.5e-79	288.9
	BILL18-1_SAMN07136686_METAG-scaffold_2734_1	MIRUS_G_0377	Class04	ExtraOrder7	ExtraFamily10	41	549	165	7	23	412	42	590	4.6e-101	362.1
	BILL18-1_SAMN07136686_METAG-scaffold_4309_1	MIRUS_G_1337	Class04	Demuto	Demuto08	58.8	226	82	3	66	282	480	703	4e-73	268.5
	BILL18-1_SAMN07136686_METAG-scaffold_75232_1	MIRUS_G_0121	Class04	Demuto	Demuto08	72.4	156	43	0	1	156	546	701	1.6e-68	252.3
	BILL18-1_SAMN07136689_METAG-scaffold_43871_1	MIRUS_G_0470	Class04	Demuto	Demuto07	98.9	262	3	0	1	262	793	1054	1.1e-157	549.3
	BILL18-1_SAMN07136689_METAG-scaffold_66639_1	MIRUS_G_0570	Class04	Demuto	Demuto07	96.7	92	3	0	1	92	298	389	1.9e-51	194.9
	BILL18-1_SAMN07136699_METAG-scaffold_38342_1	MIRUS_G_0493	Class04	Demuto	Demuto02	87.4	223	28	0	1	223	398	620	1e-116	412.9
	BILL18-1_SAMN07136712_METAG-scaffold_102319_1	MIRUS_G_0412	Class04	Demuto	Demuto08	82.2	101	18	0	5	105	1	101	1.4e-47	182.2
	BILL18-1_SAMN07136712_METAG-scaffold_175438_2	MIRUS_G_0269	Class04	Demuto	Demuto05	100	59	0	0	1	59	646	704	3.3e-30	123.6
	BILL18-1_SAMN07136712_METAG-scaffold_3834_5	MIRUS_G_1337	Class04	Demuto	Demuto08	62.4	218	75	4	1	213	488	703	2.9e-76	278.5
	BILL18-1_SAMN07136712_METAG-scaffold_50377_1	MIRUS_G_1337	Class04	Demuto	Demuto08	48.9	88	43	2	5	92	625	710	4.3e-21	94
	BILL18-1_SAMN07136712_METAG-scaffold_50871_1	MIRUS_G_0014	Class04	Demuto	Demuto08	87.7	212	26	0	1	212	835	1046	6.2e-116	410.2
	BILL18-1_SAMN07136712_METAG-scaffold_69484_1	MIRUS_G_1337	Class04	Demuto	Demuto08	61.7	230	79	4	41	262	475	703	1.8e-80	292.7
	BILL18-1_SAMN07136713_METAG-scaffold_30339_1	MIRUS_G_0014	Class04	Demuto	Demuto08	88.2	229	27	0	1	229	818	1046	2.4e-126	444.9
	BILL18-1_SAMN07136715_METAG-scaffold_148373_1	MIRUS_G_0058	Class02	ExtraOrder13	Singleton	53.3	152	60	2	14	163	798	940	5.3e-41	161
	BILL18-1_SAMN07136720_METAG-scaffold_110694_1	MIRUS_G_0150	Class04	Demuto	Demuto05	36.7	60	33	2	3	60	492	548	0.00068	36.6
	BILL18-1_SAMN07136730_METAG-scaffold_50815_1	MIRUS_G_1337	Class04	Demuto	Demuto08	60.2	108	42	1	2	109	9	115	1e-36	146.4
	BILL18-1_SAMN07136731_METAG-scaffold_63592_1	MIRUS_G_0125	Class04	Demuto	Demuto09	57.7	26	11	0	16	41	707	732	5.4e-06	43.1
	BILL18-1_SAMN07136737_METAG-scaffold_23630_1	MIRUS_G_0056	Class04	Demuto	Demuto08	40.4	225	112	6	1	214	524	737	6.2e-40	157.9
	BILL18-1_SAMN07136746_METAG-scaffold_113025_1	MIRUS_G_1042	Class02	Okeano	Okeano01	78.4	51	11	0	17	67	238	288	1.1e-19	89.7
	BILL18-1_SAMN07136761_METAG-scaffold_23237_1	MIRUS_G_0330	Class04	Demuto	Demuto07	100	70	0	0	1	70	70	139	5.2e-38	149.8
	BILL18-1_SAMN07136761_METAG-scaffold_27866_1	MIRUS_G_0494	Class04	Demuto	Demuto02	93.6	156	4	1	1	150	1	156	5.4e-81	293.9
	BILL18-1_SAMN07136761_METAG-scaffold_8219_2	MIRUS_G_0470	Class04	Demuto	Demuto07	99.8	472	1	0	1	472	394	865	5.5e-274	936.4
	BILL18-1_SAMN07136763_METAG-scaffold_12334_1	MIRUS_G_1143	Class04	Demuto	Demuto02	99.8	480	1	0	1	480	157	636	8.6e-275	939.1
	BILL18-1_SAMN07136763_METAG-scaffold_25183_1	MIRUS_G_0494	Class04	Demuto	Demuto02	100	156	0	0	1	156	1	156	1.5e-89	322.4
	BILL18-1_SAMN07136763_METAG-scaffold_3134_3	MIRUS_G_0494	Class04	Demuto	Demuto02	97.6	84	2	0	1	84	520	603	7.1e-47	179.5
	BILL18-1_SAMN07136763_METAG-scaffold_3134_4	MIRUS_G_0494	Class04	Demuto	Demuto02	98.8	252	3	0	1	252	214	465	1.5e-145	508.8
	BILL18-1_SAMN07136767_METAG-scaffold_138710_1	MIRUS_G_0063	Class04	Demuto	Demuto02	93.3	89	6	0	1	89	292	380	3.1e-46	177.6
	BILL18-1_SAMN07136775_METAG-scaffold_81825_1	MIRUS_G_1249	Class04	Demuto	NA	58.4	178	53	4	1	178	30	186	5.9e-51	194.1
	BILL18-1_SAMN07136785_METAG-scaffold_30590_1	MIRUS_G_1284	Class04	Demuto	Demuto02	95.9	171	7	0	8	178	1	171	2.1e-93	335.1
	BILL18-1_SAMN07136787_METAG-scaffold_149318_1	MIRUS_G_0493	Class04	Demuto	Demuto02	90.6	117	11	0	1	117	398	514	5.9e-60	223.4
	BILL18-1_SAMN07136790_METAG-scaffold_202689_1	MIRUS_G_0371	Class01	ExtraOrder11	ExtraFamily33	62.5	72	27	0	6	77	630	701	8.6e-23	99.4
	BILL18-1_SAMN07136791_METAG-scaffold_66324_1	MIRUS_G_0371	Class01	ExtraOrder11	ExtraFamily33	59	78	31	1	3	80	625	701	4e-23	100.5
	BILL18-1_SAMN07136792_METAG-scaffold_20176_1	MIRUS_G_0371	Class01	ExtraOrder11	ExtraFamily33	56	84	36	1	11	94	619	701	9.4e-24	102.8
	BILL18-1_SAMN07136796_METAG-scaffold_104061_1	MIRUS_G_0706	Class04	Demuto	Demuto01	43.7	71	34	1	15	79	737	807	4.5e-14	70.5
	BILL18-1_SAMN07136803_METAG-scaffold_14858_2	MIRUS_G_1117	Class04	Demuto	Demuto07	84.7	320	43	3	1	316	100	417	2.2e-162	565.1
	BILL18-1_SAMN07136803_METAG-scaffold_96372_1	MIRUS_G_0036	Class01	ExtraOrder11	Singleton	81.3	75	14	0	1	75	75	149	7.3e-35	139.4
	BILL18-1_SAMN07136808_METAG-scaffold_37100_1	MIRUS_G_0053	Class04	Demuto	Demuto07	29.7	212	121	7	1	204	886	1077	3.2e-19	89
	BILL18-1_SAMN07136836_METAG-scaffold_94319_1	MIRUS_G_0041	Class04	Demuto	Demuto07	85.1	101	15	0	1	101	250	350	7.2e-46	176.4
	BILL18-1_SAMN07136841_METAG-scaffold_19247_1	MIRUS_G_0614	Class04	Demuto	Demuto02	66.9	260	65	5	1	257	252	493	2.3e-91	328.9
	BILL18-1_SAMN07136841_METAG-scaffold_19247_2	MIRUS_G_0439	Class04	Demuto	Demuto02	78.9	152	31	1	14	165	505	655	5.8e-69	253.8
	BILL18-1_SAMN07136864_METAG-scaffold_94752_1	MIRUS_G_1117	Class04	Demuto	Demuto07	95.7	184	8	0	1	184	234	417	1.2e-107	382.5
	BILL18-1_SAMN07136869_METAG-scaffold_64740_1	MIRUS_G_0041	Class04	Demuto	Demuto07	97.4	115	3	0	1	115	69	183	6e-65	240
	BILL18-1_SAMN07136873_METAG-scaffold_69874_1	MIRUS_G_0132	Class04	Demuto	Demuto08	51.2	82	40	0	1	82	155	236	1.2e-22	99
	BILL18-1_SAMN07136884_METAG-scaffold_59764_1	MIRUS_G_0402	Class02	Okeano	Okeano01	87.3	55	7	0	1	55	615	669	7.5e-25	106.3
	BILL18-1_SAMN07136891_METAG-scaffold_94645_1	MIRUS_G_0036	Class01	ExtraOrder11	Singleton	84.6	65	10	0	1	65	85	149	8e-30	122.5
	BILL18-1_SAMN07136898_METAG-scaffold_118449_1	MIRUS_G_0058	Class02	ExtraOrder13	Singleton	71.9	64	18	0	33	96	688	751	9.2e-22	96.3
	BILL18-1_SAMN07136898_METAG-scaffold_83964_1	MIRUS_G_0097	Class02	Styx	Styx04	57.8	109	44	1	2	110	678	784	2.1e-35	141.7
	BILL18-1_SAMN07136909_METAG-scaffold_125316_1	MIRUS_G_0869	Class02	Okeano	Okeano01	100	52	0	0	1	52	361	412	6.6e-27	112.5
	BILL18-1_SAMN07136909_METAG-scaffold_149760_1	MIRUS_G_0217	Class02	Styx	Styx04	76.1	155	37	0	1	155	1274	1428	2.9e-70	258.1
	BILL18-1_SAMN07136909_METAG-scaffold_31506_1	MIRUS_G_0869	Class02	Okeano	Okeano01	90.1	151	14	1	1	150	1	151	6.1e-77	280.4
	BILL18-1_SAMN07136909_METAG-scaffold_7019_1	MIRUS_G_1253	Class04	Demuto	Demuto05	97.8	694	15	0	1	694	1	694	0	1385.2
	BILL18-1_SAMN07136910_METAG-scaffold_18323_2	MIRUS_G_0869	Class02	Okeano	Okeano01	90.1	151	14	1	1	150	1	151	6.1e-77	280.4
	BILL18-1_SAMN07136910_METAG-scaffold_19877_1	MIRUS_G_0950	Class02	Okeano	Okeano01	55.6	169	3	2	1	169	1	97	1.5e-43	169.5
	BILL18-1_SAMN07136910_METAG-scaffold_65115_1	MIRUS_G_0604	Class04	Demuto	Demuto01	88.3	248	27	1	1	248	569	814	2e-134	471.9
	BILL18-1_SAMN07136910_METAG-scaffold_6853_2	MIRUS_G_0458	Class02	Okeano	Okeano01	98	50	1	0	1	50	104	153	8.6e-23	99
	BILL18-1_SAMN07136910_METAG-scaffold_6853_3	MIRUS_G_0759	Class02	Okeano	Okeano01	100	45	0	0	7	51	187	231	1.4e-21	94.7
	BILL18-1_SAMN07136910_METAG-scaffold_6853_4	MIRUS_G_0459	Class02	Okeano	Okeano01	100	21	0	0	4	24	229	249	1.1e-06	46.2
	BILL18-1_SAMN07136910_METAG-scaffold_69454_1	MIRUS_G_0217	Class02	Styx	Styx04	85.1	87	13	0	1	87	1342	1428	9.3e-42	162.5
	BILL18-1_SAMN07136910_METAG-scaffold_93356_1	MIRUS_G_0869	Class02	Okeano	Okeano01	100	52	0	0	1	52	361	412	6.6e-27	112.5
	BILL18-1_SAMN07136911_METAG-scaffold_16455_1	MIRUS_G_0869	Class02	Okeano	Okeano01	100	52	0	0	1	52	361	412	6.6e-27	112.5
	BILL18-1_SAMN07136911_METAG-scaffold_34067_1	MIRUS_G_0869	Class02	Okeano	Okeano01	90.1	151	14	1	1	150	1	151	6.1e-77	280.4
	BILL18-1_SAMN07136912_METAG-scaffold_71855_1	MIRUS_G_0869	Class02	Okeano	Okeano01	88.9	135	14	1	1	134	17	151	4.7e-68	250.8
	BILL18-1_SAMN07136913_METAG-scaffold_103520_1	MIRUS_G_0869	Class02	Okeano	Okeano01	90.1	151	14	1	1	150	1	151	6.1e-77	280.4
	BILL18-1_SAMN07136913_METAG-scaffold_14106_1	MIRUS_G_1248	Class02	Styx	Styx04	98.8	83	1	0	1	83	1226	1308	2.4e-48	184.9
	BILL18-1_SAMN07136913_METAG-scaffold_14106_2	MIRUS_G_0217	Class02	Styx	Styx04	78	209	46	0	1	209	1220	1428	1.2e-98	352.8
	BILL18-1_SAMN07136913_METAG-scaffold_148410_1	MIRUS_G_1248	Class02	Styx	Styx04	100	53	0	0	1	53	188	240	2.4e-26	110.9
	BILL18-1_SAMN07136913_METAG-scaffold_3986_1	MIRUS_G_0869	Class02	Okeano	Okeano01	100	52	0	0	1	52	361	412	6.6e-27	112.5
	BILL18-1_SAMN07136913_METAG-scaffold_55099_1	MIRUS_G_1248	Class02	Styx	Styx04	89.5	124	13	0	9	132	1	124	1e-60	226.1
	BILL18-1_SAMN07136914_METAG-scaffold_43245_1	MIRUS_G_0217	Class02	Styx	Styx04	78.6	215	46	0	11	225	1214	1428	2.4e-102	365.2
	BILL18-1_SAMN07136914_METAG-scaffold_4522_1	MIRUS_G_0869	Class02	Okeano	Okeano01	100	52	0	0	1	52	361	412	6.6e-27	112.5
	BILL18-1_SAMN07136914_METAG-scaffold_63796_1	MIRUS_G_0869	Class02	Okeano	Okeano01	89.4	151	15	1	1	150	1	151	5.2e-76	277.3
	BILL18-1_SAMN07136914_METAG-scaffold_98203_1	MIRUS_G_0759	Class02	Okeano	Okeano01	100	45	0	0	7	51	187	231	1.4e-21	94.7
	BILL18-1_SAMN07136914_METAG-scaffold_98203_2	MIRUS_G_0946	Class02	Okeano	Okeano01	96	50	2	0	1	50	106	155	1.1e-22	98.6
	BILL18-1_SAMN07136915_METAG-scaffold_167113_1	MIRUS_G_0637	Class04	Demuto	Demuto02	99.2	133	1	0	1	133	502	634	3.9e-76	277.3
	BILL18-1_SAMN07136915_METAG-scaffold_185415_1	MIRUS_G_0470	Class04	Demuto	Demuto07	100	73	0	0	1	73	793	865	2.3e-41	161
	BILL18-1_SAMN07136915_METAG-scaffold_199197_1	MIRUS_G_0470	Class04	Demuto	Demuto07	73.3	101	1	1	1	101	980	1054	2.1e-37	148.3
	BILL18-1_SAMN07136915_METAG-scaffold_23582_1	MIRUS_G_0869	Class02	Okeano	Okeano01	90.1	151	14	1	1	150	1	151	6.1e-77	280.4
	BILL18-1_SAMN07136915_METAG-scaffold_5295_1	MIRUS_G_0869	Class02	Okeano	Okeano01	100	52	0	0	1	52	361	412	6.6e-27	112.5
	BILL18-1_SAMN07136915_METAG-scaffold_54924_1	MIRUS_G_0217	Class02	Styx	Styx04	52.4	189	75	5	7	181	1027	1214	1.1e-49	189.9
	BILL18-1_SAMN07136916_METAG-scaffold_1445_1	MIRUS_G_0869	Class02	Okeano	Okeano01	100	52	0	0	1	52	361	412	6.6e-27	112.5
	BILL18-1_SAMN07136916_METAG-scaffold_30076_1	MIRUS_G_0418	Class04	Demuto	Demuto02	100	240	0	0	1	240	386	625	2.3e-143	501.5
	BILL18-1_SAMN07136916_METAG-scaffold_48839_1	MIRUS_G_0869	Class02	Okeano	Okeano01	90.1	151	14	1	1	150	1	151	6.1e-77	280.4
	BILL18-1_SAMN07136916_METAG-scaffold_55619_1	MIRUS_G_0637	Class04	Demuto	Demuto02	100	80	0	0	1	80	555	634	3.7e-45	173.7
	BILL18-1_SAMN07136916_METAG-scaffold_80731_1	MIRUS_G_0962	Class04	Demuto	Demuto02	98.7	229	2	1	1	228	387	615	3.9e-132	464.2
	BILL18-1_SAMN07136917_METAG-scaffold_115648_1	MIRUS_G_0481	Class02	Styx	Styx04	94.8	134	7	0	1	134	1171	1304	7.7e-72	263.1
	BILL18-1_SAMN07136917_METAG-scaffold_168761_1	MIRUS_G_0637	Class04	Demuto	Demuto02	99.2	133	1	0	1	133	502	634	3.9e-76	277.3
	BILL18-1_SAMN07136917_METAG-scaffold_4086_4	MIRUS_G_0869	Class02	Okeano	Okeano01	100	52	0	0	1	52	361	412	6.6e-27	112.5
	BILL18-1_SAMN07136917_METAG-scaffold_55664_1	MIRUS_G_0869	Class02	Okeano	Okeano01	90.1	151	14	1	1	150	1	151	6.1e-77	280.4
	BILL18-1_SAMN07136917_METAG-scaffold_57320_1	MIRUS_G_0418	Class04	Demuto	Demuto02	100	240	0	0	1	240	386	625	2.3e-143	501.5
	BILL18-1_SAMN07136917_METAG-scaffold_83101_1	MIRUS_G_0330	Class04	Demuto	Demuto07	100	70	0	0	1	70	70	139	5.2e-38	149.8
	BILL18-1_SAMN07136918_METAG-scaffold_10060_2	MIRUS_G_0418	Class04	Demuto	Demuto02	97.7	217	5	0	1	217	409	625	3.6e-127	447.6
	BILL18-1_SAMN07136918_METAG-scaffold_24689_1	MIRUS_G_0869	Class02	Okeano	Okeano01	100	52	0	0	1	52	361	412	6.6e-27	112.5
	BILL18-1_SAMN07136918_METAG-scaffold_71959_1	MIRUS_G_0481	Class02	Styx	Styx04	94.8	134	7	0	1	134	1171	1304	5.9e-72	263.5
	BILL18-1_SAMN07136918_METAG-scaffold_71959_2	MIRUS_G_0481	Class02	Styx	Styx04	88.1	84	8	2	1	82	1087	1170	1.6e-39	155.2
	BILL18-1_SAMN07136918_METAG-scaffold_81106_1	MIRUS_G_0330	Class04	Demuto	Demuto07	100	70	0	0	1	70	70	139	5.2e-38	149.8
	BILL18-1_SAMN07136918_METAG-scaffold_88424_1	MIRUS_G_0869	Class02	Okeano	Okeano01	90.1	151	14	1	1	150	1	151	6.1e-77	280.4
	BILL18-1_SAMN07136919_METAG-scaffold_12762_3	MIRUS_G_0637	Class04	Demuto	Demuto02	99.5	182	1	0	1	182	453	634	1.9e-105	375.2
	BILL18-1_SAMN07136919_METAG-scaffold_36739_1	MIRUS_G_0330	Class04	Demuto	Demuto07	100	70	0	0	1	70	70	139	5.2e-38	149.8
	BILL18-1_SAMN07136919_METAG-scaffold_5258_1	MIRUS_G_0869	Class02	Okeano	Okeano01	100	52	0	0	1	52	361	412	6.6e-27	112.5
	BILL18-1_SAMN07136919_METAG-scaffold_67084_1	MIRUS_G_0869	Class02	Okeano	Okeano01	90.1	151	14	1	1	150	1	151	6.1e-77	280.4
	BILL18-1_SAMN07136919_METAG-scaffold_6720_1	MIRUS_G_0418	Class04	Demuto	Demuto02	100	625	0	0	1	625	1	625	0	1295
	BILL18-1_SAMN07136919_METAG-scaffold_6903_1	MIRUS_G_0217	Class02	Styx	Styx04	33.3	595	362	14	119	684	626	1214	2.2e-77	283.9
	BILL18-1_SAMN07136920_METAG-scaffold_111742_1	MIRUS_G_0028	Class02	Styx	Styx04	66.4	116	36	1	1	113	1170	1285	2e-44	171.8
	BILL18-1_SAMN07136920_METAG-scaffold_1173_5	MIRUS_G_0962	Class04	Demuto	Demuto02	100	615	0	0	1	615	1	615	0	1260.4
	BILL18-1_SAMN07136920_METAG-scaffold_315_10	MIRUS_G_0418	Class04	Demuto	Demuto02	100	625	0	0	1	625	1	625	0	1295
	BILL18-1_SAMN07136920_METAG-scaffold_34714_1	MIRUS_G_0352	Class04	Demuto	Demuto05	98.5	135	2	0	13	147	1	135	8.8e-77	279.6
	BILL18-1_SAMN07136920_METAG-scaffold_5017_1	MIRUS_G_0637	Class04	Demuto	Demuto02	99.5	197	1	0	1	197	438	634	1.4e-114	405.6
	BILL18-1_SAMN07136920_METAG-scaffold_84556_1	MIRUS_G_0739	Class04	Demuto	Demuto02	89.8	127	13	0	2	128	441	567	1.5e-64	238.8
	BILL18-1_SAMN07136920_METAG-scaffold_8993_1	MIRUS_G_0470	Class04	Demuto	Demuto07	100	472	0	0	1	472	394	865	1.5e-274	938.3
	BILL18-1_SAMN07136920_METAG-scaffold_8993_2	MIRUS_G_0470	Class04	Demuto	Demuto07	85.2	176	0	1	1	176	905	1054	1.8e-84	305.4
	BILL18-1_SAMN07136921_METAG-scaffold_110812_2	MIRUS_G_1087	Class02	Okeano	Okeano01	95.5	66	3	0	18	83	205	270	8.2e-35	139.4
	BILL18-1_SAMN07136921_METAG-scaffold_120315_1	MIRUS_G_0303	Class02	Okeano	Okeano01	91.3	104	9	0	1	104	123	226	2.4e-55	208
	BILL18-1_SAMN07136921_METAG-scaffold_128020_1	MIRUS_G_1150	Class02	Okeano	Okeano01	100	52	0	0	1	52	179	230	1.1e-26	111.7
	BILL18-1_SAMN07136922_METAG-scaffold_107720_1	MIRUS_G_1060	Class02	Okeano	Okeano01	94.1	51	3	0	1	51	201	251	2.4e-23	102.1
	BILL18-1_SAMN07136922_METAG-scaffold_86588_1	MIRUS_G_0759	Class02	Okeano	Okeano01	87.5	216	27	0	1	216	481	696	9.4e-112	396.4
	BILL18-1_SAMN07136924_METAG-scaffold_132087_1	MIRUS_G_0922	Class02	Okeano	Okeano01	100	87	0	0	1	87	593	679	7.8e-49	186
	BILL18-1_SAMN07136935_METAG-scaffold_175768_1	MIRUS_G_0458	Class02	Okeano	Okeano01	87.2	47	6	0	1	47	205	251	3.2e-19	87.4
	BILL18-1_SAMN07136936_METAG-scaffold_219675_1	MIRUS_G_0097	Class02	Styx	Styx04	48.7	199	96	4	1	196	589	784	1.4e-53	203
	BILL18-1_SAMN07136936_METAG-scaffold_228603_1	MIRUS_G_0766	Class02	Okeano	Okeano01	91.8	61	5	0	1	61	1	61	4.7e-31	126.7
	BILL18-1_SAMN07136936_METAG-scaffold_269269_1	MIRUS_G_0759	Class02	Okeano	Okeano01	92.3	91	7	0	1	91	59	149	3.3e-42	164.9
	BILL18-1_SAMN07136936_METAG-scaffold_97358_1	MIRUS_G_0759	Class02	Okeano	Okeano01	87.5	216	27	0	1	216	481	696	2.5e-112	398.3
	BILL18-1_SAMN07136937_METAG-scaffold_184651_1	MIRUS_G_0022	Class02	Styx	Styx04	81	147	28	0	1	147	224	370	3.2e-70	258.8
	BILL18-1_SAMN07136937_METAG-scaffold_243612_1	MIRUS_G_0676	Class04	Demuto	Demuto10	81.5	65	12	0	1	65	144	208	3.6e-30	123.6
	BILL18-1_SAMN07136937_METAG-scaffold_305362_1	MIRUS_G_1337	Class04	Demuto	Demuto08	52.4	185	81	4	1	179	520	703	6.1e-46	177.6
	BILL18-1_SAMN07136937_METAG-scaffold_325972_1	MIRUS_G_0759	Class02	Okeano	Okeano01	92.8	153	11	0	1	153	544	696	1e-83	302.8
	BILL18-1_SAMN07136937_METAG-scaffold_374234_1	MIRUS_G_0500	Class02	Okeano	Okeano01	98.6	214	3	0	1	214	275	488	1.9e-125	441.8
	BILL18-1_SAMN07136937_METAG-scaffold_401298_1	MIRUS_G_0446	Class02	Styx	Styx04	46.5	157	73	4	1	156	716	862	2.2e-33	135.6
	BILL18-1_SAMN07136938_METAG-scaffold_101376_1	MIRUS_G_0759	Class02	Okeano	Okeano01	87.5	216	27	0	1	216	481	696	2.5e-112	398.3
	BILL18-1_SAMN07136938_METAG-scaffold_190233_1	MIRUS_G_1216	Class02	Okeano	Okeano01	61.2	188	38	6	7	186	31	191	3.8e-53	201.4
	BILL18-1_SAMN07136938_METAG-scaffold_248001_1	MIRUS_G_0458	Class02	Okeano	Okeano01	41.4	116	7	1	1	116	104	158	2.9e-14	71.6
	BILL18-1_SAMN07136940_METAG-scaffold_34694_1	MIRUS_G_0434	Class04	Demuto	Demuto10	90.1	121	12	0	29	149	92	212	1.1e-63	236.1
	BILL18-1_SAMN07136944_METAG-scaffold_82464_1	MIRUS_G_0578	Class02	ExtraOrder13	ExtraFamily42	52.9	174	67	4	1	171	818	979	1.2e-45	176.4
	BILL18-1_SAMN07136945_METAG-scaffold_137694_1	MIRUS_G_0869	Class02	Okeano	Okeano01	100	52	0	0	1	52	361	412	6.6e-27	112.5
	BILL18-1_SAMN07136945_METAG-scaffold_165208_1	MIRUS_G_0274	Class02	Styx	Styx04	100	50	0	0	5	54	193	242	2.6e-25	107.5
	BILL18-1_SAMN07136945_METAG-scaffold_24598_3	MIRUS_G_0030	Class02	Styx	Styx04	78.7	89	19	0	1	89	1	89	4.9e-41	160.2
	BILL18-1_SAMN07136945_METAG-scaffold_3517_1	MIRUS_G_0637	Class04	Demuto	Demuto02	99.8	634	1	0	1	634	1	634	0	1310.8
	BILL18-1_SAMN07136945_METAG-scaffold_39118_1	MIRUS_G_0481	Class02	Styx	Styx04	93.6	218	14	0	1	218	1087	1304	1e-121	429.5
	BILL18-1_SAMN07136945_METAG-scaffold_67928_1	MIRUS_G_0274	Class02	Styx	Styx04	99.5	202	1	0	1	202	1398	1599	1.1e-119	422.5
	BILL18-1_SAMN07136945_METAG-scaffold_68950_1	MIRUS_G_0274	Class02	Styx	Styx04	80.4	209	40	1	1	208	1391	1599	6.5e-102	363.6
	BILL18-1_SAMN07136945_METAG-scaffold_8129_1	MIRUS_G_0274	Class02	Styx	Styx04	30.9	1005	529	28	1	851	370	1363	5.1e-116	412.5
	BILL18-1_SAMN07136946_METAG-scaffold_10292_1	MIRUS_G_0274	Class02	Styx	Styx04	76.2	63	14	1	14	75	1301	1363	3.6e-23	100.9
	BILL18-1_SAMN07136946_METAG-scaffold_109991_2	MIRUS_G_0274	Class02	Styx	Styx04	100	50	0	0	5	54	193	242	2.6e-25	107.5
	BILL18-1_SAMN07136946_METAG-scaffold_21377_1	MIRUS_G_0062	Class04	Demuto	Demuto01	95.4	504	23	0	1	504	120	623	1.3e-292	998.4
	BILL18-1_SAMN07136946_METAG-scaffold_25927_1	MIRUS_G_0274	Class02	Styx	Styx04	99.4	343	2	0	1	343	1042	1384	3.5e-209	720.7
	BILL18-1_SAMN07136946_METAG-scaffold_2732_1	MIRUS_G_0637	Class04	Demuto	Demuto02	99.8	437	1	0	1	437	198	634	6.9e-263	899.4
	BILL18-1_SAMN07136946_METAG-scaffold_29012_2	MIRUS_G_0217	Class02	Styx	Styx04	78.6	215	46	0	11	225	1214	1428	2.4e-102	365.2
	BILL18-1_SAMN07136946_METAG-scaffold_29012_3	MIRUS_G_0028	Class02	Styx	Styx04	100	33	0	0	1	33	1246	1278	1.5e-15	75.1
	BILL18-1_SAMN07136946_METAG-scaffold_40978_1	MIRUS_G_0516	Class02	Styx	Styx01	93.2	118	8	0	1	118	302	419	4.4e-63	233.8
	BILL18-1_SAMN07136946_METAG-scaffold_41674_1	MIRUS_G_1248	Class02	Styx	Styx04	100	53	0	0	1	53	188	240	2.4e-26	110.9
	BILL18-1_SAMN07136947_METAG-scaffold_161872_1	MIRUS_G_0274	Class02	Styx	Styx04	100	72	0	0	1	72	1313	1384	1.1e-40	158.7
	BILL18-1_SAMN07136947_METAG-scaffold_27015_1	MIRUS_G_0062	Class04	Demuto	Demuto01	96.4	111	4	0	1	111	513	623	2.7e-62	231.1
	BILL18-1_SAMN07136947_METAG-scaffold_36618_1	MIRUS_G_1248	Class02	Styx	Styx04	88.7	106	12	0	1	106	19	124	1.6e-51	195.3
	BILL18-1_SAMN07136947_METAG-scaffold_39422_1	MIRUS_G_0030	Class02	Styx	Styx04	78.7	89	19	0	1	89	1	89	4.9e-41	160.2
	BILL18-1_SAMN07136947_METAG-scaffold_42254_2	MIRUS_G_0274	Class02	Styx	Styx04	97.8	45	1	0	1	45	198	242	1.1e-21	95.1
	BILL18-1_SAMN07136947_METAG-scaffold_61176_1	MIRUS_G_0077	Class04	Demuto	Demuto01	92.2	64	5	0	1	64	68	131	5.6e-31	127.9
	BILL18-1_SAMN07136947_METAG-scaffold_6420_4	MIRUS_G_0637	Class04	Demuto	Demuto02	95.7	323	8	2	11	327	312	634	3.2e-180	624.4
	BILL18-1_SAMN07136947_METAG-scaffold_95318_1	MIRUS_G_0217	Class02	Styx	Styx04	87.8	41	5	0	11	51	1153	1193	1.1e-16	79
	BILL18-1_SAMN07136948_METAG-scaffold_1095_5	MIRUS_G_0084	Class04	Demuto	Demuto02	85.2	764	86	4	1	750	1	751	0	1340.5
	BILL18-1_SAMN07136948_METAG-scaffold_132855_1	MIRUS_G_0274	Class02	Styx	Styx04	98.8	84	1	0	1	84	1282	1365	1.4e-47	181.8
	BILL18-1_SAMN07136948_METAG-scaffold_14337_2	MIRUS_G_0274	Class02	Styx	Styx04	39	492	238	10	4	437	876	1363	9.3e-93	334.3
	BILL18-1_SAMN07136948_METAG-scaffold_148078_1	MIRUS_G_0325	Class02	Styx	Styx01	92.5	80	6	0	1	80	23	102	8e-40	156
	BILL18-1_SAMN07136948_METAG-scaffold_38603_1	MIRUS_G_0481	Class02	Styx	Styx04	93.6	218	14	0	1	218	1087	1304	1e-121	429.5
	BILL18-1_SAMN07136948_METAG-scaffold_610_5	MIRUS_G_0637	Class04	Demuto	Demuto02	99.8	634	1	0	1	634	1	634	0	1310.8
	BILL18-1_SAMN07136948_METAG-scaffold_66367_1	MIRUS_G_0274	Class02	Styx	Styx04	100	156	0	0	1	156	1444	1599	1.5e-90	325.5
	BILL18-1_SAMN07136948_METAG-scaffold_74863_1	MIRUS_G_0516	Class02	Styx	Styx01	93.2	118	8	0	1	118	302	419	4.4e-63	233.8
	BILL18-1_SAMN07136948_METAG-scaffold_7538_3	MIRUS_G_0217	Class02	Styx	Styx04	78.6	215	46	0	11	225	1214	1428	2.4e-102	365.2
	BILL18-1_SAMN07136948_METAG-scaffold_7538_4	MIRUS_G_1248	Class02	Styx	Styx04	99.6	478	2	0	1	478	831	1308	1.4e-286	978.4
	BILL18-1_SAMN07136948_METAG-scaffold_87887_1	MIRUS_G_0481	Class02	Styx	Styx04	47.8	203	93	4	72	262	889	1090	1.9e-50	193
	BILL18-1_SAMN07136949_METAG-scaffold_100_14	MIRUS_G_0637	Class04	Demuto	Demuto02	99.8	634	1	0	1	634	1	634	0	1310.8
	BILL18-1_SAMN07136949_METAG-scaffold_131875_1	MIRUS_G_0869	Class02	Okeano	Okeano01	100	52	0	0	1	52	361	412	6.6e-27	112.5
	BILL18-1_SAMN07136949_METAG-scaffold_15885_1	MIRUS_G_0274	Class02	Styx	Styx04	100	210	0	0	1	210	1390	1599	9.4e-125	439.5
	BILL18-1_SAMN07136949_METAG-scaffold_15885_2	MIRUS_G_0274	Class02	Styx	Styx04	99.4	343	2	0	1	343	1042	1384	3.5e-209	720.7
	BILL18-1_SAMN07136949_METAG-scaffold_166461_1	MIRUS_G_0604	Class04	Demuto	Demuto01	89	109	12	0	2	110	706	814	4.4e-57	213.8
	BILL18-1_SAMN07136949_METAG-scaffold_19831_2	MIRUS_G_0217	Class02	Styx	Styx04	52.4	189	75	5	7	181	1027	1214	1.1e-49	189.9
	BILL18-1_SAMN07136949_METAG-scaffold_212829_1	MIRUS_G_0481	Class02	Styx	Styx04	98	49	1	0	1	49	1256	1304	7.2e-23	99
	BILL18-1_SAMN07136949_METAG-scaffold_21583_2	MIRUS_G_0062	Class04	Demuto	Demuto01	96.4	111	4	0	1	111	513	623	2.7e-62	231.1
	BILL18-1_SAMN07136949_METAG-scaffold_27412_2	MIRUS_G_1248	Class02	Styx	Styx04	90.3	124	12	0	9	132	1	124	9.3e-62	229.6
[truncated: 20,944 more rows]

## Sheet: Main project distribution
	Order distributions across main metagenomic projects
[truncated: 82 more rows]
[truncated: 128 more columns]
