# Supplementary material for: Widespread and intron-rich mirusviruses are predicted to reproduce in nuclei of unicellular eukaryotes
Source: Nat Microbiol. 2025 Nov 28;11(1):228–39. doi: 10.1038/s41564-025-02190-6 (PMC12768974; doi:10.1038/s41564-025-02190-6)
Supplement: Supplementary file 5 — Genome-resolved metagenomics for Mirusviricota. The table summarizes genome-resolved metagenomic outcomes using two complementary approaches. First, a manual binning effort was completed on the 11 Tara Oceans large co-assemblies using MCP signal as guidance in the context of previously processed metabins. Second, iterative automated binning (three rounds) was completed on mOTUs bins containing a Mirusviricota MCP, using reference mirusvirus genomes for contig-level annotations. [file 41564_2025_2190_MOESM5_ESM.xlsx]

## Sheet: Manual binning Mirus
	Manual binning of Mirusviricota environmental genomes
	11 large co-assemblies from Tara Oceans
	Manual binning with anvi'o using differential coverage and sequence composition
	Binning was guided by signal for the MCP of Mirusviricota
	115 MAGs overlooked in the first survey (Gaïa et al., Nature, 2023) were recovered
	MAGs initial naming	Co-assembly region	Metabin	total_length	num_genes	num_contigs	N50	GC_content
	Mirus_6_AON_Bin_152_1	Atlantic Ocean North	AON_Bin_152	91020	86	20	4533	41.6002
	Mirus_6_AON_Bin_208_1	Atlantic Ocean North	AON_Bin_208	67261	62	12	6022	52.8947
	Mirus_6_AON_Bin_238_1	Atlantic Ocean North	AON_Bin_238	576245	491	23	41599	49.9034
	Mirus_6_AON_Bin_246_1	Atlantic Ocean North	AON_Bin_246	399091	307	37	14155	49.2322
	Mirus_6_AON_Bin_253_1	Atlantic Ocean North	AON_Bin_253	120513	107	32	3698	55.5311
	Mirus_6_AON_Bin_289_1	Atlantic Ocean North	AON_Bin_289	169965	157	8	27520	50.3149
	Mirus_6_AON_Bin_289_2	Atlantic Ocean North	AON_Bin_289	222128	171	9	55195	48.5185
	Mirus_6_AON_Bin_30_1	Atlantic Ocean North	AON_Bin_30	159032	135	26	7319	44.8218
	Mirus_6_AON_Bin_30_5	Atlantic Ocean North	AON_Bin_30	160001	151	37	4624	52.4151
	Mirus_6_AON_Bin_30_6	Atlantic Ocean North	AON_Bin_30	192737	160	46	4464	47.3067
	Mirus_6_AON_Bin_45_1	Atlantic Ocean North	AON_Bin_45	174576	168	41	4040	62.9409
	Mirus_7_AON_Bin_237_1	Atlantic Ocean North	AON_Bin_237	255204	234	46	6256	59.8971
	Mirus_7_AON_Bin_243_1	Atlantic Ocean North	AON_Bin_243	384923	313	20	24166	45.0013
	Mirus_7_AON_Bin_289_1	Atlantic Ocean North	AON_Bin_289	356150	298	41	11320	62.5878
	Mirus_7_AON_Bin_289_2	Atlantic Ocean North	AON_Bin_289	436899	309	42	13046	67.409
	Mirus_7_AON_Bin_289_3	Atlantic Ocean North	AON_Bin_289	317453	282	48	7433	64.8236
	Mirus_7_AON_Bin_289_4	Atlantic Ocean North	AON_Bin_289	333473	253	53	7744	67.1846
	Mirus_7_AON_Bin_289_5	Atlantic Ocean North	AON_Bin_289	363300	300	61	6287	63.5909
	Mirus_7_AON_Bin_289_6	Atlantic Ocean North	AON_Bin_289	439827	368	47	13751	59.048
	Mirus_1_ARC_Bin_233_1	Arctic Ocean	ARC_Bin_233	116717	110	26	4530	48.3833
	Mirus_1_ARC_Bin_233_2	Arctic Ocean	ARC_Bin_233	297931	216	67	4264	51.5732
	Mirus_11_ARC_Bin_270_1	Arctic Ocean	ARC_Bin_270	115916	107	2	79014	42.8223
	Mirus_11_ARC_Bin_340_1	Arctic Ocean	ARC_Bin_340	187034	164	6	34438	56.568
	Mirus_11_ARC_Bin_387_1	Arctic Ocean	ARC_Bin_387	133703	136	21	6708	45.9277
	Mirus_2_ARC_Bin_130_1	Arctic Ocean	ARC_Bin_130	200199	217	51	3947	50.0259
	Mirus_2_ARC_Bin_130_2	Arctic Ocean	ARC_Bin_130	112350	126	28	3714	47.2897
	Mirus_2_ARC_Bin_130_3	Arctic Ocean	ARC_Bin_130	90778	104	25	3754	47.0057
	Mirus_2_ARC_Bin_345_1	Arctic Ocean	ARC_Bin_345	131700	129	33	4157	53.5805
	Mirus_2_ARC_Bin_345_2	Arctic Ocean	ARC_Bin_345	93560	94	23	3766	46.9858
	Mirus_2_ARC_Bin_345_4	Arctic Ocean	ARC_Bin_345	56606	60	12	4956	44.1535
	Mirus_3_ARC_Bin_283_1	Arctic Ocean	ARC_Bin_283	369049	303	82	4693	66.4199
	Mirus_3_ARC_Bin_289_1	Arctic Ocean	ARC_Bin_289	76386	75	7	12408	44.9977
	Mirus_4_ARC_Bin_294_1	Arctic Ocean	ARC_Bin_294	166636	123	42	3927	62.1459
	Mirus_4_ARC_Bin_301_1	Arctic Ocean	ARC_Bin_301	134886	91	18	7536	69.4525
	Mirus_6_ARC_Bin_104_1	Arctic Ocean	ARC_Bin_104	130161	91	8	21150	40.5772
	Mirus_6_ARC_Bin_112_2	Arctic Ocean	ARC_Bin_112	596690	547	130	4813	51.2725
	Mirus_6_ARC_Bin_216_1	Arctic Ocean	ARC_Bin_216	346338	302	64	5826	48.4928
	Mirus_6_ARC_Bin_216_2	Arctic Ocean	ARC_Bin_216	268641	263	67	4133	52.5945
	Mirus_6_ARC_Bin_216_3	Arctic Ocean	ARC_Bin_216	293497	254	49	6747	55.1053
	Mirus_6_ARC_Bin_222_1	Arctic Ocean	ARC_Bin_222	520910	477	54	17043	50.8081
	Mirus_6_ARC_Bin_222_2	Arctic Ocean	ARC_Bin_222	87360	100	18	5589	43.5186
	Mirus_6_ARC_Bin_246_1	Arctic Ocean	ARC_Bin_246	138560	97	26	6394	58.9457
	Mirus_6_ARC_Bin_246_2	Arctic Ocean	ARC_Bin_246	301746	291	56	5293	36.9713
	Mirus_6_ARC_Bin_246_3	Arctic Ocean	ARC_Bin_246	121395	92	22	6018	35.7552
	Mirus_6_ARC_Bin_246_4	Arctic Ocean	ARC_Bin_246	93216	110	22	4250	44.0266
	Mirus_6_ARC_Bin_246_5	Arctic Ocean	ARC_Bin_246	153518	119	33	4324	55.2107
	Mirus_6_ARC_Bin_353_1	Arctic Ocean	ARC_Bin_353	78227	73	22	3328	49.3058
	Mirus_6_ARC_Bin_46_1	Arctic Ocean	ARC_Bin_46	149325	154	36	4066	45.2682
	Mirus_6_ARC_Bin_94_1	Arctic Ocean	ARC_Bin_94	178492	171	47	3583	48.6894
	Mirus_6_ARC_Bin_94_2	Arctic Ocean	ARC_Bin_94	97161	87	18	5723	47.7643
	Mirus_7_ARC_Bin_136_1	Arctic Ocean	ARC_Bin_136	379083	329	42	10957	57.282
	Mirus_7_ARC_Bin_136_2	Arctic Ocean	ARC_Bin_136	165948	180	40	4151	55.8466
	Mirus_7_ARC_Bin_136_3	Arctic Ocean	ARC_Bin_136	185566	159	24	10167	59.3728
	Mirus_7_ARC_Bin_136_4	Arctic Ocean	ARC_Bin_136	79151	64	17	5088	60.8081
	Mirus_7_ARC_Bin_136_5	Arctic Ocean	ARC_Bin_136	153964	140	36	4701	57.1526
	Mirus_7_ARC_Bin_177_2	Arctic Ocean	ARC_Bin_177	86763	88	21	4528	59.253
	Mirus_7_ARC_Bin_205_1	Arctic Ocean	ARC_Bin_205	228189	178	35	7039	60.8526
	Mirus_7_ARC_Bin_216_1	Arctic Ocean	ARC_Bin_216	263500	218	36	8059	51.26
	Mirus_7_ARC_Bin_238_1	Arctic Ocean	ARC_Bin_238	381248	273	21	31661	66.5092
	Mirus_7_ARC_Bin_238_2	Arctic Ocean	ARC_Bin_238	454108	347	17	39704	61.7834
	Mirus_7_ARC_Bin_289_1	Arctic Ocean	ARC_Bin_289	676684	489	101	8183	69.6481
	Mirus_7_ARC_Bin_289_2	Arctic Ocean	ARC_Bin_289	389448	289	49	9750	65.3539
	Mirus_7_ARC_Bin_289_3	Arctic Ocean	ARC_Bin_289	133659	127	35	3774	65.0274
	Mirus_7_ARC_Bin_289_4	Arctic Ocean	ARC_Bin_289	352186	296	45	8555	60.3711
	Mirus_7_ARC_Bin_289_5	Arctic Ocean	ARC_Bin_289	199154	155	21	11348	60.2796
	Mirus_7_ARC_Bin_289_6	Arctic Ocean	ARC_Bin_289	85516	86	22	4043	59.6347
	Mirus_7_ARC_Bin_314_1	Arctic Ocean	ARC_Bin_314	362093	353	39	10964	55.9628
	Mirus_7_ARC_Bin_391_1	Arctic Ocean	ARC_Bin_391	342863	302	53	7767	51.1236
	Mirus_6_IOS_Bin_54_1	Indian Ocean	IOS_Bin_54	211864	198	40	5588	49.7685
	Mirus_6_IOS_Bin_54_2	Indian Ocean	IOS_Bin_54	339147	273	77	4817	49.4198
	Mirus_7_MED_Bin_212_1	Mediterranean Sea	MED_Bin_212	213901	193	56	3463	66.9992
	Mirus_7_MED_Bin_221_2	Mediterranean Sea	MED_Bin_221	416629	318	13	48795	61.128
	Mirus_7_MED_Bin_360_1	Mediterranean Sea	MED_Bin_360	339091	307	44	8742	55.5015
	Mirus_1_PON_Bin_177_1	Pacific Ocean North	PON_Bin_177	108533	71	6	27012	55.4695
	Mirus_1_PON_Bin_177_2	Pacific Ocean North	PON_Bin_177	107771	95	9	21554	51.6995
	Mirus_1_PON_Bin_3_1	Pacific Ocean North	PON_Bin_3	272326	220	37	8628	45.4735
	Mirus_14_PON_Bin_83_1	Pacific Ocean North	PON_Bin_83	567989	431	55	13834	54.8151
	Mirus_3_PON_Bin_65_1	Pacific Ocean North	PON_Bin_65	174588	158	5	43102	48.1114
	Mirus_7_PON_Bin_104_1	Pacific Ocean North	PON_Bin_104	285841	247	58	5168	65.5541
	Mirus_7_PON_Bin_111_1	Pacific Ocean North	PON_Bin_111	376056	312	63	6368	68.7927
	Mirus_7_PON_Bin_178_1	Pacific Ocean North	PON_Bin_178	433110	351	43	13513	60.5078
	Mirus_7_PON_Bin_3_1	Pacific Ocean North	PON_Bin_3	95244	91	27	3420	55.5587
	Mirus_10_PSE_Bin_126_1	Pacific Ocean South East	PSE_Bin_126	179013	167	12	16903	60.3691
	Mirus_7_PSE_Bin_109_1	Pacific Ocean South East	PSE_Bin_109	366966	319	51	9346	62.9395
	Mirus_7_PSE_Bin_123_1	Pacific Ocean South East	PSE_Bin_123	441833	355	18	38811	61.4548
	Mirus_7_PSE_Bin_158_1	Pacific Ocean South East	PSE_Bin_158	366271	285	19	23159	60.1651
	Mirus_7_PSE_Bin_158_2	Pacific Ocean South East	PSE_Bin_158	367697	302	25	20986	64.8745
	Mirus_7_PSE_Bin_192_1	Pacific Ocean South East	PSE_Bin_192	388396	327	18	35866	62.5522
	Mirus_9_PSE_Bin_179_1	Pacific Ocean South East	PSE_Bin_179	410305	405	15	36554	48.1133
	Mirus_1_PSW_Bin_61_1	Pacific Ocean South West	PSW_Bin_61	116842	116	31	3720	51.8661
	Mirus_2_PSW_Bin_169_1	Pacific Ocean South West	PSW_Bin_169	384041	309	11	61446	44.5734
	Mirus_2_PSW_Bin_29_1	Pacific Ocean South West	PSW_Bin_29	216303	183	9	49297	54.0803
	Mirus_6_PSW_Bin_169_1	Pacific Ocean South West	PSW_Bin_169	122955	76	1	122955	40.8648
	Mirus_6_PSW_Bin_169_2	Pacific Ocean South West	PSW_Bin_169	193478	161	7	101535	51.7134
	Mirus_6_PSW_Bin_169_3	Pacific Ocean South West	PSW_Bin_169	190666	151	2	101538	46.4743
	Mirus_6_PSW_Bin_29_1	Pacific Ocean South West	PSW_Bin_29	226227	164	16	25499	48.1187
	Mirus_6_PSW_Bin_29_2	Pacific Ocean South West	PSW_Bin_29	100533	68	1	100533	47.0627
	Mirus_6_PSW_Bin_29_5	Pacific Ocean South West	PSW_Bin_29	423436	445	16	40055	60.0367
	Mirus_6_PSW_Bin_29_6	Pacific Ocean South West	PSW_Bin_29	134724	96	5	28869	40.9721
	Mirus_6_PSW_Bin_29_7	Pacific Ocean South West	PSW_Bin_29	127548	119	4	80668	42.5145
	Mirus_7_PSW_Bin_155_1	Pacific Ocean South West	PSW_Bin_155	224959	232	49	4659	67.0269
	Mirus_7_PSW_Bin_65_1	Pacific Ocean South West	PSW_Bin_65	141523	127	36	3969	67.8748
	Mirus_7_PSW_Bin_65_2	Pacific Ocean South West	PSW_Bin_65	195920	199	53	3563	66.4345
	Mirus_11_SOC_Bin_127_1	Southern Ocean	SOC_Bin_127	409397	348	93	4470	57.0179
	Mirus_11_SOC_Bin_166_1	Southern Ocean	SOC_Bin_166	408469	309	124	3125	60.3148
	Mirus_11_SOC_Bin_78_1	Southern Ocean	SOC_Bin_78	167613	106	35	4949	60.4551
	Mirus_3_SOC_Bin_130_1	Southern Ocean	SOC_Bin_130	243951	227	15	21224	42.9285
	Mirus_3_SOC_Bin_130_2	Southern Ocean	SOC_Bin_130	377473	350	44	9854	51.5574
	Mirus_3_SOC_Bin_177_1	Southern Ocean	SOC_Bin_177	140286	131	9	29998	53.4219
	Mirus_3_SOC_Bin_99_1	Southern Ocean	SOC_Bin_99	149880	172	38	4288	50.9354
	Mirus_6_SOC_Bin_62_1	Southern Ocean	SOC_Bin_62	82759	75	22	3910	54.2307
	Mirus_6_SOC_Bin_62_2	Southern Ocean	SOC_Bin_62	77431	55	22	3442	51.3886
	Mirus_6_SOC_Bin_62_3	Southern Ocean	SOC_Bin_62	287139	292	65	4453	52.4919
	Mirus_7_SOC_Bin_75_1	Southern Ocean	SOC_Bin_75	233648	228	58	4158	51.152
	Mirus_7_SOC_Bin_75_2	Southern Ocean	SOC_Bin_75	170712	145	41	3949	61.6412

## Sheet: Automatic binning Mirus
	Automatic Recovery of Mirusviricota environmental genomes
	2,659 mOTUss bins with signal for the Mirusviricota MCP
	204 SPIRE bins with signal for the Mirusviricota MCP, or portal, triplex 1, triplex 2, or DNApolB
	3 iterations were performed to identify contigs affiliated with Mirusviricota
	Total of 2592 Mirusviricota MAGs >50 kb were characterized
	BIN_ID	Source	Bin_contigs	Bin_Length	Mirus_contigs	Mirus_Length	nb_Mirus_MAGs	Percentage_Bin_Volume_Mirus
	LIUY22-1_SAMN26502294_BIN_00000038	mOTUs	29	792024	29	792024	1	100
	BUCK21-1_SAMEA6872808_BIN_00000009	mOTUs	24	332690	24	332690	1	100
	BUCK21-1_SAMEA6872805_BIN_00000010	mOTUs	22	343077	22	343077	1	100
	KRAE22-1_SAMEA8798185_BIN_00000063	mOTUs	22	235790	22	235790	1	100
	KRAE22-1_SAMEA7614192_BIN_00000032	mOTUs	21	397008	21	397008	1	100
	BAEC19-1_SAMN10397929_BIN_00000047	mOTUs	20	247711	20	247711	1	100
	BUCK21-1_SAMEA6872806_BIN_00000021	mOTUs	20	347443	20	347443	1	100
	WOOD18-1_SAMN07125042_BIN_00000098	mOTUs	18	328200	18	328200	1	100
	ZHAN22-2_SAMN18200496_BIN_00000260	mOTUs	16	241875	16	241875	1	100
	WOOD18-1_SAMN07125045_BIN_00000087	mOTUs	15	299496	15	299496	1	100
	BUCK21-1_SAMEA6872807_BIN_00000011	mOTUs	14	343088	14	343088	1	100
	KRAE22-1_SAMEA8798230_BIN_00000031	mOTUs	14	335166	14	335166	1	100
	ZHAN22-2_SAMN18200493_BIN_00000134	mOTUs	14	229997	14	229997	1	100
	ZHAN22-2_SAMN18200495_BIN_00000359	mOTUs	14	215821	14	215821	1	100
	ZHEN22-1_SAMN22703513_BIN_00000396	mOTUs	14	270680	14	270680	1	100
	ZHEN22-1_SAMN22703514_BIN_00000149	mOTUs	14	269659	14	269659	1	100
	YUYA23-1_SAMN37110707_BIN_00000081	mOTUs	13	226995	13	226995	1	100
	ZHAN22-2_SAMN18200494_BIN_00000219	mOTUs	13	241803	13	241803	1	100
	KRUG19-1_SAMN03169779_BIN_00000068	mOTUs	12	375101	12	375101	1	100
	BAEC19-1_SAMN10404973_BIN_00000271	mOTUs	11	275505	11	275505	1	100
	MUNK22-1_SAMEA7428238_BIN_00000146	mOTUs	11	289337	11	289337	1	100
	WOOD18-1_SAMN07125042_BIN_00000031	mOTUs	11	671870	11	671870	1	100
	ZHAN22-2_SAMN18200492_BIN_00000100	mOTUs	11	237011	11	237011	1	100
	ZHAN22-2_SAMN18200497_BIN_00000323	mOTUs	11	234513	11	234513	1	100
	ZHEN22-1_SAMN22703514_BIN_00000216	mOTUs	11	295362	11	295362	1	100
	BUSI22-1_SAMN19433749_BIN_00000044	mOTUs	10	292764	10	292764	1	100
	MUNK22-1_SAMEA7426274_BIN_00000087	mOTUs	10	290291	10	290291	1	100
	WANG22-1_SAMN08714533-S083_BIN_00000050	mOTUs	10	210403	10	210403	1	100
	WOOD18-1_SAMN07124945_BIN_00000005	mOTUs	10	308155	10	308155	1	100
	KRAE22-1_SAMEA7614199_BIN_00000049	mOTUs	9	250400	9	250400	1	100
	TARA_SAMEA6036518_BIN_00000016	mOTUs	9	227544	9	227544	1	100
	TARA_SAMEA6036550_BIN_00000104	mOTUs	9	225404	9	225404	1	100
	TARA_SAMEA6036575_BIN_00000205	mOTUs	9	205708	9	205708	1	100
	BAEC19-1_SAMN10404972_BIN_00000009	mOTUs	8	306959	8	306959	1	100
	JING18-1_SAMN07652563-S003_BIN_00000030	mOTUs	8	251420	8	251420	1	100
	KRAE22-1_SAMEA8798243_BIN_00000103	mOTUs	8	263685	8	263685	1	100
	TARA_SAMEA5996938_BIN_00000213	mOTUs	8	233742	8	233742	1	100
	ZENG19-1_SAMN07679375_BIN_00000017	mOTUs	8	297292	8	297292	1	100
	MEHR18-3_SAMN08297396_BIN_00000082	mOTUs	7	234114	7	234114	1	100
	TREM17-1_SAMN05416860_BIN_00000009	mOTUs	7	284054	7	284054	1	100
	BAEC19-1_SAMN10404973_BIN_00000692	mOTUs	6	274063	6	274063	1	100
	SANC23-1_SAMEA110646519_BIN_00000034	mOTUs	6	299711	6	299711	1	100
	TARA_SAMEA6000948_BIN_00000151	mOTUs	6	265786	6	265786	1	100
	TARA_SAMEA6053336_BIN_00000158	mOTUs	6	239509	6	239509	1	100
	WOOD18-1_SAMN07125092_BIN_00000038	mOTUs	6	339706	6	339706	1	100
	ZENG19-1_SAMN07679374_BIN_00000050	mOTUs	6	380475	6	380475	1	100
	ZHAN22-1_SAMN11355750_BIN_00000276	mOTUs	6	255537	6	255537	1	100
	YUYA23-1_SAMN37110717_BIN_00000045	mOTUs	5	269228	5	269228	1	100
	ZHAN22-1_SAMN11355745_BIN_00000213	mOTUs	5	224262	5	224262	1	100
	ZHAN22-5_SAMN24541574_BIN_00000052	mOTUs	5	243919	5	243919	1	100
	WOOD18-1_SAMN07125094_BIN_00000029	mOTUs	4	339432	4	339432	1	100
	YUYA23-1_SAMN37110692_BIN_00000089	mOTUs	4	283361	4	283361	1	100
	YUYA23-1_SAMN37110720_BIN_00000037	mOTUs	4	264906	4	264906	1	100
	YUYA23-1_SAMN37110723_BIN_00000030	mOTUs	4	250543	4	250543	1	100
	ZHAN22-2_SAMN18200501_BIN_00000212	mOTUs	4	273324	4	273324	1	100
	YUYA23-1_SAMN37110693_BIN_00000031	mOTUs	3	252503	3	252503	1	100
	YUYA23-1_SAMN37110694_BIN_00000007	mOTUs	3	248313	3	248313	1	100
	ANAN16-1_SAMN03203005-S001_BIN_00000042	mOTUs	1	245403	1	245403	1	100
	BATS20-1_SAMN10388044_BIN_00000045	mOTUs	15	208425	15	208425	1	100
	BILL18-1_SAMN07136655_BIN_00000016	mOTUs	20	274490	20	274490	1	100
	BILL18-1_SAMN07136920_BIN_00000027	mOTUs	13	278802	13	278802	1	100
	BPAM22-1_SAMN07482690_BIN_00000027	mOTUs	7	217564	7	217564	1	100
	BPAM22-1_SAMN07482690_BIN_00000035	mOTUs	10	211879	10	211879	1	100
	BPAM22-1_SAMN07482690_BIN_00000076	mOTUs	21	458944	21	458944	1	100
	BPAM22-1_SAMN07482718_BIN_00000045	mOTUs	9	224890	9	224890	1	100
	BPAM22-1_SAMN07482938_BIN_00000002	mOTUs	29	377068	29	377068	1	100
	BPAM22-1_SAMN07483524_BIN_00000119	mOTUs	13	255310	13	255310	1	100
	BPAM22-1_SAMN07483565_BIN_00000051	mOTUs	9	283419	9	283419	1	100
	BPAM22-1_SAMN08219315_BIN_00000048	mOTUs	8	557407	8	557407	1	100
	BPAM22-1_SAMN08953052_BIN_00000075	mOTUs	18	303088	18	303088	1	100
	BPAM22-1_SAMN08953286_BIN_00000054	mOTUs	29	205274	29	205274	1	100
	BUCK21-1_SAMEA6872754_BIN_00000006	mOTUs	5	392546	5	392546	1	100
	BUCK21-1_SAMEA6872755_BIN_00000003	mOTUs	12	420336	12	420336	1	100
	BUCK21-1_SAMEA6872759_BIN_00000059	mOTUs	10	205217	10	205217	1	100
	BUCK21-1_SAMEA6872791_BIN_00000012	mOTUs	8	301464	8	301464	1	100
	BUCK21-1_SAMEA6872805_BIN_00000020	mOTUs	4	218043	4	218043	1	100
	BUCK21-1_SAMEA6872806_BIN_00000013	mOTUs	3	213731	3	213731	1	100
	BUCK21-1_SAMEA6872807_BIN_00000020	mOTUs	4	222667	4	222667	1	100
	BUCK21-1_SAMEA6872838_BIN_00000014	mOTUs	6	222936	6	222936	1	100
	BUCK21-1_SAMEA6872839_BIN_00000002	mOTUs	7	227977	7	227977	1	100
	BUCK21-1_SAMEA6872890_BIN_00000030	mOTUs	4	232724	4	232724	1	100
	BUCK21-1_SAMEA6872897_BIN_00000034	mOTUs	4	210834	4	210834	1	100
	BUCK21-1_SAMEA6872904_BIN_00000008	mOTUs	11	201126	11	201126	1	100
	BUCK21-1_SAMEA6872904_BIN_00000043	mOTUs	15	206140	15	206140	1	100
	BUCK21-1_SAMEA6872910_BIN_00000100	mOTUs	9	214396	9	214396	1	100
	BUCK21-1_SAMEA6872910_BIN_00000138	mOTUs	4	230136	4	230136	1	100
	BUCK21-1_SAMEA6872920_BIN_00000084	mOTUs	8	200757	8	200757	1	100
	BUCK21-1_SAMEA6872940_BIN_00000012	mOTUs	5	239858	5	239858	1	100
	BUCK21-1_SAMEA6872941_BIN_00000064	mOTUs	5	214792	5	214792	1	100
	BUCK21-1_SAMEA6872944_BIN_00000016	mOTUs	4	215560	4	215560	1	100
	BUCK21-1_SAMEA6872947_BIN_00000042	mOTUs	5	218495	5	218495	1	100
	BUCK21-1_SAMEA6872988_BIN_00000016	mOTUs	3	226286	3	226286	1	100
	BUCK21-1_SAMEA6872992_BIN_00000019	mOTUs	9	212903	9	212903	1	100
	BUCK21-1_SAMEA6873003_BIN_00000066	mOTUs	2	224695	2	224695	1	100
	CAST23-1_SAMN19118261_BIN_00000008	mOTUs	10	480897	10	480897	1	100
	CAST23-1_SAMN19118263_BIN_00000033	mOTUs	9	434662	9	434662	1	100
	CAST23-1_SAMN19118265_BIN_00000006	mOTUs	9	474631	9	474631	1	100
	CAST23-1_SAMN19118265_BIN_00000039	mOTUs	7	360925	7	360925	1	100
	COLA18-1_SAMN06267283_BIN_00000136	mOTUs	22	323497	22	323497	1	100
	COLA18-1_SAMN06267285_BIN_00000008	mOTUs	20	368432	20	368432	1	100
	COLA18-1_SAMN06267285_BIN_00000194	mOTUs	25	257645	25	257645	1	100
	COLL22-1_SAMN16929968_BIN_00000061	mOTUs	21	322873	21	322873	1	100
	DLUG22-1_SAMEA5958376_BIN_00000048	mOTUs	9	246552	9	246552	1	100
	FORT21-1_SAMEA101260168_BIN_00000043	mOTUs	22	331638	22	331638	1	100
	GALA18-1_SAMEA4699814_BIN_00000075	mOTUs	22	365505	22	365505	1	100
	GIFF20-1_SAMN15311072_BIN_00000010	mOTUs	20	425345	20	425345	1	100
	GLAS20-1_SAMN13567151_BIN_00000078	mOTUs	8	557432	8	557432	1	100
	HARO18-1_SAMN15220988_BIN_00000120	mOTUs	22	490484	22	490484	1	100
	HAWL17-1_SAMN05224434_BIN_00000096	mOTUs	2	424818	2	424818	1	100
	HAWL17-1_SAMN05224435_BIN_00000039	mOTUs	2	426180	2	426180	1	100
	HAWL17-1_SAMN05224479_BIN_00000115	mOTUs	37	400444	37	400444	1	100
	HAWL17-1_SAMN05224483_BIN_00000059	mOTUs	2	422909	2	422909	1	100
	HAWL17-1_SAMN05224486_BIN_00000009	mOTUs	2	423764	2	423764	1	100
	HAWL17-1_SAMN05224518_BIN_00000056	mOTUs	9	218967	9	218967	1	100
	HAWL17-1_SAMN05224523_BIN_00000027	mOTUs	2	420463	2	420463	1	100
	HAWL17-1_SAMN05224532_BIN_00000023	mOTUs	2	227713	2	227713	1	100
	HAWL17-1_SAMN05224532_BIN_00000111	mOTUs	28	528612	28	528612	1	100
	HAWL17-1_SAMN05224533_BIN_00000038	mOTUs	2	424190	2	424190	1	100
	HAWL17-1_SAMN05224535_BIN_00000070	mOTUs	8	375119	8	375119	1	100
	HAWL17-1_SAMN08283972_BIN_00000189	mOTUs	19	264047	19	264047	1	100
	JING18-1_SAMN07652563-S003_BIN_00000066	mOTUs	4	239022	4	239022	2	100
	JING18-1_SAMN07652563-S003_BIN_00000098	mOTUs	10	254474	10	254474	1	100
	KAVA23-1_SAMEA14109785_BIN_00000060	mOTUs	10	216676	10	216676	1	100
	KAVA23-1_SAMEA14109797_BIN_00000030	mOTUs	11	224292	11	224292	1	100
	KAVA23-1_SAMEA14109799_BIN_00000019	mOTUs	14	219988	14	219988	1	100
	KAVA23-1_SAMEA14109817_BIN_00000078	mOTUs	5	219534	5	219534	1	100
	KIMD21-1_SAMN19707228_BIN_00000024	mOTUs	22	275005	22	275005	1	100
	KIMD21-1_SAMN19716613_BIN_00000145	mOTUs	9	220794	9	220794	1	100
	KOPF15-1_SAMEA7392421_BIN_00000116	mOTUs	8	282628	8	282628	1	100
	KOPF15-1_SAMEA7392433_BIN_00000194	mOTUs	4	301053	4	301053	1	100
	KOPF15-1_SAMEA7392446_BIN_00000071	mOTUs	19	261803	19	261803	1	100
	KOPF15-1_SAMEA7392460_BIN_00000150	mOTUs	9	225125	9	225125	1	100
	KOPF15-1_SAMEA7392462_BIN_00000111	mOTUs	3	378310	3	378310	1	100
	KOPF15-1_SAMEA7392477_BIN_00000106	mOTUs	4	285451	4	285451	1	100
	KOPF15-1_SAMEA7392479_BIN_00000053	mOTUs	3	241784	3	241784	1	100
	KOPF15-1_SAMEA7422951_BIN_00000047	mOTUs	3	281106	3	281106	1	100
	KOPF15-1_SAMEA7422954_BIN_00000067	mOTUs	5	258222	5	258222	1	100
	KOPF15-1_SAMEA7422956_BIN_00000227	mOTUs	3	220393	3	220393	1	100
	KOPF15-1_SAMEA7422957_BIN_00000055	mOTUs	3	229596	3	229596	1	100
	KOPF15-1_SAMEA7422961_BIN_00000061	mOTUs	2	323761	2	323761	1	100
	KOPF15-1_SAMEA7422983_BIN_00000088	mOTUs	3	213958	3	213958	1	100
	KOPF15-1_SAMEA7422985_BIN_00000082	mOTUs	3	277605	3	277605	1	100
	KRAE22-1_SAMEA4981786_BIN_00000009	mOTUs	5	208583	5	208583	1	100
	KRAE22-1_SAMEA4981791_BIN_00000058	mOTUs	3	279824	3	279824	1	100
	KRAE22-1_SAMEA4981795_BIN_00000041	mOTUs	1	242642	1	242642	1	100
	KRAE22-1_SAMEA4981796_BIN_00000037	mOTUs	2	221363	2	221363	1	100
	KRAE22-1_SAMEA4981846_BIN_00000010	mOTUs	3	232384	3	232384	1	100
	KRAE22-1_SAMEA7614202_BIN_00000031	mOTUs	4	230348	4	230348	1	100
	KRAE22-1_SAMEA7614212_BIN_00000034	mOTUs	14	200869	14	200869	1	100
	KRAE22-1_SAMEA7614216_BIN_00000035	mOTUs	6	216282	6	216282	1	100
	KRAE22-1_SAMEA7614240_BIN_00000050	mOTUs	8	238810	8	238810	1	100
	KRAE22-1_SAMEA7614253_BIN_00000112	mOTUs	1	232580	1	232580	1	100
	KRAE22-1_SAMEA7614261_BIN_00000077	mOTUs	11	205444	11	205444	1	100
	KRAE22-1_SAMEA7614265_BIN_00000006	mOTUs	4	242935	4	242935	1	100
	KRAE22-1_SAMEA7614283_BIN_00000014	mOTUs	9	234950	9	234950	1	100
	KRAE22-1_SAMEA7614298_BIN_00000011	mOTUs	9	228358	9	228358	1	100
	KRAE22-1_SAMEA7614298_BIN_00000055	mOTUs	9	296297	9	296297	1	100
	KRAE22-1_SAMEA7614304_BIN_00000054	mOTUs	5	209382	5	209382	1	100
	KRAE22-1_SAMEA7614305_BIN_00000089	mOTUs	2	214672	2	214672	1	100
	KRAE22-1_SAMEA7614309_BIN_00000090	mOTUs	3	236438	3	236438	1	100
	KRAE22-1_SAMEA7614310_BIN_00000016	mOTUs	24	226387	24	226387	1	100
	KRAE22-1_SAMEA8798177_BIN_00000073	mOTUs	7	225157	7	225157	1	100
	KRAE22-1_SAMEA8798178_BIN_00000077	mOTUs	13	220730	13	220730	1	100
	KRAE22-1_SAMEA8798181_BIN_00000046	mOTUs	5	204664	5	204664	1	100
	KRAE22-1_SAMEA8798193_BIN_00000045	mOTUs	11	235389	11	235389	1	100
	KRAE22-1_SAMEA8798197_BIN_00000012	mOTUs	5	222324	5	222324	1	100
	KRAE22-1_SAMEA8798221_BIN_00000064	mOTUs	1	235573	1	235573	1	100
	KRAE22-1_SAMEA8798228_BIN_00000045	mOTUs	5	270823	5	270823	1	100
	KRUG19-1_SAMN03169776_BIN_00000032	mOTUs	10	505518	10	505518	1	100
	KRUG19-1_SAMN03169776_BIN_00000068	mOTUs	20	440919	20	440919	1	100
	KRUG19-1_SAMN03169778_BIN_00000010	mOTUs	8	236629	8	236629	1	100
	KRUG19-1_SAMN03169778_BIN_00000172	mOTUs	11	578701	11	578701	1	100
	KRUG19-1_SAMN03169779_BIN_00000065	mOTUs	21	443749	21	443749	1	100
	KRUG19-1_SAMN03169779_BIN_00000149	mOTUs	9	486330	9	486330	1	100
	KRUG19-1_SAMN03169779_BIN_00000161	mOTUs	21	372931	21	372931	1	100
	KRUG19-1_SAMN03169779_BIN_00000165	mOTUs	9	224291	9	224291	1	100
	KRUG19-1_SAMN03169779_BIN_00000166	mOTUs	15	357718	15	357718	1	100
	KRUG19-1_SAMN03169779_BIN_00000186	mOTUs	18	533204	18	533204	1	100
	KRUG19-1_SAMN03169780_BIN_00000117	mOTUs	41	469862	41	469862	1	100
	KRUG19-1_SAMN03169780_BIN_00000287	mOTUs	26	493006	26	493006	1	100
	KRUG19-1_SAMN03169781_BIN_00000070	mOTUs	11	265341	11	265341	1	100
	KRUG19-1_SAMN03169781_BIN_00000244	mOTUs	8	517568	8	517568	1	100
	KRUG19-1_SAMN03169783_BIN_00000061	mOTUs	7	259444	7	259444	1	100
	KRUG19-1_SAMN03173239_BIN_00000084	mOTUs	12	249293	12	249293	1	100
	KRUG19-1_SAMN03173242_BIN_00000094	mOTUs	12	526156	12	526156	1	100
	KRUG19-1_SAMN03173242_BIN_00000262	mOTUs	8	217299	8	217299	1	100
	KRUG19-1_SAMN03173242_BIN_00000299	mOTUs	15	579837	15	579837	1	100
	KRUG19-1_SAMN06264408_BIN_00000125	mOTUs	7	337566	7	337566	1	100
	KRUG19-1_SAMN06264408_BIN_00000133	mOTUs	2	210536	2	210536	1	100
	KRUG19-1_SAMN06266113_BIN_00000088	mOTUs	14	251190	14	251190	1	100
	KRUG19-1_SAMN06266119_BIN_00000086	mOTUs	11	514307	11	514307	1	100
	KRUG19-1_SAMN06266120_BIN_00000038	mOTUs	14	509903	14	509903	1	100
	KRUG19-1_SAMN06266122_BIN_00000100	mOTUs	11	344222	11	344222	1	100
	KRUG19-1_SAMN06266122_BIN_00000149	mOTUs	8	257556	8	257556	1	100
	KRUG19-1_SAMN06266123_BIN_00000117	mOTUs	7	253387	7	253387	1	100
	KRUG19-2_SAMN08776802_BIN_00000278	mOTUs	11	255929	11	255929	1	100
	KRUG19-2_SAMN08776908_BIN_00000009	mOTUs	5	474916	5	474916	1	100
	KRUG19-2_SAMN08777875_BIN_00000163	mOTUs	2	274912	2	274912	1	100
	KRUG19-2_SAMN08777875_BIN_00000177	mOTUs	12	277340	12	277340	1	100
	KRUG19-2_SAMN08778201_BIN_00000193	mOTUs	11	234644	11	234644	1	100
	KRUG19-2_SAMN08778202_BIN_00000016	mOTUs	7	300142	7	300142	1	100
	KRUG19-2_SAMN08778202_BIN_00000072	mOTUs	13	288507	13	288507	1	100
	KRUG19-2_SAMN08778202_BIN_00000124	mOTUs	8	239395	8	239395	1	100
	KRUG19-2_SAMN08778202_BIN_00000188	mOTUs	3	216795	3	216795	1	100
	LIAN20-1_SAMN11649381_BIN_00000039	mOTUs	6	216237	6	216237	1	100
	LIAN20-1_SAMN11649419_BIN_00000033	mOTUs	10	206299	10	206299	1	100
	LIAN20-1_SAMN11649448_BIN_00000037	mOTUs	7	225369	7	225369	1	100
	LUOE20-1_SAMN05991687-S001_BIN_00000001	mOTUs	7	377019	7	377019	1	100
	LUOE20-1_SAMN05991707-S002_BIN_00000023	mOTUs	12	258127	12	258127	1	100
	MEHR18-2_SAMN08331093_BIN_00000206	mOTUs	1	226452	1	226452	1	100
	MEHR18-2_SAMN08331096_BIN_00000171	mOTUs	2	231542	2	231542	1	100
	MUNK22-1_SAMEA7428530_BIN_00000032	mOTUs	5	480315	5	480315	1	100
	NOWI19-1_SAMN09201605_BIN_00000007	mOTUs	21	583814	21	583814	1	100
	NOWI19-1_SAMN09202070_BIN_00000048	mOTUs	14	612816	14	612816	1	100
	NOWI19-1_SAMN10350894_BIN_00000024	mOTUs	11	260022	11	260022	1	100
	NOWI19-1_SAMN10351067_BIN_00000084	mOTUs	22	394267	22	394267	1	100
	NOWI19-1_SAMN10351067_BIN_00000137	mOTUs	34	560997	34	560997	1	100
	NOWI19-1_SAMN10351355_BIN_00000001	mOTUs	18	258766	18	258766	1	100
	POHA15-1_SAMEA2555027_BIN_00000048	mOTUs	6	394206	6	394206	1	100
	POHA15-1_SAMEA2555027_BIN_00000106	mOTUs	8	305339	8	305339	1	100
	PRIE21-1_SAMEA7670910_BIN_00000143	mOTUs	26	417474	26	417474	1	100
	PRIE21-1_SAMEA7670912_BIN_00000026	mOTUs	16	418204	16	418204	1	100
	PRIE21-1_SAMEA7670913_BIN_00000068	mOTUs	6	221945	6	221945	1	100
	PRIE21-1_SAMEA7670913_BIN_00000108	mOTUs	19	244252	19	244252	1	100
	PRIE21-1_SAMEA7670917_BIN_00000162	mOTUs	30	365227	30	365227	1	100
	PRIE21-1_SAMEA7670918_BIN_00000060	mOTUs	18	345290	18	345290	1	100
	PRIE21-1_SAMEA7670918_BIN_00000064	mOTUs	17	456713	17	456713	1	100
	PRIE21-1_SAMEA7670919_BIN_00000047	mOTUs	17	454096	17	454096	1	100
	SACH19-1_SAMN02709776_BIN_00000070	mOTUs	21	383024	21	383024	1	100
	SANC23-1_SAMEA110646460_BIN_00000128	mOTUs	2	430896	2	430896	1	100
	SANC23-1_SAMEA110646472_BIN_00000082	mOTUs	1	203149	1	203149	1	100
	SANC23-1_SAMEA110646479_BIN_00000193	mOTUs	14	203269	14	203269	1	100
	SANC23-1_SAMEA110646480_BIN_00000109	mOTUs	4	306608	4	306608	1	100
	SANC23-1_SAMEA110646500_BIN_00000100	mOTUs	13	358363	13	358363	1	100
	SATI15-1_SAMN05944600_BIN_00000017	mOTUs	7	228180	7	228180	1	100
	SCHU20-1_SAMEA5756316-S001_BIN_00000036	mOTUs	14	237410	14	237410	1	100
	SCHU20-1_SAMEA5756316-S005_BIN_00000026	mOTUs	14	236881	14	236881	1	100
	SCHU20-1_SAMEA5756316-S006_BIN_00000064	mOTUs	19	229577	19	229577	1	100
	SHAF22-1_SAMEA7723539_BIN_00000027	mOTUs	29	336119	29	336119	1	100
	SHAF22-1_SAMEA7723541_BIN_00000010	mOTUs	17	373513	17	373513	1	100
	SHAF22-1_SAMEA7723673_BIN_00000043	mOTUs	9	201178	9	201178	1	100
	SIER19-1_SAMEA104210875_BIN_00000063	mOTUs	19	323922	19	323922	1	100
	SOLA22-1_SAMEA7060508_BIN_00000144	mOTUs	2	264917	2	264917	1	100
	SOLA22-1_SAMEA7060508_BIN_00000149	mOTUs	9	465834	9	465834	1	100
	SOLA22-1_SAMEA7060515_BIN_00000108	mOTUs	9	497090	9	497090	1	100
	SOLA22-1_SAMEA7060516_BIN_00000031	mOTUs	6	509635	6	509635	1	100
	SOLA22-1_SAMEA7060516_BIN_00000224	mOTUs	16	260124	16	260124	1	100
	SOLA22-1_SAMEA7060516_BIN_00000257	mOTUs	18	263345	18	263345	1	100
	SOLA22-1_SAMEA7060516_BIN_00000284	mOTUs	26	464056	26	464056	1	100
	SOLA22-1_SAMEA7060517_BIN_00000049	mOTUs	8	260340	8	260340	1	100
	SOLA22-1_SAMEA7060517_BIN_00000278	mOTUs	8	489581	8	489581	1	100
	SOLA22-1_SAMEA7060517_BIN_00000283	mOTUs	12	270762	12	270762	1	100
	SOLA22-1_SAMEA7060518_BIN_00000112	mOTUs	6	459172	6	459172	1	100
	SOLA22-1_SAMEA7060518_BIN_00000149	mOTUs	16	266844	16	266844	1	100
	SOLA22-1_SAMEA7060518_BIN_00000277	mOTUs	10	265368	10	265368	1	100
	SOLA22-1_SAMEA7060519_BIN_00000057	mOTUs	16	262104	16	262104	1	100
	SOLA22-1_SAMEA7060519_BIN_00000236	mOTUs	12	257695	12	257695	1	100
	SOLA22-1_SAMEA7060520_BIN_00000124	mOTUs	30	417048	30	417048	1	100
	SOLA22-1_SAMEA7060520_BIN_00000161	mOTUs	13	343136	13	343136	1	100
	SOLA22-1_SAMEA7060520_BIN_00000191	mOTUs	14	251779	14	251779	1	100
	SOLA22-1_SAMEA7060520_BIN_00000197	mOTUs	12	241886	12	241886	1	100
	SOLA22-1_SAMEA7060521_BIN_00000271	mOTUs	9	249246	9	249246	1	100
	SOLA22-1_SAMEA7060522_BIN_00000052	mOTUs	14	345979	14	345979	1	100
	SOLA22-1_SAMEA7060522_BIN_00000119	mOTUs	14	238945	14	238945	1	100
	SOLA22-1_SAMEA7060522_BIN_00000126	mOTUs	9	252189	9	252189	1	100
	SOLA22-1_SAMEA7060522_BIN_00000328	mOTUs	19	219341	19	219341	1	100
	SOLA22-1_SAMEA7060523_BIN_00000193	mOTUs	12	252112	12	252112	1	100
	SOLA22-1_SAMEA7060523_BIN_00000198	mOTUs	11	338360	11	338360	1	100
	SOLA22-1_SAMEA7060525_BIN_00000064	mOTUs	26	385765	26	385765	1	100
	SOLA22-1_SAMEA7060526_BIN_00000156	mOTUs	10	461004	10	461004	1	100
	SOLA22-1_SAMEA7060526_BIN_00000171	mOTUs	12	475227	12	475227	1	100
	SOLA22-1_SAMEA7060526_BIN_00000222	mOTUs	3	428317	3	428317	1	100
	SOLA22-1_SAMEA7060526_BIN_00000351	mOTUs	5	235102	5	235102	1	100
	SOLA22-1_SAMEA7060529_BIN_00000033	mOTUs	5	258839	5	258839	1	100
	SOLA22-1_SAMEA7060531_BIN_00000088	mOTUs	31	439255	31	439255	1	100
	SOLA22-1_SAMEA7060531_BIN_00000113	mOTUs	8	251173	8	251173	1	100
	SONG20-1_SAMN08290289_BIN_00000012	mOTUs	3	237625	3	237625	1	100
	SONG20-1_SAMN08290290_BIN_00000035	mOTUs	5	261267	5	261267	1	100
	STEI20-1_SAMEA6871964_BIN_00000065	mOTUs	5	238060	5	238060	1	100
	STEI20-1_SAMEA6871965_BIN_00000044	mOTUs	5	233843	5	233843	1	100
	STEI20-1_SAMEA6871975_BIN_00000062	mOTUs	6	267904	6	267904	1	100
	STEI20-1_SAMEA6871981_BIN_00000046	mOTUs	3	238851	3	238851	1	100
	STEI20-1_SAMEA6871986_BIN_00000017	mOTUs	11	283389	11	283389	1	100
	STEI20-1_SAMEA6871988_BIN_00000046	mOTUs	3	238826	3	238826	1	100
	SUHA22-1_SAMN20336529_BIN_00000055	mOTUs	10	323485	10	323485	1	100
	SUNY21-1_SAMEA6942735_BIN_00000195	mOTUs	18	286033	18	286033	1	100
	SUNY21-1_SAMEA6942735_BIN_00000292	mOTUs	6	556078	6	556078	1	100
	SUNY21-1_SAMEA6942735_BIN_00000332	mOTUs	30	337412	30	337412	1	100
	SUNY21-1_SAMEA6942735_BIN_00000375	mOTUs	11	227696	11	227696	1	100
	SUNY21-1_SAMEA6942735_BIN_00000495	mOTUs	16	260057	16	260057	1	100
	SUNY21-1_SAMEA6942737_BIN_00000008	mOTUs	44	395374	44	395374	1	100
	SUNY21-1_SAMEA6942737_BIN_00000053	mOTUs	26	312988	26	312988	1	100
	SUNY21-1_SAMEA6942737_BIN_00000129	mOTUs	4	339626	4	339626	1	100
	SUNY21-1_SAMEA6942737_BIN_00000266	mOTUs	18	365111	18	365111	1	100
	SUNY21-1_SAMEA6942737_BIN_00000347	mOTUs	10	318757	10	318757	1	100
	SUNY21-1_SAMEA6942737_BIN_00000357	mOTUs	31	446968	31	446968	1	100
	SUTE22-1_SAMN10231912_BIN_00000263	mOTUs	8	448555	8	448555	1	100
	TANS21-1_SAMN12687857-S002_BIN_00000289	mOTUs	1	318690	1	318690	1	100
	TANS21-1_SAMN12687857-S003_BIN_00000154	mOTUs	8	318573	8	318573	1	100
	TAOJ22-1_SAMN27365857_BIN_00000107	mOTUs	6	230550	6	230550	1	100
	TAOJ22-1_SAMN27365859_BIN_00000183	mOTUs	7	366089	7	366089	1	100
	TARA_SAMEA2189670_BIN_00000158	mOTUs	3	210077	3	210077	1	100
	TARA_SAMEA2189670_BIN_00000253	mOTUs	8	414548	8	414548	1	100
	TARA_SAMEA2619399_BIN_00000048	mOTUs	17	263789	17	263789	1	100
	TARA_SAMEA2619548_BIN_00000083	mOTUs	27	370960	27	370960	1	100
	TARA_SAMEA2619607_BIN_00000044	mOTUs	3	213097	3	213097	1	100
	TARA_SAMEA2619607_BIN_00000050	mOTUs	2	431980	2	431980	1	100
	TARA_SAMEA2619782_BIN_00000068	mOTUs	1	432583	1	432583	1	100
	TARA_SAMEA2619788_BIN_00000019	mOTUs	27	380653	27	380653	1	100
	TARA_SAMEA2619788_BIN_00000036	mOTUs	7	387073	7	387073	1	100
	TARA_SAMEA2620894_BIN_00000010	mOTUs	9	203984	9	203984	1	100
	TARA_SAMEA2620959-S108_BIN_00000003	mOTUs	8	229136	8	229136	1	100
	TARA_SAMEA2620959-S112_BIN_00000035	mOTUs	15	245783	15	245783	1	100
	TARA_SAMEA2620979_BIN_00000033	mOTUs	8	257271	8	257271	1	100
	TARA_SAMEA2620979_BIN_00000091	mOTUs	1	230600	1	230600	1	100
	TARA_SAMEA2620979_BIN_00000126	mOTUs	9	200859	9	200859	1	100
	TARA_SAMEA2620979_BIN_00000209	mOTUs	9	468892	9	468892	1	100
	TARA_SAMEA2621066_BIN_00000065	mOTUs	20	343877	20	343877	1	100
	TARA_SAMEA2621075_BIN_00000007	mOTUs	15	393636	15	393636	1	100
	TARA_SAMEA2621423_BIN_00000005	mOTUs	17	465931	17	465931	1	100
	TARA_SAMEA2621812_BIN_00000170	mOTUs	27	349889	27	349889	1	100
	TARA_SAMEA2621839_BIN_00000137	mOTUs	14	225853	14	225853	1	100
	TARA_SAMEA2621894_BIN_00000033	mOTUs	13	406097	13	406097	1	100
	TARA_SAMEA2622097_BIN_00000025	mOTUs	4	209472	4	209472	1	100
	TARA_SAMEA2622219_BIN_00000140	mOTUs	10	220745	10	220745	1	100
	TARA_SAMEA2622230_BIN_00000016	mOTUs	11	236586	11	236586	1	100
	TARA_SAMEA2622614_BIN_00000003	mOTUs	8	246135	8	246135	1	100
	TARA_SAMEA2622614_BIN_00000046	mOTUs	34	476042	34	476042	1	100
	TARA_SAMEA2622628_BIN_00000047	mOTUs	17	224089	17	224089	1	100
	TARA_SAMEA2622628_BIN_00000082	mOTUs	9	230361	9	230361	2	100
	TARA_SAMEA2622632_BIN_00000016	mOTUs	6	209820	6	209820	1	100
	TARA_SAMEA2622632_BIN_00000036	mOTUs	8	403187	8	403187	1	100
	TARA_SAMEA2622632_BIN_00000065	mOTUs	20	210905	20	210905	1	100
	TARA_SAMEA2622766_BIN_00000078	mOTUs	15	268483	15	268483	1	100
	TARA_SAMEA2623059_BIN_00000053	mOTUs	16	378225	16	378225	1	100
	TARA_SAMEA2623116_BIN_00000277	mOTUs	13	239413	13	239413	1	100
	TARA_SAMEA2623135_BIN_00000132	mOTUs	2	280215	2	280215	1	100
	TARA_SAMEA2623148_BIN_00000040	mOTUs	15	256928	15	256928	1	100
	TARA_SAMEA2623627_BIN_00000230	mOTUs	16	395508	16	395508	1	100
	TARA_SAMEA2623886_BIN_00000168	mOTUs	17	341916	17	341916	1	100
	TARA_SAMEA4396427_BIN_00000033	mOTUs	6	214813	6	214813	1	100
	TARA_SAMEA4396431_BIN_00000028	mOTUs	4	203541	4	203541	1	100
	TARA_SAMEA4396496_BIN_00000032	mOTUs	13	250273	13	250273	1	100
	TARA_SAMEA4396496_BIN_00000095	mOTUs	2	300739	2	300739	1	100
	TARA_SAMEA4396496_BIN_00000147	mOTUs	7	246544	7	246544	1	100
	TARA_SAMEA4396500_BIN_00000002	mOTUs	6	231985	6	231985	1	100
	TARA_SAMEA4396500_BIN_00000010	mOTUs	9	234153	9	234153	1	100
	TARA_SAMEA4396505_BIN_00000008	mOTUs	5	227366	5	227366	1	100
	TARA_SAMEA4396505_BIN_00000045	mOTUs	2	300906	2	300906	1	100
	TARA_SAMEA4396538_BIN_00000041	mOTUs	20	413927	20	413927	1	100
	TARA_SAMEA4396538_BIN_00000113	mOTUs	6	367260	6	367260	1	100
	TARA_SAMEA4396538_BIN_00000156	mOTUs	28	483629	28	483629	1	100
	TARA_SAMEA4396538_BIN_00000157	mOTUs	28	429419	28	429419	1	100
	TARA_SAMEA4397004_BIN_00000088	mOTUs	18	344182	18	344182	1	100
	TARA_SAMEA4397311_BIN_00000006	mOTUs	12	383865	12	383865	1	100
	TARA_SAMEA4397756_BIN_00000043	mOTUs	13	297177	13	297177	1	100
	TARA_SAMEA4397756_BIN_00000103	mOTUs	3	201697	3	201697	1	100
	TARA_SAMEA4397798_BIN_00000017	mOTUs	35	390929	35	390929	1	100
	TARA_SAMEA4397798_BIN_00000117	mOTUs	10	227432	10	227432	1	100
	TARA_SAMEA4397798_BIN_00000136	mOTUs	28	280155	28	280155	1	100
	TARA_SAMEA4398009_BIN_00000098	mOTUs	24	290160	24	290160	1	100
	TARA_SAMEA4398009_BIN_00000103	mOTUs	28	330016	28	330016	1	100
	TARA_SAMEA4398067_BIN_00000107	mOTUs	22	294761	22	294761	1	100
	TARA_SAMEA4398094_BIN_00000143	mOTUs	25	450773	25	450773	1	100
	TARA_SAMEA4398247_BIN_00000090	mOTUs	5	281442	5	281442	1	100
	TARA_SAMEA4398247_BIN_00000150	mOTUs	6	255331	6	255331	1	100
	TARA_SAMEA5996816_BIN_00000215	mOTUs	24	300771	24	300771	1	100
	TARA_SAMEA5996819_BIN_00000006	mOTUs	7	272153	7	272153	1	100
	TARA_SAMEA5996938_BIN_00000212	mOTUs	18	297150	18	297150	1	100
	TARA_SAMEA5997421_BIN_00000160	mOTUs	14	231186	14	231186	1	100
	TARA_SAMEA5998363_BIN_00000022	mOTUs	5	221839	5	221839	1	100
	TARA_SAMEA6011716_BIN_00000086	mOTUs	8	266032	8	266032	1	100
	TARA_SAMEA6017376_BIN_00000080	mOTUs	5	257350	5	257350	1	100
	TARA_SAMEA6020661_BIN_00000096	mOTUs	8	388060	8	388060	1	100
	TARA_SAMEA6020699_BIN_00000114	mOTUs	8	388097	8	388097	1	100
	TARA_SAMEA6037080_BIN_00000008	mOTUs	17	314214	17	314214	1	100
	TARA_SAMEA6037080_BIN_00000037	mOTUs	6	316398	6	316398	1	100
	TARA_SAMEA6037080_BIN_00000159	mOTUs	11	260337	11	260337	1	100
	TARA_SAMEA6037098_BIN_00000109	mOTUs	9	240357	9	240357	1	100
	TARA_SAMEA6037123_BIN_00000101	mOTUs	5	360960	5	360960	1	100
	TARA_SAMEA6037123_BIN_00000129	mOTUs	9	229154	9	229154	1	100
	TARA_SAMEA6037123_BIN_00000130	mOTUs	6	232888	6	232888	1	100
	TARA_SAMEA6037123_BIN_00000151	mOTUs	18	416445	18	416445	1	100
	TARA_SAMEA6037920_BIN_00000083	mOTUs	12	244323	12	244323	1	100
	TARA_SAMEA6037920_BIN_00000121	mOTUs	9	219653	9	219653	1	100
	TARA_SAMEA6039657_BIN_00000002	mOTUs	7	262785	7	262785	1	100
	TARA_SAMEA6039657_BIN_00000115	mOTUs	22	204574	22	204574	1	100
	TARA_SAMEA6040045_BIN_00000165	mOTUs	6	380194	6	380194	1	100
	TARA_SAMEA6043103_BIN_00000210	mOTUs	32	299463	32	299463	1	100
	TARA_SAMEA6051611_BIN_00000078	mOTUs	11	429614	11	429614	1	100
	TARA_SAMEA6051629_BIN_00000067	mOTUs	4	324424	4	324424	1	100
	TARA_SAMEA6051647_BIN_00000013	mOTUs	5	360979	5	360979	1	100
	TARA_SAMEA6053764_BIN_00000123	mOTUs	5	340461	5	340461	1	100
	WANG22-1_SAMN08714533-S102_BIN_00000039	mOTUs	9	410290	9	410290	1	100
	WANG22-1_SAMN08714533-S107_BIN_00000079	mOTUs	4	408750	4	408750	1	100
	WANG22-1_SAMN08714535-S002_BIN_00000154	mOTUs	6	409114	6	409114	1	100
	WANG22-1_SAMN08714628-S002_BIN_00000264	mOTUs	1	312973	1	312973	1	100
	WIND23-1_Gp0561257-S001_BIN_00000261	mOTUs	26	227574	26	227574	1	100
	WIND23-1_Gp0561257-S001_BIN_00000333	mOTUs	6	273649	6	273649	1	100
	WIND23-1_Gp0561266-S001_BIN_00000142	mOTUs	5	269696	5	269696	1	100
	YOSH21-1_SAMD00070336_BIN_00000001	mOTUs	21	348701	21	348701	1	100
	ZHAN22-1_SAMN11355745_BIN_00000300	mOTUs	20	275972	20	275972	1	100
	ZHAN22-1_SAMN11355750_BIN_00000024	mOTUs	6	321410	6	321410	1	100
	ZHAN22-1_SAMN11355944_BIN_00000157	mOTUs	1	300986	1	300986	1	100
	ZHAN22-1_SAMN11355944_BIN_00000184	mOTUs	5	204392	5	204392	1	100
	ZHAN22-1_SAMN11355946_BIN_00000320	mOTUs	2	305612	2	305612	1	100
	ZHAN22-1_SAMN11355946_BIN_00000338	mOTUs	18	216184	18	216184	1	100
	BPAM22-1_SAMN08953148_BIN_00000016	mOTUs	21	556621	20	555554	1	99.8083
	TARA_SAMEA2621971_BIN_00000017	mOTUs	15	407350	14	406333	1	99.7503
	ZHAN22-1_SAMN11355745_BIN_00000172	mOTUs	12	443037	11	441556	1	99.6657
	TARA_SAMEA2619607_BIN_00000058	mOTUs	31	589757	30	587369	1	99.5951
	NOWI19-1_SAMN10351037_BIN_00000086	mOTUs	28	585208	27	582792	1	99.5872
	GIFF20-1_SAMN15311073_BIN_00000006	mOTUs	21	430800	20	428972	1	99.5757
	PRIE21-1_SAMEA7670920_BIN_00000049	mOTUs	25	458927	24	456956	1	99.5705
	BUCK21-1_SAMEA6872750_BIN_00000072	mOTUs	14	220464	13	219451	1	99.5405
	SOLA22-1_SAMEA7060508_BIN_00000308	mOTUs	27	469404	26	467194	1	99.5292
	KRUG19-2_SAMN08776802_BIN_00000076	mOTUs	26	414001	25	412032	1	99.5244
	BUSI22-1_SAMN19433720_BIN_00000175	mOTUs	12	260493	11	259254	1	99.5244
	TARA_SAMEA6027909_BIN_00000085	mOTUs	12	299061	11	297614	1	99.5162
	PRIE21-1_SAMEA7670913_BIN_00000136	mOTUs	21	463578	20	461315	1	99.5118
	SOLA22-1_SAMEA7060508_BIN_00000299	mOTUs	16	470555	15	468190	1	99.4974
	TARA_SAMEA2620979_BIN_00000212	mOTUs	21	471484	20	469073	1	99.4886
	GIFF20-1_SAMN15311059_BIN_00000005	mOTUs	32	415463	31	413317	1	99.4835
	SONG20-1_SAMN08290287_BIN_00000069	mOTUs	16	396259	15	394203	1	99.4811
	TARA_SAMEA6000809_BIN_00000125	mOTUs	17	437155	16	434881	1	99.4798
	KRUG19-2_SAMN08778199_BIN_00000061	mOTUs	60	451724	59	449330	1	99.47
	TARA_SAMEA2623886_BIN_00000134	mOTUs	25	389393	24	387327	1	99.4694
	BUCK21-1_SAMEA6872772_BIN_00000097	mOTUs	10	395324	9	393216	1	99.4668
	BUCK21-1_SAMEA6872774_BIN_00000054	mOTUs	7	393016	6	390908	1	99.4636
	GLAS20-1_SAMN13567151_BIN_00000024	mOTUs	50	411123	49	408917	1	99.4634
	NAPP22-1_SAMN15346753_BIN_00000052	mOTUs	18	394984	17	392856	1	99.4612
	TARA_SAMEA4396971_BIN_00000045	mOTUs	18	397466	17	395316	1	99.4591
	KRUG19-2_SAMN08776802_BIN_00000143	mOTUs	32	422670	31	420320	1	99.444
	TARA_SAMEA2622614_BIN_00000018	mOTUs	17	216924	16	215715	1	99.4427
	KRUG19-1_SAMN03169779_BIN_00000108	mOTUs	37	415195	36	412875	1	99.4412
	KRUG19-2_SAMN08778200_BIN_00000068	mOTUs	32	373418	31	371322	1	99.4387
	SOLA22-1_SAMEA7060519_BIN_00000084	mOTUs	28	412278	27	409959	1	99.4375
	TARA_SAMEA2622376_BIN_00000087	mOTUs	26	381666	25	379518	1	99.4372
	COLL22-1_SAMN16930119_BIN_00000002	mOTUs	32	360474	31	358420	1	99.4302
	TARA_SAMEA2621076_BIN_00000092	mOTUs	24	388003	23	385787	1	99.4289
	CAST23-1_SAMN19118264_BIN_00000055	mOTUs	33	431240	32	428763	1	99.4256
	TARA_SAMEA6000703_BIN_00000029	mOTUs	34	344647	33	342642	1	99.4182
	TARA_SAMEA2622628_BIN_00000063	mOTUs	29	425635	28	423148	1	99.4157
	KRUG19-2_SAMN08778199_BIN_00000097	mOTUs	29	410632	28	408169	1	99.4002
	KOPF15-1_SAMEA7392442_BIN_00000043	mOTUs	34	400409	33	397961	1	99.3886
	KRAE22-1_SAMEA8798222_BIN_00000122	mOTUs	16	350501	15	348348	1	99.3857
	CAST23-1_SAMN19118265_BIN_00000053	mOTUs	13	372209	12	369914	1	99.3834
	CAST23-1_SAMN19118283_BIN_00000060	mOTUs	31	371129	30	368821	1	99.3781
	TARA_SAMEA4398247_BIN_00000052	mOTUs	19	363514	18	361245	1	99.3758
	TARA_SAMEA4397004_BIN_00000069	mOTUs	45	392293	44	389842	1	99.3752
	SOLA22-1_SAMEA7060521_BIN_00000272	mOTUs	10	344039	9	341877	1	99.3716
	KOBI21-1_SAMD00232171_BIN_00000012	mOTUs	46	454720	45	451854	1	99.3697
	BUCK21-1_SAMEA6872844_BIN_00000025	mOTUs	25	336027	24	333908	1	99.3694
	TARA_SAMEA4396971_BIN_00000090	mOTUs	28	353026	27	350797	1	99.3686
	TARA_SAMEA6033188_BIN_00000210	mOTUs	18	318034	17	315995	1	99.3589
	SOLA22-1_SAMEA7060522_BIN_00000086	mOTUs	36	352326	35	350049	1	99.3537
	TARA_SAMEA4397846_BIN_00000057	mOTUs	23	347370	22	345119	1	99.352
	TARA_SAMEA5996819_BIN_00000024	mOTUs	34	353170	33	350852	1	99.3437
	KOPF15-1_SAMEA7392457_BIN_00000130	mOTUs	34	332954	33	330691	1	99.3203
	TARA_SAMEA2623919_BIN_00000185	mOTUs	35	320009	34	317824	1	99.3172
	PRIE21-1_SAMEA7670911_BIN_00000067	mOTUs	23	455330	21	452208	1	99.3143
	KRUG19-2_SAMN08777875_BIN_00000289	mOTUs	19	584344	17	580297	1	99.3074
	BILL18-1_SAMN07136948_BIN_00000007	mOTUs	27	252035	26	250286	1	99.306
	TARA_SAMEA2621839_BIN_00000021	mOTUs	18	327368	17	325088	1	99.3035
	CAST23-1_SAMN19118264_BIN_00000059	mOTUs	22	226875	21	225250	1	99.2837
	SOLA22-1_SAMEA7060540_BIN_00000174	mOTUs	25	254995	24	253149	1	99.2761
	COLA18-1_SAMN06267286_BIN_00000072	mOTUs	29	311448	28	309164	1	99.2667
	CAOS20-1_SAMN13674978-S005_BIN_00000103	mOTUs	17	289397	16	287267	1	99.264
	SUNY21-1_SAMEA6942737_BIN_00000307	mOTUs	19	297247	18	295048	1	99.2602
	KRUG19-1_SAMN03173242_BIN_00000138	mOTUs	33	283595	32	281494	1	99.2592
	KRUG19-1_SAMN03169780_BIN_00000101	mOTUs	24	273738	23	271694	1	99.2533
	TARA_SAMEA2623868_BIN_00000166	mOTUs	50	546775	48	542679	1	99.2509
	PRIE21-1_SAMEA7670912_BIN_00000167	mOTUs	20	331890	19	329395	1	99.2482
	TARA_SAMEA6041658_BIN_00000100	mOTUs	24	330203	23	327711	1	99.2453
	SOLA22-1_SAMEA7060526_BIN_00000251	mOTUs	15	268503	14	266412	1	99.2212
	TARA_SAMEA6037901_BIN_00000041	mOTUs	18	263823	17	261746	1	99.2127
	SOLA22-1_SAMEA7060524_BIN_00000053	mOTUs	19	364238	17	361353	1	99.2079
	TARA_SAMEA4396538_BIN_00000066	mOTUs	32	311914	31	309431	1	99.2039
	COLA18-1_SAMN06267282_BIN_00000173	mOTUs	31	487957	28	484054	1	99.2001
	KRUG19-1_SAMN03173239_BIN_00000099	mOTUs	17	476621	15	472805	1	99.1994
	TARA_SAMEA2622336_BIN_00000095	mOTUs	23	395776	21	392600	1	99.1975
	KOPF15-1_SAMEA7392443_BIN_00000048	mOTUs	29	259893	28	257779	1	99.1866
	TARA_SAMEA2621812_BIN_00000126	mOTUs	15	278830	14	276527	1	99.174
	CAST23-1_SAMN19118265_BIN_00000011	mOTUs	24	227480	23	225590	1	99.1692
	NOWI19-1_SAMN09201452_BIN_00000053	mOTUs	27	274683	26	272390	1	99.1652
	ZHEN22-1_SAMN22703513_BIN_00000235	mOTUs	20	263704	19	261497	1	99.1631
	TARA_SAMEA6028012_BIN_00000107	mOTUs	7	283349	6	280967	1	99.1593
	SOLA22-1_SAMEA7060517_BIN_00000282	mOTUs	21	277744	20	275401	1	99.1564
	SOLA22-1_SAMEA7060524_BIN_00000163	mOTUs	15	254878	14	252725	1	99.1553
	SOLA22-1_SAMEA7060533_BIN_00000095	mOTUs	30	236007	29	233988	1	99.1445
	TARA_SAMEA2622545_BIN_00000157	mOTUs	29	283132	28	280706	1	99.1432
	WIND23-1_Gp0561269-S001_BIN_00000167	mOTUs	10	241325	9	239246	1	99.1385
	SONG20-1_SAMN08290288_BIN_00000022	mOTUs	14	397276	13	393832	1	99.1331
	KOPF15-1_SAMEA7392445_BIN_00000040	mOTUs	14	236433	13	234349	1	99.1186
	TARA_SAMEA2621812_BIN_00000095	mOTUs	25	265357	24	262989	1	99.1076
	TARA_SAMEA2622316_BIN_00000050	mOTUs	29	237854	28	235693	1	99.0915
	KOPF15-1_SAMEA7392442_BIN_00000207	mOTUs	12	248068	11	245803	1	99.0869
	GLAS20-1_SAMN13567154_BIN_00000014	mOTUs	28	258154	27	255795	1	99.0862
	JING18-1_SAMN07652563-S003_BIN_00000039	mOTUs	15	246967	14	244678	1	99.0732
	KRUG19-1_SAMN06264408_BIN_00000042	mOTUs	46	485164	44	480664	1	99.0725
	SOLA22-1_SAMEA7060526_BIN_00000411	mOTUs	24	458115	22	453805	1	99.0592
	DLUG22-1_SAMEA5958376_BIN_00000208	mOTUs	24	218119	23	216058	1	99.0551
	TARA_SAMEA2623359_BIN_00000049	mOTUs	9	248821	8	246465	1	99.0531
	KRUG19-2_SAMN08776908_BIN_00000089	mOTUs	27	241045	26	238745	1	99.0458
	SCHU20-1_SAMEA5756316-S004_BIN_00000100	mOTUs	12	212913	11	210877	1	99.0437
	SOLA22-1_SAMEA7060540_BIN_00000190	mOTUs	21	380064	19	376420	1	99.0412
	SOLA22-1_SAMEA7060517_BIN_00000237	mOTUs	30	468405	28	463901	1	99.0384
	TARA_SAMEA2622710_BIN_00000006	mOTUs	30	421462	28	417325	1	99.0184
	SOLA22-1_SAMEA7060519_BIN_00000118	mOTUs	18	257986	17	255437	1	99.012
	CAST23-1_SAMN19118281_BIN_00000004	mOTUs	15	237129	13	234781	1	99.0098
	KOPF15-1_SAMEA7422942_BIN_00000218	mOTUs	40	430940	38	426668	1	99.0087
	SOLA22-1_SAMEA7060517_BIN_00000058	mOTUs	18	243359	17	240935	1	99.0039
	CAST23-1_SAMN19118290_BIN_00000019	mOTUs	23	361209	20	357541	1	98.9845
	COLA18-1_SAMN06267282_BIN_00000246	mOTUs	27	222506	26	220244	1	98.9834
	BUCK21-1_SAMEA6872917_BIN_00000050	mOTUs	8	210601	7	208453	1	98.9801
	WOOD18-1_SAMN07125042_BIN_00000089	mOTUs	19	325273	18	321952	1	98.979
	KRAE22-1_SAMEA4981785_BIN_00000034	mOTUs	20	220992	19	218726	1	98.9746
	SCHU20-1_SAMEA5756316-S002_BIN_00000118	mOTUs	18	232361	17	229978	1	98.9744
	FUCH17-1_SAMN05944809_BIN_00000022	mOTUs	15	247889	14	245345	1	98.9737
	SOLA22-1_SAMEA7060540_BIN_00000103	mOTUs	22	234087	21	231677	1	98.9705
	KRUG19-1_SAMN06264398_BIN_00000079	mOTUs	37	355650	35	351938	1	98.9563
	TARA_SAMEA6037098_BIN_00000139	mOTUs	22	222415	21	220061	1	98.9416
	TARA_SAMEA2621854_BIN_00000032	mOTUs	17	404024	15	399739	1	98.9394
	TARA_SAMEA6041658_BIN_00000155	mOTUs	36	221456	35	219060	1	98.9181
	WANG22-1_SAMN08714535-S009_BIN_00000035	mOTUs	21	236312	20	233744	1	98.9133
	TARA_SAMEA2622772_BIN_00000046	mOTUs	16	222592	15	220162	1	98.9083
	TARA_SAMEA6039657_BIN_00000212	mOTUs	20	215656	19	213298	1	98.9066
	TARA_SAMEA6000676_BIN_00000208	mOTUs	31	311282	30	307846	1	98.8962
	KIMD21-1_SAMN19716614_BIN_00000066	mOTUs	11	222673	10	220209	1	98.8934
	KRAE22-1_SAMEA7614218_BIN_00000058	mOTUs	14	250177	13	247394	1	98.8876
	BUCK21-1_SAMEA6872775_BIN_00000022	mOTUs	7	370901	6	366747	1	98.88
	COLA18-1_SAMN06267282_BIN_00000242	mOTUs	41	366042	38	361931	1	98.8769
	BPAM22-1_SAMN07483312_BIN_00000038	mOTUs	21	219784	20	217313	1	98.8757
	MEHR18-2_SAMN08331102_BIN_00001008	mOTUs	7	215034	6	212613	1	98.8741
	TARA_SAMEA2621920_BIN_00000042	mOTUs	17	394455	15	389821	1	98.8252
	KOPF15-1_SAMEA7392442_BIN_00000054	mOTUs	25	271972	24	268772	1	98.8234
	TARA_SAMEA6048784_BIN_00000113	mOTUs	48	371039	46	366665	1	98.8211
	TARA_SAMEA4397244_BIN_00000033	mOTUs	19	374521	17	370061	1	98.8091
	PRIE21-1_SAMEA7670910_BIN_00000116	mOTUs	38	385801	36	381157	1	98.7963
	ZENG19-1_SAMN07679372_BIN_00000018	mOTUs	19	266372	18	263158	1	98.7934
	JING18-1_SAMN07652563-S003_BIN_00000128	mOTUs	34	347681	32	343434	1	98.7785
	SIER19-1_SAMEA104210869_BIN_00000045	mOTUs	33	377781	31	373164	1	98.7779
	KRUG19-2_SAMN08778202_BIN_00000081	mOTUs	18	492447	16	486397	1	98.7714
	COEL20-1_SAMN07406960_BIN_00000019	mOTUs	16	253303	14	250177	1	98.7659
	TARA_SAMEA4396538_BIN_00000138	mOTUs	29	384341	27	379584	1	98.7623
	TARA_SAMEA2622376_BIN_00000060	mOTUs	17	440573	13	435109	1	98.7598
	KRUG19-1_SAMN03169776_BIN_00000108	mOTUs	35	360992	33	356483	1	98.7509
	KRUG19-1_SAMN03169779_BIN_00000001	mOTUs	36	362124	34	357572	1	98.743
	TARA_SAMEA2620980_BIN_00000105	mOTUs	43	473194	41	467231	1	98.7398
	PRIE21-1_SAMEA7670919_BIN_00000022	mOTUs	31	362144	29	357518	1	98.7226
	CAST23-1_SAMN19118241_BIN_00000043	mOTUs	42	443454	39	437712	1	98.7052
	TARA_SAMEA2620959-S102_BIN_00000019	mOTUs	15	286116	14	282348	1	98.6831
	BUCK21-1_SAMEA6872823_BIN_00000036	mOTUs	46	339029	44	334545	1	98.6774
	MCMU21-1_SAMN18057472_BIN_00000035	mOTUs	65	493366	62	486801	1	98.6693
	KRUG19-2_SAMN08776908_BIN_00000065	mOTUs	33	409225	31	403729	1	98.657
	EMOS17-1_SAMEA104371222_BIN_00000085	mOTUs	33	360047	31	355182	1	98.6488
	BPAM22-1_SAMN08953153_BIN_00000020	mOTUs	23	601919	16	593698	1	98.6342
	KRUG19-1_SAMN06266119_BIN_00000024	mOTUs	13	386677	11	381377	1	98.6293
	MARK18-1_SAMN08606315_BIN_00000026	mOTUs	37	334761	35	330172	1	98.6292
	TARA_SAMEA6033207_BIN_00000104	mOTUs	22	326747	19	322249	1	98.6234
	GIFF20-1_SAMN15311071_BIN_00000017	mOTUs	62	412138	59	406444	1	98.6184
	TARA_SAMEA6010017_BIN_00000024	mOTUs	50	330096	48	325467	1	98.5977
	BILL18-1_SAMN07136947_BIN_00000028	mOTUs	36	260082	34	256415	1	98.5901
	TARA_SAMEA5997578_BIN_00000024	mOTUs	17	395113	15	389509	1	98.5817
	TARA_SAMEA6052873_BIN_00000170	mOTUs	47	306377	45	302030	1	98.5812
	KRUG19-2_SAMN08776908_BIN_00000238	mOTUs	38	488661	35	481711	1	98.5777
	KRAE22-1_SAMEA7614282_BIN_00000113	mOTUs	8	258946	7	255260	1	98.5765
	TARA_SAMEA4397903_BIN_00000044	mOTUs	45	324272	43	319634	1	98.5697
	TARA_SAMEA4398247_BIN_00000111	mOTUs	71	410491	68	404582	1	98.5605
	TARA_SAMEA6052852_BIN_00000027	mOTUs	44	314061	42	309512	1	98.5516
	TARA_SAMEA2621216_BIN_00000065	mOTUs	20	320545	18	315823	1	98.5269
	WOOD18-1_SAMN07125042_BIN_00000477	mOTUs	11	226937	10	223573	1	98.5177
	PUEN22-1_SAMN25861438_BIN_00000063	mOTUs	30	329515	27	324623	1	98.5154
	BPAM22-1_SAMN07482690_BIN_00000034	mOTUs	9	284587	7	280314	1	98.4985
	TARA_SAMEA6000645_BIN_00000046	mOTUs	39	334055	36	329032	1	98.4964
	WANG22-1_SAMN08714533-S082_BIN_00000010	mOTUs	10	272973	9	268845	1	98.4878
	TARA_SAMEA6037920_BIN_00000118	mOTUs	34	290813	32	286384	1	98.477
	TARA_SAMEA2620959-S113_BIN_00000010	mOTUs	14	283680	13	279342	1	98.4708
	NOWI19-1_SAMN10351067_BIN_00000116	mOTUs	19	282260	17	277933	1	98.467
	MARK18-1_SAMN08606319_BIN_00000021	mOTUs	31	319369	29	314447	1	98.4588
	SOLA22-1_SAMEA7060518_BIN_00000259	mOTUs	28	443922	24	437077	1	98.4581
	SOLA22-1_SAMEA7060520_BIN_00000174	mOTUs	22	372284	21	366511	1	98.4493
	DANK21-1_haib18CEM5453_HT5YVCCXY_SL357322_BIN_00000001	mOTUs	27	286926	25	282463	1	98.4445
	TARA_SAMEA2619766_BIN_00000006	mOTUs	21	284578	19	280130	1	98.437
	KOPF15-1_SAMEA7422982_BIN_00000078	mOTUs	25	259366	23	255292	1	98.4292
	TARA_SAMEA6017376_BIN_00000194	mOTUs	31	396844	27	390573	1	98.4198
	TARA_SAMEA6043808_BIN_00000077	mOTUs	23	204820	22	201541	1	98.3991
	KOPF15-1_SAMEA7392462_BIN_00000050	mOTUs	15	290761	13	286095	1	98.3952
	CAST23-1_SAMN19118283_BIN_00000056	mOTUs	16	231418	13	227682	1	98.3856
	BUCK21-1_SAMEA6872792_BIN_00000063	mOTUs	13	382264	11	376034	1	98.3702
	TARA_SAMEA2622429_BIN_00000082	mOTUs	48	372755	45	366673	1	98.3684
	TARA_SAMEA2620959-S100_BIN_00000056	mOTUs	14	259576	12	255326	1	98.3627
	SUTE22-1_SAMN10231910_BIN_00000139	mOTUs	14	285548	13	280862	1	98.3589
	BILL18-1_SAMN07136635_BIN_00000066	mOTUs	20	252908	18	248747	1	98.3547
	TARA_SAMEA2619534_BIN_00000075	mOTUs	31	265912	29	261533	1	98.3532
	BILL18-1_SAMN07136949_BIN_00000023	mOTUs	29	266454	27	262050	1	98.3472
	BILL18-1_SAMN07136509_BIN_00000045	mOTUs	13	276976	11	272395	1	98.3461
	TARA_SAMEA2623919_BIN_00000173	mOTUs	32	392085	29	385598	1	98.3455
	TARA_SAMEA2622759_BIN_00000296	mOTUs	18	289509	16	284712	1	98.3431
	TARA_SAMEA2622228_BIN_00000032	mOTUs	16	247187	14	243062	1	98.3312
	TARA_SAMEA2619467_BIN_00000051	mOTUs	32	367729	29	361568	1	98.3246
	TARA_SAMEA2622619_BIN_00000080	mOTUs	4	228476	3	224644	1	98.3228
	KOPF15-1_SAMEA7392480_BIN_00000095	mOTUs	17	302658	15	297565	1	98.3172
	KOPF15-1_SAMEA7422962_BIN_00000183	mOTUs	24	268299	22	263750	1	98.3045
	TARA_SAMEA6043136_BIN_00000114	mOTUs	33	298838	31	293771	1	98.3044
	ZHAN22-2_SAMN18200494_BIN_00000148	mOTUs	34	253452	32	249153	1	98.3038
	BUCK21-1_SAMEA6872892_BIN_00000068	mOTUs	8	336623	7	330905	1	98.3014
	KRUG19-1_SAMN06264398_BIN_00000007	mOTUs	23	426955	18	419701	1	98.301
	BILL18-1_SAMN07136945_BIN_00000015	mOTUs	33	253378	31	249065	1	98.2978
	TARA_SAMEA2622628_BIN_00000034	mOTUs	44	395135	41	388404	1	98.2965
	TARA_SAMEA5996880_BIN_00000037	mOTUs	8	272803	7	268144	1	98.2922
	TARA_SAMEA2619548_BIN_00000252	mOTUs	39	336293	36	330505	1	98.2789
	DLUG22-1_SAMEA5958359_BIN_00000119	mOTUs	30	438000	27	430461	1	98.2788
	YUYA23-1_SAMN37110661_BIN_00000045	mOTUs	21	258342	19	253888	1	98.2759
	GIFF20-1_SAMN15311062_BIN_00000041	mOTUs	44	379751	41	373181	1	98.2699
	SOLA22-1_SAMEA7060530_BIN_00000128	mOTUs	37	416755	34	409507	1	98.2608
	BAEC19-1_SAMN10404973_BIN_00000353	mOTUs	23	301148	22	295896	1	98.256
	YUYA23-1_SAMN37110662_BIN_00000125	mOTUs	18	272674	15	267914	1	98.2543
	TARA_SAMEA2619607_BIN_00000065	mOTUs	25	267050	23	262369	1	98.2471
	BAEC19-1_SAMN10404973_BIN_00000224	mOTUs	20	257695	18	253168	1	98.2433
	SOLA22-1_SAMEA7060521_BIN_00000108	mOTUs	18	213761	17	209995	1	98.2382
	TARA_SAMEA4396981_BIN_00000014	mOTUs	35	383626	32	376863	1	98.2371
	BUSI22-1_SAMN19433703_BIN_00000345	mOTUs	31	336320	27	330327	1	98.2181
	KRUG19-2_SAMN08778202_BIN_00000251	mOTUs	43	355497	40	349150	1	98.2146
	WANG22-1_SAMN08714533-S083_BIN_00000036	mOTUs	21	255292	19	250705	1	98.2032
	ALNE20-1_SAMEA6236710_BIN_00000054	mOTUs	47	486896	43	478128	1	98.1992
	TARA_SAMEA2622452_BIN_00000127	mOTUs	33	404664	29	397260	1	98.1703
	BPAM22-1_SAMN07483179_BIN_00000123	mOTUs	40	367425	37	360645	1	98.1547
	ZHAN22-1_SAMN11355946_BIN_00000205	mOTUs	40	358953	37	352317	1	98.1513
	BUCK21-1_SAMEA6872853_BIN_00000039	mOTUs	13	249496	12	244876	1	98.1483
	TARA_SAMEA2620979_BIN_00000099	mOTUs	36	382318	32	375171	1	98.1306
	NOWI19-1_SAMN09201686_BIN_00000033	mOTUs	21	263291	19	258347	1	98.1222
	ZHAN22-2_SAMN18200495_BIN_00000130	mOTUs	33	227421	31	223142	1	98.1185
	TARA_SAMEA4396975_BIN_00000028	mOTUs	32	354924	29	348240	1	98.1168
	TARA_SAMEA2621583_BIN_00000042	mOTUs	52	432128	49	423990	1	98.1168
	SOLA22-1_SAMEA7060524_BIN_00000313	mOTUs	16	247323	14	242649	1	98.1102
	KRUG19-1_SAMN03173239_BIN_00000009	mOTUs	31	244240	29	239622	1	98.1092
	TARA_SAMEA6000771_BIN_00000157	mOTUs	53	381112	50	373885	1	98.1037
	MARK18-1_SAMN08606314_BIN_00000020	mOTUs	38	352194	35	345514	1	98.1033
	KOPF15-1_SAMEA7392481_BIN_00000103	mOTUs	47	401914	44	394255	1	98.0944
	TARA_SAMEA6023080_BIN_00000145	mOTUs	26	227784	24	223417	1	98.0828
	TARA_SAMEA6053336_BIN_00000070	mOTUs	19	351872	14	345126	1	98.0828
	TARA_SAMEA2622219_BIN_00000060	mOTUs	16	232599	14	228133	1	98.08
	SOLA22-1_SAMEA7060518_BIN_00000011	mOTUs	25	298597	22	292851	1	98.0757
	CAST23-1_SAMN19118245_BIN_00000053	mOTUs	42	323821	39	317516	1	98.0529
	NOWI19-1_SAMN10351037_BIN_00000049	mOTUs	33	352672	32	345792	1	98.0492
	SOLA22-1_SAMEA7060508_BIN_00000210	mOTUs	51	336768	48	330182	1	98.0444
	ZHAN22-5_SAMN24541642_BIN_00000050	mOTUs	46	295258	43	289409	1	98.019
	TARA_SAMEA2622632_BIN_00000044	mOTUs	7	259421	6	254279	1	98.0179
	SOLA22-1_SAMEA7060523_BIN_00000323	mOTUs	12	230973	10	226360	1	98.0028
	MARK18-1_SAMN08606300_BIN_00000018	mOTUs	34	358459	31	351288	1	97.9995
	TARA_SAMEA4397004_BIN_00000092	mOTUs	44	334013	41	327273	1	97.9821
	BPAM22-1_SAMN07482690_BIN_00000016	mOTUs	23	214926	21	210568	1	97.9723
	CAST23-2_SAMN12109734_BIN_00000016	mOTUs	45	341097	42	334174	1	97.9704
	MARK18-1_SAMN08606318_BIN_00000001	mOTUs	38	372076	34	364452	1	97.951
	SOLA22-1_SAMEA7060522_BIN_00000261	mOTUs	45	549919	40	538614	1	97.9442
	KIMD21-1_SAMN19707289_BIN_00000027	mOTUs	22	204248	21	199992	1	97.9163
	TARA_SAMEA2621509_BIN_00000041	mOTUs	49	361150	45	353598	1	97.9089
	KRUG19-2_SAMN08778201_BIN_00000161	mOTUs	33	329976	28	323056	1	97.9029
	SCHU20-1_SAMEA5756316-S003_BIN_00000026	mOTUs	16	218054	14	213476	1	97.9005
	GALA18-1_SAMEA4699782_BIN_00000029	mOTUs	37	400338	35	391927	1	97.899
	TARA_SAMEA4398012_BIN_00000007	mOTUs	31	217378	29	212800	1	97.894
	PRIE21-1_SAMEA7670916_BIN_00000086	mOTUs	41	389308	38	381070	1	97.8839
	CAST23-1_SAMN19118266_BIN_00000003	mOTUs	48	327847	45	320882	1	97.8755
	TARA_SAMEA2621221_BIN_00000043	mOTUs	22	345948	18	338546	1	97.8604
	HAWL17-1_SAMN05224513_BIN_00000118	mOTUs	28	222577	26	217807	1	97.8569
	SOLA22-1_SAMEA7060519_BIN_00000234	mOTUs	12	244248	10	238978	1	97.8424
	KRUG19-1_SAMN06266114_BIN_00000100	mOTUs	18	386383	13	377985	1	97.8265
	TARA_SAMEA6007720_BIN_00000119	mOTUs	21	264051	19	258308	1	97.825
	TARA_SAMEA2620959-S111_BIN_00000011	mOTUs	18	253872	16	248332	1	97.8178
	COLA18-1_SAMN06267288_BIN_00000104	mOTUs	23	395579	20	386946	1	97.8176
	HAWL17-1_SAMN05224532_BIN_00000138	mOTUs	44	307770	41	301034	1	97.8114
	ZHEN22-1_SAMN22703514_BIN_00000348	mOTUs	19	283190	17	276989	1	97.8103
	CAST23-2_SAMN12109736_BIN_00000038	mOTUs	52	481606	47	470999	1	97.7976
	POHA15-1_SAMEA2555033_BIN_00000014	mOTUs	32	375055	27	366755	1	97.787
	TARA_SAMEA2620959-S110_BIN_00000037	mOTUs	18	292261	16	285777	1	97.7814
	BUCK21-1_SAMEA6872752_BIN_00000051	mOTUs	30	336136	28	328672	1	97.7795
	TARA_SAMEA6053764_BIN_00000124	mOTUs	22	339286	18	331718	1	97.7694
	TARA_SAMEA2619570_BIN_00000115	mOTUs	59	393448	55	384626	1	97.7578
	TARA_SAMEA6042056_BIN_00000070	mOTUs	40	294677	37	288068	1	97.7572
	TARA_SAMEA6027928_BIN_00000063	mOTUs	28	282222	25	275891	1	97.7567
	KOPF15-1_SAMEA7422958_BIN_00000013	mOTUs	44	513388	39	501825	1	97.7477
	KRAE22-1_SAMEA8798221_BIN_00000071	mOTUs	15	208170	13	203471	1	97.7427
	SONG20-1_SAMN08290283_BIN_00000001	mOTUs	19	301048	16	294229	1	97.7349
	TARA_SAMEA4396975_BIN_00000019	mOTUs	48	280343	45	273930	1	97.7124
	PUEN22-1_SAMN25861439_BIN_00000128	mOTUs	35	300614	33	293730	1	97.71
	KRUG19-2_SAMN08776908_BIN_00000109	mOTUs	16	200385	14	195785	1	97.7044
	TARA_SAMEA2621812_BIN_00000038	mOTUs	33	296452	31	289615	1	97.6937
	CAST23-1_SAMN19118280_BIN_00000019	mOTUs	18	237233	14	231726	1	97.6787
	SOLA22-1_SAMEA7060518_BIN_00000116	mOTUs	16	269055	13	262807	1	97.6778
	TARA_SAMEA6006752_BIN_00000144	mOTUs	26	300447	23	293351	1	97.6382
	MIZU16-1_SAMN04325106_BIN_00000070	mOTUs	19	306324	16	299052	1	97.626
	BUCK21-1_SAMEA6872752_BIN_00000002	mOTUs	7	226790	6	221393	1	97.6203
	TARA_SAMEA5999861_BIN_00000228	mOTUs	17	255125	13	248926	1	97.5702
	MIZU16-1_SAMN04325106_BIN_00000055	mOTUs	43	292724	40	285535	1	97.5441
	KOPF15-1_SAMEA7392421_BIN_00000028	mOTUs	31	371616	27	362482	1	97.5421
	BPAM22-1_SAMN07482756_BIN_00000027	mOTUs	56	376086	52	366833	1	97.5397
	TARA_SAMEA6017376_BIN_00000093	mOTUs	40	554617	36	540914	1	97.5293
	SOLA22-1_SAMEA7060521_BIN_00000021	mOTUs	30	420925	24	410525	1	97.5293
	TARA_SAMEA6037901_BIN_00000101	mOTUs	28	313246	24	305504	1	97.5285
	TARA_SAMEA2623985_BIN_00000063	mOTUs	25	381330	23	371848	1	97.5134
	ZHAN22-1_SAMN11355748_BIN_00000092	mOTUs	48	354522	44	345641	1	97.4949
	CAST23-1_SAMN19118266_BIN_00000066	mOTUs	52	390982	48	381175	1	97.4917
	TARA_SAMEA6038471_BIN_00000015	mOTUs	18	245606	15	239433	1	97.4866
	KOPF15-1_SAMEA7422951_BIN_00000022	mOTUs	41	407979	34	397652	1	97.4687
	NOWI19-1_SAMN09202469_BIN_00000119	mOTUs	33	278451	30	271396	1	97.4663
	SUNY21-1_SAMEA6942737_BIN_00000374	mOTUs	7	201132	6	196032	1	97.4644
	NOWI19-1_SAMN10351036_BIN_00000091	mOTUs	35	265708	32	258961	1	97.4607
	TARA_SAMEA2621724_BIN_00000087	mOTUs	37	261981	34	255306	1	97.4521
	TARA_SAMEA6864586_BIN_00000007	mOTUs	34	352614	30	343629	1	97.4519
	CAST23-1_SAMN19118261_BIN_00000048	mOTUs	48	344430	44	335600	1	97.4363
	TARA_SAMEA2620980_BIN_00000140	mOTUs	33	270430	30	263480	1	97.43
	BILL18-1_SAMN08390925_BIN_00000087	mOTUs	46	350691	42	341664	1	97.4259
	KOPF15-1_SAMEA7392457_BIN_00000039	mOTUs	68	359714	64	350443	1	97.4227
	COLA18-1_SAMN06267285_BIN_00000013	mOTUs	44	443101	37	431677	1	97.4218
	TARA_SAMEA6043166_BIN_00000152	mOTUs	33	275534	32	268381	1	97.404
	TARA_SAMEA2623601_BIN_00000034	mOTUs	34	255440	31	248765	1	97.3869
	KRUG19-1_SAMN03173242_BIN_00000311	mOTUs	27	337560	22	328736	1	97.3859
	MARK18-1_SAMN08606310_BIN_00000030	mOTUs	40	334949	36	326085	1	97.3536
	MARK18-1_SAMN08606307_BIN_00000030	mOTUs	44	354829	40	345432	1	97.3517
	CAST23-1_SAMN19118290_BIN_00000050	mOTUs	47	387499	43	377219	1	97.3471
	WOOD18-1_SAMN07125095_BIN_00000049	mOTUs	40	316693	36	308259	1	97.3369
	SOLA22-1_SAMEA7060522_BIN_00000285	mOTUs	50	366404	46	356641	1	97.3355
	TARA_SAMEA6053293_BIN_00000159	mOTUs	43	318126	40	309523	1	97.2957
	TARA_SAMEA4397284_BIN_00000004	mOTUs	39	246145	36	239488	1	97.2955
	TARA_SAMEA5996878_BIN_00000196	mOTUs	40	324249	36	315432	1	97.2808
	KRUG19-1_SAMN06267311_BIN_00000051	mOTUs	36	239123	32	232612	1	97.2771
	TARA_SAMEA2622628_BIN_00000054	mOTUs	5	271976	3	264563	1	97.2744
	TARA_SAMEA4397849_BIN_00000010	mOTUs	34	335746	30	326594	1	97.2741
	HAWL17-1_SAMN05224486_BIN_00000026	mOTUs	37	243311	34	236669	1	97.2702
	GLAS20-1_SAMN13567155_BIN_00000058	mOTUs	33	242108	30	235474	1	97.2599
	TARA_SAMEA4396496_BIN_00000096	mOTUs	30	247063	27	240274	1	97.2521
	BPAM22-1_SAMN07483284_BIN_00000016	mOTUs	50	406169	45	394985	1	97.2465
	BILL18-1_SAMN07136915_BIN_00000025	mOTUs	53	342996	49	333487	1	97.2277
	TARA_SAMEA2619607_BIN_00000089	mOTUs	30	241398	27	234703	1	97.2266
	YUYA23-1_SAMN37110663_BIN_00000067	mOTUs	35	260474	31	253192	1	97.2043
	BUCK21-1_SAMEA6872875_BIN_00000036	mOTUs	19	324519	15	315430	1	97.1992
	NOWI19-1_SAMN09201849_BIN_00000053	mOTUs	35	281708	32	273809	1	97.196
	KRUG19-1_SAMN03173242_BIN_00000310	mOTUs	21	220390	17	214198	1	97.1904
	SUNY21-1_SAMEA6942737_BIN_00000409	mOTUs	20	259180	19	251868	1	97.1788
	TARA_SAMEA6054728_BIN_00000080	mOTUs	43	292417	40	284142	1	97.1701
	TARA_SAMEA2622402_BIN_00000016	mOTUs	48	397763	42	386430	1	97.1508
	SOLA22-1_SAMEA7060521_BIN_00000005	mOTUs	15	255111	13	247803	1	97.1354
	PRIE21-1_SAMEA7670914_BIN_00000117	mOTUs	41	369730	33	359114	1	97.1287
	TARA_SAMEA6054710_BIN_00000113	mOTUs	40	291664	37	283289	1	97.1285
	NOWI19-1_SAMN10351356_BIN_00000005	mOTUs	39	249254	36	242068	1	97.117
	SONG20-1_SAMN08290288_BIN_00000030	mOTUs	56	440418	50	427705	1	97.1134
	BILL18-1_SAMN07136495_BIN_00000029	mOTUs	30	542746	18	527042	1	97.1066
	TARA_SAMEA2619675_BIN_00000037	mOTUs	43	385223	38	373967	1	97.0781
	TARA_SAMEA2619522_BIN_00000068	mOTUs	44	247927	40	240682	1	97.0778
	SOLA22-1_SAMEA7060523_BIN_00000307	mOTUs	21	219137	16	212665	1	97.0466
	TARA_SAMEA4396538_BIN_00000160	mOTUs	34	279809	30	271544	1	97.0462
	CAST23-2_SAMN12109740_BIN_00000040	mOTUs	48	357805	43	347202	1	97.0367
	TARA_SAMEA6043270_BIN_00000142	mOTUs	42	313139	38	303793	1	97.0154
	GALA18-1_SAMEA4699781_BIN_00000024	mOTUs	34	227748	31	220906	1	96.9958
	TARA_SAMEA2623946_BIN_00000190	mOTUs	19	394054	16	382206	1	96.9933
	TARA_SAMEA4396496_BIN_00000183	mOTUs	21	466201	16	452180	1	96.9925
	TARA_SAMEA2623304_BIN_00000028	mOTUs	20	371173	17	359957	1	96.9782
	COLA18-1_SAMN06267282_BIN_00000182	mOTUs	42	217136	39	210574	1	96.9779
	ZHAN22-5_SAMN24541643_BIN_00000043	mOTUs	45	280034	41	271560	1	96.9739
	MARK18-1_SAMN08606301_BIN_00000009	mOTUs	37	377201	32	365772	1	96.9701
	MARK18-1_SAMN08606321_BIN_00000026	mOTUs	46	350156	41	339502	1	96.9574
	CAST23-1_SAMN19118242_BIN_00000028	mOTUs	44	305224	40	295927	1	96.954
	NOWI19-1_SAMN09201850_BIN_00000035	mOTUs	85	425714	79	412720	1	96.9477
	MARK18-1_SAMN08606316_BIN_00000004	mOTUs	51	308822	47	299388	1	96.9452
	LARK21-1_SAMN15783105_BIN_00000039	mOTUs	47	376890	42	365336	1	96.9344
	KIMD21-1_SAMN19716613_BIN_00000146	mOTUs	14	353253	12	342412	1	96.9311
	KOPF15-1_SAMEA7392456_BIN_00000123	mOTUs	42	382799	37	371050	1	96.9308
	BILL18-1_SAMN07136950_BIN_00000049	mOTUs	23	293283	19	284270	1	96.9269
	BILL18-1_SAMN07136920_BIN_00000031	mOTUs	32	240661	28	233235	1	96.9143
	TARA_SAMEA2620959-S114_BIN_00000051	mOTUs	18	282680	15	273914	1	96.899
	TARA_SAMEA6036610_BIN_00000051	mOTUs	14	234373	10	227042	1	96.8721
	TARA_SAMEA4396971_BIN_00000036	mOTUs	47	348263	42	337360	1	96.8693
	TARA_SAMEA5996789_BIN_00000025	mOTUs	44	302859	40	293376	1	96.8688
	MARK18-1_SAMN08606302_BIN_00000035	mOTUs	41	368616	36	357023	1	96.855
	SOLA22-1_SAMEA7060522_BIN_00000288	mOTUs	36	415965	27	402822	1	96.8404
	KRUG19-1_SAMN06266127_BIN_00000007	mOTUs	44	268997	41	260484	1	96.8353
	KRAE22-1_SAMEA8798224_BIN_00000079	mOTUs	23	242143	20	234469	1	96.8308
	TARA_SAMEA5996940_BIN_00000018	mOTUs	9	293903	8	284559	1	96.8207
	BUCK21-1_SAMEA6872977_BIN_00000033	mOTUs	27	305802	25	296035	1	96.8061
	BILL18-1_SAMN07136496_BIN_00000026	mOTUs	32	531419	20	514350	1	96.788
	WANG22-1_SAMN08714533-S077_BIN_00000081	mOTUs	24	229109	21	221721	1	96.7753
	TARA_SAMEA2620979_BIN_00000235	mOTUs	32	272176	28	263388	1	96.7712
	NOWI19-1_SAMN09201441_BIN_00000007	mOTUs	32	261012	28	252563	1	96.763
	MCMU21-1_SAMN18057473_BIN_00000023	mOTUs	31	416042	25	402563	1	96.7602
	TARA_SAMEA2622219_BIN_00000272	mOTUs	14	201168	12	194623	1	96.7465
	TARA_SAMEA5999861_BIN_00000151	mOTUs	23	290573	22	281030	1	96.7158
	TARA_SAMEA6036500_BIN_00000153	mOTUs	20	303327	15	293341	1	96.7078
	TARA_SAMEA6037123_BIN_00000089	mOTUs	32	211995	29	205002	1	96.7013
	GLAS20-1_SAMN13567152_BIN_00000106	mOTUs	50	424691	46	410644	1	96.6924
	BAEC19-1_SAMN10402039_BIN_00000019	mOTUs	35	238741	33	230777	1	96.6642
	SCHU20-1_SAMEA5756314-S002_BIN_00000077	mOTUs	26	206730	23	199831	1	96.6628
	KRUG19-2_SAMN08776908_BIN_00000128	mOTUs	39	356882	35	344817	1	96.6193
	BILL18-1_SAMN07136639_BIN_00000033	mOTUs	58	365378	52	353016	1	96.6167
	NOWI19-1_SAMN09201847_BIN_00000084	mOTUs	31	269518	30	260357	1	96.601
	MUNK22-1_SAMEA4777405_BIN_00000081	mOTUs	6	279884	5	270248	1	96.5571
	ZHAN22-1_SAMN11355918_BIN_00000159	mOTUs	18	240815	14	232471	1	96.5351
	BATS20-1_SAMN10388044_BIN_00000034	mOTUs	41	479169	35	462561	1	96.534
	ZHAN22-1_SAMN11355748_BIN_00000116	mOTUs	37	347980	31	335906	1	96.5303
	TARA_SAMEA4398370_BIN_00000179	mOTUs	51	275886	47	266293	1	96.5228
	PRIE21-1_SAMEA7670919_BIN_00000157	mOTUs	46	251725	42	242965	1	96.52
	TARA_SAMEA2621044_BIN_00000049	mOTUs	34	201151	31	194144	1	96.5165
	MCMU21-1_SAMN18057478_BIN_00000061	mOTUs	39	442509	32	426991	1	96.4932
	KRAE22-1_SAMEA7614223_BIN_00000084	mOTUs	39	311469	35	300516	1	96.4834
	TARA_SAMEA2621839_BIN_00000129	mOTUs	31	382638	23	369110	1	96.4645
	KOPF15-1_SAMEA7422962_BIN_00000177	mOTUs	24	392240	19	378371	1	96.4642
	TARA_SAMEA2622219_BIN_00000073	mOTUs	49	366910	43	353837	1	96.437
	DLUG22-1_SAMEA5958359_BIN_00000100	mOTUs	41	255550	37	246421	1	96.4277
	BPAM22-1_SAMN07483336_BIN_00000122	mOTUs	25	252959	22	243915	1	96.4247
	SIER19-1_SAMEA4692737_BIN_00000192	mOTUs	35	448945	25	432884	1	96.4225
	WANG22-1_SAMN08714533-S082_BIN_00000030	mOTUs	9	274109	8	264274	1	96.412
	SHAF22-1_SAMEA7723910_BIN_00000011	mOTUs	27	336824	25	324738	1	96.4118
	NOWI19-1_SAMN10351049_BIN_00000106	mOTUs	87	444586	80	428626	1	96.4101
	GIFF20-1_SAMN15311065_BIN_00000038	mOTUs	61	386292	53	372355	1	96.3921
	TARA_SAMEA6864586_BIN_00000001	mOTUs	37	315699	32	304288	1	96.3855
	POHA15-1_SAMEA2555033_BIN_00000053	mOTUs	41	320625	34	309005	1	96.3758
	BPAM22-1_SAMN08219316_BIN_00000022	mOTUs	51	426534	46	411035	1	96.3663
	TARA_SAMEA6009443_BIN_00000147	mOTUs	60	403744	54	389058	1	96.3625
	CAST23-2_SAMN12109736_BIN_00000052	mOTUs	54	345511	49	332904	1	96.3512
	NOWI19-1_SAMN09201451_BIN_00000044	mOTUs	49	237956	45	229227	1	96.3317
	TARA_SAMEA6035087_BIN_00000137	mOTUs	38	333584	34	321339	1	96.3293
	BILL18-1_SAMN07136504_BIN_00000005	mOTUs	42	256939	38	247476	1	96.317
	NOWI19-1_SAMN10351036_BIN_00000132	mOTUs	33	269462	29	259537	1	96.3167
	BPAM22-1_SAMN07482745_BIN_00000059	mOTUs	58	364396	51	350903	1	96.2972
	TARA_SAMEA2620855_BIN_00000021	mOTUs	57	330252	51	318006	1	96.2919
	TARA_SAMEA6017707_BIN_00000025	mOTUs	42	320297	36	308416	1	96.2906
	KRAE22-1_SAMEA8798177_BIN_00000137	mOTUs	33	358469	27	345120	1	96.2761
	SIER19-1_SAMEA104210872_BIN_00000014	mOTUs	12	220136	11	211898	1	96.2578
	KRUG19-2_SAMN08776908_BIN_00000113	mOTUs	16	341201	12	328415	1	96.2526
	YUYA23-1_SAMN37110723_BIN_00000020	mOTUs	28	292409	20	281448	1	96.2515
	BPAM22-1_SAMN07483480_BIN_00000096	mOTUs	67	376474	61	362339	1	96.2454
	TARA_SAMEA4396496_BIN_00000094	mOTUs	27	277618	23	267170	1	96.2366
	TARA_SAMEA2622605_BIN_00000006	mOTUs	28	232328	24	223567	1	96.229
	WOOD18-1_SAMN07124942_BIN_00000005	mOTUs	45	237652	41	228658	1	96.2155
	SOLA22-1_SAMEA7060520_BIN_00000228	mOTUs	24	235719	22	226757	1	96.198
	BUCK21-1_SAMEA6872911_BIN_00000132	mOTUs	51	311680	46	299784	1	96.1833
	TARA_SAMEA6000703_BIN_00000045	mOTUs	51	398503	44	383291	1	96.1827
	PRIE21-1_SAMEA7670919_BIN_00000118	mOTUs	32	233684	28	224731	1	96.1688
	TARA_SAMEA4397278_BIN_00000062	mOTUs	43	273769	38	263236	1	96.1526
	HAWL17-1_SAMN05224518_BIN_00000109	mOTUs	36	367553	30	353397	1	96.1486
	BUCK21-1_SAMEA6872838_BIN_00000012	mOTUs	46	555491	38	534029	1	96.1364
	TARA_SAMEA6000703_BIN_00000165	mOTUs	47	221124	43	212565	1	96.1293
	TARA_SAMEA2622219_BIN_00000112	mOTUs	15	259234	13	249195	1	96.1274
	SOLA22-1_SAMEA7060539_BIN_00000046	mOTUs	65	405104	58	389410	1	96.1259
	TARA_SAMEA2620979_BIN_00000114	mOTUs	15	244121	11	234621	1	96.1085
	EMOS17-1_SAMEA104212375_BIN_00000036	mOTUs	51	341648	45	328308	1	96.0954
	KRUG19-2_SAMN08778200_BIN_00000154	mOTUs	43	340463	37	327151	1	96.09
	KRUG19-2_SAMN08777874_BIN_00000006	mOTUs	87	526384	78	505769	1	96.0837
	TARA_SAMEA2619419_BIN_00000073	mOTUs	57	417821	50	401262	1	96.0368
	BUCK21-1_SAMEA6872872_BIN_00000077	mOTUs	13	441252	12	423583	1	95.9957
	TARA_SAMEA4396988_BIN_00000038	mOTUs	19	520395	17	499498	1	95.9844
	TARA_SAMEA2621198_BIN_00000029	mOTUs	35	267210	30	256469	1	95.9803
	CAST23-1_SAMN19118285_BIN_00000105	mOTUs	38	326252	34	313109	1	95.9715
	TARA_SAMEA6054827_BIN_00000201	mOTUs	43	298449	39	286245	1	95.9109
	NOWI19-1_SAMN09201850_BIN_00000110	mOTUs	34	341193	30	327141	1	95.8815
	TARA_SAMEA6037098_BIN_00000108	mOTUs	46	309384	39	296634	1	95.8789
	TARA_SAMEA6043808_BIN_00000121	mOTUs	55	348648	48	334188	1	95.8526
	SIER19-1_SAMEA104210868_BIN_00000090	mOTUs	51	416993	46	399670	1	95.8457
	BPAM22-1_SAMN07483509_BIN_00000035	mOTUs	37	428381	33	410562	1	95.8404
	TARA_SAMEA6022756_BIN_00000121	mOTUs	34	201169	30	192783	1	95.8314
	SIER19-1_SAMEA4692735_BIN_00000146	mOTUs	57	411342	49	394185	1	95.829
	TARA_SAMEA2622325_BIN_00000050	mOTUs	31	214084	26	205147	1	95.8255
	BUCK21-1_SAMEA6872905_BIN_00000128	mOTUs	19	225334	17	215908	1	95.8169
	MARK18-1_SAMN08606299_BIN_00000017	mOTUs	39	344133	33	329696	1	95.8048
	BUCK21-1_SAMEA6872839_BIN_00000011	mOTUs	49	661577	41	633683	1	95.7837
	HAWL17-1_SAMN05224532_BIN_00000157	mOTUs	258	1866141	226	1787456	1	95.7835
	BAEC19-1_SAMN10404973_BIN_00000331	mOTUs	26	235522	22	225590	1	95.783
	COLA18-1_SAMN06267285_BIN_00000205	mOTUs	21	416840	20	399181	1	95.7636
	KOPF15-1_SAMEA7422976_BIN_00000037	mOTUs	39	249090	34	238512	1	95.7533
	PRIE21-1_SAMEA7670910_BIN_00000109	mOTUs	39	483544	30	462988	1	95.7489
	CAST23-1_SAMN19118266_BIN_00000020	mOTUs	22	230344	18	220551	1	95.7485
	DLUG22-1_SAMEA5958359_BIN_00000019	mOTUs	45	444315	40	425362	1	95.7343
	TARA_SAMEA2620828_BIN_00000125	mOTUs	28	400191	25	383080	1	95.7243
	SOLA22-1_SAMEA7060521_BIN_00000230	mOTUs	48	284946	42	272755	1	95.7216
	KRUG19-1_SAMN06264407_BIN_00000051	mOTUs	55	315355	49	301858	1	95.7201
	BUCK21-1_SAMEA6872801_BIN_00000030	mOTUs	28	317979	22	304360	1	95.717
	DLUG22-1_SAMEA5958376_BIN_00000111	mOTUs	18	341117	14	326469	1	95.7059
	KRUG19-2_SAMN08776802_BIN_00000135	mOTUs	16	213394	11	204108	1	95.6484
	CAOS20-1_SAMN13674978-S030_BIN_00000058	mOTUs	16	335864	13	321227	1	95.642
	KRUG19-2_SAMN08776908_BIN_00000248	mOTUs	32	212115	28	202819	1	95.6175
	TARA_SAMEA4397390_BIN_00000135	mOTUs	57	389985	50	372765	1	95.5844
	BUCK21-1_SAMEA6872848_BIN_00000118	mOTUs	15	242120	11	231410	1	95.5766
	KRUG19-2_SAMN08776802_BIN_00000184	mOTUs	38	295923	32	282792	1	95.5627
	KOPF15-1_SAMEA7392443_BIN_00000067	mOTUs	18	295475	13	282343	1	95.5556
	BPAM22-1_SAMN08953286_BIN_00000029	mOTUs	34	282638	26	270072	1	95.554
	TARA_SAMEA6017329_BIN_00000099	mOTUs	81	494089	70	472113	1	95.5522
	MARK18-1_SAMN08606306_BIN_00000021	mOTUs	47	365689	38	349420	1	95.5511
	BUCK21-1_SAMEA6873012_BIN_00000019	mOTUs	14	215809	13	206167	1	95.5322
	TARA_SAMEA2622429_BIN_00000105	mOTUs	52	339038	45	323879	1	95.5288
	COLA18-1_SAMN06267289_BIN_00000015	mOTUs	54	361068	47	344699	1	95.4665
	HAWL17-1_SAMN05224532_BIN_00000129	mOTUs	62	403724	54	385280	1	95.4315
	BPAM22-1_SAMN08953287_BIN_00000048	mOTUs	35	271803	26	259223	1	95.3716
	SIER19-1_SAMEA104210875_BIN_00000100	mOTUs	48	389012	44	370966	1	95.3611
	KRUG19-2_SAMN08778201_BIN_00000185	mOTUs	64	363953	53	346982	1	95.337
	SUTE22-1_SAMN10231911_BIN_00000032	mOTUs	62	330007	55	314615	1	95.3359
	TARA_SAMEA2621216_BIN_00000050	mOTUs	9	234656	8	223624	1	95.2986
	KRUG19-2_SAMN08778199_BIN_00000048	mOTUs	22	492401	17	469222	1	95.2927
	COLA18-1_SAMN06267279_BIN_00000081	mOTUs	24	320425	20	305322	1	95.2866
	KANT15-1_SAMN05389828_BIN_00000032	mOTUs	10	397295	8	378566	1	95.2859
	TARA_SAMEA4396496_BIN_00000124	mOTUs	88	426453	79	406322	1	95.2794
	WANG22-1_SAMN08714533-S036_BIN_00000030	mOTUs	9	320713	6	305565	1	95.2768
	TARA_SAMEA2621779_BIN_00000086	mOTUs	37	237288	32	226071	1	95.2728
	BATS20-1_SAMN10388044_BIN_00000004	mOTUs	26	326836	23	311369	1	95.2677
	KOPF15-1_SAMEA7392456_BIN_00000049	mOTUs	73	376838	65	358964	1	95.2568
	KRUG19-2_SAMN08778201_BIN_00000184	mOTUs	53	334063	46	318126	1	95.2293
	COLA18-1_SAMN06267289_BIN_00000124	mOTUs	57	333911	50	317979	1	95.2287
	COLA18-1_SAMN06267279_BIN_00000055	mOTUs	40	543866	30	517794	1	95.2062
	TARA_SAMEA2622230_BIN_00000012	mOTUs	46	247552	41	235657	1	95.1949
	COLL22-1_SAMN16930078_BIN_00000054	mOTUs	31	304123	26	289494	1	95.1898
	PRIE21-1_SAMEA7670918_BIN_00000023	mOTUs	74	518676	63	493656	1	95.1762
	BPAM22-1_SAMN07452649_BIN_00000053	mOTUs	50	313617	43	298483	1	95.1744
	TARA_SAMEA6051121_BIN_00000025	mOTUs	52	350807	44	333877	1	95.174
	BPAM22-1_SAMN07482939_BIN_00000037	mOTUs	55	341796	48	325270	1	95.165
	COLL22-1_SAMN16930108_BIN_00000019	mOTUs	23	278507	19	265035	1	95.1628
	CAST23-2_SAMN12109737_BIN_00000012	mOTUs	51	324170	43	308320	1	95.1106
	MARK18-1_SAMN08606304_BIN_00000008	mOTUs	54	322651	47	306829	1	95.0962
	COLA18-1_SAMN06267285_BIN_00000137	mOTUs	65	502991	48	478101	1	95.0516
	TARA_SAMEA2621536_BIN_00000013	mOTUs	61	389018	51	369653	1	95.0221
	BPAM22-1_SAMN07483521_BIN_00000039	mOTUs	53	376793	46	358027	1	95.0195
	CAST23-1_SAMN19118279_BIN_00000001	mOTUs	65	357347	56	339548	1	95.0191
	WANG22-1_SAMN08714628-S001_BIN_00000089	mOTUs	36	329676	31	313214	1	95.0066
	EMOS17-1_SAMEA104212387_BIN_00000069	mOTUs	69	314221	62	298492	1	94.9943
	MEHR18-2_SAMN08331108_BIN_00000409	mOTUs	23	204805	19	194429	1	94.9337
	SOLA22-1_SAMEA7060520_BIN_00000202	mOTUs	37	261968	30	248671	1	94.9242
	KRUG19-2_SAMN08778201_BIN_00000239	mOTUs	93	528107	81	501281	1	94.9203
	SOLA22-1_SAMEA7060532_BIN_00000075	mOTUs	53	314462	47	298447	1	94.9072
	TARA_SAMEA6009461_BIN_00000093	mOTUs	57	351211	50	333306	1	94.9019
	PRIE21-1_SAMEA7670912_BIN_00000057	mOTUs	64	507815	56	481882	1	94.8932
	EMOS17-1_SAMEA104212373_BIN_00000093	mOTUs	55	342657	47	325083	1	94.8713
	BAEC19-1_SAMN10404973_BIN_00000434	mOTUs	17	248212	15	235480	1	94.8705
	SOLA22-1_SAMEA7060523_BIN_00000252	mOTUs	76	482441	65	457694	1	94.8705
	KRAE22-1_SAMEA4981809_BIN_00000030	mOTUs	44	339112	38	321653	1	94.8516
	MARK18-1_SAMN08606303_BIN_00000006	mOTUs	55	318516	48	302069	1	94.8364
	TARA_SAMEA2620890_BIN_00000110	mOTUs	74	360843	64	342179	1	94.8277
	CAOS20-1_SAMN13674977-S020_BIN_00000093	mOTUs	13	290498	11	275438	1	94.8158
	WANG22-1_SAMN08714533-S076_BIN_00000044	mOTUs	8	232396	6	220347	1	94.8153
	TARA_SAMEA6004635_BIN_00000216	mOTUs	37	207320	34	196547	1	94.8037
	SOLA22-1_SAMEA7060520_BIN_00000016	mOTUs	36	362419	29	343474	1	94.7726
	FORT21-1_SAMEA101260168_BIN_00000008	mOTUs	29	221542	24	209961	1	94.7725
	GALA18-1_SAMEA4699796_BIN_00000065	mOTUs	58	359752	48	340921	1	94.7656
	SUNY21-1_SAMEA6942736_BIN_00000155	mOTUs	40	236850	36	224359	1	94.7262
	COLL22-1_SAMN16930011_BIN_00000033	mOTUs	64	308217	57	291925	1	94.7141
	TARA_SAMEA2620084_BIN_00000055	mOTUs	40	265504	35	251428	1	94.6984
	KOPF15-1_SAMEA7392442_BIN_00000082	mOTUs	9	310300	7	293761	1	94.67
	TARA_SAMEA2619723_BIN_00000022	mOTUs	42	225839	36	213780	1	94.6604
	TARA_SAMEA2622316_BIN_00000054	mOTUs	37	280353	30	265303	1	94.6318
	KOPF15-1_SAMEA7392424_BIN_00000002	mOTUs	53	347285	45	328623	1	94.6263
	TARA_SAMEA6006732_BIN_00000230	mOTUs	28	309397	18	292733	1	94.614
	CAST23-1_SAMN19118241_BIN_00000020	mOTUs	55	292772	48	276912	1	94.5828
	KRUG19-2_SAMN08777874_BIN_00000058	mOTUs	61	284543	54	269128	1	94.5825
	TARA_SAMEA6035062_BIN_00000049	mOTUs	49	317724	44	300441	1	94.5604
	COLL22-1_SAMN16930103_BIN_00000010	mOTUs	37	271746	32	256906	1	94.539
	KRUG19-1_SAMN03169783_BIN_00000244	mOTUs	33	279940	25	264645	1	94.5363
	BPAM22-1_SAMN07483523_BIN_00000060	mOTUs	36	288900	28	273097	1	94.5299
	TARA_SAMEA4397163_BIN_00000001	mOTUs	30	207657	26	196272	1	94.5174
	BILL18-1_SAMN07136916_BIN_00000034	mOTUs	62	327263	54	309218	1	94.4861
	TARA_SAMEA2621694_BIN_00000021	mOTUs	40	287394	35	271540	1	94.4835
	DLUG22-1_SAMEA5958360_BIN_00000023	mOTUs	83	520332	75	491575	1	94.4733
	TARA_SAMEA2623463_BIN_00000136	mOTUs	37	233510	31	220581	1	94.4632
	WANG22-1_SAMN08714533-S035_BIN_00000045	mOTUs	37	216581	34	204585	1	94.4612
	GALA18-1_SAMEA4699781_BIN_00000021	mOTUs	48	357841	36	338004	1	94.4565
	ZHEN22-1_SAMN22703513_BIN_00000289	mOTUs	13	223946	10	211445	1	94.4179
	BUCK21-1_SAMEA6872872_BIN_00000018	mOTUs	27	328734	22	310098	1	94.331
	TARA_SAMEA2619782_BIN_00000054	mOTUs	39	301328	31	284193	1	94.3135
	TARA_SAMEA4397105_BIN_00000009	mOTUs	38	254570	28	240087	1	94.3108
	COLA18-1_SAMN06267288_BIN_00000201	mOTUs	49	450359	33	424645	1	94.2903
	BUCK21-1_SAMEA6872870_BIN_00000069	mOTUs	33	426358	25	402001	1	94.2872
	TARA_SAMEA5996938_BIN_00000090	mOTUs	20	321029	13	302679	1	94.284
	TARA_SAMEA6017677_BIN_00000136	mOTUs	47	225824	41	212859	1	94.2588
	YUYA23-1_SAMN37110694_BIN_00000132	mOTUs	13	281929	10	265740	1	94.2578
	KRAE22-1_SAMEA8798221_BIN_00000031	mOTUs	28	371998	21	350547	1	94.2336
	TARA_SAMEA4398370_BIN_00000196	mOTUs	43	236084	38	222448	1	94.2241
	TARA_SAMEA2622716_BIN_00000109	mOTUs	61	512807	43	483090	1	94.205
	TARA_SAMEA6009488_BIN_00000163	mOTUs	59	303254	51	285591	1	94.1755
	TARA_SAMEA2621075_BIN_00000008	mOTUs	37	453909	22	427450	1	94.1709
	ZHAN22-2_SAMN18200493_BIN_00000028	mOTUs	33	246443	27	231978	1	94.1305
	BAEC19-1_SAMN10404973_BIN_00000128	mOTUs	25	259097	22	243837	1	94.1103
	SCHR19-1_SAMN09406083_BIN_00000016	mOTUs	26	281712	22	265083	1	94.0972
	DLUG22-1_SAMEA5958359_BIN_00000041	mOTUs	36	282046	30	265394	1	94.096
	BUCK21-1_SAMEA6872913_BIN_00000097	mOTUs	40	312722	35	294221	1	94.0839
	NOWI19-1_SAMN09201540_BIN_00000097	mOTUs	43	267612	36	251767	1	94.0791
	KRUG19-2_SAMN08776908_BIN_00000043	mOTUs	57	369402	49	347473	1	94.0636
	SOLA22-1_SAMEA7060519_BIN_00000313	mOTUs	53	266427	46	250578	1	94.0513
	TARA_SAMEA4396996_BIN_00000003	mOTUs	44	355863	36	334690	1	94.0502
	KRUG19-1_SAMN06266113_BIN_00000008	mOTUs	72	447309	60	420676	1	94.046
	KRUG19-2_SAMN08777875_BIN_00000048	mOTUs	40	369443	31	347419	1	94.0386
	KRUG19-2_SAMN08778200_BIN_00000178	mOTUs	29	363642	18	341879	1	94.0153
	BUCK21-1_SAMEA6872841_BIN_00000013	mOTUs	40	328315	33	308654	1	94.0115
	SOLA22-1_SAMEA7060522_BIN_00000031	mOTUs	55	255136	48	239850	1	94.0087
	SOLA22-1_SAMEA7060517_BIN_00000285	mOTUs	8	203739	6	191510	1	93.9977
	MEHR18-2_SAMN08331104_BIN_00000221	mOTUs	39	291633	36	274075	1	93.9794
	COEL20-1_SAMN07406980_BIN_00000004	mOTUs	36	303601	27	285217	1	93.9447
	NOWI19-1_SAMN10351091_BIN_00000144	mOTUs	32	259793	28	244042	1	93.9371
	MUNK22-1_SAMEA4777471_BIN_00000045	mOTUs	24	246140	16	231157	1	93.9128
	POHA15-1_SAMEA2555033_BIN_00000149	mOTUs	43	451118	33	423612	1	93.9027
	NOWI19-1_SAMN09202469_BIN_00000072	mOTUs	44	225577	38	211801	1	93.893
	BUCK21-1_SAMEA6872875_BIN_00000040	mOTUs	13	415480	12	390068	1	93.8837
	KRUG19-2_SAMN08776802_BIN_00000105	mOTUs	55	290685	47	272852	1	93.8652
	WOOD18-1_SAMN07124956_BIN_00000132	mOTUs	45	308902	33	289943	1	93.8625
	KRUG19-2_SAMN08778201_BIN_00000188	mOTUs	49	365869	39	343412	1	93.862
	MARK18-1_SAMN08606325_BIN_00000029	mOTUs	48	357039	36	335068	1	93.8463
	KOPF15-1_SAMEA7422956_BIN_00000176	mOTUs	54	389116	45	365062	1	93.8183
	TARA_SAMEA2620959-S104_BIN_00000015	mOTUs	39	211619	33	198510	1	93.8054
	BUCK21-1_SAMEA6872822_BIN_00000077	mOTUs	41	303164	34	284289	1	93.774
	SOLA22-1_SAMEA7060521_BIN_00000031	mOTUs	64	290506	56	272383	1	93.7616
	TARA_SAMEA2621855_BIN_00000013	mOTUs	21	375369	15	351883	1	93.7432
	LARK21-1_SAMN15782483_BIN_00000018	mOTUs	28	389245	26	364861	1	93.7356
	BUCK21-1_SAMEA6872801_BIN_00000024	mOTUs	41	467906	32	438584	1	93.7334
	TARA_SAMEA2621487_BIN_00000062	mOTUs	75	359836	65	337264	1	93.7271
	NOWI19-1_SAMN09201450_BIN_00000021	mOTUs	65	638807	40	598616	1	93.7084
	SOLA22-1_SAMEA7060538_BIN_00000007	mOTUs	73	363247	63	340261	1	93.6721
	DLUG22-1_SAMEA5958361_BIN_00000092	mOTUs	51	305235	43	285909	1	93.6685
	KOPF15-1_SAMEA7392446_BIN_00000157	mOTUs	47	383015	41	358756	1	93.6663
	TARA_SAMEA2622772_BIN_00000043	mOTUs	27	229243	21	214688	1	93.6508
	LIAN20-1_SAMN11649448_BIN_00000104	mOTUs	26	279546	22	261738	1	93.6297
	TARA_SAMEA4397265_BIN_00000016	mOTUs	38	379374	28	355162	1	93.6179
	SOLA22-1_SAMEA7060521_BIN_00000207	mOTUs	63	534460	54	500251	1	93.5993
	MARK18-1_SAMN08606305_BIN_00000017	mOTUs	54	307116	46	287458	1	93.5992
	MARK18-1_SAMN08606309_BIN_00000018	mOTUs	45	254887	38	238480	1	93.563
	GIFF20-1_SAMN15311070_BIN_00000033	mOTUs	66	359892	53	336565	1	93.5183
	SEON22-1_SAMN23460437_BIN_00000045	mOTUs	14	212611	11	198826	1	93.5163
	SOLA22-1_SAMEA7060519_BIN_00000015	mOTUs	57	307125	47	287150	1	93.4961
	CAST23-1_SAMN19118239_BIN_00000012	mOTUs	57	363293	43	339656	1	93.4937
	TARA_SAMEA6017707_BIN_00000109	mOTUs	32	285882	25	267275	1	93.4914
	KRUG19-2_SAMN08777875_BIN_00000007	mOTUs	58	310999	49	290743	1	93.4868
	BUCK21-1_SAMEA6872800_BIN_00000007	mOTUs	44	413068	36	386119	1	93.4759
	BPAM22-1_SAMN07483214_BIN_00000084	mOTUs	33	259129	21	242176	1	93.4577
	LAPP22-1_SAMN25292451_BIN_00000010	mOTUs	68	334130	58	312254	1	93.4528
	TARA_SAMEA2622796_BIN_00000218	mOTUs	38	244730	31	228652	1	93.4303
	TARA_SAMEA5997980_BIN_00000181	mOTUs	17	293128	14	273841	1	93.4203
	TARA_SAMEA6054452_BIN_00000185	mOTUs	29	205607	24	192048	1	93.4054
	WANG22-1_SAMN08714533-S073_BIN_00000075	mOTUs	37	227964	32	212840	1	93.3656
	TARA_SAMEA4397907_BIN_00000014	mOTUs	51	326243	42	304592	1	93.3635
	SACH19-1_SAMN02709776_BIN_00000082	mOTUs	31	459150	27	428648	1	93.3569
	NOWI19-1_SAMN09201450_BIN_00000081	mOTUs	90	492026	76	459272	1	93.343
	NOWI19-1_SAMN09201452_BIN_00000040	mOTUs	34	264025	30	246416	1	93.3306
	NOWI19-1_SAMN10351049_BIN_00000108	mOTUs	81	659319	53	615279	1	93.3204
	KOPF15-1_SAMEA7422958_BIN_00000134	mOTUs	53	259463	45	242120	1	93.3158
	KRUG19-1_SAMN03173242_BIN_00000309	mOTUs	45	350975	27	327444	1	93.2955
	COLA18-1_SAMN06267282_BIN_00000195	mOTUs	54	226364	47	211174	1	93.2896
	TARA_SAMEA6043294_BIN_00000072	mOTUs	51	341763	40	318738	1	93.2629
	TARA_SAMEA4396975_BIN_00000009	mOTUs	41	240126	37	223947	1	93.2623
	YUYA23-1_SAMN37110699_BIN_00000108	mOTUs	23	295579	19	275657	1	93.26
	TARA_SAMEA2620959-S116_BIN_00000030	mOTUs	49	225411	41	210198	1	93.251
	NAPP22-1_SAMN15346752_BIN_00000079	mOTUs	37	424183	15	395523	1	93.2435
	MCMU21-1_SAMN18057473_BIN_00000029	mOTUs	75	323936	65	301966	1	93.2178
	PRIE21-1_SAMEA7670913_BIN_00000053	mOTUs	60	508764	46	474123	1	93.1911
	BUCK21-1_SAMEA6872822_BIN_00000032	mOTUs	44	308032	38	287023	1	93.1796
	TARA_SAMEA2619399_BIN_00000233	mOTUs	52	334198	42	311402	1	93.1789
	CAST23-2_SAMN12109740_BIN_00000022	mOTUs	53	314459	43	293002	1	93.1765
	BPAM22-1_SAMN07483341_BIN_00000019	mOTUs	59	274357	51	255601	1	93.1637
	TARA_SAMEA2623357_BIN_00000022	mOTUs	72	608094	42	566512	1	93.1619
	ALNE20-1_SAMEA6236710_BIN_00000038	mOTUs	21	284800	17	265319	1	93.1598
	TARA_SAMEA2622376_BIN_00000035	mOTUs	54	326212	44	303815	1	93.1342
	KOPF15-1_SAMEA7392442_BIN_00000086	mOTUs	14	229280	11	213489	1	93.1128
	KRUG19-1_SAMN06264398_BIN_00000077	mOTUs	48	366334	37	341015	1	93.0885
	SIER19-1_SAMEA4692739_BIN_00000115	mOTUs	50	395371	42	368008	1	93.0792
	SOLA22-1_SAMEA7060531_BIN_00000056	mOTUs	29	245186	23	228217	1	93.0791
	BAEC19-1_SAMN10404973_BIN_00000561	mOTUs	19	255937	15	238211	1	93.0741
	BILL18-1_SAMN07136636_BIN_00000001	mOTUs	36	219469	29	204227	1	93.0551
	SOLA22-1_SAMEA7060538_BIN_00000040	mOTUs	60	324925	50	302327	1	93.0452
	SOLA22-1_SAMEA7060539_BIN_00000109	mOTUs	60	348646	49	324280	1	93.0112
	PRIE21-1_SAMEA7670912_BIN_00000029	mOTUs	41	327153	34	304198	1	92.9834
	CAST23-2_SAMN12109739_BIN_00000026	mOTUs	55	328085	44	305055	1	92.9805
	TARA_SAMEA2622219_BIN_00000130	mOTUs	57	355098	48	330157	1	92.9763
	CAST23-2_SAMN12109737_BIN_00000013	mOTUs	59	355380	48	330382	1	92.9658
	KOPF15-1_SAMEA7422958_BIN_00000052	mOTUs	73	351898	65	327102	1	92.9536
	KRUG19-2_SAMN08776908_BIN_00000157	mOTUs	70	379026	58	352317	1	92.9533
	CAST23-1_SAMN19118263_BIN_00000046	mOTUs	64	337274	53	313344	1	92.9049
	KOPF15-1_SAMEA7422952_BIN_00000093	mOTUs	45	310514	37	288425	1	92.8863
	BAEC19-1_SAMN10404972_BIN_00000231	mOTUs	25	232796	21	216230	1	92.8839
	CAOS20-1_SAMN13674978-S033_BIN_00000042	mOTUs	55	292806	45	271947	1	92.8762
	TARA_SAMEA6000741_BIN_00000144	mOTUs	69	392984	55	364818	1	92.8328
	KOPF15-1_SAMEA7392468_BIN_00000056	mOTUs	22	384340	13	356710	1	92.8111
	SOLA22-1_SAMEA7060523_BIN_00000273	mOTUs	61	400518	51	371544	1	92.7659
	SOLA22-1_SAMEA7060519_BIN_00000138	mOTUs	30	409893	16	380148	1	92.7432
	KRUG19-2_SAMN08777875_BIN_00000098	mOTUs	61	248140	53	230130	1	92.742
	TARA_SAMEA6864586_BIN_00000008	mOTUs	28	398664	20	369645	1	92.7209
	TARA_SAMEA2622219_BIN_00000006	mOTUs	72	364321	61	337520	1	92.6436
	MCMU21-1_SAMN18057472_BIN_00000012	mOTUs	46	440277	35	407799	1	92.6233
	KRAE22-1_SAMEA8798242_BIN_00000103	mOTUs	19	287801	16	266542	1	92.6133
	BPAM22-1_SAMN07482690_BIN_00000074	mOTUs	61	331537	50	307026	1	92.6069
	CAST23-1_SAMN19118287_BIN_00000018	mOTUs	55	308025	46	285019	1	92.5311
	TARA_SAMEA2623673_BIN_00000090	mOTUs	73	400562	58	370528	1	92.502
	TARA_SAMEA6000703_BIN_00000034	mOTUs	42	292369	34	270361	1	92.4725
	GALA18-1_SAMEA4699806_BIN_00000062	mOTUs	66	338738	52	313193	1	92.4588
	BPAM22-1_SAMN07482718_BIN_00000015	mOTUs	99	599870	80	554575	1	92.4492
	TARA_SAMEA2623868_BIN_00000145	mOTUs	74	320161	60	295948	1	92.4372
	BUCK21-1_SAMEA6872841_BIN_00000030	mOTUs	41	458814	30	424056	1	92.4244
	BPAM22-1_SAMN07483347_BIN_00000008	mOTUs	82	644677	59	595765	1	92.4129
	TARA_SAMEA2621581_BIN_00000038	mOTUs	59	420981	38	388959	1	92.3935
	SCHR19-1_SAMN09406144_BIN_00000007	mOTUs	15	304234	12	281067	1	92.3851
	TARA_SAMEA6037920_BIN_00000049	mOTUs	40	387820	20	358228	1	92.3697
	TARA_SAMEA2620959-S121_BIN_00000020	mOTUs	44	232350	36	214582	1	92.3529
	TARA_SAMEA6000741_BIN_00000157	mOTUs	54	277565	45	256307	1	92.3413
	TARA_SAMEA2620959-S123_BIN_00000002	mOTUs	44	219635	36	202597	1	92.2426
	BUCK21-1_SAMEA6872751_BIN_00000072	mOTUs	38	352857	32	325381	1	92.2133
	TARA_SAMEA4397239_BIN_00000072	mOTUs	38	419341	25	386371	1	92.1377
	YUYA23-1_SAMN37110710_BIN_00000014	mOTUs	41	279946	32	257934	1	92.1371
	LIAN20-1_SAMN11649448_BIN_00000025	mOTUs	25	383441	23	353123	1	92.0932
	MARK18-1_SAMN08606322_BIN_00000012	mOTUs	55	370372	38	341080	1	92.0912
	TARA_SAMEA2621812_BIN_00000185	mOTUs	42	202510	35	186474	1	92.0814
	SOLA22-1_SAMEA7060519_BIN_00000224	mOTUs	31	237014	23	218205	1	92.0642
	ZHEN22-1_SAMN22703513_BIN_00000102	mOTUs	23	262099	20	241273	1	92.0541
	SOLA22-1_SAMEA7060532_BIN_00000035	mOTUs	37	216530	29	199323	1	92.0533
	KRUG19-1_SAMN03173242_BIN_00000228	mOTUs	42	504645	28	464514	1	92.0477
	CAST23-1_SAMN19118294_BIN_00000022	mOTUs	42	389751	17	358484	1	91.9777
	TARA_SAMEA5997980_BIN_00000227	mOTUs	53	271020	43	249245	1	91.9655
	YUYA23-1_SAMN37110717_BIN_00000060	mOTUs	24	279123	16	256670	1	91.9559
	TARA_SAMEA5996819_BIN_00000003	mOTUs	39	306230	33	281525	1	91.9325
	TARA_SAMEA2619419_BIN_00000010	mOTUs	43	231613	35	212907	1	91.9236
	TARA_SAMEA2622842_BIN_00000095	mOTUs	23	262480	20	241275	1	91.9213
	BILL18-1_SAMN07136946_BIN_00000004	mOTUs	51	243630	40	223926	1	91.9123
	TARA_SAMEA2623226_BIN_00000021	mOTUs	29	316730	20	290973	1	91.8678
	MCMU21-1_SAMN18057474_BIN_00000008	mOTUs	71	336517	59	309139	1	91.8643
	KIEF18-1_SAMN04917373-S028_BIN_00000010	mOTUs	118	536430	99	492566	1	91.823
	EMOS17-1_SAMEA104212386_BIN_00000084	mOTUs	64	296522	53	272255	1	91.8161
	ZENG19-1_SAMN07679377_BIN_00000096	mOTUs	29	253678	24	232908	1	91.8125
	TARA_SAMEA6048784_BIN_00000115	mOTUs	64	344650	51	316380	1	91.7975
	SIER19-1_SAMEA104210876_BIN_00000102	mOTUs	55	286905	48	263367	1	91.7959
	YUYA23-1_SAMN37110702_BIN_00000002	mOTUs	28	304863	16	279842	1	91.7927
	SIER19-1_SAMEA4692736_BIN_00000132	mOTUs	64	285903	50	262322	1	91.7521
	ZHEN22-1_SAMN22703514_BIN_00000192	mOTUs	14	314002	13	288101	1	91.7513
	HEVR20-1_SAMEA6263976_BIN_00000035	mOTUs	35	260902	27	239367	1	91.7459
	TARA_SAMEA2623135_BIN_00000128	mOTUs	19	209967	14	192584	1	91.7211
	SACH19-1_SAMN02709776_BIN_00000003	mOTUs	24	351544	19	322239	1	91.6639
	TARA_SAMEA6036550_BIN_00000032	mOTUs	21	314988	14	288650	1	91.6384
	BPAM22-1_SAMN07483364_BIN_00000062	mOTUs	46	258597	33	236960	1	91.6329
	YUYA23-1_SAMN37110687_BIN_00000132	mOTUs	20	313679	16	287429	1	91.6316
	YUYA23-1_SAMN37110705_BIN_00000074	mOTUs	51	238544	43	218578	1	91.6301
	BAEC19-1_SAMN10404973_BIN_00000016	mOTUs	18	254368	14	233053	1	91.6204
	BUCK21-1_SAMEA6872874_BIN_00000042	mOTUs	22	401825	20	367897	1	91.5565
	BUCK21-1_SAMEA6872802_BIN_00000023	mOTUs	44	491628	34	450101	1	91.5532
	YUYA23-1_SAMN37110722_BIN_00000087	mOTUs	41	218765	33	200283	1	91.5517
	KRUG19-1_SAMN06266127_BIN_00000080	mOTUs	46	363833	39	333006	1	91.5272
	WEBE19-1_SAMN08181972_BIN_00000047	mOTUs	65	336840	54	308180	1	91.4915
	MEHR18-2_SAMN08331108_BIN_00000197	mOTUs	21	392627	15	359118	1	91.4654
	KOPF15-1_SAMEA7422988_BIN_00000234	mOTUs	75	356609	64	325887	1	91.385
	COEL20-1_SAMN07406990_BIN_00000012	mOTUs	10	217737	8	198819	1	91.3115
	BUCK21-1_SAMEA6872841_BIN_00000002	mOTUs	39	276681	31	252622	1	91.3044
	CAST23-1_SAMN19118245_BIN_00000032	mOTUs	54	315297	42	287843	1	91.2927
	COLA18-1_SAMN06267279_BIN_00000175	mOTUs	47	264193	40	240912	1	91.1879
	WOOD18-1_SAMN07125042_BIN_00000070	mOTUs	38	381370	30	347739	1	91.1815
	LAPP22-1_SAMN25292450_BIN_00000015	mOTUs	60	333020	49	303335	1	91.0861
	KAVA23-1_SAMEA14109800_BIN_00000016	mOTUs	57	312258	45	284414	1	91.083
	KOPF15-1_SAMEA7422988_BIN_00000065	mOTUs	48	396726	36	361102	1	91.0205
	MCMU21-1_SAMN18057471_BIN_00000008	mOTUs	57	400102	45	364114	1	91.0053
	NOWI19-1_SAMN10351067_BIN_00000105	mOTUs	50	247558	40	225203	1	90.9698
	TARA_SAMEA4398009_BIN_00000041	mOTUs	35	204459	29	185913	1	90.9292
	TARA_SAMEA6053318_BIN_00000202	mOTUs	53	334703	36	304242	1	90.8991
	TARA_SAMEA4396424_BIN_00000183	mOTUs	63	295466	51	268535	1	90.8852
	KRAE22-1_SAMEA8798181_BIN_00000093	mOTUs	26	337307	21	306172	1	90.7695
	TARA_SAMEA2622766_BIN_00000110	mOTUs	53	472929	40	429054	1	90.7227
	MUNK22-1_SAMEA7428533_BIN_00000035	mOTUs	29	303411	21	275193	1	90.6997
	COLL22-1_SAMN16930068_BIN_00000028	mOTUs	68	299986	56	272056	1	90.6896
	KRUG19-1_SAMN03169779_BIN_00000097	mOTUs	19	243940	18	221205	1	90.6801
	COLL22-1_SAMN16930118_BIN_00000013	mOTUs	50	413467	26	374696	1	90.623
	TARA_SAMEA4396996_BIN_00000004	mOTUs	63	407168	47	368933	1	90.6095
	TARA_SAMEA4398012_BIN_00000009	mOTUs	58	270700	47	245141	1	90.5582
	TARA_SAMEA2623899_BIN_00000011	mOTUs	41	392333	33	355196	1	90.5343
	TARA_SAMEA4398016_BIN_00000012	mOTUs	62	325689	44	294709	1	90.4879
	BPAM22-1_SAMN07483599_BIN_00000008	mOTUs	57	294693	44	266648	1	90.4833
	KAVA23-1_SAMEA14109804_BIN_00000052	mOTUs	67	374600	52	338921	1	90.4754
	ZHEN22-1_SAMN22703514_BIN_00000085	mOTUs	25	265339	21	240066	1	90.4752
	KOPF15-1_SAMEA7422988_BIN_00000232	mOTUs	56	251536	45	227391	1	90.401
	BUCK21-1_SAMEA6872822_BIN_00000028	mOTUs	49	573635	36	518513	1	90.3908
	DHAR22-1_SAMN20424373_BIN_00000131	mOTUs	40	587434	28	530909	1	90.3776
	NOWI19-1_SAMN10351067_BIN_00000022	mOTUs	37	250747	32	226564	1	90.3556
	TARA_SAMEA4396505_BIN_00000058	mOTUs	88	645225	71	582895	1	90.3398
	BUCK21-1_SAMEA6872892_BIN_00000008	mOTUs	30	324490	23	293050	1	90.3109
	TARA_SAMEA2620959-S122_BIN_00000015	mOTUs	44	223715	34	201789	1	90.1991
	KOPF15-1_SAMEA7392439_BIN_00000052	mOTUs	36	426611	21	384762	1	90.1904
	POHA15-1_SAMEA2555033_BIN_00000110	mOTUs	48	435632	26	392695	1	90.1437
	DLUG22-1_SAMEA5958359_BIN_00000080	mOTUs	31	342044	25	308196	1	90.1042
	CAST23-1_SAMN19118243_BIN_00000008	mOTUs	57	292817	47	263624	1	90.0303
	KRUG19-2_SAMN08778202_BIN_00000281	mOTUs	98	421803	80	379490	1	89.9685
	SOLA22-1_SAMEA7060525_BIN_00000109	mOTUs	60	249742	48	224458	1	89.876
	BUCK21-1_SAMEA6872873_BIN_00000047	mOTUs	102	765218	66	687641	1	89.8621
	TARA_SAMEA6864586_BIN_00000010	mOTUs	56	375783	40	337605	1	89.8404
	BILL18-1_SAMN07136917_BIN_00000021	mOTUs	72	369701	49	332110	1	89.8321
	KOPF15-1_SAMEA7392442_BIN_00000008	mOTUs	60	245320	49	220351	1	89.8219
	KIEF18-1_SAMN04917373-S028_BIN_00000002	mOTUs	79	375461	61	337065	1	89.7736
	KOPF15-1_SAMEA7422955_BIN_00000142	mOTUs	72	347058	54	311542	1	89.7666
	TARA_SAMEA2619548_BIN_00000085	mOTUs	49	364814	30	327411	1	89.7474
	BUSI22-1_SAMN19433732_BIN_00000207	mOTUs	36	330540	16	296485	1	89.6972
	KRUG19-1_SAMN06266127_BIN_00000043	mOTUs	65	313248	48	280958	1	89.6919
	BPAM22-1_SAMN08953303_BIN_00000106	mOTUs	46	212115	37	190228	1	89.6815
	WOOD18-1_SAMN07125042_BIN_00000384	mOTUs	27	228597	22	204977	1	89.6674
	ZHEN22-1_SAMN22703513_BIN_00000232	mOTUs	33	269938	28	241897	1	89.6121
	BPAM22-1_SAMN07483197_BIN_00000105	mOTUs	76	333086	60	298476	1	89.6093
	COLL22-1_SAMN16930052_BIN_00000003	mOTUs	67	285474	53	255764	1	89.5927
	BILL18-1_SAMN07136913_BIN_00000029	mOTUs	64	227583	53	203637	1	89.4781
	KOPF15-1_SAMEA7392442_BIN_00000179	mOTUs	47	277936	39	248645	1	89.4612
	BAEC19-1_SAMN10404973_BIN_00000134	mOTUs	25	260092	19	232629	1	89.441
	WANG22-1_SAMN08714533-S033_BIN_00000043	mOTUs	38	265711	29	237371	1	89.3343
	TARA_SAMEA2623639_BIN_00000003	mOTUs	56	604291	27	539828	1	89.3325
	ZHAN22-1_SAMN11355750_BIN_00000260	mOTUs	33	333042	29	297448	1	89.3125
	COLL22-1_SAMN16930053_BIN_00000008	mOTUs	72	302675	56	270175	1	89.2624
	TARA_SAMEA4397278_BIN_00000012	mOTUs	68	329814	44	294347	1	89.2464
	ZENG19-1_SAMN07679370_BIN_00000064	mOTUs	50	249621	40	222756	1	89.2377
	TARA_SAMEA6036518_BIN_00000065	mOTUs	41	319641	20	285207	1	89.2273
	BUCK21-1_SAMEA6872911_BIN_00000062	mOTUs	83	613025	69	546956	1	89.2225
	TARA_SAMEA6010343_BIN_00000033	mOTUs	72	340696	56	303922	1	89.2062
	KAVA23-1_SAMEA14109803_BIN_00000002	mOTUs	102	509333	82	454036	1	89.1433
	TARA_SAMEA6000840_BIN_00000105	mOTUs	50	458996	16	409145	1	89.1391
	PRIE21-1_SAMEA7670910_BIN_00000028	mOTUs	77	502977	59	448053	1	89.0802
	SIER19-1_SAMEA4692679_BIN_00000027	mOTUs	89	600838	50	535085	1	89.0565
	GLAS20-1_SAMN13567162_BIN_00000113	mOTUs	48	218750	38	194740	1	89.024
	SOLA22-1_SAMEA7060521_BIN_00000279	mOTUs	57	328631	40	292511	1	89.0089
	BUCK21-1_SAMEA6872872_BIN_00000071	mOTUs	54	415514	37	369836	1	89.0069
	KOPF15-1_SAMEA7422977_BIN_00000122	mOTUs	36	310790	26	276618	1	89.0048
	POHA15-1_SAMEA2555029_BIN_00000042	mOTUs	56	383862	35	341645	1	89.002
	KOPF15-1_SAMEA7392447_BIN_00000137	mOTUs	30	305056	23	271491	1	88.9971
	BUCK21-1_SAMEA6872849_BIN_00000014	mOTUs	38	405044	26	360435	1	88.9866
	TARA_SAMEA4397903_BIN_00000064	mOTUs	83	438614	54	390095	1	88.9381
	BOWM19-1_SAMEA98155918_BIN_00000003	mOTUs	78	376528	54	334689	1	88.8882
	BOWM19-1_SAMEA4005037_BIN_00000004	mOTUs	78	376204	54	334365	1	88.8786
	TARA_SAMEA6000741_BIN_00000128	mOTUs	40	389890	30	346518	1	88.8758
	ZHAN22-2_SAMN18200491_BIN_00000226	mOTUs	47	221414	33	196777	1	88.8729
	TARA_SAMEA5996904_BIN_00000095	mOTUs	50	352417	21	313160	1	88.8606
	LIUY22-1_SAMN26502295_BIN_00000005	mOTUs	129	801365	74	712066	1	88.8566
	BILL18-1_SAMN07136914_BIN_00000022	mOTUs	69	305145	54	271138	1	88.8555
	TARA_SAMEA2621277_BIN_00000037	mOTUs	56	266697	42	236809	1	88.7933
	ZHEN15-1_SAMN22350793_BIN_00000029	mOTUs	49	256669	40	227903	1	88.7926
	WOOD18-1_SAMN07124972_BIN_00000019	mOTUs	13	353546	12	313736	1	88.7398
	KRUG19-1_SAMN06266127_BIN_00000018	mOTUs	71	289358	56	256747	1	88.7299
	KOPF15-1_SAMEA7422952_BIN_00000045	mOTUs	40	501212	20	444665	1	88.7179
	KAVA23-1_SAMEA14109804_BIN_00000021	mOTUs	43	256417	33	227428	1	88.6946
	TARA_SAMEA4398057_BIN_00000024	mOTUs	56	283918	46	251766	1	88.6756
	TARA_SAMEA2621854_BIN_00000063	mOTUs	52	256900	40	227733	1	88.6466
	BUCK21-1_SAMEA6872911_BIN_00000066	mOTUs	45	332497	34	294642	1	88.6149
	CAST23-1_SAMN19118297_BIN_00000004	mOTUs	62	278751	48	246975	1	88.6006
	BUCK21-1_SAMEA6872910_BIN_00000030	mOTUs	53	603674	42	534844	1	88.5982
	MARK18-1_SAMN08606323_BIN_00000021	mOTUs	68	402134	42	356246	1	88.5889
	BPAM22-1_SAMN08953184_BIN_00000030	mOTUs	75	303988	60	269260	1	88.5759
	KRUG19-1_SAMN06264398_BIN_00000009	mOTUs	68	348018	46	307902	1	88.473
	TARA_SAMEA5996789_BIN_00000018	mOTUs	38	414788	25	366787	1	88.4276
	KAVA23-1_SAMEA14109804_BIN_00000028	mOTUs	71	419700	55	371082	1	88.416
	BUCK21-1_SAMEA6872801_BIN_00000042	mOTUs	51	305989	39	270534	1	88.413
	TARA_SAMEA2623135_BIN_00000050	mOTUs	52	250091	41	220998	1	88.367
	NOWI19-1_SAMN10351267_BIN_00000073	mOTUs	24	340755	19	300933	1	88.3136
	BPAM22-1_SAMN07482722_BIN_00000077	mOTUs	24	212787	21	187807	1	88.2606
	SONG20-1_SAMN08290287_BIN_00000018	mOTUs	89	503265	49	443988	1	88.2215
	TARA_SAMEA2620959-S115_BIN_00000021	mOTUs	51	224315	38	197788	1	88.1742
	BPAM22-1_SAMN07483592_BIN_00000050	mOTUs	40	212817	31	187632	1	88.1659
	SANC23-1_SAMEA110646514_BIN_00000065	mOTUs	51	315395	27	278044	1	88.1574
	LARK21-1_SAMN15783154_BIN_00000002	mOTUs	58	209032	47	184241	1	88.1401
	CAST23-1_SAMN19118243_BIN_00000057	mOTUs	68	316074	51	278540	1	88.1249
	TARA_SAMEA2622389_BIN_00000026	mOTUs	77	302912	61	266872	1	88.1022
	TARA_SAMEA6000676_BIN_00000017	mOTUs	90	504758	50	444629	1	88.0876
	SOLA22-1_SAMEA7060521_BIN_00000334	mOTUs	68	342129	51	301302	1	88.0668
	TARA_SAMEA2621221_BIN_00000090	mOTUs	44	319723	33	281472	1	88.0362
	BUCK21-1_SAMEA6872908_BIN_00000089	mOTUs	15	259392	12	228302	1	88.0143
	BPAM22-1_SAMN07482690_BIN_00000036	mOTUs	53	300489	44	264374	1	87.9813
	KRUG19-1_SAMN03169778_BIN_00000127	mOTUs	24	258538	15	227414	1	87.9615
	COLL22-1_SAMN16930120_BIN_00000037	mOTUs	67	402614	32	354011	1	87.9281
	SACH19-1_SAMN02709776_BIN_00000076	mOTUs	32	473985	28	416704	1	87.915
	BUCK21-1_SAMEA6872802_BIN_00000028	mOTUs	56	337852	40	296956	1	87.8953
	MEHR18-2_SAMN08331092_BIN_00000132	mOTUs	13	228181	10	200381	1	87.8167
	HAWL17-1_SAMN08283975_BIN_00000120	mOTUs	36	240869	25	211461	1	87.7909
	MEHR18-2_SAMN08331104_BIN_00000142	mOTUs	10	318608	9	279602	1	87.7574
	TARA_SAMEA4397983_BIN_00000121	mOTUs	52	230425	36	202164	1	87.7353
	POHA15-1_SAMEA2555033_BIN_00000098	mOTUs	58	436567	26	382904	1	87.708
	BPAM22-1_SAMN07483520_BIN_00000012	mOTUs	76	380900	55	334079	1	87.7078
	BUCK21-1_SAMEA6872749_BIN_00000052	mOTUs	53	304534	44	266998	1	87.6743
	WANG22-1_SAMN08714533-S035_BIN_00000030	mOTUs	34	296271	26	259736	1	87.6684
	BILL18-1_SAMN07136496_BIN_00000031	mOTUs	77	324688	58	284463	1	87.6112
	COLL22-1_SAMN16930184_BIN_00000023	mOTUs	81	298880	62	261706	1	87.5622
	KRAE22-1_SAMEA7614192_BIN_00000058	mOTUs	13	385403	10	337434	1	87.5535
	POHA15-1_SAMEA2555029_BIN_00000054	mOTUs	67	446842	38	391001	1	87.5032
	BUCK21-1_SAMEA6872852_BIN_00000059	mOTUs	47	394492	37	345095	1	87.4783
	TARA_SAMEA2622097_BIN_00000171	mOTUs	3	210150	2	183619	1	87.3752
	KRUG19-2_SAMN08778199_BIN_00000017	mOTUs	79	317783	61	277611	1	87.3587
	EMOS17-1_SAMEA104212439_BIN_00000076	mOTUs	64	299055	49	261118	1	87.3144
	KRUG19-1_SAMN06264408_BIN_00000079	mOTUs	63	344778	47	301028	1	87.3107
	KRAE22-1_SAMEA7614216_BIN_00000025	mOTUs	59	280303	45	244723	1	87.3066
	SOLA22-1_SAMEA7060531_BIN_00000018	mOTUs	49	405613	36	354004	1	87.2763
	WIND23-1_Gp0561260-S001_BIN_00000160	mOTUs	44	393173	32	342993	1	87.2372
	HAWL17-1_SAMN05224532_BIN_00000017	mOTUs	28	255570	23	222893	1	87.2141
	MUNK22-1_SAMEA7428514_BIN_00000057	mOTUs	42	354835	18	309464	1	87.2135
	BUCK21-1_SAMEA6872823_BIN_00000031	mOTUs	65	577643	42	503775	1	87.2122
	KAVA23-1_SAMEA14109804_BIN_00000043	mOTUs	119	600920	90	523764	1	87.1604
	SOLA22-1_SAMEA7060519_BIN_00000257	mOTUs	53	260269	38	226673	1	87.0918
	BUCK21-1_SAMEA6872890_BIN_00000020	mOTUs	23	375385	18	326803	1	87.0581
	TARA_SAMEA2732833_BIN_00000008	mOTUs	37	219779	28	191259	1	87.0233
	NOWI19-1_SAMN10351091_BIN_00000139	mOTUs	46	224529	33	195361	1	87.0093
	KAVA23-1_SAMEA14109798_BIN_00000022	mOTUs	89	388491	66	337924	1	86.9837
	CAST23-1_SAMN19118291_BIN_00000018	mOTUs	41	282278	33	245430	1	86.9462
	TARA_SAMEA2621216_BIN_00000106	mOTUs	40	270746	33	235189	1	86.867
	TARA_SAMEA2622402_BIN_00000122	mOTUs	61	234602	47	203790	1	86.8663
	SOLA22-1_SAMEA7060519_BIN_00000312	mOTUs	89	371999	62	323065	1	86.8457
	KRUG19-1_SAMN06266120_BIN_00000009	mOTUs	82	383016	58	332394	1	86.7833
	CAST23-1_SAMN19118241_BIN_00000018	mOTUs	77	349952	48	303612	1	86.7582
	ZHAN22-1_SAMN19492042_BIN_00000234	mOTUs	64	317773	49	275540	1	86.7097
	TARA_SAMEA6000703_BIN_00000162	mOTUs	70	330255	51	286362	1	86.7094
	ZHAN22-1_SAMN11355922_BIN_00000104	mOTUs	50	237218	40	205649	1	86.692
	TARA_SAMEA4397059_BIN_00000014	mOTUs	48	378287	22	327638	1	86.611
	TARA_SAMEA2621544_BIN_00000020	mOTUs	71	282411	56	244558	1	86.5965
	BUCK21-1_SAMEA6873011_BIN_00000014	mOTUs	18	304664	13	263825	1	86.5954
	KOPF15-1_SAMEA7392422_BIN_00000149	mOTUs	61	253476	46	219387	1	86.5514
	BILL18-1_SAMN07136495_BIN_00000014	mOTUs	71	274931	52	237736	1	86.4712
	TARA_SAMEA2619531_BIN_00000116	mOTUs	64	239167	47	206763	1	86.4513
	HEVR20-1_SAMEA6263983_BIN_00000057	mOTUs	34	231187	27	199760	1	86.4062
	BUCK21-1_SAMEA6872910_BIN_00000085	mOTUs	35	481260	23	415810	1	86.4003
	TARA_SAMEA2621132_BIN_00000026	mOTUs	62	276620	46	238997	1	86.399
	ZHEN22-1_SAMN22703512_BIN_00000160	mOTUs	24	284617	17	245878	1	86.3891
	BPAM22-1_SAMN07482704_BIN_00000034	mOTUs	3	254622	2	219950	1	86.383
	TARA_SAMEA2620980_BIN_00000051	mOTUs	61	408146	30	352567	1	86.3826
	CAST23-1_SAMN19118242_BIN_00000023	mOTUs	75	369577	47	319243	1	86.3806
	BUCK21-1_SAMEA6872871_BIN_00000065	mOTUs	36	350235	28	302272	1	86.3055
	BUCK21-1_SAMEA6872852_BIN_00000035	mOTUs	29	265701	22	229302	1	86.3008
	TARA_SAMEA6006780_BIN_00000182	mOTUs	48	340324	17	293414	1	86.2161
	WANG22-1_SAMN08714533-S012_BIN_00000007	mOTUs	36	266238	17	229459	1	86.1857
	MARK18-1_SAMN08606324_BIN_00000034	mOTUs	74	380678	42	327988	1	86.1589
	TARA_SAMEA6017677_BIN_00000034	mOTUs	41	291593	19	251022	1	86.0864
	BUCK21-1_SAMEA6872772_BIN_00000027	mOTUs	16	256500	13	220733	1	86.0558
	SUNY21-1_SAMEA6942735_BIN_00000110	mOTUs	14	213239	11	183469	1	86.0391
	ALNE20-1_SAMEA6236708_BIN_00000070	mOTUs	27	357972	14	307928	1	86.0201
	BPAM22-1_SAMN08953105_BIN_00000010	mOTUs	76	364023	50	313058	1	85.9995
	KRUG19-1_SAMN03173239_BIN_00000048	mOTUs	86	317625	60	273139	1	85.9942
	COLL22-1_SAMN16930091_BIN_00000022	mOTUs	67	280160	46	240787	1	85.9462
	MUNK22-1_SAMEA4777387_BIN_00000099	mOTUs	33	227915	26	195869	1	85.9395
	GLAS20-1_SAMN13567160_BIN_00000084	mOTUs	130	541242	97	464961	1	85.9063
	TARA_SAMEA2623641_BIN_00000015	mOTUs	97	625898	22	537593	1	85.8915
	TARA_SAMEA4397278_BIN_00000140	mOTUs	88	373244	58	320503	1	85.8696
	TARA_SAMEA2622614_BIN_00000044	mOTUs	70	391172	32	335862	1	85.8604
	BPAM22-1_SAMN07483062_BIN_00000040	mOTUs	69	273615	52	234814	1	85.8191
	TARA_SAMEA4396500_BIN_00000045	mOTUs	34	303395	20	260269	1	85.7855
	HARO18-2_SAMN05992380_BIN_00000088	mOTUs	66	313230	48	268611	1	85.7552
	KRUG19-2_SAMN08776802_BIN_00000289	mOTUs	58	250108	42	214422	1	85.7318
	DLUG22-1_SAMEA5958359_BIN_00000113	mOTUs	52	232792	38	199534	1	85.7134
	KOPF15-1_SAMEA7422958_BIN_00000109	mOTUs	94	702614	60	602192	2	85.7074
	BPAM22-1_SAMN07482689_BIN_00000115	mOTUs	66	289461	49	248024	1	85.6848
	TARA_SAMEA4398219_BIN_00000023	mOTUs	76	288480	56	247013	1	85.6257
	TARA_SAMEA6037080_BIN_00000111	mOTUs	51	268444	35	229732	1	85.5791
	BUCK21-1_SAMEA6872841_BIN_00000009	mOTUs	46	375508	36	320973	1	85.477
	HAWL17-1_SAMN05224532_BIN_00000175	mOTUs	35	413490	22	353216	1	85.4231
	BUCK21-1_SAMEA6872915_BIN_00000061	mOTUs	93	435716	68	372134	1	85.4075
	TARA_SAMEA6052246_BIN_00000136	mOTUs	58	240423	37	205293	1	85.3883
	WANG22-1_SAMN08714533-S037_BIN_00000032	mOTUs	17	334025	10	285093	1	85.3508
	HEVR20-1_SAMEA6263974_BIN_00000012	mOTUs	38	208300	29	177771	1	85.3437
	BPAM22-1_SAMN07483329_BIN_00000045	mOTUs	84	316724	58	270240	1	85.3235
	TARA_SAMEA4396927_BIN_00000030	mOTUs	61	317397	41	270719	1	85.2935
	GALA18-1_SAMEA4699808_BIN_00000023	mOTUs	53	376936	38	321479	1	85.2874
	BPAM22-1_SAMN08953201_BIN_00000028	mOTUs	69	267698	51	228312	1	85.2872
	SOLA22-1_SAMEA7060533_BIN_00000104	mOTUs	81	296731	60	253052	1	85.2799
	SHAF22-1_SAMEA7723408_BIN_00000003	mOTUs	25	417905	18	356307	1	85.2603
	BPAM22-1_SAMN08953196_BIN_00000036	mOTUs	75	281716	54	240140	1	85.2419
	CAST23-2_SAMN12109738_BIN_00000029	mOTUs	45	255867	32	218025	1	85.2103
	TARA_SAMEA2621694_BIN_00000023	mOTUs	53	305834	38	260459	1	85.1635
	TARA_SAMEA4397059_BIN_00000008	mOTUs	69	455034	33	387513	1	85.1613
	DUNC22-1_SAMN06268367_BIN_00000053	mOTUs	35	328214	21	279337	1	85.1082
	BPAM22-1_SAMN07482690_BIN_00000062	mOTUs	58	293187	40	249410	1	85.0686
	TARA_SAMEA4397284_BIN_00000066	mOTUs	54	330046	19	280717	1	85.0539
	CAST23-1_SAMN19118240_BIN_00000039	mOTUs	44	226605	31	192541	1	84.9677
	KRUG19-2_SAMN08777875_BIN_00000006	mOTUs	62	260627	41	221415	1	84.9547
	YUYA23-1_SAMN37110719_BIN_00000084	mOTUs	46	286964	34	243532	1	84.865
	TARA_SAMEA2620959-S118_BIN_00000020	mOTUs	54	242521	38	205722	1	84.8265
	YUYA23-1_SAMN37110709_BIN_00000152	mOTUs	29	288486	22	244528	1	84.7625
	TARA_SAMEA2621823_BIN_00000045	mOTUs	47	232065	31	196508	1	84.678
	TARA_SAMEA4398067_BIN_00000023	mOTUs	52	327998	27	277628	1	84.6432
	KAVA23-1_SAMEA14109803_BIN_00000031	mOTUs	96	410195	64	346897	1	84.5688
	TARA_SAMEA2623901_BIN_00000015	mOTUs	62	447269	37	378199	1	84.5574
	CAST23-2_SAMN12109738_BIN_00000031	mOTUs	78	342575	53	289660	1	84.5537
	KOPF15-1_SAMEA7422969_BIN_00000044	mOTUs	3	289691	2	244922	1	84.5459
	BUCK21-1_SAMEA6872875_BIN_00000010	mOTUs	60	459622	34	388374	1	84.4986
	KOPF15-1_SAMEA7392442_BIN_00000185	mOTUs	59	309891	41	261797	1	84.4803
	COLL22-1_SAMN16930084_BIN_00000002	mOTUs	89	366245	55	309357	1	84.4672
	GLAS20-1_SAMN13567161_BIN_00000024	mOTUs	120	458657	89	387386	1	84.4609
	CAST23-2_SAMN12109736_BIN_00000016	mOTUs	77	327860	48	276912	1	84.4604
	BAEC19-1_SAMN10404973_BIN_00000160	mOTUs	23	212759	16	179681	1	84.4528
	CAST23-1_SAMN19118248_BIN_00000006	mOTUs	73	294113	52	248323	1	84.4312
	CAST23-1_SAMN19118275_BIN_00000019	mOTUs	71	275077	50	232142	1	84.3916
	COLA18-1_SAMN06267285_BIN_00000198	mOTUs	38	201083	29	169516	1	84.3015
	WANG18-1_SAMN08389165_BIN_00000060	mOTUs	8	232291	5	195629	1	84.2172
	TARA_SAMEA2621216_BIN_00000037	mOTUs	59	274793	44	231328	1	84.1826
	PRIE21-1_SAMEA7670916_BIN_00000150	mOTUs	29	330593	23	278261	1	84.1703
	BPAM22-1_SAMN07482690_BIN_00000018	mOTUs	31	267465	19	225100	1	84.1605
	LARK21-1_SAMN15782456_BIN_00000003	mOTUs	148	510862	114	429916	1	84.155
	SOLA22-1_SAMEA7060522_BIN_00000253	mOTUs	122	486644	77	408518	1	83.946
	KAVA23-1_SAMEA14109796_BIN_00000030	mOTUs	108	442973	75	370938	1	83.7383
	ALNE18-1_SAMEA104408611_BIN_00000008	mOTUs	41	296192	23	247793	1	83.6596
	CAST23-2_SAMN12109735_BIN_00000036	mOTUs	46	230212	31	192541	1	83.6364
	COLL22-1_SAMN16930042_BIN_00000008	mOTUs	72	269371	49	224942	1	83.5064
	ZHEN22-1_SAMN22703514_BIN_00000283	mOTUs	16	305819	12	255157	1	83.434
	LARK21-1_SAMN15782456_BIN_00000021	mOTUs	76	300261	55	250426	1	83.4028
	WANG22-1_SAMN08714533-S073_BIN_00000020	mOTUs	33	314570	23	262326	1	83.3919
	KOPF15-1_SAMEA7422985_BIN_00000103	mOTUs	51	349648	12	291209	1	83.2863
	KAVA23-1_SAMEA14109800_BIN_00000008	mOTUs	89	472224	62	393255	1	83.2772
	TARA_SAMEA2619548_BIN_00000220	mOTUs	73	275780	45	229659	1	83.2762
	FORT15-1_SAMEA3355528_BIN_00000032	mOTUs	55	323501	41	269372	1	83.2677
	GALA18-1_SAMEA4699782_BIN_00000014	mOTUs	85	344757	55	286997	1	83.2462
	BUCK21-1_SAMEA6872891_BIN_00000068	mOTUs	24	465724	16	387618	1	83.2291
	SOLA22-1_SAMEA7060508_BIN_00000277	mOTUs	75	367141	54	305467	1	83.2015
	BPAM22-1_SAMN07483535_BIN_00000088	mOTUs	50	351286	26	292253	1	83.1952
	ZHAN22-1_SAMN19492042_BIN_00000180	mOTUs	72	273044	52	227106	1	83.1756
	TARA_SAMEA6054452_BIN_00000049	mOTUs	57	221560	40	184279	1	83.1734
	KOPF15-1_SAMEA7422941_BIN_00000181	mOTUs	71	534016	20	444041	1	83.1513
	BUCK21-1_SAMEA6872893_BIN_00000024	mOTUs	69	417897	50	347332	1	83.1143
	KAVA23-1_SAMEA14109796_BIN_00000022	mOTUs	136	617541	94	513199	1	83.1036
	TARA_SAMEA2622628_BIN_00000002	mOTUs	13	237115	10	197040	2	83.0989
	BPAM22-1_SAMN07483467_BIN_00000009	mOTUs	114	461106	68	383118	1	83.0868
	SCHU20-1_SAMEA5756316-S006_BIN_00000027	mOTUs	47	286751	34	238248	1	83.0853
	TARA_SAMEA5996848_BIN_00000017	mOTUs	30	377390	16	313506	1	83.0722
	BUCK21-1_SAMEA6872822_BIN_00000020	mOTUs	110	430515	78	357582	1	83.0591
	TARA_SAMEA2622628_BIN_00000096	mOTUs	70	612477	38	508591	1	83.0384
	KAVA23-1_SAMEA14109795_BIN_00000035	mOTUs	124	578730	89	480003	1	82.9407
	TARA_SAMEA2623673_BIN_00000008	mOTUs	88	348809	54	289083	1	82.8772
	HARO18-2_SAMN05992383_BIN_00000069	mOTUs	32	378173	23	313385	1	82.8682
	CAST23-1_SAMN19118264_BIN_00000025	mOTUs	85	348085	50	288347	1	82.8381
	KRUG19-2_SAMN08776802_BIN_00000236	mOTUs	91	404269	52	334800	1	82.8161
	PRIE21-1_SAMEA7670910_BIN_00000092	mOTUs	92	484122	59	400741	1	82.7769
	YUYA23-1_SAMN37110693_BIN_00000102	mOTUs	46	204186	36	169016	1	82.7755
	ANAN16-1_SAMN03842433-S001_BIN_00000241	mOTUs	46	307676	20	254616	1	82.7546
	PRIE21-1_SAMEA7670914_BIN_00000072	mOTUs	95	547052	47	452527	1	82.721
	NOWI19-1_SAMN09201603_BIN_00000036	mOTUs	23	388504	17	321279	1	82.6964
	KRAE22-1_SAMEA4981809_BIN_00000026	mOTUs	33	254678	24	210372	1	82.6031
	NOWI19-1_SAMN10351067_BIN_00000128	mOTUs	28	421877	21	348451	1	82.5954
	KOPF15-1_SAMEA7422941_BIN_00000066	mOTUs	53	529760	28	437392	1	82.5642
	COLL22-1_SAMN16929942_BIN_00000020	mOTUs	89	384816	39	317633	1	82.5415
	SHAF22-1_SAMEA7723607_BIN_00000011	mOTUs	36	401672	25	331370	1	82.4977
	WIND23-1_Gp0561261-S001_BIN_00000043	mOTUs	48	396965	33	327409	1	82.4781
	KAVA23-1_SAMEA14109798_BIN_00000045	mOTUs	160	649491	109	535581	1	82.4617
	PRIE21-1_SAMEA7670913_BIN_00000107	mOTUs	70	625977	32	516012	1	82.4331
	KRUG19-1_SAMN03169776_BIN_00000049	mOTUs	46	366091	35	301692	1	82.409
	BPAM22-1_SAMN07483504_BIN_00000020	mOTUs	77	462354	48	380965	1	82.3968
	KOPF15-1_SAMEA7422942_BIN_00000107	mOTUs	17	340796	13	280791	1	82.3927
	TARA_SAMEA2621045_BIN_00000064	mOTUs	65	231406	47	190657	1	82.3907
	CAST23-1_SAMN19118245_BIN_00000004	mOTUs	71	248588	50	204791	1	82.3817
	TARA_SAMEA2622097_BIN_00000145	mOTUs	136	572973	79	471948	1	82.3683
	DLUG22-1_SAMEA5958359_BIN_00000147	mOTUs	110	414329	81	341240	1	82.3597
	PRIE21-1_SAMEA7670917_BIN_00000166	mOTUs	64	391681	43	322582	1	82.3583
	KRUG19-1_SAMN06264411_BIN_00000086	mOTUs	42	501633	26	413084	1	82.3479
	CAST23-1_SAMN19118282_BIN_00000022	mOTUs	49	283449	13	233386	1	82.3379
	BAEC19-1_SAMN10404972_BIN_00000043	mOTUs	23	262133	19	215687	1	82.2815
	COLA18-1_SAMN06267289_BIN_00000203	mOTUs	63	213955	46	175973	1	82.2477
	KRUG19-1_SAMN03173239_BIN_00000028	mOTUs	88	310913	60	255570	1	82.1998
	COLL22-1_SAMN16929951_BIN_00000010	mOTUs	87	327239	50	268940	1	82.1846
	COLL22-1_SAMN16929959_BIN_00000015	mOTUs	58	387285	21	317931	1	82.0923
	BUCK21-1_SAMEA6872800_BIN_00000016	mOTUs	50	345409	17	283190	1	81.9869
	MCMU21-1_SAMN18057472_BIN_00000030	mOTUs	83	458728	44	375760	1	81.9135
	BPAM22-1_SAMN07482955_BIN_00000047	mOTUs	61	354436	40	290306	1	81.9065
	BUSI22-1_SAMN19433716_BIN_00000367	mOTUs	15	212929	10	174399	1	81.9048
	TARA_SAMEA6037920_BIN_00000133	mOTUs	62	280618	33	229785	1	81.8853
	SCHU20-1_SAMEA5756316-S001_BIN_00000072	mOTUs	49	300364	35	245937	1	81.8797
	MEHR18-1_SAMN03444909_BIN_00000102	mOTUs	40	448903	22	367418	1	81.848
	TARA_SAMEA2623126_BIN_00000114	mOTUs	38	282413	19	231135	1	81.8429
	BPAM22-1_SAMN07482955_BIN_00000096	mOTUs	55	482613	20	394846	1	81.8142
	PRIE21-1_SAMEA7670913_BIN_00000122	mOTUs	96	379195	70	309616	1	81.6509
	PRIE21-1_SAMEA7670919_BIN_00000162	mOTUs	78	275409	56	224667	1	81.5758
	KRUG19-1_SAMN06266127_BIN_00000070	mOTUs	88	444347	54	362396	1	81.557
	WANG22-1_SAMN08714533-S108_BIN_00000027	mOTUs	36	484835	18	395394	1	81.5523
	CAOS20-1_SAMN13674977-S001_BIN_00000019	mOTUs	55	411579	41	335568	1	81.5319
	MUNK22-1_SAMEA4777531_BIN_00000086	mOTUs	31	290477	22	236655	1	81.4712
	KOPF15-1_SAMEA7422968_BIN_00000106	mOTUs	4	241241	3	196265	1	81.3564
	CAST23-1_SAMN19118244_BIN_00000007	mOTUs	77	366249	43	297941	1	81.3493
	TARA_SAMEA2621609_BIN_00000035	mOTUs	91	672307	25	546898	1	81.3465
	SUNY21-1_SAMEA6942736_BIN_00000192	mOTUs	20	337823	15	274750	1	81.3296
	DANK21-1_haib18CEM5453_HT5YVCCXY_SL357310_BIN_00000003	mOTUs	38	381106	13	309903	1	81.3167
	PRIE21-1_SAMEA7670911_BIN_00000125	mOTUs	45	293750	34	238703	1	81.2606
	TARA_SAMEA4397761_BIN_00000046	mOTUs	83	524599	22	426008	1	81.2064
	KAVA23-1_SAMEA14109804_BIN_00000051	mOTUs	33	291305	22	236334	1	81.1294
	SEON22-1_SAMN23460444_BIN_00000164	mOTUs	20	325886	15	264375	1	81.125
	KRUG19-1_SAMN06265151_BIN_00000033	mOTUs	72	267831	46	217134	1	81.0713
	KOPF15-1_SAMEA7422953_BIN_00000170	mOTUs	96	467258	40	378275	1	80.9563
	BUCK21-1_SAMEA6872915_BIN_00000043	mOTUs	111	581222	68	470523	1	80.9541
	CAST23-1_SAMN19118291_BIN_00000079	mOTUs	117	636023	44	514476	1	80.8895
	ZENG19-1_SAMN07679373_BIN_00000006	mOTUs	20	283976	15	229706	2	80.8892
	MUNK22-1_SAMEA7428265_BIN_00000037	mOTUs	16	286764	10	231787	1	80.8285
	CAST23-1_SAMN19118243_BIN_00000028	mOTUs	52	269821	32	218025	1	80.8036
	BAEC19-1_SAMN10404973_BIN_00000211	mOTUs	44	462681	29	373460	1	80.7165
	KOPF15-1_SAMEA7392451_BIN_00000067	mOTUs	33	409976	22	330883	1	80.7079
	CAST23-1_SAMN19118265_BIN_00000023	mOTUs	87	603721	13	487190	1	80.6979
	BAEC19-1_SAMN10404973_BIN_00000640	mOTUs	39	200131	30	161424	1	80.6592
	CAST23-2_SAMN12109738_BIN_00000054	mOTUs	99	410490	65	330732	1	80.5701
	EMOS17-1_SAMEA104212398_BIN_00000082	mOTUs	69	273248	49	219765	1	80.4269
	KOPF15-1_SAMEA7422967_BIN_00000118	mOTUs	26	356681	15	286839	1	80.4189
	BAEC19-1_SAMN10404973_BIN_00000357	mOTUs	21	254553	14	204639	1	80.3915
	BPAM22-1_SAMN07482690_BIN_00000046	mOTUs	48	303777	34	244175	1	80.3797
	TARA_SAMEA6017658_BIN_00000042	mOTUs	56	302567	20	243180	1	80.3723
	BUCK21-1_SAMEA6872936_BIN_00000003	mOTUs	76	390911	49	314122	1	80.3564
	BPAM22-1_SAMN07452618_BIN_00000063	mOTUs	84	307745	52	247103	1	80.2947
	SUHA22-1_SAMN20336528_BIN_00000037	mOTUs	59	268061	42	215084	1	80.237
	TARA_SAMEA2622628_BIN_00000031	mOTUs	17	239623	12	192255	1	80.2323
	BILL18-1_SAMN07137095_BIN_00000011	mOTUs	101	398627	63	319707	1	80.202
	WEBE19-1_SAMN08181973_BIN_00000015	mOTUs	99	468870	54	375982	1	80.189
	TARA_SAMEA6017707_BIN_00000115	mOTUs	35	353200	15	283054	1	80.1399
	CAST23-1_SAMN19118296_BIN_00000011	mOTUs	104	395984	58	317253	1	80.1176
	EMOS17-1_SAMEA104212401_BIN_00000076	mOTUs	73	259717	49	207936	1	80.0625
	SHAF22-1_SAMEA7723672_BIN_00000005	mOTUs	46	210669	33	168653	1	80.0559
	KOPF15-1_SAMEA7422952_BIN_00000078	mOTUs	66	238579	45	190936	1	80.0305
	SCHU20-1_SAMEA5756316-S005_BIN_00000089	mOTUs	50	294588	33	235468	1	79.9313
	TARA_SAMEA2621696_BIN_00000047	mOTUs	66	375909	37	300456	1	79.9279
	KAVA23-1_SAMEA14109795_BIN_00000025	mOTUs	128	476927	81	381085	1	79.9043
	MUNK22-1_SAMEA7426273_BIN_00000044	mOTUs	32	295824	14	236237	1	79.8573
	EMOS17-1_SAMEA104212399_BIN_00000027	mOTUs	73	249966	49	199456	1	79.7933
	TREM17-1_SAMN05416736_BIN_00000016	mOTUs	44	229210	29	182806	1	79.7548
	ALNE20-1_SAMEA6236687_BIN_00000046	mOTUs	72	283927	48	226361	1	79.7251
	TARA_SAMEA2621277_BIN_00000001	mOTUs	79	268292	42	213851	1	79.7083
	SIER19-1_SAMEA4692677_BIN_00000009	mOTUs	60	362024	15	288408	1	79.6654
	KRUG19-2_SAMN08778200_BIN_00000001	mOTUs	107	733812	37	584305	1	79.626
	POHA15-1_SAMEA2555033_BIN_00000011	mOTUs	99	475252	35	378373	1	79.6152
	KRUG19-1_SAMN06266120_BIN_00000037	mOTUs	82	293519	53	233411	1	79.5216
	MEHR18-2_SAMN08331096_BIN_00000202	mOTUs	21	409969	13	325957	1	79.5077
	NOWI19-1_SAMN10351037_BIN_00000021	mOTUs	25	404717	19	321725	1	79.4938
	SHAF22-1_SAMEA7723889_BIN_00000005	mOTUs	54	397580	35	315430	1	79.3375
	KRUG19-1_SAMN06266127_BIN_00000067	mOTUs	85	503830	36	399528	1	79.2982
	TARA_SAMEA4396975_BIN_00000031	mOTUs	85	458004	63	362962	1	79.2487
	ZHEN22-1_SAMN22703514_BIN_00000419	mOTUs	51	340290	16	269576	1	79.2195
	COEL20-1_SAMN07406980_BIN_00000001	mOTUs	68	259545	42	205529	1	79.1882
	TARA_SAMEA2623946_BIN_00000090	mOTUs	46	469818	13	371937	1	79.1662
	COLL22-1_SAMN16930228_BIN_00000007	mOTUs	80	275938	50	218304	1	79.1134
	GALA18-1_SAMEA4699802_BIN_00000031	mOTUs	89	316246	54	250036	1	79.0638
	ATLA15-1_SAMN03981655-S001_BIN_00000079	mOTUs	33	291901	15	230697	1	79.0326
	BUCK21-1_SAMEA6872841_BIN_00000026	mOTUs	54	219065	36	173122	1	79.0277
	BUCK21-1_SAMEA6872852_BIN_00000045	mOTUs	42	300484	30	237378	1	78.9985
	CAST23-2_SAMN12109743_BIN_00000037	mOTUs	91	319062	55	251955	1	78.9674
	SCHU20-1_SAMEA5756316-S004_BIN_00000123	mOTUs	52	303173	35	239265	1	78.9203
	NOWI19-1_SAMN09201440_BIN_00000090	mOTUs	22	400975	17	316277	1	78.877
	YUYA23-1_SAMN37110669_BIN_00000075	mOTUs	48	264716	32	208715	1	78.8449
	TARA_SAMEA4396949_BIN_00000008	mOTUs	74	243394	47	191601	1	78.7205
	CAST23-2_SAMN12109740_BIN_00000044	mOTUs	79	264901	51	208496	1	78.7071
	PRIE21-1_SAMEA7670920_BIN_00000132	mOTUs	81	495340	21	389822	1	78.6979
	ZHEN22-1_SAMN22703513_BIN_00000415	mOTUs	57	346583	14	272702	1	78.683
	KOPF15-1_SAMEA7392424_BIN_00000006	mOTUs	67	290142	43	228253	1	78.6694
	BUCK21-1_SAMEA6872849_BIN_00000008	mOTUs	120	521352	79	410033	1	78.648
	ZHEN22-1_SAMN22703513_BIN_00000161	mOTUs	29	259921	21	204234	1	78.5754
	TARA_SAMEA4398067_BIN_00000120	mOTUs	122	693887	17	545149	1	78.5645
	CAST23-2_SAMN12109737_BIN_00000017	mOTUs	77	286837	49	225036	1	78.4543
	TARA_SAMEA6022681_BIN_00000013	mOTUs	64	333981	11	261970	1	78.4386
	TARA_SAMEA6040137_BIN_00000038	mOTUs	81	251357	57	196668	1	78.2425
	TARA_SAMEA2621852_BIN_00000035	mOTUs	59	527213	14	412462	1	78.2344
	BUCK21-1_SAMEA6872793_BIN_00000063	mOTUs	121	475863	79	372263	1	78.229
	BUCK21-1_SAMEA6872890_BIN_00000003	mOTUs	41	377946	20	295003	1	78.0543
	WANG22-1_SAMN08714535-S010_BIN_00000107	mOTUs	22	219487	12	171258	1	78.0265
	BUCK21-1_SAMEA6872870_BIN_00000054	mOTUs	56	359346	26	280365	1	78.0209
	BPAM22-1_SAMN08953301_BIN_00000061	mOTUs	169	596797	97	464696	1	77.865
	TARA_SAMEA2621044_BIN_00000170	mOTUs	90	366696	53	285485	1	77.8533
	TARA_SAMEA4397278_BIN_00000009	mOTUs	65	439837	19	342209	1	77.8036
	BUCK21-1_SAMEA6872808_BIN_00000006	mOTUs	58	449901	27	349665	1	77.7204
	ZHAN22-1_SAMN11355745_BIN_00000069	mOTUs	14	307392	9	238857	1	77.7044
	TARA_SAMEA6000741_BIN_00000175	mOTUs	83	442180	26	343500	1	77.6833
	SCHU20-1_SAMEA5756316-S002_BIN_00000107	mOTUs	49	296773	31	230070	1	77.5239
	TARA_SAMEA6037901_BIN_00000092	mOTUs	70	385231	13	298611	1	77.5148
	BUCK21-1_SAMEA6872801_BIN_00000023	mOTUs	63	331228	42	256264	1	77.3679
	BUCK21-1_SAMEA6872848_BIN_00000010	mOTUs	108	434259	69	335389	1	77.2325
	PRIE21-1_SAMEA7670912_BIN_00000169	mOTUs	34	359950	20	277979	1	77.2271
	SOLA22-1_SAMEA7060519_BIN_00000052	mOTUs	76	236904	51	182953	1	77.2266
	TARA_SAMEA2620979_BIN_00000181	mOTUs	55	318868	13	246221	1	77.2172
	ZHAN22-2_SAMN18200497_BIN_00000134	mOTUs	54	263031	11	203056	1	77.1985
	COLA18-1_SAMN06267288_BIN_00000127	mOTUs	101	537701	22	414943	1	77.1698
	KOPF15-1_SAMEA7422951_BIN_00000100	mOTUs	99	602047	28	464346	1	77.1279
	TARA_SAMEA2189670_BIN_00000231	mOTUs	51	528027	19	407235	1	77.1239
	TARA_SAMEA6000645_BIN_00000071	mOTUs	127	445676	60	343301	1	77.0293
	BUCK21-1_SAMEA6872997_BIN_00000080	mOTUs	53	215640	35	165975	1	76.9686
	CAST23-1_SAMN19118289_BIN_00000037	mOTUs	80	284911	45	218925	1	76.8398
	BAEC19-1_SAMN10404973_BIN_00000563	mOTUs	49	301311	22	231465	1	76.8193
	WOOD18-1_SAMN07125042_BIN_00000476	mOTUs	36	227656	24	174828	1	76.7948
	KIMD21-1_SAMN19707289_BIN_00000103	mOTUs	24	261212	15	200471	1	76.7465
	COLA18-1_SAMN06267288_BIN_00000148	mOTUs	122	624576	44	479322	1	76.7436
	BPAM22-1_SAMN08953052_BIN_00000068	mOTUs	88	291889	51	223831	1	76.6836
	BUCK21-1_SAMEA6872916_BIN_00000061	mOTUs	35	299451	20	229396	1	76.6055
	TARA_SAMEA6033207_BIN_00000025	mOTUs	26	211279	18	161824	1	76.5926
	NOWI19-1_SAMN09202070_BIN_00000043	mOTUs	49	375565	36	287447	1	76.5372
	KRUG19-1_SAMN06266120_BIN_00000134	mOTUs	83	266645	48	204041	1	76.5216
	WANG22-1_SAMN08714533-S013_BIN_00000005	mOTUs	67	268971	38	205657	1	76.4607
	KAVA23-1_SAMEA14109804_BIN_00000014	mOTUs	158	707210	95	539996	1	76.3558
	SIER19-1_SAMEA104210869_BIN_00000070	mOTUs	23	374759	15	285021	1	76.0545
	BPAM22-1_SAMN07483498_BIN_00000044	mOTUs	179	986680	80	750275	1	76.0404
	BUCK21-1_SAMEA6872848_BIN_00000045	mOTUs	72	317859	47	241606	1	76.0104
	BPAM22-1_SAMN07483531_BIN_00000034	mOTUs	123	396291	70	301174	1	75.9982
	KOPF15-1_SAMEA7422967_BIN_00000011	mOTUs	3	222992	1	169466	1	75.9964
	KAVA23-1_SAMEA14109804_BIN_00000033	mOTUs	450	2133887	268	1621289	1	75.9782
	GALA18-1_SAMEA4699791_BIN_00000018	mOTUs	78	246830	47	187428	1	75.934
	TARA_SAMEA2621551_BIN_00000010	mOTUs	49	365558	24	277540	1	75.9223
	KOPF15-1_SAMEA7422972_BIN_00000160	mOTUs	27	381436	18	289418	1	75.8759
	TARA_SAMEA2621044_BIN_00000046	mOTUs	71	298890	42	226754	1	75.8654
	BPAM22-1_SAMN07452649_BIN_00000033	mOTUs	332	1062359	219	805843	1	75.8541
	KAVA23-1_SAMEA14109804_BIN_00000042	mOTUs	90	337605	43	255815	1	75.7735
	KIEF18-1_SAMN04917373-S002_BIN_00000073	mOTUs	124	401871	77	304418	1	75.7502
	NOWI19-1_SAMN10350899_BIN_00000091	mOTUs	35	395115	24	299161	1	75.7149
	BUCK21-1_SAMEA6872910_BIN_00000022	mOTUs	69	274899	43	208100	1	75.7005
	KRUG19-1_SAMN06266123_BIN_00000100	mOTUs	85	352652	28	266520	1	75.5759
	SOLA22-1_SAMEA7060519_BIN_00000039	mOTUs	52	276328	28	208826	1	75.5718
	TARA_SAMEA2621823_BIN_00000020	mOTUs	54	227641	37	171957	1	75.5387
	TARA_SAMEA4397516_BIN_00000125	mOTUs	65	220799	41	166706	1	75.5012
	WANG22-1_SAMN08714533-S032_BIN_00000038	mOTUs	59	259812	40	195848	1	75.3807
	KRUG19-1_SAMN06265151_BIN_00000117	mOTUs	89	389295	25	293356	1	75.3557
	SCHU20-1_SAMEA5756314-S004_BIN_00000037	mOTUs	54	226287	36	170441	1	75.3207
	SOLA22-1_SAMEA7060531_BIN_00000180	mOTUs	48	439276	32	330186	1	75.166
	KOPF15-1_SAMEA7392468_BIN_00000091	mOTUs	54	264988	36	199114	1	75.1408
	TARA_SAMEA4397800_BIN_00000057	mOTUs	135	530430	83	397908	1	75.0161
	BPAM22-1_SAMN07483179_BIN_00000050	mOTUs	104	356005	55	266622	1	74.8928
	PRIE21-1_SAMEA7670914_BIN_00000178	mOTUs	105	434639	31	325476	1	74.8842
	KRAE22-1_SAMEA4981846_BIN_00000014	mOTUs	51	352894	25	263706	1	74.7267
	SOLA22-1_SAMEA7060537_BIN_00000091	mOTUs	82	263416	47	196753	1	74.6929
	BUCK21-1_SAMEA6872871_BIN_00000031	mOTUs	89	467126	45	348091	1	74.5176
	KOPF15-1_SAMEA7422952_BIN_00000012	mOTUs	80	346762	50	258324	1	74.4961
	KAVA23-1_SAMEA14109799_BIN_00000017	mOTUs	100	347555	58	258795	1	74.4616
	KOPF15-1_SAMEA7422970_BIN_00000090	mOTUs	27	388598	17	289120	1	74.4008
	KRUG19-1_SAMN06266127_BIN_00000093	mOTUs	105	458075	45	340644	1	74.3642
	ZHAN22-1_SAMN11355745_BIN_00000065	mOTUs	4	315751	3	234754	1	74.3478
	XUSH22-1_SAMN16869657_BIN_00000012	mOTUs	46	234726	28	174267	1	74.2427
	TARA_SAMEA6000645_BIN_00000102	mOTUs	99	307381	48	228171	1	74.2307
	SOLA22-1_SAMEA7060531_BIN_00000161	mOTUs	77	311242	49	230877	1	74.1793
	TARA_SAMEA6000874_BIN_00000145	mOTUs	79	410931	35	303156	1	73.773
	NOWI19-1_SAMN10350894_BIN_00000081	mOTUs	56	318188	37	234404	1	73.6684
	BPAM22-1_SAMN07482702_BIN_00000060	mOTUs	34	280642	22	206644	1	73.6326
	ZENG19-1_SAMN07679372_BIN_00000034	mOTUs	29	339879	19	250185	2	73.61
	KRUG19-1_SAMN06264398_BIN_00000053	mOTUs	107	367854	51	270716	1	73.5933
	SCHU20-1_SAMEA5756314-S002_BIN_00000032	mOTUs	56	255656	35	188098	1	73.5746
	TARA_SAMEA4396505_BIN_00000048	mOTUs	109	599661	16	440837	1	73.5144
	TARA_SAMEA2623987_BIN_00000061	mOTUs	76	444613	44	326565	1	73.4493
	KAVA23-1_SAMEA14109797_BIN_00000052	mOTUs	125	431054	72	316101	1	73.3321
	KOPF15-1_SAMEA7392451_BIN_00000008	mOTUs	88	392860	50	287960	1	73.2984
	TARA_SAMEA4396971_BIN_00000105	mOTUs	144	516356	56	377953	1	73.1962
	HAWL17-1_SAMN05224440_BIN_00000014	mOTUs	123	491013	28	358945	1	73.103
	BUCK21-1_SAMEA6872871_BIN_00000025	mOTUs	78	251922	37	183800	1	72.9591
	CAOS20-1_SAMN13674978-S034_BIN_00000041	mOTUs	115	351704	57	256450	1	72.9164
	TARA_SAMEA6039731_BIN_00000079	mOTUs	27	422606	18	308104	1	72.9057
	TARA_SAMEA2619548_BIN_00000049	mOTUs	66	232023	40	169099	1	72.8803
	KAVA23-1_SAMEA14109799_BIN_00000037	mOTUs	110	378754	65	275913	1	72.8475
	NOWI19-1_SAMN10351355_BIN_00000083	mOTUs	39	368551	26	268326	1	72.8057
	ANAN16-1_SAMN03203003-S001_BIN_00000107	mOTUs	49	262196	29	190765	1	72.7566
	SOLA22-1_SAMEA7060520_BIN_00000109	mOTUs	32	431306	25	313741	1	72.7421
	KRUG19-1_SAMN06264398_BIN_00000005	mOTUs	45	401926	19	292164	1	72.691
	BUCK21-1_SAMEA6872793_BIN_00000069	mOTUs	91	355573	55	258386	1	72.6675
	KOPF15-1_SAMEA7422977_BIN_00000040	mOTUs	28	380353	18	276357	1	72.658
	NOWI19-1_SAMN09201605_BIN_00000046	mOTUs	52	340528	31	247398	1	72.6513
	SOLA22-1_SAMEA7060533_BIN_00000173	mOTUs	49	350856	28	254613	1	72.5691
	TARA_SAMEA4397800_BIN_00000071	mOTUs	76	348620	37	252630	1	72.4657
	ZHAN22-2_SAMN18200497_BIN_00000128	mOTUs	76	438898	41	317983	1	72.4503
	TARA_SAMEA2623226_BIN_00000033	mOTUs	63	271951	36	196977	1	72.4311
	BPAM22-1_SAMN07483594_BIN_00000001	mOTUs	89	400345	47	289100	1	72.2127
	TARA_SAMEA6052246_BIN_00000214	mOTUs	68	346646	15	249965	1	72.1096
	BPAM22-1_SAMN07482690_BIN_00000072	mOTUs	53	337952	15	243343	1	72.0052
	GLAS20-1_SAMN13567152_BIN_00000124	mOTUs	28	756727	11	544769	1	71.9902
	SIER19-1_SAMEA4692734_BIN_00000216	mOTUs	67	229600	36	164903	1	71.8219
	BUCK21-1_SAMEA6872870_BIN_00000030	mOTUs	128	463890	55	332827	1	71.747
	TARA_SAMEA6022681_BIN_00000078	mOTUs	6	225168	5	161539	1	71.7415
	SOLA22-1_SAMEA7060521_BIN_00000055	mOTUs	44	454246	27	325831	1	71.7301
	BPAM22-1_SAMN08219315_BIN_00000113	mOTUs	166	638668	55	458072	1	71.723
	ZHAN22-2_SAMN18200495_BIN_00000110	mOTUs	89	445358	50	319409	1	71.7196
	NOWI19-1_SAMN10351067_BIN_00000036	mOTUs	22	415706	13	297960	1	71.6757
	NOWI19-1_SAMN09201686_BIN_00000018	mOTUs	39	380440	26	272554	1	71.6418
	NOWI19-1_SAMN09201441_BIN_00000026	mOTUs	56	338990	37	242537	1	71.5469
	KRAE22-1_SAMEA8798265_BIN_00000026	mOTUs	31	320376	19	228693	1	71.3827
	NOWI19-1_SAMN10350894_BIN_00000014	mOTUs	22	431695	14	308155	1	71.3826
	BUCK21-1_SAMEA6872849_BIN_00000031	mOTUs	98	665582	64	473965	1	71.2106
	BPAM22-1_SAMN07483284_BIN_00000029	mOTUs	59	377796	32	268722	1	71.1289
	KOPF15-1_SAMEA7422985_BIN_00000053	mOTUs	145	655625	45	465896	1	71.0614
	YUYA23-1_SAMN37110694_BIN_00000049	mOTUs	88	380945	16	270514	1	71.0113
	KOPF15-1_SAMEA7422968_BIN_00000019	mOTUs	32	395386	16	280385	1	70.9142
	GLAS20-1_SAMN13567153_BIN_00000128	mOTUs	172	809550	16	572385	1	70.7041
	KOPF15-1_SAMEA7392443_BIN_00000166	mOTUs	79	411098	34	290142	1	70.5773
	TARA_SAMEA2621082_BIN_00000012	mOTUs	98	296343	51	208743	1	70.4397
	TARA_SAMEA2620979_BIN_00000084	mOTUs	50	393585	15	277010	1	70.3812
	NOWI19-1_SAMN09201683_BIN_00000071	mOTUs	52	298654	32	210140	1	70.3624
	TARA_SAMEA2623685_BIN_00000030	mOTUs	94	289412	48	203474	1	70.306
	TARA_SAMEA2621607_BIN_00000032	mOTUs	103	683269	47	480056	1	70.2587
	BPAM22-1_SAMN07482963_BIN_00000038	mOTUs	94	283995	44	199356	1	70.197
	KRUG19-1_SAMN03169778_BIN_00000065	mOTUs	65	356418	12	250055	1	70.1578
	WIND23-1_Gp0561257-S001_BIN_00000180	mOTUs	11	377919	7	265116	1	70.1515
	BAEC19-1_SAMN10402039_BIN_00000046	mOTUs	27	393277	11	275533	1	70.0608
	BUCK21-1_SAMEA6872873_BIN_00000049	mOTUs	62	515285	26	360156	1	69.8945
	KOPF15-1_SAMEA7422969_BIN_00000052	mOTUs	29	381184	17	266137	1	69.8185
	ASPL16-1_SAMN05150081_BIN_00000049	mOTUs	110	419750	55	292923	1	69.7851
	TARA_SAMEA2621221_BIN_00000012	mOTUs	85	259360	34	180334	1	69.5304
	ZHEN20-1_SAMN07748057_BIN_00000148	mOTUs	80	353694	13	245802	1	69.4957
	KAVA23-1_SAMEA14109794_BIN_00000017	mOTUs	455	1793618	214	1246134	1	69.476
	KOPF15-1_SAMEA7392458_BIN_00000184	mOTUs	87	564464	32	391588	1	69.3734
	SOLA22-1_SAMEA7060530_BIN_00000130	mOTUs	96	319733	36	221803	1	69.3713
	ZHAN22-1_SAMN11355922_BIN_00000120	mOTUs	131	431770	46	299511	1	69.3682
	NOWI19-1_SAMN10351092_BIN_00000077	mOTUs	44	384796	27	266760	1	69.325
	KOPF15-1_SAMEA7422953_BIN_00000220	mOTUs	87	273218	50	189257	1	69.2696
	SOLA22-1_SAMEA7060516_BIN_00000125	mOTUs	5	206915	4	143142	1	69.1791
	ZHAN22-5_SAMN24541594_BIN_00000017	mOTUs	116	544197	53	375538	1	69.0077
	MUNK22-1_SAMEA7426349_BIN_00000075	mOTUs	26	270484	12	186402	1	68.9142
	BPAM22-1_SAMN08219317_BIN_00000121	mOTUs	183	810829	15	558169	1	68.8393
	BUCK21-1_SAMEA6872838_BIN_00000002	mOTUs	101	442107	59	304133	1	68.7917
	SOLA22-1_SAMEA7060534_BIN_00000033	mOTUs	107	686641	19	470637	1	68.5419
	TARA_SAMEA6000907_BIN_00000035	mOTUs	108	562251	25	384842	1	68.4467
	YUYA23-1_SAMN37110660_BIN_00000089	mOTUs	89	306910	39	210004	1	68.4253
	COLL22-1_SAMN16930022_BIN_00000029	mOTUs	68	369790	35	252779	1	68.3574
	TARA_SAMEA6000741_BIN_00000168	mOTUs	184	804749	34	549749	1	68.3131
	WANG22-1_SAMN08714535-S011_BIN_00000110	mOTUs	40	407692	23	278474	1	68.305
	TARA_SAMEA6019342_BIN_00000228	mOTUs	115	392873	49	268195	1	68.2651
	SOLA22-1_SAMEA7060531_BIN_00000060	mOTUs	47	344887	24	235301	1	68.2255
	WIND23-1_Gp0561266-S001_BIN_00000283	mOTUs	64	225388	34	153550	1	68.127
	TARA_SAMEA6023080_BIN_00000188	mOTUs	22	250729	6	170814	1	68.1269
	BUCK21-1_SAMEA6872997_BIN_00000022	mOTUs	101	346846	53	236163	1	68.0887
	TARA_SAMEA2621607_BIN_00000019	mOTUs	90	516430	37	350769	1	67.9219
	KOPF15-1_SAMEA7422963_BIN_00000134	mOTUs	27	374593	16	254352	1	67.9009
	CAST23-1_SAMN19118290_BIN_00000106	mOTUs	122	397295	51	269607	1	67.8607
	MEHR18-1_SAMN03444948_BIN_00000088	mOTUs	44	433674	26	294130	1	67.8228
	CAST23-1_SAMN19118290_BIN_00000027	mOTUs	39	290656	18	196992	1	67.775
	WANG22-1_SAMN08714533-S072_BIN_00000030	mOTUs	28	281624	19	190815	1	67.7552
	DLUG22-1_SAMEA5958375_BIN_00000073	mOTUs	62	470363	23	318541	1	67.7224
	KRUG19-1_SAMN06264408_BIN_00000077	mOTUs	191	737548	26	498700	1	67.6159
	BUCK21-1_SAMEA6872863_BIN_00000078	mOTUs	147	485471	67	327787	1	67.5194
	SHAF22-1_SAMEA7723408_BIN_00000032	mOTUs	29	226841	14	153099	1	67.4918
	WIND23-1_Gp0561266-S001_BIN_00000247	mOTUs	152	464769	52	313415	1	67.4346
	BPAM22-1_SAMN07483603_BIN_00000028	mOTUs	58	386235	35	259845	1	67.2764
	WANG21-1_SAMN08952654_BIN_00000028	mOTUs	51	204494	30	137542	1	67.2597
	BPAM22-1_SAMN07483185_BIN_00000013	mOTUs	193	709607	104	477208	1	67.2496
	JING18-1_SAMN07652563-S003_BIN_00000122	mOTUs	42	402188	15	270467	1	67.2489
	NOWI19-1_SAMN09201441_BIN_00000027	mOTUs	32	404020	18	271587	1	67.2212
	TARA_SAMEA4396500_BIN_00000038	mOTUs	70	386882	24	260030	1	67.2117
	WIND23-1_Gp0561266-S001_BIN_00000180	mOTUs	22	365992	14	245324	1	67.0299
	NOWI19-1_SAMN09201302_BIN_00000094	mOTUs	56	326722	32	218861	1	66.9869
	KOPF15-1_SAMEA7422985_BIN_00000013	mOTUs	204	576595	87	385308	1	66.8247
	TARA_SAMEA2621468_BIN_00000035	mOTUs	67	227192	35	151803	1	66.8171
	BPAM22-1_SAMN07483462_BIN_00000077	mOTUs	163	461104	71	308039	1	66.8047
	ZENG19-1_SAMN07679375_BIN_00000010	mOTUs	40	313795	18	209558	1	66.7818
	TARA_SAMEA4398247_BIN_00000161	mOTUs	89	273916	34	182350	1	66.5715
	BUCK21-1_SAMEA6872800_BIN_00000005	mOTUs	108	417757	44	277882	1	66.5176
	ZENG19-1_SAMN07679373_BIN_00000107	mOTUs	47	284878	21	189289	1	66.4456
	KRUG19-1_SAMN03173239_BIN_00000004	mOTUs	182	578450	53	384133	1	66.4073
	BPAM22-1_SAMN07482689_BIN_00000013	mOTUs	514	1841140	276	1221125	1	66.3244
	KRUG19-1_SAMN03173239_BIN_00000021	mOTUs	129	356548	54	235520	1	66.0556
	TARA_SAMEA6000676_BIN_00000162	mOTUs	218	717981	115	472121	1	65.7568
	BUCK21-1_SAMEA6872839_BIN_00000010	mOTUs	199	671643	82	441361	1	65.7136
	NOWI19-1_SAMN09201537_BIN_00000013	mOTUs	59	332056	33	218041	1	65.6639
	BUCK21-1_SAMEA6872940_BIN_00000039	mOTUs	4	281253	1	184134	1	65.4692
	NOWI19-1_SAMN10351091_BIN_00000072	mOTUs	28	289170	17	188312	1	65.1216
	KAVA23-1_SAMEA14109800_BIN_00000014	mOTUs	174	530488	76	345012	1	65.0367
	KRUG19-2_SAMN08776908_BIN_00000059	mOTUs	180	630045	32	409017	1	64.9187
	BUCK21-1_SAMEA6872852_BIN_00000037	mOTUs	253	956080	136	620110	1	64.8596
	KOPF15-1_SAMEA7422976_BIN_00000009	mOTUs	24	381352	14	247244	1	64.8335
	BUCK21-1_SAMEA6872996_BIN_00000050	mOTUs	61	254418	36	164820	1	64.7832
	NOWI19-1_SAMN09201850_BIN_00000062	mOTUs	62	386707	43	250500	1	64.7777
	WIND23-1_Gp0561269-S001_BIN_00000067	mOTUs	30	367658	17	237520	1	64.6035
	TARA_SAMEA2622843_BIN_00000047	mOTUs	99	343079	53	221602	1	64.5921
	TARA_SAMEA6005692_BIN_00000160	mOTUs	109	426085	26	274819	1	64.4986
	YUYA23-1_SAMN37110716_BIN_00000012	mOTUs	126	381044	32	245286	1	64.3721
	BUCK21-1_SAMEA6872871_BIN_00000019	mOTUs	197	695740	72	446870	1	64.2295
	TARA_SAMEA2621852_BIN_00000038	mOTUs	94	313457	50	200835	1	64.071
	KRAE22-1_SAMEA4981807_BIN_00000089	mOTUs	53	246460	30	157395	1	63.8623
	BUCK21-1_SAMEA6872849_BIN_00000020	mOTUs	98	357004	51	227952	1	63.8514
	KOBI21-1_SAMD00232195_BIN_00000007	mOTUs	85	275316	39	175616	1	63.7871
	COLA18-1_SAMN06267289_BIN_00000136	mOTUs	26	303236	14	192389	1	63.4453
	BILL18-1_SAMN07136681_BIN_00000006	mOTUs	151	746990	48	473879	1	63.4385
	TARA_SAMEA4398249_BIN_00000054	mOTUs	109	395473	51	250707	1	63.3942
	KAVA23-1_SAMEA14109804_BIN_00000055	mOTUs	88	333843	41	211039	1	63.215
	KRUG19-2_SAMN08776908_BIN_00000110	mOTUs	67	322769	36	203967	1	63.1929
	TARA_SAMEA6010035_BIN_00000015	mOTUs	72	203836	38	128245	1	62.9158
	LARK21-1_SAMN15783102_BIN_00000021	mOTUs	196	545730	50	342975	1	62.847
	BPAM22-1_SAMN08953213_BIN_00000033	mOTUs	66	462372	38	290463	1	62.8202
	SOLA22-1_SAMEA7060520_BIN_00000019	mOTUs	104	465916	64	292410	1	62.7602
	TARA_SAMEA6864586_BIN_00000004	mOTUs	115	500326	45	313655	1	62.6901
	HUGE15-1_SAMN03351360_BIN_00000001	mOTUs	154	545106	46	341494	1	62.6473
	TARA_SAMEA2620711_BIN_00000009	mOTUs	125	367057	22	229530	1	62.5325
	KOPF15-1_SAMEA7392437_BIN_00000020	mOTUs	99	515189	51	322160	1	62.5324
	KAVA23-1_SAMEA14109804_BIN_00000018	mOTUs	188	687866	70	429480	1	62.4366
	WANG22-1_SAMN08714533-S035_BIN_00000038	mOTUs	69	355597	31	221804	1	62.3751
	TARA_SAMEA2621607_BIN_00000031	mOTUs	89	405382	32	251713	1	62.0928
	KRUG19-2_SAMN08776908_BIN_00000215	mOTUs	135	454293	39	281863	1	62.0443
	SOLA22-1_SAMEA7060539_BIN_00000068	mOTUs	65	231425	37	143105	1	61.8364
	TARA_SAMEA4397280_BIN_00000051	mOTUs	95	452946	39	279124	1	61.6241
	TARA_SAMEA5996789_BIN_00000007	mOTUs	159	977193	66	601136	2	61.5166
	WOOD18-1_SAMN07125042_BIN_00000443	mOTUs	23	262930	9	161541	1	61.4388
	CAST23-1_SAMN19118242_BIN_00000031	mOTUs	146	396523	56	243552	1	61.4219
	TARA_SAMEA5996940_BIN_00000020	mOTUs	159	491436	17	301736	1	61.3988
	NOWI19-1_SAMN09201536_BIN_00000049	mOTUs	62	311429	32	190947	1	61.3132
	TARA_SAMEA6000258_BIN_00000240	mOTUs	96	259010	40	158481	1	61.1872
	KOPF15-1_SAMEA7422988_BIN_00000052	mOTUs	126	557418	53	340784	1	61.1362
	TARA_SAMEA6035087_BIN_00000200	mOTUs	133	357975	54	218781	1	61.1163
	KOPF15-1_SAMEA7392446_BIN_00000197	mOTUs	23	444539	14	271014	1	60.9652
	BPAM22-1_SAMN07482689_BIN_00000041	mOTUs	86	400233	25	243923	1	60.9452
	HARO18-2_SAMN10839330_BIN_00000199	mOTUs	112	498523	22	303005	1	60.7805
	KOPF15-1_SAMEA7422958_BIN_00000066	mOTUs	150	731407	42	443959	1	60.6993
	TAOJ22-1_SAMN27365858_BIN_00000332	mOTUs	49	318189	26	192803	1	60.5939
	BPAM22-1_SAMN07483596_BIN_00000025	mOTUs	132	396567	46	240221	1	60.5751
	TARA_SAMEA2732968_BIN_00000007	mOTUs	121	502468	59	303762	1	60.454
	BPAM22-1_SAMN07482768_BIN_00000053	mOTUs	68	324064	27	195221	1	60.2415
	KOPF15-1_SAMEA3275564_BIN_00000001	mOTUs	87	289100	43	174060	1	60.2075
	COLL22-1_SAMN16930068_BIN_00000009	mOTUs	50	202701	25	121776	1	60.0767
	COLA18-1_SAMN06267280_BIN_00000181	mOTUs	182	641408	34	382337	1	59.609
	KRUG19-2_SAMN08778202_BIN_00000202	mOTUs	122	431880	15	257302	1	59.5772
	NOWI19-1_SAMN09201535_BIN_00000001	mOTUs	63	318210	31	189499	1	59.5516
	WIND23-1_Gp0561257-S001_BIN_00000205	mOTUs	176	528189	45	314411	1	59.5262
	TARA_SAMEA2622316_BIN_00000160	mOTUs	57	254006	25	150971	1	59.436
	KOPF15-1_SAMEA7422952_BIN_00000065	mOTUs	141	577570	54	343054	1	59.3961
	WOOD18-1_SAMN07125042_BIN_00000399	mOTUs	217	785154	18	465870	1	59.3349
	NOWI19-1_SAMN09202067_BIN_00000011	mOTUs	54	325368	30	192856	1	59.2732
	BUCK21-1_SAMEA6872936_BIN_00000068	mOTUs	269	742481	107	439992	1	59.2597
	TARA_SAMEA4397280_BIN_00000018	mOTUs	111	379378	55	224585	1	59.1982
	BAEC19-1_SAMN10404973_BIN_00000550	mOTUs	50	337237	23	199627	1	59.1949
	WOOD18-1_SAMN07125042_BIN_00000492	mOTUs	29	220117	14	130287	1	59.1899
	ZHAN22-1_SAMN11355750_BIN_00000075	mOTUs	33	237441	18	140527	1	59.184
	YUYA23-1_SAMN37110693_BIN_00000103	mOTUs	126	451581	15	267215	1	59.1732
	ZHAN22-1_SAMN11355745_BIN_00000109	mOTUs	3	202103	1	119509	1	59.1327
	BPAM22-1_SAMN07452654_BIN_00000042	mOTUs	148	390769	35	230992	1	59.1122
	KRAE22-1_SAMEA7614230_BIN_00000140	mOTUs	85	363645	36	214724	1	59.0477
	COLA18-1_SAMN06267285_BIN_00000003	mOTUs	118	376097	31	220464	1	58.6189
	COLA18-1_SAMN06267279_BIN_00000092	mOTUs	35	325114	17	189397	1	58.2556
	KRUG19-1_SAMN06266120_BIN_00000056	mOTUs	303	974511	43	566358	1	58.1171
	TARA_SAMEA4397284_BIN_00000070	mOTUs	200	492251	44	286044	1	58.1094
	BUCK21-1_SAMEA6872997_BIN_00000051	mOTUs	181	556851	66	323260	1	58.0514
	KRUG19-2_SAMN08777875_BIN_00000101	mOTUs	179	608717	17	353055	1	57.9999
	WOOD18-1_SAMN07124934_BIN_00000096	mOTUs	32	279610	13	162093	1	57.9711
	PRIE21-1_SAMEA7670920_BIN_00000229	mOTUs	195	815143	42	472154	1	57.9228
	KOPF15-1_SAMEA7422988_BIN_00000191	mOTUs	93	540492	14	312765	1	57.8667
	WANG18-1_SAMN08389220_BIN_00000074	mOTUs	154	620067	19	358319	1	57.7871
	TARA_SAMEA2621044_BIN_00000082	mOTUs	186	533788	46	308066	1	57.7132
	ZHEN22-1_SAMN22703513_BIN_00000427	mOTUs	29	216827	12	125104	1	57.6976
	TARA_SAMEA4397903_BIN_00000086	mOTUs	57	272611	25	157134	1	57.6404
	KRUG19-2_SAMN08776802_BIN_00000176	mOTUs	210	1046587	18	601446	1	57.4674
	TARA_SAMEA6033188_BIN_00000161	mOTUs	51	270261	18	155311	1	57.467
	COLL22-1_SAMN16929995_BIN_00000011	mOTUs	137	457488	53	262696	1	57.4214
	KOPF15-1_SAMEA7422952_BIN_00000035	mOTUs	140	777669	37	442475	1	56.8976
	NOWI19-1_SAMN10351036_BIN_00000033	mOTUs	51	372657	24	211349	1	56.7141
	MEHR18-1_SAMN03444961_BIN_00000229	mOTUs	72	381766	31	215815	1	56.5307
	ZHEN22-1_SAMN22703514_BIN_00000115	mOTUs	33	243290	15	137275	1	56.4244
	GIFF20-1_SAMN15311067_BIN_00000019	mOTUs	125	370364	17	208279	1	56.2363
	NOWI19-1_SAMN09201847_BIN_00000073	mOTUs	74	303995	34	170894	1	56.2161
	KOPF15-1_SAMEA7392481_BIN_00000078	mOTUs	51	279600	27	157163	1	56.2099
	KRUG19-2_SAMN08776802_BIN_00000080	mOTUs	161	633742	14	355659	1	56.1205
	WIND23-1_Gp0561257-S001_BIN_00000025	mOTUs	83	240966	39	134372	1	55.7639
	TARA_SAMEA6037901_BIN_00000087	mOTUs	160	591136	18	328573	1	55.5833
	TARA_SAMEA6011716_BIN_00000078	mOTUs	151	409656	17	227414	1	55.5134
	TARA_SAMEA4397280_BIN_00000086	mOTUs	104	451076	38	250084	1	55.4417
	POHA15-1_SAMEA2555027_BIN_00000002	mOTUs	80	518893	25	287591	1	55.424
	COLA18-1_SAMN06267280_BIN_00000073	mOTUs	225	1039947	21	575922	1	55.3799
	MCMU21-1_SAMN18057477_BIN_00000009	mOTUs	223	850342	30	469228	1	55.1811
	TARA_SAMEA2591063_BIN_00000011	mOTUs	149	561004	43	309098	1	55.0973
	COLA18-1_SAMN06267286_BIN_00000041	mOTUs	26	314173	12	172921	1	55.0401
	BUCK21-1_SAMEA6872800_BIN_00000014	mOTUs	187	564238	46	309817	1	54.9089
	BPAM22-1_SAMN07452618_BIN_00000008	mOTUs	246	617203	82	338893	1	54.9079
	TARA_SAMEA4398016_BIN_00000004	mOTUs	216	584337	41	319568	1	54.689
	BPAM22-1_SAMN07483503_BIN_00000066	mOTUs	275	896591	77	489386	1	54.583
	MUNK22-1_SAMEA7426273_BIN_00000063	mOTUs	79	548881	20	299352	1	54.5386
	BPAM22-1_SAMN08219316_BIN_00000129	mOTUs	239	1031869	14	559475	1	54.2196
	KRUG19-1_SAMN03173242_BIN_00000293	mOTUs	127	342454	33	185653	1	54.2125
	SOLA22-1_SAMEA7060525_BIN_00000346	mOTUs	85	368186	27	198944	1	54.0336
	BPAM22-1_SAMN07483062_BIN_00000101	mOTUs	51	289403	23	155485	1	53.7261
	TARA_SAMEA6009172_BIN_00000043	mOTUs	206	708012	15	380218	1	53.7022
	BPAM22-1_SAMN07483479_BIN_00000028	mOTUs	131	304332	42	163063	1	53.5806
	BUCK21-1_SAMEA6872915_BIN_00000004	mOTUs	345	878329	112	470436	1	53.5603
	KRAE22-1_SAMEA4981854_BIN_00000028	mOTUs	46	233019	20	124704	1	53.5167
	BUCK21-1_SAMEA6872852_BIN_00000053	mOTUs	84	567138	40	302853	1	53.4002
	TARA_SAMEA4396988_BIN_00000076	mOTUs	219	657937	46	351072	1	53.3595
	CAOS20-1_SAMN13674978-S036_BIN_00000001	mOTUs	183	589848	54	313946	1	53.2249
	TARA_SAMEA2621221_BIN_00000173	mOTUs	191	483836	23	256936	1	53.1039
	KRUG19-1_SAMN06264398_BIN_00000076	mOTUs	237	631887	42	334990	1	53.0142
	TARA_SAMEA4397517_BIN_00000025	mOTUs	189	528381	29	280090	1	53.0091
	COLA18-1_SAMN06267279_BIN_00000041	mOTUs	331	928790	47	491453	1	52.9133
	BPAM22-1_SAMN07483486_BIN_00000059	mOTUs	186	454930	54	240626	1	52.893
	KRAE22-1_SAMEA8798152_BIN_00000097	mOTUs	42	302247	15	159301	1	52.7056
	WIND23-1_Gp0561269-S001_BIN_00000198	mOTUs	78	237814	29	125199	1	52.6458
	NOWI19-1_SAMN09201451_BIN_00000065	mOTUs	68	379870	30	198961	1	52.3761
	HAWL17-1_SAMN08283973_BIN_00000095	mOTUs	104	464066	8	242719	1	52.3027
	BUCK21-1_SAMEA6872750_BIN_00000081	mOTUs	84	297699	33	154923	1	52.0401
	ZHEN22-1_SAMN22703514_BIN_00000123	mOTUs	15	251090	5	130585	1	52.0072
	TARA_SAMEA6035544_BIN_00000025	mOTUs	171	499520	27	259421	1	51.9341
	TARA_SAMEA6035544_BIN_00000244	mOTUs	27	354167	12	183851	1	51.9108
	WIND23-1_Gp0561269-S001_BIN_00000174	mOTUs	224	571119	40	295017	1	51.656
	TARA_SAMEA2621812_BIN_00000132	mOTUs	45	261361	21	134900	1	51.6144
	PRIE21-1_SAMEA7670910_BIN_00000151	mOTUs	79	463150	30	238848	1	51.5703
	BPAM22-1_SAMN07452617_BIN_00000087	mOTUs	116	484417	28	249698	1	51.5461
	BPAM22-1_SAMN07483064_BIN_00000077	mOTUs	46	266598	20	137263	1	51.4869
	SIER19-1_SAMEA4692680_BIN_00000276	mOTUs	208	441123	58	226639	1	51.3777
	WANG22-1_SAMN08714533-S072_BIN_00000004	mOTUs	8	291060	1	148925	1	51.1664
	WOOD18-1_SAMN07125042_BIN_00000167	mOTUs	3	679553	1	347694	1	51.1651
	WOOD18-1_SAMN07124939_BIN_00000035	mOTUs	206	789568	15	403512	1	51.1054
	MUNK22-1_SAMEA7428253_BIN_00000001	mOTUs	51	246882	13	125481	1	50.8263
	MEHR18-2_SAMN08331102_BIN_00001189	mOTUs	66	232496	27	117387	1	50.4899
	KOPF15-1_SAMEA7392460_BIN_00000164	mOTUs	73	520501	8	260756	1	50.0971
	TARA_SAMEA2620979_BIN_00000012	mOTUs	96	682169	29	341189	1	50.0153
	TARA_SAMEA6000676_BIN_00000008	mOTUs	287	645170	41	322557	1	49.9957
	TARA_SAMEA6036610_BIN_00000080	mOTUs	33	222853	15	111305	1	49.9455
	CAST23-2_SAMN12109735_BIN_00000007	mOTUs	290	840746	85	419548	1	49.9019
	KOPF15-1_SAMEA7392478_BIN_00000116	mOTUs	128	507067	42	251863	1	49.6706
	SIER19-1_SAMEA4692682_BIN_00000024	mOTUs	224	525513	44	261018	1	49.6692
	KOPF15-1_SAMEA7392437_BIN_00000036	mOTUs	22	201880	9	100019	1	49.5438
	DLUG22-1_SAMEA5958375_BIN_00000029	mOTUs	126	795042	24	393770	1	49.5282
	NOWI19-1_SAMN10351091_BIN_00000004	mOTUs	66	283615	27	139829	1	49.3024
	MUNK22-1_SAMEA7428336_BIN_00000014	mOTUs	37	263613	11	129616	1	49.169
	SOLA22-1_SAMEA7060519_BIN_00000223	mOTUs	90	293566	37	143924	1	49.0261
	TARA_SAMEA6041658_BIN_00000123	mOTUs	41	225755	18	110558	1	48.9726
	TARA_SAMEA2621204_BIN_00000057	mOTUs	213	469359	34	229469	1	48.8899
	WOOD18-1_SAMN07125042_BIN_00000623	mOTUs	2	294841	1	144140	1	48.8874
	TARA_SAMEA4397712_BIN_00000007	mOTUs	134	447940	49	218979	1	48.8858
	KOPF15-1_SAMEA3275487_BIN_00000005	mOTUs	55	319324	22	155931	1	48.8316
	TARA_SAMEA4397709_BIN_00000021	mOTUs	177	660802	65	321451	1	48.6456
	KRUG19-1_SAMN06264398_BIN_00000092	mOTUs	272	776272	41	376079	1	48.4468
	BUSI22-1_SAMN19433688_BIN_00000318	mOTUs	55	246041	21	119034	1	48.3797
	ZENG19-1_SAMN07679370_BIN_00000040	mOTUs	143	572084	14	276290	2	48.2954
	KOPF15-1_SAMEA7422985_BIN_00000031	mOTUs	177	460222	37	222190	1	48.2789
	KIMD21-1_SAMN19716614_BIN_00000078	mOTUs	123	679218	13	326691	1	48.0981
	TARA_SAMEA4397157_BIN_00000032	mOTUs	83	329309	23	158317	1	48.0755
	COLL22-1_SAMN16930071_BIN_00000006	mOTUs	198	436117	45	208349	1	47.7736
	TARA_SAMEA4397284_BIN_00000052	mOTUs	263	580096	63	276902	1	47.7338
	MEHR18-2_SAMN08331102_BIN_00000789	mOTUs	37	336341	16	159739	1	47.4932
	BUSI22-1_SAMN19433700_BIN_00000221	mOTUs	42	255594	14	121350	1	47.4776
	SUHA22-1_SAMN20336529_BIN_00000100	mOTUs	131	547905	36	260029	1	47.4588
	WIND23-1_Gp0561256-S001_BIN_00000057	mOTUs	193	553261	27	261951	1	47.3467
	DLUG22-1_SAMEA5958381_BIN_00000006	mOTUs	205	662227	81	309744	1	46.7731
	WANG22-1_SAMN08714533-S034_BIN_00000023	mOTUs	104	371730	32	173299	1	46.6196
	SHAF22-1_SAMEA7723672_BIN_00000021	mOTUs	43	226184	20	105393	1	46.5961
	KRAE22-1_SAMEA4981773_BIN_00000044	mOTUs	51	242672	21	112984	1	46.5583
	YUYA23-1_SAMN37110680_BIN_00000165	mOTUs	2	269737	1	125585	1	46.5583
	TARA_SAMEA2623357_BIN_00000023	mOTUs	217	509464	21	237100	1	46.5391
	BPAM22-1_SAMN07483479_BIN_00000061	mOTUs	121	308314	35	143038	1	46.3936
	YUYA23-1_SAMN37110678_BIN_00000043	mOTUs	17	282762	6	131043	1	46.3439
	YUYA23-1_SAMN37110683_BIN_00000023	mOTUs	7	285383	2	131683	1	46.1426
	COLL22-1_SAMN16930092_BIN_00000024	mOTUs	211	498022	48	229253	1	46.0327
	PRIE21-1_SAMEA7670919_BIN_00000059	mOTUs	4	263799	1	120820	1	45.8
	SOLA22-1_SAMEA7060522_BIN_00000147	mOTUs	109	651871	30	297787	1	45.6819
	YUYA23-1_SAMN37110677_BIN_00000011	mOTUs	25	263666	12	119248	1	45.2269
	COLL22-1_SAMN16930116_BIN_00000014	mOTUs	292	802054	30	362500	1	45.1965
	YUYA23-1_SAMN37110684_BIN_00000168	mOTUs	5	279625	1	126238	1	45.1455
	TARA_SAMEA6052246_BIN_00000156	mOTUs	181	500665	13	226011	1	45.1422
	YUYA23-1_SAMN37110711_BIN_00000073	mOTUs	9	278703	2	125695	1	45.1
	TARA_SAMEA4397284_BIN_00000054	mOTUs	240	661036	33	298110	1	45.0974
	BPAM22-1_SAMN07483555_BIN_00000086	mOTUs	194	425181	45	191716	1	45.0904
	YUYA23-1_SAMN37110679_BIN_00000062	mOTUs	7	280853	3	126018	1	44.8697
	STEI20-1_SAMEA6871975_BIN_00000057	mOTUs	204	645351	15	289081	1	44.7944
	NAPP22-1_SAMN15346752_BIN_00000057	mOTUs	264	594230	11	265106	1	44.6134
	KRUG19-2_SAMN08776908_BIN_00000227	mOTUs	253	707651	42	315425	1	44.5735
	YUYA23-1_SAMN37110730_BIN_00000076	mOTUs	9	284967	4	126844	1	44.5118
	YUYA23-1_SAMN37110731_BIN_00000019	mOTUs	3	285048	1	126405	1	44.3452
	ZHAN22-2_SAMN18200489_BIN_00000233	mOTUs	240	595048	20	263529	1	44.287
	YUYA23-1_SAMN37110682_BIN_00000127	mOTUs	4	285612	1	126405	1	44.2576
	KRUG19-2_SAMN08776908_BIN_00000052	mOTUs	391	1365742	21	603873	1	44.2157
	YUYA23-1_SAMN37110681_BIN_00000103	mOTUs	3	285118	1	125778	1	44.1144
	TARA_SAMEA2622759_BIN_00000184	mOTUs	298	683314	31	295014	1	43.174
	KRUG19-1_SAMN06266127_BIN_00000062	mOTUs	377	940442	22	405780	1	43.1478
	TARA_SAMEA6000771_BIN_00000181	mOTUs	263	633404	22	271849	1	42.9187
	TARA_SAMEA6036550_BIN_00000037	mOTUs	29	273372	12	117159	1	42.857
	CAOS20-1_SAMN13674978-S038_BIN_00000130	mOTUs	6	305251	2	130440	1	42.732
	TARA_SAMEA4397059_BIN_00000005	mOTUs	266	544518	53	231947	1	42.5968
	WOOD18-1_SAMN07125091_BIN_00000063	mOTUs	69	382283	6	162817	1	42.5907
	BUCK21-1_SAMEA6872822_BIN_00000030	mOTUs	87	540473	35	229695	1	42.4989
	CAOS20-1_SAMN13674978-S002_BIN_00000117	mOTUs	5	304344	1	129261	1	42.472
	CAOS20-1_SAMN13674978-S003_BIN_00000026	mOTUs	6	304849	2	129183	1	42.3761
	YUYA23-1_SAMN37110659_BIN_00000041	mOTUs	275	651751	18	273622	1	41.9826
	WANG22-1_SAMN08714533-S032_BIN_00000022	mOTUs	130	496580	34	206842	1	41.6533
	KOPF15-1_SAMEA7422963_BIN_00000112	mOTUs	328	820317	22	341635	1	41.6467
	SOLA22-1_SAMEA7060530_BIN_00000037	mOTUs	139	389479	38	161241	1	41.3992
	ZHAN22-2_SAMN18200499_BIN_00000174	mOTUs	147	354227	31	146325	1	41.3083
	TARA_SAMEA2620979_BIN_00000213	mOTUs	240	646624	12	266275	1	41.1793
	TARA_SAMEA2620084_BIN_00000077	mOTUs	430	1240836	55	510730	2	41.1602
	MUNK22-1_SAMEA7428506_BIN_00000075	mOTUs	217	620818	9	253726	1	40.8696
	BAEC19-1_SAMN10404973_BIN_00000081	mOTUs	45	217416	15	88798	1	40.8424
	BUCK21-1_SAMEA6872821_BIN_00000004	mOTUs	85	564053	34	229254	1	40.6441
	ZHAN22-1_SAMN11355745_BIN_00000201	mOTUs	6	296514	1	119871	1	40.4268
	ZHEN22-1_SAMN22703513_BIN_00000074	mOTUs	15	251829	5	101233	1	40.1991
	WANG22-1_SAMN08714533-S033_BIN_00000032	mOTUs	265	706674	8	283372	1	40.0994
	TARA_SAMEA4397910_BIN_00000028	mOTUs	99	331969	27	132772	1	39.9953
	TARA_SAMEA2622391_BIN_00000016	mOTUs	389	808727	58	323148	1	39.9576
	CAOS20-1_SAMN13674978-S018_BIN_00000123	mOTUs	27	307076	11	122199	1	39.7944
	KOPF15-1_SAMEA7422951_BIN_00000158	mOTUs	191	442719	42	175751	1	39.6981
	BPAM22-1_SAMN07482711_BIN_00000027	mOTUs	254	877127	57	347151	1	39.5782
	BUCK21-1_SAMEA6873017_BIN_00000024	mOTUs	7	335500	2	132121	1	39.3803
	TARA_SAMEA4396500_BIN_00000027	mOTUs	253	1227504	22	482129	1	39.2772
	BUCK21-1_SAMEA6872991_BIN_00000004	mOTUs	52	212071	17	82617	1	38.9572
	BAEC19-1_SAMN10404972_BIN_00000105	mOTUs	444	1397297	54	542192	1	38.8029
	KRAE22-1_SAMEA8798235_BIN_00000047	mOTUs	70	288619	21	111963	1	38.7927
	TARA_SAMEA6017376_BIN_00000144	mOTUs	227	705989	14	273673	1	38.7645
	COLL22-1_SAMN16929965_BIN_00000020	mOTUs	419	930365	34	360048	1	38.6997
	BUCK21-1_SAMEA6873016_BIN_00000113	mOTUs	7	340449	2	131572	1	38.6466
	ZHAN22-2_SAMN18200494_BIN_00000126	mOTUs	12	247622	4	95498	1	38.566
	BPAM22-1_SAMN07483527_BIN_00000150	mOTUs	269	534774	30	205683	1	38.4617
	PRIE21-1_SAMEA7670920_BIN_00000183	mOTUs	253	1007753	48	381415	1	37.8481
	TARA_SAMEA2622389_BIN_00000012	mOTUs	253	922311	72	348566	2	37.7927
	SUTE22-1_SAMN10231728_BIN_00000029	mOTUs	107	344382	29	129816	1	37.6953
	KOPF15-1_SAMEA7422986_BIN_00000034	mOTUs	319	667979	23	251460	1	37.6449
	TARA_SAMEA2621423_BIN_00000141	mOTUs	332	703233	35	264658	1	37.6345
	MUNK22-1_SAMEA7428245_BIN_00000065	mOTUs	43	221262	13	82952	1	37.4904
	TARA_SAMEA6052179_BIN_00000166	mOTUs	54	258901	15	96068	1	37.1061
	KRUG19-2_SAMN08778199_BIN_00000056	mOTUs	610	1467780	44	540094	1	36.7967
	KOPF15-1_SAMEA7422987_BIN_00000004	mOTUs	122	636418	15	234151	1	36.792
	TARA_SAMEA5996878_BIN_00000154	mOTUs	394	737478	43	271075	1	36.757
	BAEC19-1_SAMN10404973_BIN_00000236	mOTUs	399	1271021	25	467027	1	36.7442
	TARA_SAMEA4397763_BIN_00000023	mOTUs	538	1175675	22	430320	1	36.602
	SONG20-1_SAMN08290286_BIN_00000005	mOTUs	250	883107	55	320506	1	36.293
	KOPF15-1_SAMEA7422941_BIN_00000160	mOTUs	214	718256	22	259132	1	36.0779
	KIMY16-1_SAMN03945041_BIN_00000001	mOTUs	243	521889	28	188108	1	36.0437
	DLUG22-1_SAMEA5958364_BIN_00000066	mOTUs	241	696111	70	249407	1	35.8286
	KRAE22-1_SAMEA4981773_BIN_00000006	mOTUs	90	277664	23	99089	1	35.6867
	DUNC22-1_SAMN06268367_BIN_00000042	mOTUs	78	364164	24	128543	1	35.2981
	ZHAN22-1_SAMN11355944_BIN_00000247	mOTUs	388	782294	36	272057	1	34.7768
	PRIE21-1_SAMEA7670912_BIN_00000144	mOTUs	133	687602	31	238482	1	34.6831
	TARA_SAMEA6005672_BIN_00000014	mOTUs	312	860382	18	297951	1	34.6301
	COLA18-1_SAMN06267283_BIN_00000108	mOTUs	46	238477	15	82003	1	34.3861
	CAST23-1_SAMN19118240_BIN_00000034	mOTUs	652	1418151	104	487645	1	34.386
	BUCK21-1_SAMEA6872915_BIN_00000095	mOTUs	569	1375835	92	472472	1	34.3407
	TARA_SAMEA2620084_BIN_00000074	mOTUs	383	872117	41	298136	1	34.1853
	BUCK21-1_SAMEA6873003_BIN_00000085	mOTUs	13	565796	2	192874	1	34.089
	DLUG22-1_SAMEA5958359_BIN_00000111	mOTUs	332	1016406	59	345215	1	33.9643
	BUCK21-1_SAMEA6872995_BIN_00000022	mOTUs	64	215260	20	73037	1	33.9297
	KIMY16-1_SAMN03945039_BIN_00000002	mOTUs	283	606033	31	205430	1	33.8975
	BUCK21-1_SAMEA6872749_BIN_00000071	mOTUs	93	281299	25	95004	1	33.7733
[truncated: 869 more rows]

## Sheet: Binning iterations for mOTUs
	Recovery of Mirusviricota environmental genomes (mOTUs)
	2,659 mOTUs bins with signal for the Mirusviricota MCP
	3 iterations were performed to identify contigs affiliated with Mirusviricota
	Total of 2427 Mirusviricota MAGs identified
	BIN_ID	Bin_contigs	Bin_Length	Iteration_01_Mirus_contigs	Iteration_01_Mirus_length	Iteration_02_Mirus_contigs	Iteration_02_Mirus_length	Length_Diff_IT1_IT2	Mirus_contigs_dubbed_cryptic_After_IT02	Length_Mirus_contigs_dubbed_cryptic_After_IT02	Iteration_03_Mirus_cryptic_contigs	Iteration_03_Mirus_cryptic_length	MAG_after_IT01	MAG_after_IT02	MAG_cryptic_after_IT02	MAG_after_IT03	TOTAL_MAG_retrieved
	JING18-1_SAMN07652563-S003_BIN_00000092	12262	60765553	178	1303509	673	4408657	3105148	0	0	0	0	1	0	0	0	1
	TARA_SAMEA5997980_BIN_00000103	27058	52557364	79	425502	253	2150737	1725235	0	0	0	0	1	1	0	0	2
	BUCK21-1_SAMEA6872800_BIN_00000017	16052	49097813	134	523862	446	1635525	1111663	0	0	0	0	1	0	0	0	1
	TARA_SAMEA2189670_BIN_00000154	11498	41872249	65	279126	212	1238005	958879	0	0	0	0	1	1	0	0	2
	BPAM22-1_SAMN07449442_BIN_00000010	2393	6733926	38	446963	107	1312329	865366	0	0	0	0	3	0	0	0	3
	TARA_SAMEA6042074_BIN_00000164	8470	15408816	38	197516	208	1027043	829527	0	0	0	0	1	0	0	0	1
	TARA_SAMEA2619607_BIN_00000001	2467	10518048	107	671265	228	1452268	781003	0	0	0	0	1	0	0	0	1
	KOPF15-1_SAMEA7392446_BIN_00000201	4709	17390762	60	304288	221	1022053	717765	0	0	0	0	1	1	0	0	2
	TARA_SAMEA6003996_BIN_00000263	5006	10860462	24	120251	120	758477	638226	0	0	0	0	1	1	0	0	2
	TARA_SAMEA6031518_BIN_00000127	6043	12148213	25	146936	103	707951	561015	0	0	0	0	1	0	0	0	1
	KAVA23-1_SAMEA14109804_BIN_00000026	5671	18387081	267	1146654	394	1632188	485534	0	0	0	0	1	0	0	0	1
	TARA_SAMEA6042056_BIN_00000112	2730	5966424	25	99143	100	583547	484404	0	0	0	0	1	0	0	0	1
	BPAM22-1_SAMN07482786_BIN_00000051	3054	7044608	22	110604	107	592917	482313	0	0	0	0	1	1	0	0	2
	SIER19-1_SAMEA4692734_BIN_00000049	8157	15235861	21	92044	83	553306	461262	0	0	0	0	1	0	0	0	1
	TARA_SAMEA2591128_BIN_00000032	1728	5703632	95	530718	139	987835	457117	0	0	0	0	1	0	0	0	1
	BPAM22-1_SAMN07482787_BIN_00000009	2922	6585786	16	56569	89	484356	427787	0	0	0	0	1	1	0	0	2
	GLAS20-1_SAMN13567151_BIN_00000001	7828	12677355	21	119287	71	537835	418548	0	0	0	0	2	0	0	0	2
	MEHR18-1_SAMN03444909_BIN_00000102	40	448903	0	0	22	367418	367418	0	0	0	0	0	1	0	0	1
	KAVA23-1_SAMEA14109810_BIN_00000005	14328	41521447	248	972631	354	1335946	363315	0	0	0	0	1	0	0	0	1
	TARA_SAMEA6053336_BIN_00000338	3581	7892953	8	54561	58	406255	351694	0	0	0	0	1	0	0	0	1
	COLL22-1_SAMN16930090_BIN_00000012	445	1579086	28	189025	96	526628	337603	0	0	0	0	1	2	0	0	3
	TARA_SAMEA5996878_BIN_00000177	5389	11527032	22	786995	58	1122461	335466	0	0	0	0	1	0	0	0	1
	WANG22-1_SAMN08714628-S001_BIN_00000390	18675	33923270	16	105896	62	432323	326427	0	0	0	0	1	1	0	0	2
	NOWI19-1_SAMN10351037_BIN_00000021	25	404717	0	0	19	321725	321725	0	0	0	0	0	1	0	0	1
	TARA_SAMEA4397240_BIN_00000033	1888	7441829	29	419237	52	736122	316885	0	0	0	0	1	0	0	0	1
	TARA_SAMEA6055069_BIN_00000137	7051	12010918	19	91684	67	404989	313305	0	0	0	0	1	0	0	0	1
	KOPF15-1_SAMEA7422951_BIN_00000100	99	602047	10	154323	28	464346	310023	0	0	0	0	1	0	0	0	1
	TARA_SAMEA2622230_BIN_00000001	1568	6050898	78	435106	152	740986	305880	0	0	0	0	1	0	0	0	1
	NOWI19-1_SAMN10351067_BIN_00000128	28	421877	7	74878	21	348451	273573	0	0	0	0	1	0	0	0	1
	KOPF15-1_SAMEA7422952_BIN_00000045	40	501212	10	174601	20	444665	270064	0	0	0	0	1	0	0	0	1
	KOBI21-1_SAMD00232171_BIN_00000012	46	454720	22	187294	45	451854	264560	0	0	0	0	1	0	0	0	1
	SEON22-1_SAMN23460444_BIN_00000164	20	325886	0	0	15	264375	264375	0	0	0	0	0	1	0	0	1
	TARA_SAMEA4397474_BIN_00000072	659	4071297	0	0	17	263608	263608	0	0	0	0	0	1	0	0	1
	TARA_SAMEA6036610_BIN_00000173	5207	9116013	0	0	59	263355	263355	0	0	0	0	0	1	0	0	1
	DLUG22-1_SAMEA5958360_BIN_00000050	6488	9544472	133	613147	200	874236	261089	0	0	0	0	1	1	0	0	2
	BPAM22-1_SAMN07482789_BIN_00000004	1866	3813198	0	0	57	256332	256332	0	0	0	0	0	2	0	0	2
	TARA_SAMEA5996789_BIN_00000007	159	977193	35	346133	66	601136	255003	0	0	0	0	2	0	0	0	2
	SOLA22-1_SAMEA7060533_BIN_00000173	49	350856	0	0	28	254613	254613	0	0	0	0	0	1	0	0	1
	BUCK21-1_SAMEA6872775_BIN_00000052	1552	13611715	0	0	34	250413	250413	0	0	0	0	0	2	0	0	2
	TARA_SAMEA6000809_BIN_00000061	2043	2955867	8	137840	19	387856	250016	0	0	0	0	1	0	0	0	1
	NOWI19-1_SAMN09201605_BIN_00000046	52	340528	0	0	31	247398	247398	0	0	0	0	0	1	0	0	1
	TARA_SAMEA6000296_BIN_00000016	3453	5488877	30	115373	62	360315	244942	0	0	0	0	1	1	0	0	2
	TARA_SAMEA5996789_BIN_00000014	8653	26011523	9	51286	55	295650	244364	0	0	0	0	1	2	0	0	3
	TARA_SAMEA6050794_BIN_00000009	3379	6139969	0	0	32	243564	243564	0	0	0	0	0	1	0	0	1
	ZHAN22-1_SAMN11355745_BIN_00000069	14	307392	0	0	9	238857	238857	0	0	0	0	0	1	0	0	1
	NOWI19-1_SAMN10351036_BIN_00000024	1871	4447455	0	0	27	237927	237927	0	0	0	0	0	2	0	0	2
	SOLA22-1_SAMEA7060529_BIN_00000105	19701	59320972	81	318734	140	551593	232859	0	0	0	0	1	0	0	0	1
	NOWI19-1_SAMN10350894_BIN_00000014	22	431695	3	78257	14	308155	229898	0	0	0	0	1	0	0	0	1
	TARA_SAMEA6021921_BIN_00000187	5766	10454970	9	81812	47	309390	227578	0	0	0	0	1	1	0	0	2
	KRUG19-1_SAMN06264411_BIN_00000086	42	501633	11	187176	26	413084	225908	0	0	0	0	1	0	0	0	1
	SOLA22-1_SAMEA7060520_BIN_00000109	32	431306	7	91083	25	313741	222658	0	0	0	0	1	0	0	0	1
	SOLA22-1_SAMEA7060528_BIN_00000103	22047	66819623	89	312254	145	534278	222024	0	0	0	0	1	0	0	0	1
	KOPF15-1_SAMEA7422985_BIN_00000041	2510	4479115	52	290368	95	510965	220597	0	0	0	0	1	0	0	0	1
	KRUG19-1_SAMN06264398_BIN_00000005	45	401926	5	78686	19	292164	213478	0	0	0	0	1	0	0	0	1
	KOPF15-1_SAMEA7422977_BIN_00000040	28	380353	4	63296	18	276357	213061	0	0	0	0	1	0	0	0	1
	TARA_SAMEA5998334_BIN_00000057	3861	6297344	0	0	20	210104	210104	0	0	0	0	0	1	0	0	1
	KOPF15-1_SAMEA7422955_BIN_00000051	986	2816704	15	200190	46	409279	209089	0	0	0	0	2	0	0	0	2
	SOLA22-1_SAMEA7060531_BIN_00000180	48	439276	10	121475	32	330186	208711	0	0	0	0	1	0	0	0	1
	BPAM22-1_SAMN07483524_BIN_00000043	1082	3729173	17	68363	29	276058	207695	0	0	0	0	1	0	0	0	1
	KOPF15-1_SAMEA7422972_BIN_00000160	27	381436	5	82998	18	289418	206420	0	0	0	0	1	0	0	0	1
	HARO18-2_SAMN10839330_BIN_00000199	112	498523	10	98552	22	303005	204453	0	0	0	0	1	0	0	0	1
	NOWI19-1_SAMN09202070_BIN_00000043	49	375565	8	83440	36	287447	204007	0	0	0	0	1	0	0	0	1
	NOWI19-1_SAMN10351067_BIN_00000036	22	415706	3	95928	13	297960	202032	0	0	0	0	1	0	0	0	1
	SOLA22-1_SAMEA7060521_BIN_00000055	44	454246	9	124713	27	325831	201118	0	0	0	0	1	0	0	0	1
	MEHR18-1_SAMN03444948_BIN_00000088	44	433674	9	93341	26	294130	200789	0	0	0	0	1	0	0	0	1
	HARO18-2_SAMN05992383_BIN_00000069	32	378173	10	112801	23	313385	200584	0	0	0	0	1	0	0	0	1
	NOWI19-1_SAMN09201451_BIN_00000065	68	379870	0	0	30	198961	198961	0	0	0	0	0	1	0	0	1
	SOLA22-1_SAMEA7060525_BIN_00000346	85	368186	0	0	27	198944	198944	0	0	0	0	0	1	0	0	1
	TARA_SAMEA5998363_BIN_00000213	5378	9295675	15	51304	38	249250	197946	0	0	0	0	1	0	0	0	1
	NOWI19-1_SAMN10351092_BIN_00000077	44	384796	7	70565	27	266760	196195	0	0	0	0	1	0	0	0	1
	KOPF15-1_SAMEA7422970_BIN_00000090	27	388598	5	93846	17	289120	195274	0	0	0	0	1	0	0	0	1
	COLA18-1_SAMN06267289_BIN_00000136	26	303236	0	0	14	192389	192389	0	0	0	0	0	1	0	0	1
	BPAM22-1_SAMN07483230_BIN_00000071	1409	2839264	0	0	30	191692	191692	0	0	0	0	0	1	0	0	1
	NOWI19-1_SAMN09201536_BIN_00000049	62	311429	0	0	32	190947	190947	0	0	0	0	0	1	0	0	1
	BUCK21-1_SAMEA6872910_BIN_00000085	35	481260	9	226098	23	415810	189712	0	0	0	0	1	0	0	0	1
	COLA18-1_SAMN06267279_BIN_00000092	35	325114	0	0	17	189397	189397	0	0	0	0	0	1	0	0	1
	SOLA22-1_SAMEA7060522_BIN_00000147	109	651871	12	109164	30	297787	188623	0	0	0	0	1	0	0	0	1
	NOWI19-1_SAMN10351091_BIN_00000072	28	289170	0	0	17	188312	188312	0	0	0	0	0	1	0	0	1
	KAVA23-1_SAMEA14109811_BIN_00000068	6021	16019640	127	524787	168	711816	187029	0	0	0	0	1	0	0	0	1
	NOWI19-1_SAMN09201441_BIN_00000027	32	404020	5	86016	18	271587	185571	0	0	0	0	1	0	0	0	1
	TARA_SAMEA6035544_BIN_00000244	27	354167	0	0	12	183851	183851	0	0	0	0	0	1	0	0	1
	KOPF15-1_SAMEA7422941_BIN_00000160	214	718256	7	75626	22	259132	183506	0	0	0	0	1	0	0	0	1
	KOPF15-1_SAMEA7422969_BIN_00000052	29	381184	5	82843	17	266137	183294	0	0	0	0	1	0	0	0	1
	KOPF15-1_SAMEA7422963_BIN_00000134	27	374593	4	71182	16	254352	183170	0	0	0	0	1	0	0	0	1
	NOWI19-1_SAMN10350899_BIN_00000091	35	395115	8	116779	24	299161	182382	0	0	0	0	1	0	0	0	1
	TARA_SAMEA6000676_BIN_00000096	7960	11899256	24	264091	55	446427	182336	0	0	0	0	1	1	0	0	2
	TARA_SAMEA4396427_BIN_00000021	1691	6440548	68	319460	100	501692	182232	0	0	0	0	2	0	0	0	2
	TARA_SAMEA4397435_BIN_00000002	2720	9471342	0	0	31	181525	181525	0	0	0	0	0	1	0	0	1
	NOWI19-1_SAMN09201441_BIN_00000026	56	338990	10	61252	37	242537	181285	0	0	0	0	1	0	0	0	1
	KOPF15-1_SAMEA7392458_BIN_00000048	796	4443556	39	367119	51	548365	181246	0	0	0	0	1	1	0	0	2
	KOPF15-1_SAMEA7422968_BIN_00000019	32	395386	6	99721	16	280385	180664	0	0	0	0	1	0	0	0	1
	BUCK21-1_SAMEA6872873_BIN_00000047	102	765218	42	507076	66	687641	180565	0	0	0	0	1	0	0	0	1
	KOPF15-1_SAMEA7422942_BIN_00000107	17	340796	4	101647	13	280791	179144	0	0	0	0	1	0	0	0	1
	KRUG19-2_SAMN08778200_BIN_00000156	4892	8649906	0	0	37	179137	179137	0	0	0	0	0	1	0	0	1
	NOWI19-1_SAMN09201603_BIN_00000036	23	388504	7	143974	17	321279	177305	0	0	0	0	1	0	0	0	1
	BUCK21-1_SAMEA6872821_BIN_00000004	85	564053	11	54061	34	229254	175193	0	0	0	0	1	0	0	0	1
	SUNY21-1_SAMEA6942736_BIN_00000192	20	337823	5	100638	15	274750	174112	0	0	0	0	1	0	0	0	1
	NOWI19-1_SAMN10350894_BIN_00000081	56	318188	9	60355	37	234404	174049	0	0	0	0	1	0	0	0	1
	COLA18-1_SAMN06267286_BIN_00000041	26	314173	0	0	12	172921	172921	0	0	0	0	0	1	0	0	1
	LIAN20-1_SAMN11649448_BIN_00000025	25	383441	8	181545	23	353123	171578	0	0	0	0	1	0	0	0	1
	NOWI19-1_SAMN09201847_BIN_00000073	74	303995	0	0	34	170894	170894	0	0	0	0	0	1	0	0	1
	NOWI19-1_SAMN10351355_BIN_00000083	39	368551	8	98023	26	268326	170303	0	0	0	0	1	0	0	0	1
	POHA15-1_SAMEA2555027_BIN_00000002	80	518893	10	117496	25	287591	170095	0	0	0	0	1	0	0	0	1
	ASPL16-1_SAMN05150081_BIN_00000049	110	419750	23	123123	55	292923	169800	0	0	0	0	1	0	0	0	1
	SUNY21-1_SAMEA6942735_BIN_00000300	1655	6116337	0	0	22	169268	169268	0	0	0	0	0	1	0	0	1
	NOWI19-1_SAMN09201440_BIN_00000090	22	400975	7	152034	17	316277	164243	0	0	0	0	1	0	0	0	1
	WANG22-1_SAMN08714535-S011_BIN_00000110	40	407692	8	114908	23	278474	163566	0	0	0	0	1	0	0	0	1
	TARA_SAMEA5996880_BIN_00000024	14156	18691834	12	82433	33	245492	163059	0	0	0	0	1	0	0	0	1
	BUCK21-1_SAMEA6872849_BIN_00000031	98	665582	41	311087	64	473965	162878	0	0	0	0	1	0	0	0	1
	SIER19-1_SAMEA104210873_BIN_00000135	3454	7438726	20	78172	38	240300	162128	0	0	0	0	1	0	0	0	1
	KAVA23-1_SAMEA14109784_BIN_00000165	1886	4104755	82	346423	114	508381	161958	0	0	0	0	1	0	0	0	1
	HAWL17-1_SAMN05224532_BIN_00000175	35	413490	12	192947	22	353216	160269	0	0	0	0	1	0	0	0	1
	TARA_SAMEA5997638_BIN_00000097	1038	2767181	14	116784	27	277039	160255	0	0	0	0	1	0	0	0	1
	KOPF15-1_SAMEA7422967_BIN_00000118	26	356681	6	127760	15	286839	159079	0	0	0	0	1	0	0	0	1
	KOPF15-1_SAMEA7392481_BIN_00000078	51	279600	0	0	27	157163	157163	0	0	0	0	0	1	0	0	1
	TARA_SAMEA2620084_BIN_00000077	430	1240836	40	354057	55	510730	156673	0	0	0	0	1	1	0	0	2
	NOWI19-1_SAMN09201850_BIN_00000062	62	386707	14	93964	43	250500	156536	0	0	0	0	1	0	0	0	1
	NOWI19-1_SAMN09201686_BIN_00000018	39	380440	11	116368	26	272554	156186	0	0	0	0	1	0	0	0	1
	SIER19-1_SAMEA4692735_BIN_00000210	5294	9180514	7	61617	34	217552	155935	0	0	0	0	1	0	0	0	1
	KOPF15-1_SAMEA3275487_BIN_00000005	55	319324	0	0	22	155931	155931	0	0	0	0	0	1	0	0	1
	COLL22-1_SAMN16930022_BIN_00000029	68	369790	13	99452	35	252779	153327	0	0	0	0	1	0	0	0	1
	TARA_SAMEA5996878_BIN_00000262	1653	2715677	8	109356	24	262229	152873	0	0	0	0	1	0	0	0	1
	BUCK21-1_SAMEA6872808_BIN_00000006	58	449901	15	198583	27	349665	151082	0	0	0	0	1	0	0	0	1
	TARA_SAMEA2619548_BIN_00000083	27	370960	14	220320	27	370960	150640	0	0	0	0	1	0	0	0	1
	BPAM22-1_SAMN07483525_BIN_00000107	2686	5480918	9	51137	36	201737	150600	0	0	0	0	1	0	0	0	1
	BUCK21-1_SAMEA6872849_BIN_00000014	38	405044	14	210316	26	360435	150119	0	0	0	0	1	0	0	0	1
	KOPF15-1_SAMEA7422952_BIN_00000012	80	346762	21	110043	50	258324	148281	0	0	0	0	1	0	0	0	1
	DLUG22-1_SAMEA5958359_BIN_00000080	31	342044	14	160848	25	308196	147348	0	0	0	0	1	0	0	0	1
	BPAM22-1_SAMN07483509_BIN_00000035	37	428381	22	263875	33	410562	146687	0	0	0	0	1	0	0	0	1
	PRIE21-1_SAMEA7670910_BIN_00000151	79	463150	12	93280	30	238848	145568	0	0	0	0	1	0	0	0	1
	TARA_SAMEA2621221_BIN_00000090	44	319723	18	137492	33	281472	143980	0	0	0	0	1	0	0	0	1
	SOLA22-1_SAMEA7060519_BIN_00000223	90	293566	0	0	37	143924	143924	0	0	0	0	0	1	0	0	1
	BUCK21-1_SAMEA6872852_BIN_00000059	47	394492	22	201309	37	345095	143786	0	0	0	0	1	0	0	0	1
	BUCK21-1_SAMEA6872919_BIN_00000158	1148	4165018	2	85845	12	228990	143145	0	0	0	0	1	1	0	0	2
	SOLA22-1_SAMEA7060539_BIN_00000068	65	231425	0	0	37	143105	143105	0	0	0	0	0	1	0	0	1
	TARA_SAMEA2619548_BIN_00000085	49	364814	17	184721	30	327411	142690	0	0	0	0	1	0	0	0	1
	WILS17-1_SAMN07224121_BIN_00000031	2649	8384865	0	0	35	142454	142454	0	0	0	0	0	1	0	0	1
	SIER19-1_SAMEA4692679_BIN_00000070	3794	8883803	0	0	11	142261	142261	0	0	0	0	0	1	0	0	1
	BPAM22-1_SAMN07482711_BIN_00000027	254	877127	37	205663	57	347151	141488	0	0	0	0	1	0	0	0	1
	SIER19-1_SAMEA4692679_BIN_00000002	5383	10803676	0	0	24	140228	140228	0	0	0	0	0	1	0	0	1
	BUCK21-1_SAMEA6872822_BIN_00000030	87	540473	14	89791	35	229695	139904	0	0	0	0	1	0	0	0	1
	NOWI19-1_SAMN10351091_BIN_00000004	66	283615	0	0	27	139829	139829	0	0	0	0	0	1	0	0	1
	SOLA22-1_SAMEA7060529_BIN_00000151	15975	63398092	35	148965	61	288414	139449	0	0	0	0	1	0	0	0	1
	TARA_SAMEA6006780_BIN_00000138	2446	6271698	7	131553	25	270766	139213	0	0	0	0	1	1	0	0	2
	BUCK21-1_SAMEA6872848_BIN_00000096	3301	5535562	43	189300	82	328490	139190	0	0	0	0	1	0	0	0	1
	WANG22-1_SAMN08714533-S036_BIN_00000030	9	320713	2	166753	6	305565	138812	0	0	0	0	1	0	0	0	1
	TARA_SAMEA6039731_BIN_00000079	27	422606	8	170300	18	308104	137804	0	0	0	0	1	0	0	0	1
	BPAM22-1_SAMN07483064_BIN_00000077	46	266598	0	0	20	137263	137263	0	0	0	0	0	1	0	0	1
	KRAE22-1_SAMEA7614310_BIN_00000016	24	226387	13	89984	24	226387	136403	0	0	0	0	1	0	0	0	1
	GLAS20-1_SAMN13567157_BIN_00000076	5750	8458393	0	0	30	132194	132194	0	0	0	0	0	1	0	0	1
	KRUG19-1_SAMN03169776_BIN_00000049	46	366091	19	170461	35	301692	131231	0	0	0	0	1	0	0	0	1
	YUYA23-1_SAMN37110678_BIN_00000043	17	282762	0	0	6	131043	131043	0	0	0	0	0	1	0	0	1
	TARA_SAMEA2621044_BIN_00000046	71	298890	20	96057	42	226754	130697	0	0	0	0	1	0	0	0	1
	NOWI19-1_SAMN09201302_BIN_00000094	56	326722	10	89648	32	218861	129213	0	0	0	0	1	0	0	0	1
	SOLA22-1_SAMEA7060525_BIN_00000270	1169	3200547	9	145134	25	273862	128728	0	0	0	0	1	0	0	0	1
	WANG22-1_SAMN08714533-S035_BIN_00000038	69	355597	13	93100	31	221804	128704	0	0	0	0	1	0	0	0	1
	SIER19-1_SAMEA104210869_BIN_00000070	23	374759	8	156879	15	285021	128142	0	0	0	0	1	0	0	0	1
	NOWI19-1_SAMN09202067_BIN_00000011	54	325368	8	65747	30	192856	127109	0	0	0	0	1	0	0	0	1
	KAVA23-1_SAMEA14109804_BIN_00000033	450	2133887	234	1494387	268	1621289	126902	0	0	0	0	1	0	0	0	1
	YUYA23-1_SAMN37110730_BIN_00000076	9	284967	0	0	4	126844	126844	0	0	0	0	0	1	0	0	1
	BUCK21-1_SAMEA6872872_BIN_00000071	54	415514	21	243116	37	369836	126720	0	0	0	0	1	0	0	0	1
	BPAM22-1_SAMN07483504_BIN_00000020	77	462354	29	254318	48	380965	126647	0	0	0	0	1	0	0	0	1
	BUCK21-1_SAMEA6872871_BIN_00000031	89	467126	24	221667	45	348091	126424	0	0	0	0	1	0	0	0	1
	KAVA23-1_SAMEA14109804_BIN_00000027	3597	8511081	45	151053	85	277211	126158	0	0	0	0	1	0	0	0	1
	YUYA23-1_SAMN37110679_BIN_00000062	7	280853	0	0	3	126018	126018	0	0	0	0	0	1	0	0	1
	KRUG19-2_SAMN08776802_BIN_00000201	3736	9371873	0	0	20	125809	125809	0	0	0	0	0	1	0	0	1
	KOPF15-1_SAMEA7422976_BIN_00000009	24	381352	5	122369	14	247244	124875	0	0	0	0	1	0	0	0	1
	MEHR18-2_SAMN08331104_BIN_00000221	39	291633	21	149628	36	274075	124447	0	0	0	0	1	0	0	0	1
	BUCK21-1_SAMEA6872977_BIN_00000033	27	305802	13	171988	25	296035	124047	0	0	0	0	1	0	0	0	1
	ALNE20-1_SAMEA6236687_BIN_00000046	72	283927	22	102613	48	226361	123748	0	0	0	0	1	0	0	0	1
	BPAM22-1_SAMN07483284_BIN_00000029	59	377796	15	145172	32	268722	123550	0	0	0	0	1	0	0	0	1
	TARA_SAMEA2622628_BIN_00000089	846	3251295	79	425812	100	548929	123117	0	0	0	0	2	0	0	0	2
	ZHAN22-1_SAMN11355745_BIN_00000065	4	315751	1	112505	3	234754	122249	0	0	0	0	1	0	0	0	1
	BUCK21-1_SAMEA6872872_BIN_00000018	27	328734	13	191022	22	310098	119076	0	0	0	0	1	0	0	0	1
	NOWI19-1_SAMN09201683_BIN_00000071	52	298654	10	91241	32	210140	118899	0	0	0	0	1	0	0	0	1
	KRAE22-1_SAMEA7614192_BIN_00000058	13	385403	5	218575	10	337434	118859	0	0	0	0	1	0	0	0	1
	BUCK21-1_SAMEA6872911_BIN_00000066	45	332497	18	176583	34	294642	118059	0	0	0	0	1	0	0	0	1
	HEVR20-1_SAMEA6263976_BIN_00000035	35	260902	15	121498	27	239367	117869	0	0	0	0	1	0	0	0	1
	TARA_SAMEA6036550_BIN_00000037	29	273372	0	0	12	117159	117159	0	0	0	0	0	1	0	0	1
	NOWI19-1_SAMN09201537_BIN_00000013	59	332056	15	101449	33	218041	116592	0	0	0	0	1	0	0	0	1
	WANG22-1_SAMN08714533-S033_BIN_00000032	265	706674	2	166948	8	283372	116424	0	0	0	0	1	0	0	0	1
	NOWI19-1_SAMN10351036_BIN_00000033	51	372657	6	95208	24	211349	116141	0	0	0	0	1	0	0	0	1
	MEHR18-1_SAMN03444961_BIN_00000229	72	381766	14	100844	31	215815	114971	0	0	0	0	1	0	0	0	1
	TARA_SAMEA6042488_BIN_00000005	1556	2943463	10	77551	37	192140	114589	0	0	0	0	1	1	0	0	2
	SOLA22-1_SAMEA7060527_BIN_00000085	20141	47627105	37	123568	67	237251	113683	0	0	0	0	1	0	0	0	1
	TARA_SAMEA4397516_BIN_00000140	1653	5661819	21	76042	45	189636	113594	0	0	0	0	1	0	0	0	1
	KRUG19-2_SAMN08776908_BIN_00000110	67	322769	15	91153	36	203967	112814	0	0	0	0	1	0	0	0	1
	PRIE21-1_SAMEA7670912_BIN_00000096	256	1240973	42	247038	57	359281	112243	0	0	0	0	1	1	0	0	2
	TARA_SAMEA6036610_BIN_00000080	33	222853	0	0	15	111305	111305	0	0	0	0	0	1	0	0	1
	TARA_SAMEA2621216_BIN_00000037	59	274793	25	120298	44	231328	111030	0	0	0	0	1	0	0	0	1
	TARA_SAMEA6041658_BIN_00000123	41	225755	0	0	18	110558	110558	0	0	0	0	0	1	0	0	1
	BUCK21-1_SAMEA6872911_BIN_00000062	83	613025	52	437471	69	546956	109485	0	0	0	0	1	0	0	0	1
	BUCK21-1_SAMEA6872848_BIN_00000010	108	434259	43	228378	69	335389	107011	0	0	0	0	1	0	0	0	1
	BPAM22-1_SAMN08953213_BIN_00000033	66	462372	26	183471	38	290463	106992	0	0	0	0	1	0	0	0	1
	MEHR18-2_SAMN08331096_BIN_00000202	21	409969	7	219755	13	325957	106202	0	0	0	0	1	0	0	0	1
	SHAF22-1_SAMEA7723672_BIN_00000021	43	226184	0	0	20	105393	105393	0	0	0	0	0	1	0	0	1
	TARA_SAMEA4397712_BIN_00000016	1632	5688343	70	580031	95	684998	104967	0	0	0	0	1	1	0	0	2
	TARA_SAMEA2621082_BIN_00000012	98	296343	24	103904	51	208743	104839	0	0	0	0	1	0	0	0	1
	KRAE22-1_SAMEA8798265_BIN_00000026	31	320376	9	124224	19	228693	104469	0	0	0	0	1	0	0	0	1
	TARA_SAMEA6008204_BIN_00000029	219	463033	0	0	11	104451	104451	0	0	0	0	0	1	0	0	1
	BPAM22-1_SAMN07482905_BIN_00000079	3097	5226993	19	122210	42	226626	104416	0	0	0	0	1	1	0	0	2
	BUCK21-1_SAMEA6872870_BIN_00000069	33	426358	13	297882	25	402001	104119	0	0	0	0	1	0	0	0	1
	BPAM22-1_SAMN08219315_BIN_00000113	166	638668	40	353983	55	458072	104089	0	0	0	0	1	0	0	0	1
	WIND23-1_Gp0561257-S001_BIN_00000180	11	377919	2	161152	7	265116	103964	0	0	0	0	1	0	0	0	1
	BUCK21-1_SAMEA6872874_BIN_00000042	22	401825	14	264091	20	367897	103806	0	0	0	0	1	0	0	0	1
	BUCK21-1_SAMEA6872802_BIN_00000028	56	337852	24	193766	40	296956	103190	0	0	0	0	1	0	0	0	1
	CAST23-1_SAMN19118243_BIN_00000028	52	269821	19	115631	32	218025	102394	0	0	0	0	1	0	0	0	1
	CAST23-2_SAMN12109738_BIN_00000029	45	255867	19	115631	32	218025	102394	0	0	0	0	1	0	0	0	1
	KRAE22-1_SAMEA8798242_BIN_00000103	19	287801	8	165008	16	266542	101534	0	0	0	0	1	0	0	0	1
	HUGE15-1_SAMN03351360_BIN_00000001	154	545106	31	240188	46	341494	101306	0	0	0	0	1	0	0	0	1
	BUCK21-1_SAMEA6872872_BIN_00000077	13	441252	6	322355	12	423583	101228	0	0	0	0	1	0	0	0	1
	WANG22-1_SAMN08714533-S037_BIN_00000032	17	334025	4	183870	10	285093	101223	0	0	0	0	1	0	0	0	1
	BPAM22-1_SAMN07482955_BIN_00000047	61	354436	25	189159	40	290306	101147	0	0	0	0	1	0	0	0	1
	NOWI19-1_SAMN09201535_BIN_00000001	63	318210	11	88601	31	189499	100898	0	0	0	0	1	0	0	0	1
	LARK21-1_SAMN15782438_BIN_00000009	202	626934	22	111229	45	211264	100035	0	0	0	0	1	0	0	0	1
	KOPF15-1_SAMEA7392437_BIN_00000036	22	201880	0	0	9	100019	100019	0	0	0	0	0	1	0	0	1
	BPAM22-1_SAMN07452649_BIN_00000033	332	1062359	194	705955	219	805843	99888	0	0	0	0	1	0	0	0	1
	WANG22-1_SAMN08714628-S001_BIN_00000089	36	329676	18	213769	31	313214	99445	0	0	0	0	1	0	0	0	1
	BUCK21-1_SAMEA6872800_BIN_00000005	108	417757	29	178546	44	277882	99336	0	0	0	0	1	0	0	0	1
	BUCK21-1_SAMEA6872890_BIN_00000020	23	375385	12	228098	18	326803	98705	0	0	0	0	1	0	0	0	1
	SOLA22-1_SAMEA7060530_BIN_00000037	139	389479	14	63063	38	161241	98178	0	0	0	0	1	0	0	0	1
	TARA_SAMEA4396431_BIN_00000012	4086	5301154	38	178077	60	276034	97957	0	0	0	0	1	0	0	0	1
	KOPF15-1_SAMEA7392479_BIN_00000013	1268	7878025	9	93531	27	191323	97792	0	0	0	0	1	1	0	0	2
	BPAM22-1_SAMN07483347_BIN_00000008	82	644677	45	497985	59	595765	97780	0	0	0	0	1	0	0	0	1
	BPAM22-1_SAMN07482689_BIN_00000013	514	1841140	253	1123479	276	1221125	97646	0	0	0	0	1	0	0	0	1
	BPAM22-1_SAMN08219315_BIN_00000143	5219	10171860	0	0	23	97513	97513	0	0	0	0	0	1	0	0	1
	BUCK21-1_SAMEA6872841_BIN_00000009	46	375508	22	223572	36	320973	97401	0	0	0	0	1	0	0	0	1
	BUCK21-1_SAMEA6872863_BIN_00000078	147	485471	49	230618	67	327787	97169	0	0	0	0	1	0	0	0	1
	MUNK22-1_SAMEA4777387_BIN_00000099	33	227915	14	98868	26	195869	97001	0	0	0	0	1	0	0	0	1
	TARA_SAMEA5996789_BIN_00000025	44	302859	23	196495	40	293376	96881	0	0	0	0	1	0	0	0	1
	CAST23-1_SAMN19118240_BIN_00000039	44	226605	17	95940	31	192541	96601	0	0	0	0	1	0	0	0	1
	CAST23-2_SAMN12109735_BIN_00000036	46	230212	17	95940	31	192541	96601	0	0	0	0	1	0	0	0	1
	BUCK21-1_SAMEA6872849_BIN_00000008	120	521352	56	313680	79	410033	96353	0	0	0	0	1	0	0	0	1
	SONG20-1_SAMN08290287_BIN_00000117	428	1289837	0	0	6	96306	96306	0	0	0	0	0	1	0	0	1
	KAVA23-1_SAMEA14109794_BIN_00000017	455	1793618	194	1149883	214	1246134	96251	0	0	0	0	1	0	0	0	1
	KOPF15-1_SAMEA7392444_BIN_00000026	560	2037555	0	0	25	96179	96179	0	0	0	0	0	1	0	0	1
	TARA_SAMEA5996819_BIN_00000024	34	353170	22	254724	33	350852	96128	0	0	0	0	1	0	0	0	1
	TARA_SAMEA6052179_BIN_00000166	54	258901	0	0	15	96068	96068	0	0	0	0	0	1	0	0	1
	BUCK21-1_SAMEA6873003_BIN_00000026	48	369590	0	0	12	95842	95842	0	0	0	0	0	1	0	0	1
	BUCK21-1_SAMEA6872823_BIN_00000031	65	577643	26	408439	42	503775	95336	0	0	0	0	1	0	0	0	1
	BUCK21-1_SAMEA6872749_BIN_00000071	93	281299	0	0	25	95004	95004	0	0	0	0	0	1	0	0	1
	BUCK21-1_SAMEA6872915_BIN_00000043	111	581222	53	376968	68	470523	93555	0	0	0	0	1	0	0	0	1
	KRUG19-2_SAMN08778201_BIN_00000153	2804	7305748	0	0	15	93218	93218	0	0	0	0	0	1	0	0	1
	TARA_SAMEA2621839_BIN_00000008	3439	6004711	0	0	10	92956	92956	0	0	0	0	0	1	0	0	1
	MEHR18-2_SAMN08331106_BIN_00000201	986	3708061	28	177770	48	270226	92456	0	0	0	0	1	1	0	0	2
	HEVR20-1_SAMEA6263983_BIN_00000057	34	231187	14	107678	27	199760	92082	0	0	0	0	1	0	0	0	1
	LIAN20-1_SAMN11649448_BIN_00000104	26	279546	11	169757	22	261738	91981	0	0	0	0	1	0	0	0	1
	TARA_SAMEA6043808_BIN_00000121	55	348648	35	242301	48	334188	91887	0	0	0	0	1	0	0	0	1
	BUCK21-1_SAMEA6872913_BIN_00000167	871	3485380	24	270968	40	362493	91525	0	0	0	0	1	1	0	0	2
	SOLA22-1_SAMEA7060508_BIN_00000230	2100	4790964	0	0	15	91125	91125	0	0	0	0	0	1	0	0	1
	HEVR20-1_SAMEA6263974_BIN_00000012	38	208300	15	87151	29	177771	90620	0	0	0	0	1	0	0	0	1
	COEL20-1_SAMN07406980_BIN_00000004	36	303601	20	194765	27	285217	90452	0	0	0	0	1	0	0	0	1
	JEGO21-1_SAMEA7725452_BIN_00000018	162	939174	6	69470	16	159647	90177	0	0	0	0	1	1	0	0	2
	KOPF15-1_SAMEA7392481_BIN_00000103	47	401914	32	304827	44	394255	89428	0	0	0	0	1	0	0	0	1
	SIER19-1_SAMEA4692738_BIN_00000139	5726	9949590	23	81771	43	171089	89318	0	0	0	0	1	0	0	0	1
	SCHU20-1_SAMEA5756316-S002_BIN_00000107	49	296773	14	141043	31	230070	89027	0	0	0	0	1	0	0	0	1
	GLAS20-1_SAMN13567151_BIN_00000024	50	411123	36	319909	49	408917	89008	0	0	0	0	1	0	0	0	1
	TAOJ22-1_SAMN27365858_BIN_00000332	49	318189	12	103825	26	192803	88978	0	0	0	0	1	0	0	0	1
	BUCK21-1_SAMEA6872936_BIN_00000068	269	742481	83	351136	107	439992	88856	0	0	0	0	1	0	0	0	1
	WANG22-1_SAMN08714533-S032_BIN_00000022	130	496580	18	118358	34	206842	88484	0	0	0	0	1	0	0	0	1
	BUCK21-1_SAMEA6872871_BIN_00000065	36	350235	16	213846	28	302272	88426	0	0	0	0	1	0	0	0	1
	MEHR18-2_SAMN08331096_BIN_00000344	1878	7273565	66	280814	92	369139	88325	0	0	0	0	1	0	0	0	1
	COLL22-1_SAMN16930078_BIN_00000054	31	304123	18	201356	26	289494	88138	0	0	0	0	1	0	0	0	1
	WANG22-1_SAMN08714533-S034_BIN_00000023	104	371730	15	85282	32	173299	88017	0	0	0	0	1	0	0	0	1
	BUCK21-1_SAMEA6872906_BIN_00000057	237	2945870	21	373156	28	460271	87115	0	0	0	0	1	1	0	0	2
	SONG20-1_SAMN08290288_BIN_00000047	779	1477065	0	0	3	86901	86901	0	0	0	0	0	1	0	0	1
	TARA_SAMEA2621075_BIN_00000007	15	393636	10	306817	15	393636	86819	0	0	0	0	1	0	0	0	1
	ZHAN22-1_SAMN11355745_BIN_00000012	36	293604	0	0	6	86392	86392	0	0	0	0	0	1	0	0	1
	WEBE19-1_SAMN08181978_BIN_00000001	363	3083077	0	0	14	86389	86389	0	0	0	0	0	1	0	0	1
	TARA_SAMEA2623264_BIN_00000010	521	1637186	61	270084	80	355655	85571	0	0	0	0	1	1	0	0	2
	ALNE20-1_SAMEA6236710_BIN_00000054	47	486896	33	392784	43	478128	85344	0	0	0	0	1	0	0	0	1
	TARA_SAMEA2621076_BIN_00000092	24	388003	16	301378	23	385787	84409	0	0	0	0	1	0	0	0	1
	MEHR18-2_SAMN08331108_BIN_00000409	23	204805	10	110507	19	194429	83922	0	0	0	0	1	0	0	0	1
	ZHAN22-5_SAMN24541594_BIN_00000075	2970	5533631	38	353782	49	437626	83844	0	0	0	0	1	0	0	0	1
	BUCK21-1_SAMEA6872774_BIN_00000019	1651	9703430	0	0	15	83451	83451	0	0	0	0	0	1	0	0	1
	TARA_SAMEA2621066_BIN_00000065	20	343877	14	260872	20	343877	83005	0	0	0	0	1	0	0	0	1
	SCHU20-1_SAMEA5756316-S001_BIN_00000072	49	300364	19	163142	35	245937	82795	0	0	0	0	1	0	0	0	1
	TARA_SAMEA2621470_BIN_00000064	966	3164825	57	388319	67	471076	82757	0	0	0	0	1	1	0	0	2
	BUCK21-1_SAMEA6872852_BIN_00000037	253	956080	119	537607	136	620110	82503	0	0	0	0	1	0	0	0	1
	COLA18-1_SAMN06267289_BIN_00000098	1231	2990217	24	594294	31	676408	82114	0	0	0	0	1	0	0	0	1
	COLA18-1_SAMN06267283_BIN_00000108	46	238477	0	0	15	82003	82003	0	0	0	0	0	1	0	0	1
	BUCK21-1_SAMEA6872848_BIN_00000045	72	317859	31	160486	47	241606	81120	0	0	0	0	1	0	0	0	1
	KRUG19-1_SAMN06266120_BIN_00000009	82	383016	44	251691	58	332394	80703	0	0	0	0	1	0	0	0	1
	TARA_SAMEA5996938_BIN_00000035	317	1034840	9	66065	22	146735	80670	0	0	0	0	1	0	0	0	1
	KIMD21-1_SAMN19707289_BIN_00000145	1480	5069906	34	176997	54	257478	80481	0	0	0	0	2	0	0	0	2
	JEGO21-1_SAMEA7725452_BIN_00000017	376	1748589	33	222357	46	302414	80057	0	0	0	0	1	1	0	0	2
	BUCK21-1_SAMEA6872875_BIN_00000010	60	459622	24	308533	34	388374	79841	0	0	0	0	1	0	0	0	1
	TARA_SAMEA2620959-S102_BIN_00000029	1227	4084436	57	194743	64	274515	79772	0	0	0	0	2	0	0	0	2
	CAST23-1_SAMN19118242_BIN_00000031	146	396523	36	163796	56	243552	79756	0	0	0	0	1	0	0	0	1
	BPAM22-1_SAMN07483185_BIN_00000013	193	709607	85	397554	104	477208	79654	0	0	0	0	1	0	0	0	1
	BUCK21-1_SAMEA6872841_BIN_00000013	40	328315	20	229197	33	308654	79457	0	0	0	0	1	0	0	0	1
	KOBI21-1_SAMD00232195_BIN_00000007	85	275316	18	96566	39	175616	79050	0	0	0	0	1	0	0	0	1
	NOWI19-1_SAMN10351036_BIN_00000132	33	269462	18	180497	29	259537	79040	0	0	0	0	1	0	0	0	1
	SONG20-1_SAMN08290289_BIN_00000109	1172	2755090	0	0	12	78812	78812	0	0	0	0	0	1	0	0	1
	BUCK21-1_SAMEA6872802_BIN_00000023	44	491628	21	371625	34	450101	78476	0	0	0	0	1	0	0	0	1
	TARA_SAMEA6055069_BIN_00000128	710	1504421	0	0	17	78360	78360	0	0	0	0	0	1	0	0	1
	BUCK21-1_SAMEA6872910_BIN_00000030	53	603674	30	456546	42	534844	78298	0	0	0	0	1	0	0	0	1
	KOPF15-1_SAMEA7422952_BIN_00000065	141	577570	39	265005	54	343054	78049	0	0	0	0	1	0	0	0	1
	BILL18-1_SAMN07136681_BIN_00000006	151	746990	36	395946	48	473879	77933	0	0	0	0	1	0	0	0	1
	BUCK21-1_SAMEA6872997_BIN_00000051	181	556851	47	245774	66	323260	77486	0	0	0	0	1	0	0	0	1
	KRUG19-1_SAMN06266127_BIN_00000067	85	503830	27	322094	36	399528	77434	0	0	0	0	1	0	0	0	1
	CAST23-1_SAMN19118289_BIN_00000037	80	284911	27	141596	45	218925	77329	0	0	0	0	1	0	0	0	1
	CAST23-1_SAMN19118291_BIN_00000079	117	636023	42	437301	44	514476	77175	0	0	0	0	1	0	0	0	1
	SOLA22-1_SAMEA7060526_BIN_00000426	18378	41875712	29	116221	49	193383	77162	0	0	0	0	1	0	0	0	1
	TARA_SAMEA4397163_BIN_00000012	40768	152020111	71	309493	92	386254	76761	0	0	0	0	1	0	0	0	1
	TARA_SAMEA5996816_BIN_00000215	24	300771	15	224018	24	300771	76753	0	0	0	0	1	0	0	0	1
	TARA_SAMEA6000741_BIN_00000157	54	277565	28	179583	45	256307	76724	0	0	0	0	1	0	0	0	1
	COLL22-1_SAMN16930108_BIN_00000019	23	278507	12	188363	19	265035	76672	0	0	0	0	1	0	0	0	1
	BPAM22-1_SAMN07483197_BIN_00000105	76	333086	42	222259	60	298476	76217	0	0	0	0	1	0	0	0	1
	BUCK21-1_SAMEA6872997_BIN_00000022	101	346846	35	160095	53	236163	76068	0	0	0	0	1	0	0	0	1
	BUCK21-1_SAMEA6872997_BIN_00000080	53	215640	19	90049	35	165975	75926	0	0	0	0	1	0	0	0	1
	BPAM22-1_SAMN07482689_BIN_00000029	363	1180911	24	100892	48	176683	75791	0	0	0	0	1	1	0	0	2
	KRUG19-2_SAMN08778202_BIN_00000279	5772	9640727	0	0	13	75772	75772	0	0	0	0	0	1	0	0	1
	TARA_SAMEA4396988_BIN_00000038	19	520395	16	423919	17	499498	75579	0	0	0	0	1	0	0	0	1
	SANC23-1_SAMEA110646500_BIN_00000053	2735	4863311	31	316935	43	392199	75264	0	0	0	0	1	1	0	0	2
	SHAF22-1_SAMEA7723672_BIN_00000005	46	210669	17	93434	33	168653	75219	0	0	0	0	1	0	0	0	1
	BUCK21-1_SAMEA6872801_BIN_00000009	296	889622	0	0	18	74887	74887	0	0	0	0	0	1	0	0	1
	BUCK21-1_SAMEA6872801_BIN_00000042	51	305989	26	195923	39	270534	74611	0	0	0	0	1	0	0	0	1
	SOLA22-1_SAMEA7060532_BIN_00000049	9996	34104062	0	0	15	74548	74548	0	0	0	0	0	1	0	0	1
	WIND23-1_Gp0561258-S001_BIN_00000184	379	1231673	42	172108	62	246575	74467	0	0	0	0	1	1	0	0	2
	BPAM22-1_SAMN07483527_BIN_00000101	1104	2160405	57	310582	73	384919	74337	0	0	0	0	1	1	0	0	2
	BUCK21-1_SAMEA6872822_BIN_00000020	110	430515	59	283378	78	357582	74204	0	0	0	0	1	0	0	0	1
	NOWI19-1_SAMN09201847_BIN_00000084	31	269518	20	186232	30	260357	74125	0	0	0	0	1	0	0	0	1
	TARA_SAMEA6043103_BIN_00000210	32	299463	22	225475	32	299463	73988	0	0	0	0	1	0	0	0	1
	KRAE22-1_SAMEA8798193_BIN_00000045	11	235389	6	161554	11	235389	73835	0	0	0	0	1	0	0	0	1
	BPAM22-1_SAMN08219316_BIN_00000022	51	426534	33	337430	46	411035	73605	0	0	0	0	1	0	0	0	1
	GLAS20-1_SAMN13567152_BIN_00000106	50	424691	33	337039	46	410644	73605	0	0	0	0	1	0	0	0	1
	KRUG19-2_SAMN08778201_BIN_00000239	93	528107	66	427939	81	501281	73342	0	0	0	0	1	0	0	0	1
	TARA_SAMEA2623302_BIN_00000045	317	1335331	31	376536	36	449823	73287	0	0	0	0	2	0	0	0	2
	KRUG19-1_SAMN06266127_BIN_00000080	46	363833	29	259740	39	333006	73266	0	0	0	0	1	0	0	0	1
	BPAM22-1_SAMN07482722_BIN_00000077	24	212787	13	114920	21	187807	72887	0	0	0	0	1	0	0	0	1
	TARA_SAMEA6043136_BIN_00000114	33	298838	22	221002	31	293771	72769	0	0	0	0	1	0	0	0	1
	BUCK21-1_SAMEA6872793_BIN_00000063	121	475863	59	299835	79	372263	72428	0	0	0	0	1	0	0	0	1
	SIER19-1_SAMEA4692682_BIN_00000024	224	525513	30	188676	44	261018	72342	0	0	0	0	1	0	0	0	1
	GALA18-1_SAMEA4699808_BIN_00000023	53	376936	29	249373	38	321479	72106	0	0	0	0	1	0	0	0	1
	BPAM22-1_SAMN07483062_BIN_00000101	51	289403	12	83450	23	155485	72035	0	0	0	0	1	0	0	0	1
	SCHU20-1_SAMEA5756316-S005_BIN_00000089	50	294588	18	163624	33	235468	71844	0	0	0	0	1	0	0	0	1
	TARA_SAMEA2619754_BIN_00000037	438	1559951	33	282579	49	354067	71488	0	0	0	0	1	0	0	0	1
	KRUG19-1_SAMN06264408_BIN_00000079	63	344778	36	229550	47	301028	71478	0	0	0	0	1	0	0	0	1
	BUCK21-1_SAMEA6872873_BIN_00000049	62	515285	17	289011	26	360156	71145	0	0	0	0	1	0	0	0	1
	TARA_SAMEA6052873_BIN_00000170	47	306377	31	230975	45	302030	71055	0	0	0	0	1	0	0	0	1
	SCHU20-1_SAMEA5756314-S004_BIN_00000037	54	226287	20	99404	36	170441	71037	0	0	0	0	1	0	0	0	1
	TARA_SAMEA4397516_BIN_00000044	411	1878466	0	0	13	70922	70922	0	0	0	0	0	1	0	0	1
	TARA_SAMEA4397105_BIN_00000021	21886	85109677	0	0	18	70868	70868	0	0	0	0	0	1	0	0	1
	TARA_SAMEA2622628_BIN_00000031	17	239623	7	121648	12	192255	70607	0	0	0	0	1	0	0	0	1
	PRIE21-1_SAMEA7670917_BIN_00000166	64	391681	31	252217	43	322582	70365	0	0	0	0	1	0	0	0	1
	BPAM22-1_SAMN07483531_BIN_00000034	123	396291	52	231367	70	301174	69807	0	0	0	0	1	0	0	0	1
	TARA_SAMEA4397159_BIN_00000021	47889	178851652	38	164670	55	234404	69734	0	0	0	0	1	0	0	0	1
	SCHU20-1_SAMEA5756314-S002_BIN_00000032	56	255656	21	118458	35	188098	69640	0	0	0	0	1	0	0	0	1
	NOWI19-1_SAMN09201849_BIN_00000053	35	281708	22	204454	32	273809	69355	0	0	0	0	1	0	0	0	1
	ZHAN22-1_SAMN11355750_BIN_00000260	33	333042	20	228566	29	297448	68882	0	0	0	0	1	0	0	0	1
	BPAM22-1_SAMN07483479_BIN_00000061	121	308314	19	74156	35	143038	68882	0	0	0	0	1	0	0	0	1
	KRAE22-1_SAMEA8798177_BIN_00000073	7	225157	6	156524	7	225157	68633	0	0	0	0	1	0	0	0	1
	BPAM22-1_SAMN07483498_BIN_00000044	179	986680	70	681682	80	750275	68593	0	0	0	0	1	0	0	0	1
	COLL22-1_SAMN16929952_BIN_00000055	1438	2844821	50	402625	61	470622	67997	0	0	0	0	1	0	0	0	1
	KRAE22-1_SAMEA4981795_BIN_00000080	2440	4899369	0	0	11	67578	67578	0	0	0	0	0	1	0	0	1
	TARA_SAMEA2621892_BIN_00000012	1347	2255826	42	358627	56	425670	67043	0	0	0	0	1	1	0	0	2
	SACH19-1_SAMN02709776_BIN_00000082	31	459150	21	361655	27	428648	66993	0	0	0	0	1	0	0	0	1
	KOPF15-1_SAMEA7422963_BIN_00000112	328	820317	15	274789	22	341635	66846	0	0	0	0	1	0	0	0	1
	BUCK21-1_SAMEA6872800_BIN_00000007	44	413068	21	319403	36	386119	66716	0	0	0	0	1	0	0	0	1
	CAST23-1_SAMN19118287_BIN_00000018	55	308025	32	218346	46	285019	66673	0	0	0	0	1	0	0	0	1
	SUNY21-1_SAMEA6942735_BIN_00000110	14	213239	6	116953	11	183469	66516	0	0	0	0	1	0	0	0	1
	SCHU20-1_SAMEA5756316-S004_BIN_00000123	52	303173	21	172918	35	239265	66347	0	0	0	0	1	0	0	0	1
	TARA_SAMEA4396927_BIN_00000043	518	2243535	37	293924	51	360210	66286	0	0	0	0	1	1	0	0	2
	TARA_SAMEA6042056_BIN_00000070	40	294677	25	221824	37	288068	66244	0	0	0	0	1	0	0	0	1
	KOPF15-1_SAMEA7422958_BIN_00000134	53	259463	33	175974	45	242120	66146	0	0	0	0	1	0	0	0	1
	BPAM22-1_SAMN08953201_BIN_00000028	69	267698	34	162351	51	228312	65961	0	0	0	0	1	0	0	0	1
	TARA_SAMEA6035087_BIN_00000137	38	333584	24	255633	34	321339	65706	0	0	0	0	1	0	0	0	1
	HAWL17-1_SAMN05224440_BIN_00000014	123	491013	23	293473	28	358945	65472	0	0	0	0	1	0	0	0	1
	SOLA22-1_SAMEA7060528_BIN_00000080	15149	62798229	0	0	17	65438	65438	0	0	0	0	0	1	0	0	1
	COLL22-1_SAMN16930103_BIN_00000010	37	271746	22	191560	32	256906	65346	0	0	0	0	1	0	0	0	1
	KOPF15-1_SAMEA7422977_BIN_00000122	36	310790	19	211493	26	276618	65125	0	0	0	0	1	0	0	0	1
	BUCK21-1_SAMEA6872996_BIN_00000050	61	254418	20	99791	36	164820	65029	0	0	0	0	1	0	0	0	1
	BUCK21-1_SAMEA6872892_BIN_00000008	30	324490	13	228041	23	293050	65009	0	0	0	0	1	0	0	0	1
	BPAM22-1_SAMN07483603_BIN_00000028	58	386235	26	194960	35	259845	64885	0	0	0	0	1	0	0	0	1
	BUCK21-1_SAMEA6872870_BIN_00000054	56	359346	17	216033	26	280365	64332	0	0	0	0	1	0	0	0	1
	KRAE22-1_SAMEA7614282_BIN_00000113	8	258946	5	191002	7	255260	64258	0	0	0	0	1	0	0	0	1
	TARA_SAMEA4398370_BIN_00000196	43	236084	27	158299	38	222448	64149	0	0	0	0	1	0	0	0	1
	BUCK21-1_SAMEA6872841_BIN_00000030	41	458814	19	360059	30	424056	63997	0	0	0	0	1	0	0	0	1
	DAMP20-1_SAMN10254602_BIN_00000097	1052	3526220	14	76424	32	140395	63971	0	0	0	0	1	0	0	0	1
	MEHR18-2_SAMN08331092_BIN_00000132	13	228181	5	136420	10	200381	63961	0	0	0	0	1	0	0	0	1
	CAST23-1_SAMN19118240_BIN_00000034	652	1418151	88	423822	104	487645	63823	0	0	0	0	1	0	0	0	1
	BUCK21-1_SAMEA6872822_BIN_00000028	49	573635	27	454739	36	518513	63774	0	0	0	0	1	0	0	0	1
	TARA_SAMEA2621694_BIN_00000023	53	305834	25	196849	38	260459	63610	0	0	0	0	1	0	0	0	1
	BUCK21-1_SAMEA6872793_BIN_00000069	91	355573	39	194799	55	258386	63587	0	0	0	0	1	0	0	0	1
	KOPF15-1_SAMEA7422951_BIN_00000022	41	407979	27	334221	34	397652	63431	0	0	0	0	1	0	0	0	1
	TARA_SAMEA2622389_BIN_00000012	253	922311	56	285196	72	348566	63370	0	0	0	0	1	1	0	0	2
	TARA_SAMEA2623135_BIN_00000128	19	209967	9	129523	14	192584	63061	0	0	0	0	1	0	0	0	1
	BPAM22-1_SAMN07483594_BIN_00000001	89	400345	35	226072	47	289100	63028	0	0	0	0	1	0	0	0	1
	TARA_SAMEA4398249_BIN_00000044	424	1335576	79	337903	97	400835	62932	0	0	0	0	1	0	0	0	1
	TARA_SAMEA2620959-S113_BIN_00000028	10814	53085830	0	0	14	62902	62902	0	0	0	0	0	1	0	0	1
	BUCK21-1_SAMEA6872919_BIN_00000070	1565	4631508	0	0	10	62680	62680	0	0	0	0	0	1	0	0	1
	BUCK21-1_SAMEA6872892_BIN_00000068	8	336623	6	268494	7	330905	62411	0	0	0	0	1	0	0	0	1
	DLUG22-1_SAMEA5958359_BIN_00000113	52	232792	25	137126	38	199534	62408	0	0	0	0	1	0	0	0	1
	BUCK21-1_SAMEA6872875_BIN_00000040	13	415480	8	327712	12	390068	62356	0	0	0	0	1	0	0	0	1
	CAST23-2_SAMN12109737_BIN_00000017	77	286837	35	162759	49	225036	62277	0	0	0	0	1	0	0	0	1
	HARO18-2_SAMN10839330_BIN_00000157	2033	3693936	0	0	11	62158	62158	0	0	0	0	0	1	0	0	1
	KOPF15-1_SAMEA7422987_BIN_00000004	122	636418	10	172277	15	234151	61874	0	0	0	0	1	0	0	0	1
	NOWI19-1_SAMN10351091_BIN_00000144	32	259793	18	182183	28	244042	61859	0	0	0	0	1	0	0	0	1
	TARA_SAMEA6041658_BIN_00000098	32	213763	0	0	6	61857	61857	0	0	0	0	0	1	0	0	1
	KRAE22-1_SAMEA7614265_BIN_00000222	890	1577949	0	0	8	61840	61840	0	0	0	0	0	1	0	0	1
	DLUG22-1_SAMEA5958359_BIN_00000041	36	282046	21	203935	30	265394	61459	0	0	0	0	1	0	0	0	1
	DUNC22-1_SAMN06268367_BIN_00000053	35	328214	12	218182	21	279337	61155	0	0	0	0	1	0	0	0	1
	TARA_SAMEA6054827_BIN_00000201	43	298449	30	225211	39	286245	61034	0	0	0	0	1	0	0	0	1
	BUCK21-1_SAMEA6872853_BIN_00000050	68	524046	0	0	6	61001	61001	0	0	0	0	0	1	0	0	1
	TARA_SAMEA6042056_BIN_00000242	6345	10341383	0	0	14	60892	60892	0	0	0	0	0	1	0	0	1
	BUCK21-1_SAMEA6872801_BIN_00000024	41	467906	22	377834	32	438584	60750	0	0	0	0	1	0	0	0	1
	TARA_SAMEA2621696_BIN_00000047	66	375909	27	239765	37	300456	60691	0	0	0	0	1	0	0	0	1
	BUCK21-1_SAMEA6872800_BIN_00000014	187	564238	34	249142	46	309817	60675	0	0	0	0	1	0	0	0	1
	TARA_SAMEA6000258_BIN_00000228	333	900427	23	105912	36	166393	60481	0	0	0	0	1	0	0	0	1
	TARA_SAMEA6043270_BIN_00000142	42	313139	28	243448	38	303793	60345	0	0	0	0	1	0	0	0	1
	KOPF15-1_SAMEA7422955_BIN_00000168	6483	10489203	0	0	16	60228	60228	0	0	0	0	0	1	0	0	1
	BUCK21-1_SAMEA6873011_BIN_00000014	18	304664	10	203725	13	263825	60100	0	0	0	0	1	0	0	0	1
	CAST23-1_SAMN19118291_BIN_00000018	41	282278	23	185545	33	245430	59885	0	0	0	0	1	0	0	0	1
	TARA_SAMEA6052246_BIN_00000038	8410	11527986	0	0	13	59537	59537	0	0	0	0	0	1	0	0	1
	KOPF15-1_SAMEA7422951_BIN_00000093	1200	2703048	17	513477	28	572975	59498	0	0	0	0	1	0	0	0	1
	BPAM22-1_SAMN07483251_BIN_00000094	1365	2601243	0	0	18	59327	59327	0	0	0	0	0	1	0	0	1
	TARA_SAMEA2621544_BIN_00000012	818	2808339	33	271155	45	330259	59104	0	0	0	0	2	0	0	0	2
	ZHAN22-1_SAMN11355922_BIN_00000237	2085	3228477	0	0	8	58725	58725	0	0	0	0	0	1	0	0	1
	KRAE22-1_SAMEA8798181_BIN_00000093	26	337307	14	247524	21	306172	58648	0	0	0	0	1	0	0	0	1
	ANAN16-1_SAMN03842433-S001_BIN_00000629	522	855236	0	0	13	58499	58499	0	0	0	0	0	1	0	0	1
	BPAM22-1_SAMN07482690_BIN_00000041	558	1701092	0	0	6	58050	58050	0	0	0	0	0	1	0	0	1
	TARA_SAMEA6035062_BIN_00000049	49	317724	32	242409	44	300441	58032	0	0	0	0	1	0	0	0	1
	SOLA22-1_SAMEA7060540_BIN_00000066	9881	33350420	0	0	13	57926	57926	0	0	0	0	0	1	0	0	1
	WANG22-1_SAMN08714628-S001_BIN_00000305	4099	12359486	19	73031	34	130915	57884	0	0	0	0	1	0	0	0	1
	BUCK21-1_SAMEA6872893_BIN_00000024	69	417897	40	289474	50	347332	57858	0	0	0	0	1	0	0	0	1
	WIND23-1_Gp0561258-S001_BIN_00000097	725	3140523	0	0	11	57814	57814	0	0	0	0	0	1	0	0	1
	CAST23-1_SAMN19118296_BIN_00000011	104	395984	46	259628	58	317253	57625	0	0	0	0	1	0	0	0	1
	CAST23-2_SAMN12109738_BIN_00000031	78	342575	39	232103	53	289660	57557	0	0	0	0	1	0	0	0	1
	ZHAN22-1_SAMN11355922_BIN_00000113	4862	7244286	19	69721	35	127154	57433	0	0	0	0	1	1	0	0	2
	TARA_SAMEA2620084_BIN_00000074	383	872117	27	240711	41	298136	57425	0	0	0	0	1	0	0	0	1
	BPAM22-1_SAMN07483179_BIN_00000107	4574	8196414	11	202024	23	259370	57346	0	0	0	0	1	0	0	0	1
	TARA_SAMEA6033207_BIN_00000025	26	211279	12	104598	18	161824	57226	0	0	0	0	1	0	0	0	1
	TARA_SAMEA6043166_BIN_00000152	33	275534	23	211535	32	268381	56846	0	0	0	0	1	0	0	0	1
	SUNY21-1_SAMEA6942737_BIN_00000409	20	259180	14	195104	19	251868	56764	0	0	0	0	1	0	0	0	1
	BPAM22-1_SAMN07483610_BIN_00000021	1950	3928820	0	0	13	56729	56729	0	0	0	0	0	1	0	0	1
	NOWI19-1_SAMN09201452_BIN_00000040	34	264025	21	189695	30	246416	56721	0	0	0	0	1	0	0	0	1
	BUCK21-1_SAMEA6872801_BIN_00000023	63	331228	30	199546	42	256264	56718	0	0	0	0	1	0	0	0	1
	BPAM22-1_SAMN07483527_BIN_00000154	4653	6238662	0	0	17	56710	56710	0	0	0	0	0	1	0	0	1
	BPAM22-1_SAMN08953184_BIN_00000030	75	303988	45	212678	60	269260	56582	0	0	0	0	1	0	0	0	1
	GALA18-1_SAMEA4699799_BIN_00000015	6	206730	0	0	2	56439	56439	0	0	0	0	0	1	0	0	1
	NOWI19-1_SAMN09201850_BIN_00000110	34	341193	25	270720	30	327141	56421	0	0	0	0	1	0	0	0	1
	NOWI19-1_SAMN10351267_BIN_00000073	24	340755	14	244516	19	300933	56417	0	0	0	0	1	0	0	0	1
	KAVA23-1_SAMEA14109804_BIN_00000014	158	707210	80	483892	95	539996	56104	0	0	0	0	1	0	0	0	1
	TARA_SAMEA4397800_BIN_00000066	613	2359838	37	380802	46	436866	56064	0	0	0	0	1	0	0	0	1
	BPAM22-1_SAMN07483130_BIN_00000028	419	1263141	17	67284	31	122932	55648	0	0	0	0	1	1	0	0	2
	JING18-1_SAMN07652563-S003_BIN_00000089	1112	2375092	24	273035	29	328559	55524	0	0	0	0	1	0	0	0	1
	NOWI19-1_SAMN10351067_BIN_00000022	37	250747	21	171047	32	226564	55517	0	0	0	0	1	0	0	0	1
	BUCK21-1_SAMEA6872792_BIN_00000063	13	382264	8	320533	11	376034	55501	0	0	0	0	1	0	0	0	1
	TARA_SAMEA6052852_BIN_00000027	44	314061	32	254078	42	309512	55434	0	0	0	0	1	0	0	0	1
	PRIE21-1_SAMEA7670912_BIN_00000169	34	359950	14	222598	20	277979	55381	0	0	0	0	1	0	0	0	1
	NOWI19-1_SAMN10351049_BIN_00000064	616	2704360	13	150986	27	205950	54964	0	0	0	0	1	1	0	0	2
	TARA_SAMEA6043808_BIN_00000077	23	204820	16	146577	22	201541	54964	0	0	0	0	1	0	0	0	1
	KRUG19-1_SAMN06264398_BIN_00000052	1573	5223068	0	0	15	54881	54881	0	0	0	0	0	1	0	0	1
	CAST23-1_SAMN19118290_BIN_00000106	122	397295	38	214856	51	269607	54751	0	0	0	0	1	0	0	0	1
	TARA_SAMEA6054452_BIN_00000049	57	221560	27	129616	40	184279	54663	0	0	0	0	1	0	0	0	1
	SOLA22-1_SAMEA7060516_BIN_00000189	1037	3051804	0	0	5	54572	54572	0	0	0	0	0	1	0	0	1
	SIER19-1_SAMEA4692737_BIN_00000192	35	448945	20	378700	25	432884	54184	0	0	0	0	1	0	0	0	1
	SOLA22-1_SAMEA7060521_BIN_00000006	191	565534	0	0	12	53756	53756	0	0	0	0	0	1	0	0	1
	NOWI19-1_SAMN09201450_BIN_00000062	357	1298690	15	147392	29	201139	53747	0	0	0	0	1	1	0	0	2
	TARA_SAMEA2619548_BIN_00000049	66	232023	27	115384	40	169099	53715	0	0	0	0	1	0	0	0	1
	KAVA23-1_SAMEA14109804_BIN_00000018	188	687866	59	376046	70	429480	53434	0	0	0	0	1	0	0	0	1
	COLA18-1_SAMN06267282_BIN_00000002	7746	12295052	0	0	10	53414	53414	0	0	0	0	0	1	0	0	1
	DUNC22-1_SAMN06268367_BIN_00000038	7362	11372687	0	0	16	53317	53317	0	0	0	0	0	1	0	0	1
	TARA_SAMEA6009443_BIN_00000147	60	403744	42	335811	54	389058	53247	0	0	0	0	1	0	0	0	1
	SOLA22-1_SAMEA7060533_BIN_00000040	10306	35350744	0	0	13	53204	53204	0	0	0	0	0	1	0	0	1
	KRUG19-1_SAMN06266127_BIN_00000007	44	268997	31	207381	41	260484	53103	0	0	0	0	1	0	0	0	1
	BPAM22-1_SAMN07483486_BIN_00000041	4702	7376476	0	0	13	52975	52975	0	0	0	0	0	1	0	0	1
	COEL20-1_SAMN07406980_BIN_00000001	68	259545	31	152557	42	205529	52972	0	0	0	0	1	0	0	0	1
	CAST23-2_SAMN12109735_BIN_00000007	290	840746	71	367013	85	419548	52535	0	0	0	0	1	0	0	0	1
	BUCK21-1_SAMEA6872871_BIN_00000010	1275	2058823	0	0	15	52365	52365	0	0	0	0	0	1	0	0	1
	TARA_SAMEA4397910_BIN_00000028	99	331969	17	80555	27	132772	52217	0	0	0	0	1	0	0	0	1
	TARA_SAMEA5996848_BIN_00000017	30	377390	12	261311	16	313506	52195	0	0	0	0	1	0	0	0	1
	SOLA22-1_SAMEA7060520_BIN_00000019	104	465916	51	240240	64	292410	52170	0	0	0	0	1	0	0	0	1
	BUCK21-1_SAMEA6872839_BIN_00000010	199	671643	70	389243	82	441361	52118	0	0	0	0	1	0	0	0	1
	TARA_SAMEA6054728_BIN_00000080	43	292417	31	232140	40	284142	52002	0	0	0	0	1	0	0	0	1
	BUCK21-1_SAMEA6872891_BIN_00000068	24	465724	12	335646	16	387618	51972	0	0	0	0	1	0	0	0	1
	TARA_SAMEA6004500_BIN_00000202	769	1366906	23	196709	31	248681	51972	0	0	0	0	1	0	0	0	1
	BPAM22-1_SAMN07483312_BIN_00000069	2363	3972966	0	0	16	51923	51923	0	0	0	0	0	1	0	0	1
	BUCK21-1_SAMEA6872871_BIN_00000019	197	695740	58	395088	72	446870	51782	0	0	0	0	1	0	0	0	1
	SUNY21-1_SAMEA6942737_BIN_00000053	26	312988	18	261296	26	312988	51692	0	0	0	0	1	0	0	0	1
	PRIE21-1_SAMEA7670916_BIN_00000150	29	330593	16	226641	23	278261	51620	0	0	0	0	1	0	0	0	1
	KOPF15-1_SAMEA7392422_BIN_00000149	61	253476	32	167768	46	219387	51619	0	0	0	0	1	0	0	0	1
	TARA_SAMEA6054710_BIN_00000113	40	291664	28	231729	37	283289	51560	0	0	0	0	1	0	0	0	1
	BPAM22-1_SAMN07483358_BIN_00000032	7221	10496415	0	0	11	51520	51520	0	0	0	0	0	1	0	0	1
	SIER19-1_SAMEA4692735_BIN_00000146	57	411342	44	342695	49	394185	51490	0	0	0	0	1	0	0	0	1
	SOLA22-1_SAMEA7060531_BIN_00000142	10342	34289426	0	0	13	51190	51190	0	0	0	0	0	1	0	0	1
	COLA18-1_SAMN06267282_BIN_00000104	5066	7737774	0	0	12	51130	51130	0	0	0	0	0	1	0	0	1
	WILS17-1_SAMN07224116_BIN_00000064	2847	6103464	0	0	12	50927	50927	0	0	0	0	0	1	0	0	1
	TARA_SAMEA6022681_BIN_00000101	1243	2141601	0	0	13	50924	50924	0	0	0	0	0	1	0	0	1
	TARA_SAMEA2623304_BIN_00000028	20	371173	13	309094	17	359957	50863	0	0	0	0	1	0	0	0	1
	BUCK21-1_SAMEA6872800_BIN_00000015	830	2241388	0	0	8	50770	50770	0	0	0	0	0	1	0	0	1
	PUEN22-1_SAMN25861438_BIN_00000137	8298	25524267	0	0	14	50731	50731	0	0	0	0	0	1	0	0	1
	TARA_SAMEA2622619_BIN_00000021	556	1017014	0	0	8	50662	50662	0	0	0	0	0	1	0	0	1
	BPAM22-1_SAMN07483179_BIN_00000123	40	367425	30	310030	37	360645	50615	0	0	0	0	1	0	0	0	1
	TARA_SAMEA6037901_BIN_00000041	18	263823	14	211134	17	261746	50612	0	0	0	0	1	0	0	0	1
	KRUG19-1_SAMN06264398_BIN_00000009	68	348018	40	257297	46	307902	50605	0	0	0	0	1	0	0	0	1
	BPAM22-1_SAMN07483596_BIN_00000025	132	396567	34	189631	46	240221	50590	0	0	0	0	1	0	0	0	1
	SCHU20-1_SAMEA5756316-S006_BIN_00000027	47	286751	23	187678	34	238248	50570	0	0	0	0	1	0	0	0	1
	GALA18-1_SAMEA4699782_BIN_00000029	37	400338	31	341471	35	391927	50456	0	0	0	0	1	0	0	0	1
	COLL22-1_SAMN16929959_BIN_00000015	58	387285	16	267531	21	317931	50400	0	0	0	0	1	0	0	0	1
	WIND23-1_Gp0561266-S001_BIN_00000180	22	365992	11	194975	14	245324	50349	0	0	0	0	1	0	0	0	1
	BPAM22-1_SAMN07482702_BIN_00000060	34	280642	18	156431	22	206644	50213	0	0	0	0	1	0	0	0	1
	SHAF22-1_SAMEA7723943_BIN_00000029	1032	3483861	23	79551	36	129462	49911	0	0	0	0	1	0	0	0	1
	YUYA23-1_SAMN37110711_BIN_00000073	9	278703	1	75818	2	125695	49877	0	0	0	0	1	0	0	0	1
	SOLA22-1_SAMEA7060522_BIN_00000261	45	549919	39	488959	40	538614	49655	0	0	0	0	1	0	0	0	1
	BUCK21-1_SAMEA6872910_BIN_00000022	69	274899	32	158668	43	208100	49432	0	0	0	0	1	0	0	0	1
	SUNY21-1_SAMEA6942735_BIN_00000332	30	337412	22	288068	30	337412	49344	0	0	0	0	1	0	0	0	1
	CAST23-1_SAMN19118297_BIN_00000004	62	278751	36	197693	48	246975	49282	0	0	0	0	1	0	0	0	1
	TARA_SAMEA2621536_BIN_00000043	454	944649	44	229008	47	278233	49225	0	0	0	0	1	0	0	0	1
	SOLA22-1_SAMEA7060521_BIN_00000334	68	342129	44	252251	51	301302	49051	0	0	0	0	1	0	0	0	1
	TARA_SAMEA2622842_BIN_00000095	23	262480	15	192312	20	241275	48963	0	0	0	0	1	0	0	0	1
	KOPF15-1_SAMEA7422951_BIN_00000158	191	442719	30	126838	42	175751	48913	0	0	0	0	1	0	0	0	1
	SACH19-1_SAMN02709776_BIN_00000003	24	351544	16	273372	19	322239	48867	0	0	0	0	1	0	0	0	1
	CAST23-1_SAMN19118290_BIN_00000027	39	290656	13	148139	18	196992	48853	0	0	0	0	1	0	0	0	1
	BUCK21-1_SAMEA6872841_BIN_00000002	39	276681	21	203774	31	252622	48848	0	0	0	0	1	0	0	0	1
	TARA_SAMEA2621487_BIN_00000001	2476	4135311	62	461798	69	510238	48440	0	0	0	0	1	0	0	0	1
	SUHA22-1_SAMN20336528_BIN_00000037	59	268061	32	166764	42	215084	48320	0	0	0	0	1	0	0	0	1
	KAVA23-1_SAMEA14109795_BIN_00000025	128	476927	68	332921	81	381085	48164	0	0	0	0	1	0	0	0	1
	BUCK21-1_SAMEA6872875_BIN_00000036	19	324519	11	267367	15	315430	48063	0	0	0	0	1	0	0	0	1
	BUCK21-1_SAMEA6872791_BIN_00000012	8	301464	6	253551	8	301464	47913	0	0	0	0	1	0	0	0	1
	TARA_SAMEA4398247_BIN_00000111	71	410491	60	356724	68	404582	47858	0	0	0	0	1	0	0	0	1
	TARA_SAMEA6035087_BIN_00000200	133	357975	42	171045	54	218781	47736	0	0	0	0	1	0	0	0	1
	TARA_SAMEA6035544_BIN_00000163	1073	2343480	11	52478	22	100207	47729	0	0	0	0	1	0	0	0	1
	TARA_SAMEA6041658_BIN_00000155	36	221456	26	171458	35	219060	47602	0	0	0	0	1	0	0	0	1
	KRUG19-2_SAMN08776908_BIN_00000043	57	369402	39	300129	49	347473	47344	0	0	0	0	1	0	0	0	1
	KRAE22-1_SAMEA7614216_BIN_00000025	59	280303	36	198177	45	244723	46546	0	0	0	0	1	0	0	0	1
	TARA_SAMEA2621044_BIN_00000082	186	533788	36	261726	46	308066	46340	0	0	0	0	1	0	0	0	1
	KAVA23-1_SAMEA14109785_BIN_00000060	10	216676	7	170467	10	216676	46209	0	0	0	0	1	0	0	0	1
	CAST23-1_SAMN19118243_BIN_00000008	57	292817	35	217418	47	263624	46206	0	0	0	0	1	0	0	0	1
	POHA15-1_SAMEA2555033_BIN_00000110	48	435632	21	346753	26	392695	45942	0	0	0	0	1	0	0	0	1
	BUCK21-1_SAMEA6872800_BIN_00000035	7275	11138922	18	70149	31	115816	45667	0	0	0	0	1	0	0	0	1
	KRUG19-2_SAMN08777875_BIN_00000150	810	1708458	2	55598	11	101203	45605	0	0	0	0	1	0	0	0	1
	SOLA22-1_SAMEA7060527_BIN_00000159	854	1750129	63	292456	73	337803	45347	0	0	0	0	1	0	0	0	1
	BPAM22-1_SAMN08953196_BIN_00000036	75	281716	43	195155	54	240140	44985	0	0	0	0	1	0	0	0	1
	BUCK21-1_SAMEA6872841_BIN_00000026	54	219065	25	128381	36	173122	44741	0	0	0	0	1	0	0	0	1
	ZHAN22-1_SAMN11355922_BIN_00000104	50	237218	31	161276	40	205649	44373	0	0	0	0	1	0	0	0	1
	TARA_SAMEA2622614_BIN_00000012	3237	4677931	95	439406	106	483701	44295	0	0	0	0	1	0	0	0	1
	SIER19-1_SAMEA104210875_BIN_00000100	48	389012	35	326760	44	370966	44206	0	0	0	0	1	0	0	0	1
	TARA_SAMEA5996904_BIN_00000095	50	352417	17	269007	21	313160	44153	0	0	0	0	1	0	0	0	1
	TARA_SAMEA2621694_BIN_00000021	40	287394	27	227409	35	271540	44131	0	0	0	0	1	0	0	0	1
	BUCK21-1_SAMEA6872838_BIN_00000002	101	442107	47	260126	59	304133	44007	0	0	0	0	1	0	0	0	1
	KOPF15-1_SAMEA7422958_BIN_00000109	94	702614	53	558236	60	602192	43956	0	0	0	0	2	0	0	0	2
	BPAM22-1_SAMN07483503_BIN_00000066	275	896591	70	445582	77	489386	43804	0	0	0	0	1	0	0	0	1
	WIND23-1_Gp0561269-S001_BIN_00000067	30	367658	14	193933	17	237520	43587	0	0	0	0	1	0	0	0	1
	SOLA22-1_SAMEA7060519_BIN_00000039	52	276328	20	165561	28	208826	43265	0	0	0	0	1	0	0	0	1
	KRUG19-2_SAMN08777874_BIN_00000006	87	526384	70	462554	78	505769	43215	0	0	0	0	1	0	0	0	1
	BUCK21-1_SAMEA6872897_BIN_00000034	4	210834	3	167634	4	210834	43200	0	0	0	0	1	0	0	0	1
	CAST23-1_SAMN19118285_BIN_00000105	38	326252	27	270315	34	313109	42794	0	0	0	0	1	0	0	0	1
	TARA_SAMEA2620959-S100_BIN_00000025	10980	53468311	9	55798	20	98572	42774	0	0	0	0	1	0	0	0	1
	SUNY21-1_SAMEA6942736_BIN_00000155	40	236850	27	181640	36	224359	42719	0	0	0	0	1	0	0	0	1
	COLA18-1_SAMN06267285_BIN_00000198	38	201083	22	126839	29	169516	42677	0	0	0	0	1	0	0	0	1
	BPAM22-1_SAMN07452618_BIN_00000008	246	617203	70	296281	82	338893	42612	0	0	0	0	1	0	0	0	1
	TARA_SAMEA6053293_BIN_00000159	43	318126	33	267095	40	309523	42428	0	0	0	0	1	0	0	0	1
	TARA_SAMEA2621583_BIN_00000042	52	432128	46	381716	49	423990	42274	0	0	0	0	1	0	0	0	1
	KOPF15-1_SAMEA7422976_BIN_00000037	39	249090	26	196266	34	238512	42246	0	0	0	0	1	0	0	0	1
	TARA_SAMEA4397709_BIN_00000021	177	660802	56	279250	65	321451	42201	0	0	0	0	1	0	0	0	1
	TARA_SAMEA2621277_BIN_00000037	56	266697	34	194860	42	236809	41949	0	0	0	0	1	0	0	0	1
	BUCK21-1_SAMEA6872935_BIN_00000048	1714	6632141	32	218686	43	260557	41871	0	0	0	0	2	0	0	0	2
	KOPF15-1_SAMEA7422952_BIN_00000110	385	1160400	22	88390	34	130201	41811	0	0	0	0	1	0	0	0	1
	KOPF15-1_SAMEA7392449_BIN_00000097	3039	4981776	15	56630	25	98393	41763	0	0	0	0	1	0	0	0	1
	BILL18-1_SAMN07136916_BIN_00000034	62	327263	45	267497	54	309218	41721	0	0	0	0	1	0	0	0	1
	TARA_SAMEA6054452_BIN_00000185	29	205607	17	150593	24	192048	41455	0	0	0	0	1	0	0	0	1
	KOPF15-1_SAMEA7422958_BIN_00000102	582	2265644	25	491802	34	533138	41336	0	0	0	0	1	0	0	0	1
	TARA_SAMEA5996846_BIN_00000209	1130	2063893	20	88660	30	129809	41149	0	0	0	0	1	0	0	0	1
	BPAM22-1_SAMN07482690_BIN_00000078	386	1386061	32	403614	41	444740	41126	0	0	0	0	1	0	0	0	1
	BUCK21-1_SAMEA6873003_BIN_00000035	114	535887	14	65384	19	106427	41043	0	0	0	0	1	0	0	0	1
	TARA_SAMEA6010017_BIN_00000024	50	330096	39	284479	48	325467	40988	0	0	0	0	1	0	0	0	1
	SOLA22-1_SAMEA7060523_BIN_00000252	76	482441	59	417001	65	457694	40693	0	0	0	0	1	0	0	0	1
	SIER19-1_SAMEA4692737_BIN_00000189	9277	12612870	15	53567	26	94208	40641	0	0	0	0	1	0	0	0	1
	BUCK21-1_SAMEA6872801_BIN_00000030	28	317979	16	264182	22	304360	40178	0	0	0	0	1	0	0	0	1
	HAWL17-1_SAMN05224532_BIN_00000157	258	1866141	217	1747301	226	1787456	40155	0	0	0	0	1	0	0	0	1
	BUCK21-1_SAMEA6872915_BIN_00000095	569	1375835	82	432379	92	472472	40093	0	0	0	0	1	0	0	0	1
	KRAE22-1_SAMEA8798221_BIN_00000031	28	371998	15	310606	21	350547	39941	0	0	0	0	1	0	0	0	1
	TARA_SAMEA4396971_BIN_00000112	7370	12270530	64	235773	72	275628	39855	0	0	0	0	2	0	0	0	2
	YUYA23-1_SAMN37110677_BIN_00000011	25	263666	7	79568	12	119248	39680	0	0	0	0	1	0	0	0	1
	TARA_SAMEA4396927_BIN_00000040	844	2895131	21	95472	27	134910	39438	0	0	0	0	1	0	0	0	1
	WANG21-1_SAMN08952654_BIN_00000028	51	204494	21	98178	30	137542	39364	0	0	0	0	1	0	0	0	1
	KIEF18-1_SAMN04917373-S028_BIN_00000010	118	536430	89	453541	99	492566	39025	0	0	0	0	1	0	0	0	1
	BPAM22-1_SAMN07482690_BIN_00000062	58	293187	36	210466	40	249410	38944	0	0	0	0	1	0	0	0	1
	KOPF15-1_SAMEA7392442_BIN_00000179	47	277936	32	209738	39	248645	38907	0	0	0	0	1	0	0	0	1
	TARA_SAMEA2622632_BIN_00000033	9713	14496677	31	464714	38	503491	38777	0	0	0	0	3	0	0	0	3
	SOLA22-1_SAMEA7060529_BIN_00000064	656	1780563	24	82730	32	121395	38665	0	0	0	0	1	0	0	0	1
	KRUG19-2_SAMN08776908_BIN_00000052	391	1365742	18	565223	21	603873	38650	0	0	0	0	1	0	0	0	1
	KRUG19-2_SAMN08776908_BIN_00000215	135	454293	32	243240	39	281863	38623	0	0	0	0	1	0	0	0	1
	BILL18-1_SAMN07136913_BIN_00000029	64	227583	43	165178	53	203637	38459	0	0	0	0	1	0	0	0	1
	DLUG22-1_SAMEA5958363_BIN_00000101	5698	8398575	27	116621	36	154960	38339	0	0	0	0	1	0	0	0	1
	KRAE22-1_SAMEA8798229_BIN_00000114	1013	3472720	21	130421	31	168633	38212	0	0	0	0	1	0	0	0	1
	TARA_SAMEA2622376_BIN_00000035	54	326212	36	265662	44	303815	38153	0	0	0	0	1	0	0	0	1
	KIMY16-1_SAMN03945039_BIN_00000002	283	606033	24	167485	31	205430	37945	0	0	0	0	1	0	0	0	1
	TARA_SAMEA2620959-S100_BIN_00000002	916	3034060	38	141428	48	179064	37636	0	0	0	0	2	0	0	0	2
	KIEF18-1_SAMN04917373-S002_BIN_00000073	124	401871	68	267010	77	304418	37408	0	0	0	0	1	0	0	0	1
	TARA_SAMEA2620828_BIN_00000125	28	400191	22	345679	25	383080	37401	0	0	0	0	1	0	0	0	1
	TARA_SAMEA6009461_BIN_00000093	57	351211	42	295950	50	333306	37356	0	0	0	0	1	0	0	0	1
	KAVA23-1_SAMEA14109796_BIN_00000030	108	442973	65	333667	75	370938	37271	0	0	0	0	1	0	0	0	1
	BUCK21-1_SAMEA6872749_BIN_00000066	95	341075	14	61610	25	98872	37262	0	0	0	0	1	0	0	0	1
	KOPF15-1_SAMEA7392437_BIN_00000020	99	515189	44	284934	51	322160	37226	0	0	0	0	1	0	0	0	1
	LARK21-1_SAMN15782456_BIN_00000003	148	510862	103	392703	114	429916	37213	0	0	0	0	1	0	0	0	1
	TARA_SAMEA4397800_BIN_00000057	135	530430	75	361338	83	397908	36570	0	0	0	0	1	0	0	0	1
	TARA_SAMEA4397903_BIN_00000086	57	272611	18	120718	25	157134	36416	0	0	0	0	1	0	0	0	1
	BUCK21-1_SAMEA6872870_BIN_00000030	128	463890	46	296442	55	332827	36385	0	0	0	0	1	0	0	0	1
	BPAM22-1_SAMN07483520_BIN_00000012	76	380900	48	297857	55	334079	36222	0	0	0	0	1	0	0	0	1
	TARA_SAMEA2621779_BIN_00000086	37	237288	27	189855	32	226071	36216	0	0	0	0	1	0	0	0	1
	BILL18-1_SAMN07136914_BIN_00000022	69	305145	45	234980	54	271138	36158	0	0	0	0	1	0	0	0	1
	BUCK21-1_SAMEA6872838_BIN_00000012	46	555491	32	497944	38	534029	36085	0	0	0	0	1	0	0	0	1
	TARA_SAMEA6009172_BIN_00000043	206	708012	13	344289	15	380218	35929	0	0	0	0	1	0	0	0	1
	BUCK21-1_SAMEA6873003_BIN_00000102	122	552999	9	61169	14	96946	35777	0	0	0	0	1	0	0	0	1
	KRUG19-2_SAMN08776908_BIN_00000013	3366	4708908	39	196411	47	232136	35725	0	0	0	0	1	0	0	0	1
	CAST23-2_SAMN12109737_BIN_00000013	59	355380	40	294710	48	330382	35672	0	0	0	0	1	0	0	0	1
	CAST23-1_SAMN19118242_BIN_00000023	75	369577	39	283571	47	319243	35672	0	0	0	0	1	0	0	0	1
	NOWI19-1_SAMN10351037_BIN_00000049	33	352672	27	310127	32	345792	35665	0	0	0	0	1	0	0	0	1
	KAVA23-1_SAMEA14109804_BIN_00000043	119	600920	82	488148	90	523764	35616	0	0	0	0	1	0	0	0	1
	FUCH17-1_SAMN05944800_BIN_00000044	1925	2768171	57	206406	67	241991	35585	0	0	0	0	1	0	0	0	1
	TARA_SAMEA6033188_BIN_00000161	51	270261	14	119854	18	155311	35457	0	0	0	0	1	0	0	0	1
	TARA_SAMEA6022756_BIN_00000121	34	201169	22	157686	30	192783	35097	0	0	0	0	1	0	0	0	1
	ZHAN22-1_SAMN11355745_BIN_00000006	3972	16838423	27	129687	36	164679	34992	0	0	0	0	1	0	0	0	1
	KOPF15-1_SAMEA7422958_BIN_00000013	44	513388	36	466848	39	501825	34977	0	0	0	0	1	0	0	0	1
	KRUG19-1_SAMN06264398_BIN_00000076	237	631887	38	300075	42	334990	34915	0	0	0	0	1	0	0	0	1
	BPAM22-1_SAMN07483179_BIN_00000050	104	356005	47	231873	55	266622	34749	0	0	0	0	1	0	0	0	1
	NOWI19-1_SAMN10351067_BIN_00000137	34	560997	32	526492	34	560997	34505	0	0	0	0	1	0	0	0	1
	TARA_SAMEA6000676_BIN_00000162	218	717981	105	437688	115	472121	34433	0	0	0	0	1	0	0	0	1
	SACH19-1_SAMN02709776_BIN_00000076	32	473985	23	382446	28	416704	34258	0	0	0	0	1	0	0	0	1
	PRIE21-1_SAMEA7670912_BIN_00000057	64	507815	50	447638	56	481882	34244	0	0	0	0	1	0	0	0	1
	DLUG22-1_SAMEA5958376_BIN_00000111	18	341117	12	292237	14	326469	34232	0	0	0	0	1	0	0	0	1
	TARA_SAMEA4397712_BIN_00000007	134	447940	40	184785	49	218979	34194	0	0	0	0	1	0	0	0	1
	SOLA22-1_SAMEA7060519_BIN_00000257	53	260269	32	192604	38	226673	34069	0	0	0	0	1	0	0	0	1
	TARA_SAMEA6009488_BIN_00000163	59	303254	44	251539	51	285591	34052	0	0	0	0	1	0	0	0	1
	TARA_SAMEA2619607_BIN_00000058	31	589757	29	553707	30	587369	33662	0	0	0	0	1	0	0	0	1
	KAVA23-1_SAMEA14109803_BIN_00000031	96	410195	55	313238	64	346897	33659	0	0	0	0	1	0	0	0	1
	PUEN22-1_SAMN25861439_BIN_00000128	35	300614	28	260259	33	293730	33471	0	0	0	0	1	0	0	0	1
	SOLA22-1_SAMEA7060519_BIN_00000224	31	237014	18	184903	23	218205	33302	0	0	0	0	1	0	0	0	1
	WIND23-1_Gp0561257-S001_BIN_00000205	176	528189	38	281131	45	314411	33280	0	0	0	0	1	0	0	0	1
	NOWI19-1_SAMN09201450_BIN_00000021	65	638807	36	565342	40	598616	33274	0	0	0	0	1	0	0	0	1
	KRUG19-2_SAMN08777636_BIN_00000157	4803	7334641	25	116048	31	149277	33229	0	0	0	0	2	0	0	0	2
	BPAM22-1_SAMN07483479_BIN_00000028	131	304332	32	129939	42	163063	33124	0	0	0	0	1	0	0	0	1
	WIND23-1_Gp0561266-S001_BIN_00000247	152	464769	44	280450	52	313415	32965	0	0	0	0	1	0	0	0	1
	COEL20-1_SAMN07406990_BIN_00000012	10	217737	6	166000	8	198819	32819	0	0	0	0	1	0	0	0	1
	KOPF15-1_SAMEA7422953_BIN_00000220	87	273218	42	156619	50	189257	32638	0	0	0	0	1	0	0	0	1
	COLA18-1_SAMN06267279_BIN_00000175	47	264193	32	208294	40	240912	32618	0	0	0	0	1	0	0	0	1
	SOLA22-1_SAMEA7060532_BIN_00000035	37	216530	24	166729	29	199323	32594	0	0	0	0	1	0	0	0	1
	BUCK21-1_SAMEA6872800_BIN_00000016	50	345409	11	250647	17	283190	32543	0	0	0	0	1	0	0	0	1
	KRUG19-2_SAMN08778202_BIN_00000281	98	421803	70	347063	80	379490	32427	0	0	0	0	1	0	0	0	1
	SOLA22-1_SAMEA7060521_BIN_00000207	63	534460	49	467841	54	500251	32410	0	0	0	0	1	0	0	0	1
	SOLA22-1_SAMEA7060540_BIN_00000103	22	234087	15	200014	21	231677	31663	0	0	0	0	1	0	0	0	1
	TARA_SAMEA2622632_BIN_00000020	776	1638224	19	325203	25	356598	31395	0	0	0	0	3	0	0	0	3
	TARA_SAMEA2620979_BIN_00000212	21	471484	16	437881	20	469073	31192	0	0	0	0	1	0	0	0	1
	MARK18-1_SAMN08606303_BIN_00000006	55	318516	43	271219	48	302069	30850	0	0	0	0	1	0	0	0	1
	TARA_SAMEA6048784_BIN_00000113	48	371039	41	336017	46	366665	30648	0	0	0	0	1	0	0	0	1
	SIER19-1_SAMEA104210876_BIN_00000102	55	286905	44	232722	48	263367	30645	0	0	0	0	1	0	0	0	1
	PRIE21-1_SAMEA7670910_BIN_00000028	77	502977	54	417615	59	448053	30438	0	0	0	0	1	0	0	0	1
	BUCK21-1_SAMEA6872848_BIN_00000118	15	242120	9	201212	11	231410	30198	0	0	0	0	1	0	0	0	1
	BUCK21-1_SAMEA6872871_BIN_00000066	1669	5561657	14	53221	23	83336	30115	0	0	0	0	1	0	0	0	1
	BILL18-1_SAMN07136919_BIN_00000030	326	590161	43	166409	51	196360	29951	0	0	0	0	1	0	0	0	1
	TARA_SAMEA5997980_BIN_00000181	17	293128	12	244017	14	273841	29824	0	0	0	0	1	0	0	0	1
	SOLA22-1_SAMEA7060529_BIN_00000045	670	2409932	35	176477	42	206280	29803	0	0	0	0	1	0	0	0	1
	BPAM22-1_SAMN07482756_BIN_00000027	56	376086	46	337033	52	366833	29800	0	0	0	0	1	0	0	0	1
	BATS20-1_SAMN10388044_BIN_00000034	41	479169	33	432853	35	462561	29708	0	0	0	0	1	0	0	0	1
	BUCK21-1_SAMEA6872936_BIN_00000003	76	390911	43	284464	49	314122	29658	0	0	0	0	1	0	0	0	1
	KAVA23-1_SAMEA14109804_BIN_00000051	33	291305	16	206745	22	236334	29589	0	0	0	0	1	0	0	0	1
	CAST23-2_SAMN12109740_BIN_00000022	53	314459	36	263451	43	293002	29551	0	0	0	0	1	0	0	0	1
	CAST23-1_SAMN19118245_BIN_00000032	54	315297	35	258292	42	287843	29551	0	0	0	0	1	0	0	0	1
	BUCK21-1_SAMEA6872774_BIN_00000054	7	393016	5	361521	6	390908	29387	0	0	0	0	1	0	0	0	1
	BUCK21-1_SAMEA6872852_BIN_00000053	84	567138	33	273501	40	302853	29352	0	0	0	0	1	0	0	0	1
	KAVA23-1_SAMEA14109799_BIN_00000019	14	219988	11	190724	14	219988	29264	0	0	0	0	1	0	0	0	1
	KAVA23-1_SAMEA14109795_BIN_00000035	124	578730	81	450861	89	480003	29142	0	0	0	0	1	0	0	0	1
	KRAE22-1_SAMEA7614256_BIN_00000005	2133	8598230	13	88005	19	117143	29138	0	0	0	0	1	0	0	0	1
	KRAE22-1_SAMEA4981802_BIN_00000043	415	777912	7	219362	9	248446	29084	0	0	0	0	1	0	0	0	1
	NOWI19-1_SAMN10351049_BIN_00000108	81	659319	48	586224	53	615279	29055	0	0	0	0	1	0	0	0	1
	HAWL17-1_SAMN05224532_BIN_00000111	28	528612	25	499622	28	528612	28990	0	0	0	0	1	0	0	0	1
	BPAM22-1_SAMN07483341_BIN_00000019	59	274357	43	226625	51	255601	28976	0	0	0	0	1	0	0	0	1
	BILL18-1_SAMN07136915_BIN_00000025	53	342996	43	304520	49	333487	28967	0	0	0	0	1	0	0	0	1
	BPAM22-1_SAMN07483486_BIN_00000059	186	454930	46	211734	54	240626	28892	0	0	0	0	1	0	0	0	1
	COLA18-1_SAMN06267282_BIN_00000246	27	222506	21	191377	26	220244	28867	0	0	0	0	1	0	0	0	1
	BUCK21-1_SAMEA6872772_BIN_00000097	10	395324	7	364366	9	393216	28850	0	0	0	0	1	0	0	0	1
	KRAE22-1_SAMEA7614298_BIN_00000055	9	296297	7	267489	9	296297	28808	0	0	0	0	1	0	0	0	1
	TARA_SAMEA2621696_BIN_00000021	1050	3734369	24	112681	32	141394	28713	0	0	0	0	1	0	0	0	1
	KOPF15-1_SAMEA7422958_BIN_00000052	73	351898	58	298557	65	327102	28545	0	0	0	0	1	0	0	0	1
	DLUG22-1_SAMEA5958360_BIN_00000023	83	520332	70	463133	75	491575	28442	0	0	0	0	1	0	0	0	1
	TARA_SAMEA4397159_BIN_00000070	5025	9010095	66	359308	71	387669	28361	0	0	0	0	2	0	0	0	2
	TAOJ22-1_SAMN27365861_BIN_00000110	95	645225	8	60849	15	89123	28274	0	0	0	0	1	0	0	0	1
	KRAE22-1_SAMEA7614230_BIN_00000140	85	363645	29	186547	36	214724	28177	0	0	0	0	1	0	0	0	1
	BPAM22-1_SAMN07483329_BIN_00000045	84	316724	51	242071	58	270240	28169	0	0	0	0	1	0	0	0	1
	MARK18-1_SAMN08606316_BIN_00000004	51	308822	42	271223	47	299388	28165	0	0	0	0	1	0	0	0	1
	KRUG19-2_SAMN08778199_BIN_00000017	79	317783	55	249465	61	277611	28146	0	0	0	0	1	0	0	0	1
	KOPF15-1_SAMEA7392443_BIN_00000067	18	295475	12	254202	13	282343	28141	0	0	0	0	1	0	0	0	1
	SUNY21-1_SAMEA6942735_BIN_00000195	18	286033	15	258214	18	286033	27819	0	0	0	0	1	0	0	0	1
	KRUG19-2_SAMN08778199_BIN_00000061	60	451724	55	421725	59	449330	27605	0	0	0	0	1	0	0	0	1
	KRUG19-2_SAMN08778200_BIN_00000001	107	733812	34	556788	37	584305	27517	0	0	0	0	1	0	0	0	1
	BUCK21-1_SAMEA6872915_BIN_00000004	345	878329	105	443171	112	470436	27265	0	0	0	0	1	0	0	0	1
	BPAM22-1_SAMN07483521_BIN_00000039	53	376793	40	330816	46	358027	27211	0	0	0	0	1	0	0	0	1
	BILL18-1_SAMN07136917_BIN_00000021	72	369701	42	304953	49	332110	27157	0	0	0	0	1	0	0	0	1
	MARK18-1_SAMN08606305_BIN_00000017	54	307116	40	260368	46	287458	27090	0	0	0	0	1	0	0	0	1
	NOWI19-1_SAMN09201850_BIN_00000035	85	425714	73	385743	79	412720	26977	0	0	0	0	1	0	0	0	1
	KAVA23-1_SAMEA14109798_BIN_00000045	160	649491	101	508852	109	535581	26729	0	0	0	0	1	0	0	0	1
	TARA_SAMEA2620959-S102_BIN_00000042	10822	53076612	7	75257	13	101866	26609	0	0	0	0	1	0	0	0	1
	SOLA22-1_SAMEA7060518_BIN_00000052	2694	4062687	58	247391	65	273899	26508	0	0	0	0	1	0	0	0	1
	KOPF15-1_SAMEA7422986_BIN_00000034	319	667979	18	225040	23	251460	26420	0	0	0	0	1	0	0	0	1
	TARA_SAMEA2621536_BIN_00000099	8250	12603273	60	265205	67	291560	26355	0	0	0	0	1	0	0	0	1
	KRAE22-1_SAMEA7614298_BIN_00000011	9	228358	7	202005	9	228358	26353	0	0	0	0	1	0	0	0	1
	BPAM22-1_SAMN07483555_BIN_00000086	194	425181	38	165584	45	191716	26132	0	0	0	0	1	0	0	0	1
	BPAM22-1_SAMN08953105_BIN_00000010	76	364023	46	287107	50	313058	25951	0	0	0	0	1	0	0	0	1
	BUCK21-1_SAMEA6872913_BIN_00000097	40	312722	30	268290	35	294221	25931	0	0	0	0	1	0	0	0	1
	ZHAN22-1_SAMN11355744_BIN_00000078	1513	2616243	85	606158	91	632029	25871	0	0	0	0	1	0	0	0	1
	COLA18-1_SAMN06267282_BIN_00000242	41	366042	35	336136	38	361931	25795	0	0	0	0	1	0	0	0	1
	MARK18-1_SAMN08606324_BIN_00000034	74	380678	37	302269	42	327988	25719	0	0	0	0	1	0	0	0	1
	MCMU21-1_SAMN18057472_BIN_00000026	650	1530679	71	465241	76	490786	25545	0	0	0	0	1	0	0	0	1
	BPAM22-1_SAMN07482718_BIN_00000015	99	599870	75	529213	80	554575	25362	0	0	0	0	1	0	0	0	1
	TARA_SAMEA6037098_BIN_00000108	46	309384	36	271279	39	296634	25355	0	0	0	0	1	0	0	0	1
	KOPF15-1_SAMEA7392478_BIN_00000116	128	507067	36	226525	42	251863	25338	0	0	0	0	1	0	0	0	1
	BPAM22-1_SAMN07483486_BIN_00000046	1831	2912346	27	89761	36	115068	25307	0	0	0	0	1	0	0	0	1
	BPAM22-1_SAMN07483537_BIN_00000020	1613	5142968	13	51205	18	76463	25258	0	0	0	0	1	0	0	0	1
	TARA_SAMEA6022681_BIN_00000158	3060	5265872	15	140996	21	166244	25248	0	0	0	0	1	0	0	0	1
	GLAS20-1_SAMN13567153_BIN_00000128	172	809550	13	547149	16	572385	25236	0	0	0	0	1	0	0	0	1
	BPAM22-1_SAMN07483535_BIN_00000088	50	351286	22	267030	26	292253	25223	0	0	0	0	1	0	0	0	1
	BUCK21-1_SAMEA6872822_BIN_00000077	41	303164	30	259085	34	284289	25204	0	0	0	0	1	0	0	0	1
	TARA_SAMEA2621581_BIN_00000038	59	420981	36	364123	38	388959	24836	0	0	0	0	1	0	0	0	1
	KOPF15-1_SAMEA7422958_BIN_00000066	150	731407	38	419148	42	443959	24811	0	0	0	0	1	0	0	0	1
	KOPF15-1_SAMEA7392442_BIN_00000185	59	309891	36	237023	41	261797	24774	0	0	0	0	1	0	0	0	1
	SOLA22-1_SAMEA7060522_BIN_00000119	14	238945	11	214244	14	238945	24701	0	0	0	0	1	0	0	0	1
	TARA_SAMEA6000258_BIN_00000240	96	259010	33	133844	40	158481	24637	0	0	0	0	1	0	0	0	1
	BUCK21-1_SAMEA6872775_BIN_00000022	7	370901	5	342120	6	366747	24627	0	0	0	0	1	0	0	0	1
	KOPF15-1_SAMEA7392447_BIN_00000137	30	305056	22	247323	23	271491	24168	0	0	0	0	1	0	0	0	1
	KAVA23-1_SAMEA14109800_BIN_00000014	174	530488	70	320852	76	345012	24160	0	0	0	0	1	0	0	0	1
	GLAS20-1_SAMN13567160_BIN_00000084	130	541242	90	440895	97	464961	24066	0	0	0	0	1	0	0	0	1
	BPAM22-1_SAMN08953301_BIN_00000061	169	596797	90	440630	97	464696	24066	0	0	0	0	1	0	0	0	1
	KRUG19-2_SAMN08777874_BIN_00000058	61	284543	49	245110	54	269128	24018	0	0	0	0	1	0	0	0	1
	ZHAN22-1_SAMN19492042_BIN_00000234	64	317773	43	251592	49	275540	23948	0	0	0	0	1	0	0	0	1
	BILL18-1_SAMN07136920_BIN_00000031	32	240661	23	209427	28	233235	23808	0	0	0	0	1	0	0	0	1
	COLL22-1_SAMN16929942_BIN_00000020	89	384816	35	293875	39	317633	23758	0	0	0	0	1	0	0	0	1
	TARA_SAMEA5998363_BIN_00000022	5	221839	4	198113	5	221839	23726	0	0	0	0	1	0	0	0	1
	WANG22-1_SAMN08714535-S005_BIN_00000033	1336	4620545	16	57974	22	81684	23710	0	0	0	0	1	0	0	0	1
	TARA_SAMEA6037901_BIN_00000087	160	591136	15	304889	18	328573	23684	0	0	0	0	1	0	0	0	1
	KRUG19-2_SAMN08776802_BIN_00000176	210	1046587	17	577767	18	601446	23679	0	0	0	0	1	0	0	0	1
	KOPF15-1_SAMEA7422985_BIN_00000023	454	1073402	31	327623	34	351284	23661	0	0	0	0	1	0	0	0	1
	WIND23-1_Gp0561257-S001_BIN_00000025	83	240966	32	110776	39	134372	23596	0	0	0	0	1	0	0	0	1
	KAVA23-1_SAMEA14109799_BIN_00000017	100	347555	52	235344	58	258795	23451	0	0	0	0	1	0	0	0	1
	TARA_SAMEA6000741_BIN_00000144	69	392984	48	341419	55	364818	23399	0	0	0	0	1	0	0	0	1
	TARA_SAMEA4396996_BIN_00000004	63	407168	44	345546	47	368933	23387	0	0	0	0	1	0	0	0	1
	KRAE22-1_SAMEA4981846_BIN_00000014	51	352894	18	240378	25	263706	23328	0	0	0	0	1	0	0	0	1
	ALNE18-1_SAMEA104408611_BIN_00000008	41	296192	19	224563	23	247793	23230	0	0	0	0	1	0	0	0	1
	SOLA22-1_SAMEA7060526_BIN_00000429	18109	64263660	49	221463	56	244616	23153	0	0	0	0	1	0	0	0	1
	KOPF15-1_SAMEA7422952_BIN_00000093	45	310514	32	265430	37	288425	22995	0	0	0	0	1	0	0	0	1
	KOPF15-1_SAMEA7422985_BIN_00000031	177	460222	33	199222	37	222190	22968	0	0	0	0	1	0	0	0	1
	DLUG22-1_SAMEA5958376_BIN_00000208	24	218119	20	193130	23	216058	22928	0	0	0	0	1	0	0	0	1
	MARK18-1_SAMN08606322_BIN_00000012	55	370372	34	318212	38	341080	22868	0	0	0	0	1	0	0	0	1
	SUNY21-1_SAMEA6942737_BIN_00000008	44	395374	39	372595	44	395374	22779	0	0	0	0	1	0	0	0	1
	KRAE22-1_SAMEA8798178_BIN_00000077	13	220730	12	197998	13	220730	22732	0	0	0	0	1	0	0	0	1
	PRIE21-1_SAMEA7670910_BIN_00000116	38	385801	32	358426	36	381157	22731	0	0	0	0	1	0	0	0	1
	DLUG22-1_SAMEA5958364_BIN_00000065	295	1014483	45	272299	50	295020	22721	0	0	0	0	1	0	0	0	1
	BPAM22-1_SAMN08953040_BIN_00000016	427	1386922	20	83830	26	106541	22711	0	0	0	0	1	0	0	0	1
	TARA_SAMEA5999861_BIN_00000151	23	290573	19	258390	22	281030	22640	0	0	0	0	1	0	0	0	1
	TARA_SAMEA2622628_BIN_00000096	70	612477	36	486009	38	508591	22582	0	0	0	0	1	0	0	0	1
	DUNC22-1_SAMN06268367_BIN_00000042	78	364164	19	106006	24	128543	22537	0	0	0	0	1	0	0	0	1
	TARA_SAMEA6036046_BIN_00000165	362	940023	41	234453	47	256980	22527	0	0	0	0	1	0	0	0	1
	KAVA23-1_SAMEA14109798_BIN_00000022	89	388491	60	315436	66	337924	22488	0	0	0	0	1	0	0	0	1
	GLAS20-1_SAMN13567167_BIN_00000093	2142	4528538	16	91116	19	113519	22403	0	0	0	0	1	0	0	0	1
	SOLA22-1_SAMEA7060522_BIN_00000086	36	352326	31	327694	35	350049	22355	0	0	0	0	1	0	0	0	1
	CAST23-2_SAMN12109736_BIN_00000052	54	345511	44	310727	49	332904	22177	0	0	0	0	1	0	0	0	1
	CAST23-1_SAMN19118241_BIN_00000018	77	349952	43	281435	48	303612	22177	0	0	0	0	1	0	0	0	1
	BILL18-1_SAMN07137095_BIN_00000011	101	398627	58	297574	63	319707	22133	0	0	0	0	1	0	0	0	1
	KRUG19-1_SAMN03169779_BIN_00000097	19	243940	16	199115	18	221205	22090	0	0	0	0	1	0	0	0	1
	LARK21-1_SAMN15783091_BIN_00000025	788	1389317	47	277821	53	299876	22055	0	0	0	0	1	0	0	0	1
	KAVA23-1_SAMEA14109804_BIN_00000028	71	419700	48	349161	55	371082	21921	0	0	0	0	1	0	0	0	1
	KOPF15-1_SAMEA7392446_BIN_00000150	386	1266454	29	277283	34	299124	21841	0	0	0	0	1	0	0	0	1
	TARA_SAMEA6023080_BIN_00000145	26	227784	19	201650	24	223417	21767	0	0	0	0	1	0	0	0	1
	PRIE21-1_SAMEA7670919_BIN_00000162	78	275409	50	202919	56	224667	21748	0	0	0	0	1	0	0	0	1
	TARA_SAMEA5996938_BIN_00000212	18	297150	16	275447	18	297150	21703	0	0	0	0	1	0	0	0	1
	KAVA23-1_SAMEA14109796_BIN_00000022	136	617541	89	491509	94	513199	21690	0	0	0	0	1	0	0	0	1
	TARA_SAMEA2620979_BIN_00000181	55	318868	11	224607	13	246221	21614	0	0	0	0	1	0	0	0	1
	COLA18-1_SAMN06267285_BIN_00000137	65	502991	44	456576	48	478101	21525	0	0	0	0	1	0	0	0	1
	KAVA23-1_SAMEA14109803_BIN_00000002	102	509333	77	432717	82	454036	21319	0	0	0	0	1	0	0	0	1
	KRUG19-1_SAMN06264407_BIN_00000051	55	315355	45	280745	49	301858	21113	0	0	0	0	1	0	0	0	1
	SOLA22-1_SAMEA7060520_BIN_00000197	12	241886	9	220782	12	241886	21104	0	0	0	0	1	0	0	0	1
	TARA_SAMEA2621812_BIN_00000185	42	202510	31	165376	35	186474	21098	0	0	0	0	1	0	0	0	1
	BUCK21-1_SAMEA6872904_BIN_00000043	15	206140	12	185054	15	206140	21086	0	0	0	0	1	0	0	0	1
	SIER19-1_SAMEA4692679_BIN_00000027	89	600838	46	514070	50	535085	21015	0	0	0	0	1	0	0	0	1
	COLA18-1_SAMN06267279_BIN_00000081	24	320425	15	284313	20	305322	21009	0	0	0	0	1	0	0	0	1
	NOWI19-1_SAMN09201450_BIN_00000081	90	492026	72	438655	76	459272	20617	0	0	0	0	1	0	0	0	1
	TARA_SAMEA4397320_BIN_00000003	556	1649911	76	355995	83	376573	20578	0	0	0	0	1	0	0	0	1
	ZHAN22-5_SAMN24541642_BIN_00000050	46	295258	40	268881	43	289409	20528	0	0	0	0	1	0	0	0	1
	SACH19-1_SAMN02709776_BIN_00000107	5803	8046752	8	236020	10	256392	20372	0	0	0	0	1	0	0	0	1
	WIND23-1_Gp0561269-S001_BIN_00000174	224	571119	36	274737	40	295017	20280	0	0	0	0	1	0	0	0	1
	KOPF15-1_SAMEA7392443_BIN_00000166	79	411098	29	269877	34	290142	20265	0	0	0	0	1	0	0	0	1
	KOPF15-1_SAMEA7392442_BIN_00000054	25	271972	22	248585	24	268772	20187	0	0	0	0	1	0	0	0	1
	SIER19-1_SAMEA4692734_BIN_00000216	67	229600	31	144717	36	164903	20186	0	0	0	0	1	0	0	0	1
	BUCK21-1_SAMEA6872839_BIN_00000011	49	661577	36	613560	41	633683	20123	0	0	0	0	1	0	0	0	1
	KRUG19-2_SAMN08776908_BIN_00000248	32	212115	24	182734	28	202819	20085	0	0	0	0	1	0	0	0	1
	NOWI19-1_SAMN10351049_BIN_00000106	87	444586	76	408561	80	428626	20065	0	0	0	0	1	0	0	0	1
	PUEN22-1_SAMN25861438_BIN_00000063	30	329515	23	304616	27	324623	20007	0	0	0	0	1	0	0	0	1
	DLUG22-1_SAMEA5958359_BIN_00000147	110	414329	75	321351	81	341240	19889	0	0	0	0	1	0	0	0	1
	KRUG19-1_SAMN03173242_BIN_00000293	127	342454	28	165833	33	185653	19820	0	0	0	0	1	0	0	0	1
	DLUG22-1_SAMEA5958364_BIN_00000066	241	696111	64	229724	70	249407	19683	0	0	0	0	1	0	0	0	1
	SOLA22-1_SAMEA7060522_BIN_00000253	122	486644	73	388960	77	408518	19558	0	0	0	0	1	0	0	0	1
	TARA_SAMEA4397907_BIN_00000014	51	326243	38	285047	42	304592	19545	0	0	0	0	1	0	0	0	1
	COLL22-1_SAMN16930053_BIN_00000008	72	302675	52	250653	56	270175	19522	0	0	0	0	1	0	0	0	1
	TARA_SAMEA2622097_BIN_00000145	136	572973	73	452458	79	471948	19490	0	0	0	0	1	0	0	0	1
	TARA_SAMEA6037098_BIN_00000139	22	222415	18	200649	21	220061	19412	0	0	0	0	1	0	0	0	1
	KRAE22-1_SAMEA4981785_BIN_00000034	20	220992	18	199371	19	218726	19355	0	0	0	0	1	0	0	0	1
	SOLA22-1_SAMEA7060531_BIN_00000056	29	245186	19	208879	23	228217	19338	0	0	0	0	1	0	0	0	1
	KIMY16-1_SAMN03945041_BIN_00000001	243	521889	23	168805	28	188108	19303	0	0	0	0	1	0	0	0	1
	KRUG19-2_SAMN08778199_BIN_00000097	29	410632	26	388870	28	408169	19299	0	0	0	0	1	0	0	0	1
	TARA_SAMEA6022681_BIN_00000078	6	225168	3	142467	5	161539	19072	0	0	0	0	1	0	0	0	1
	ZHAN22-1_SAMN11355922_BIN_00000120	131	431770	42	280753	46	299511	18758	0	0	0	0	1	0	0	0	1
	SUNY21-1_SAMEA6942735_BIN_00000358	446	1853190	7	89213	8	107967	18754	0	0	0	0	1	0	0	0	1
	SOLA22-1_SAMEA7060533_BIN_00000017	1490	2954757	46	238642	52	257362	18720	0	0	0	0	1	0	0	0	1
	TARA_SAMEA2621607_BIN_00000032	103	683269	42	461339	47	480056	18717	0	0	0	0	1	0	0	0	1
	BPAM22-1_SAMN08953302_BIN_00000063	2308	3420709	86	378259	92	396919	18660	0	0	0	0	1	0	0	0	1
	SOLA22-1_SAMEA7060531_BIN_00000113	8	251173	6	232684	8	251173	18489	0	0	0	0	1	0	0	0	1
	SIER19-1_SAMEA4692739_BIN_00000115	50	395371	40	349895	42	368008	18113	0	0	0	0	1	0	0	0	1
	TARA_SAMEA2621401_BIN_00000098	339	1028772	20	59777	25	77870	18093	0	0	0	0	1	0	0	0	1
	BPAM22-1_SAMN07483364_BIN_00000062	46	258597	31	218869	33	236960	18091	0	0	0	0	1	0	0	0	1
	KAVA23-1_SAMEA14109797_BIN_00000030	11	224292	9	206259	11	224292	18033	0	0	0	0	1	0	0	0	1
	GALA18-1_SAMEA4699782_BIN_00000014	85	344757	50	268974	55	286997	18023	0	0	0	0	1	0	0	0	1
	MARK18-1_SAMN08606301_BIN_00000009	37	377201	29	347790	32	365772	17982	0	0	0	0	1	0	0	0	1
	COLL22-1_SAMN16930068_BIN_00000009	50	202701	20	103858	25	121776	17918	0	0	0	0	1	0	0	0	1
	SOLA22-1_SAMEA7060519_BIN_00000251	1774	2998187	6	56965	9	74820	17855	0	0	0	0	1	0	0	0	1
	TARA_SAMEA2619723_BIN_00000022	42	225839	32	196322	36	213780	17458	0	0	0	0	1	0	0	0	1
	TARA_SAMEA6035087_BIN_00000028	1691	3323009	8	106645	12	124079	17434	0	0	0	0	1	0	0	0	1
	TARA_SAMEA6000771_BIN_00000181	263	633404	20	254416	22	271849	17433	0	0	0	0	1	0	0	0	1
	KRUG19-1_SAMN03173239_BIN_00000021	129	356548	49	218113	54	235520	17407	0	0	0	0	1	0	0	0	1
	DLUG22-1_SAMEA5958381_BIN_00000006	205	662227	76	292407	81	309744	17337	0	0	0	0	1	0	0	0	1
	SOLA22-1_SAMEA7060519_BIN_00000052	76	236904	45	165669	51	182953	17284	0	0	0	0	1	0	0	0	1
	POHA15-1_SAMEA2555033_BIN_00000053	41	320625	30	291730	34	309005	17275	0	0	0	0	1	0	0	0	1
	DLUG22-1_SAMEA5958359_BIN_00000019	45	444315	38	408139	40	425362	17223	0	0	0	0	1	0	0	0	1
	COLL22-1_SAMN16929951_BIN_00000010	87	327239	45	251773	50	268940	17167	0	0	0	0	1	0	0	0	1
	TARA_SAMEA4397280_BIN_00000114	406	1780945	26	364810	31	381970	17160	0	0	0	0	1	0	0	0	1
	TARA_SAMEA2623673_BIN_00000090	73	400562	54	353506	58	370528	17022	0	0	0	0	1	0	0	0	1
	SOLA22-1_SAMEA7060523_BIN_00000193	12	252112	10	235218	12	252112	16894	0	0	0	0	1	0	0	0	1
	TARA_SAMEA4396975_BIN_00000031	85	458004	60	346073	63	362962	16889	0	0	0	0	1	0	0	0	1
	PRIE21-1_SAMEA7670912_BIN_00000029	41	327153	30	287319	34	304198	16879	0	0	0	0	1	0	0	0	1
	MARK18-1_SAMN08606323_BIN_00000021	68	402134	38	339428	42	356246	16818	0	0	0	0	1	0	0	0	1
	BUCK21-1_SAMEA6872849_BIN_00000020	98	357004	46	211147	51	227952	16805	0	0	0	0	1	0	0	0	1
	TARA_SAMEA2619399_BIN_00000048	17	263789	15	247079	17	263789	16710	0	0	0	0	1	0	0	0	1
	HAWL17-1_SAMN05224532_BIN_00000017	28	255570	19	206188	23	222893	16705	0	0	0	0	1	0	0	0	1
	BPAM22-1_SAMN07483498_BIN_00000048	2447	4323503	25	110992	29	127676	16684	0	0	0	0	1	0	0	0	1
	KRUG19-1_SAMN06264398_BIN_00000092	272	776272	37	359407	41	376079	16672	0	0	0	0	1	0	0	0	1
	LARK21-1_SAMN15782483_BIN_00000018	28	389245	22	348230	26	364861	16631	0	0	0	0	1	0	0	0	1
	COLL22-1_SAMN16930068_BIN_00000028	68	299986	54	255426	56	272056	16630	0	0	0	0	1	0	0	0	1
	COLA18-1_SAMN06267285_BIN_00000003	118	376097	26	203871	31	220464	16593	0	0	0	0	1	0	0	0	1
	TARA_SAMEA6010035_BIN_00000015	72	203836	33	111756	38	128245	16489	0	0	0	0	1	0	0	0	1
	TARA_SAMEA2621221_BIN_00000043	22	345948	16	322099	18	338546	16447	0	0	0	0	1	0	0	0	1
	NOWI19-1_SAMN10351037_BIN_00000086	28	585208	25	566622	27	582792	16170	0	0	0	0	1	0	0	0	1
	TARA_SAMEA2622632_BIN_00000065	20	210905	18	194754	20	210905	16151	0	0	0	0	1	0	0	0	1
	SOLA22-1_SAMEA7060516_BIN_00000257	18	263345	16	247208	18	263345	16137	0	0	0	0	1	0	0	0	1
	TARA_SAMEA6017329_BIN_00000099	81	494089	66	456005	70	472113	16108	0	0	0	0	1	0	0	0	1
	SUNY21-1_SAMEA6942737_BIN_00000307	19	297247	17	278956	18	295048	16092	0	0	0	0	1	0	0	0	1
	SANC23-1_SAMEA110646514_BIN_00000065	51	315395	24	261976	27	278044	16068	0	0	0	0	1	0	0	0	1
	TARA_SAMEA4397804_BIN_00000014	809	2952212	44	203619	47	219569	15950	0	0	0	0	1	0	0	0	1
	COLL22-1_SAMN16929965_BIN_00000020	419	930365	31	344145	34	360048	15903	0	0	0	0	1	0	0	0	1
	PRIE21-1_SAMEA7670913_BIN_00000053	60	508764	43	458232	46	474123	15891	0	0	0	0	1	0	0	0	1
	EMOS17-1_SAMEA104212439_BIN_00000076	64	299055	45	245246	49	261118	15872	0	0	0	0	1	0	0	0	1
	TARA_SAMEA4396496_BIN_00000124	88	426453	76	390517	79	406322	15805	0	0	0	0	1	0	0	0	1
	MARK18-1_SAMN08606307_BIN_00000030	44	354829	36	329668	40	345432	15764	0	0	0	0	1	0	0	0	1
	KAVA23-1_SAMEA14109804_BIN_00000021	43	256417	28	211676	33	227428	15752	0	0	0	0	1	0	0	0	1
	BUCK21-1_SAMEA6872911_BIN_00000132	51	311680	43	284036	46	299784	15748	0	0	0	0	1	0	0	0	1
	TARA_SAMEA6000741_BIN_00000216	419	832419	56	260177	61	275870	15693	0	0	0	0	1	0	0	0	1
	KRUG19-2_SAMN08776908_BIN_00000070	3490	5648369	56	540258	58	555931	15673	0	0	0	0	1	0	0	0	1
	BUCK21-1_SAMEA6873003_BIN_00000085	13	565796	1	177276	2	192874	15598	0	0	0	0	1	0	0	0	1
	GLAS20-1_SAMN13567161_BIN_00000024	120	458657	84	371793	89	387386	15593	0	0	0	0	1	0	0	0	1
	KRUG19-1_SAMN06267311_BIN_00000051	36	239123	28	217094	32	232612	15518	0	0	0	0	1	0	0	0	1
	MARK18-1_SAMN08606325_BIN_00000029	48	357039	32	319557	36	335068	15511	0	0	0	0	1	0	0	0	1
	KIMD21-1_SAMN19707228_BIN_00000061	3570	4965992	26	103456	31	118956	15500	0	0	0	0	1	0	0	0	1
	TARA_SAMEA2620979_BIN_00000084	50	393585	14	261537	15	277010	15473	0	0	0	0	1	0	0	0	1
	BPAM22-1_SAMN07483599_BIN_00000008	57	294693	40	251210	44	266648	15438	0	0	0	0	1	0	0	0	1
	COLA18-1_SAMN06267289_BIN_00000015	54	361068	43	329318	47	344699	15381	0	0	0	0	1	0	0	0	1
	SOLA22-1_SAMEA7060522_BIN_00000093	178	1464250	12	103520	15	118862	15342	0	0	0	0	1	0	0	0	1
	KAVA23-1_SAMEA14109804_BIN_00000055	88	333843	36	195717	41	211039	15322	0	0	0	0	1	0	0	0	1
	TARA_SAMEA2621522_BIN_00000012	858	2907397	17	66890	20	82195	15305	0	0	0	0	1	0	0	0	1
	DLUG22-1_SAMEA5958359_BIN_00000100	41	255550	33	231119	37	246421	15302	0	0	0	0	1	0	0	0	1
	KRUG19-1_SAMN06266127_BIN_00000043	65	313248	44	265727	48	280958	15231	0	0	0	0	1	0	0	0	1
	COLA18-1_SAMN06267288_BIN_00000127	101	537701	21	399736	22	414943	15207	0	0	0	0	1	0	0	0	1
	KAVA23-1_SAMEA14109797_BIN_00000052	125	431054	67	300927	72	316101	15174	0	0	0	0	1	0	0	0	1
	TARA_SAMEA2619607_BIN_00000089	30	241398	25	219569	27	234703	15134	0	0	0	0	1	0	0	0	1
	XULI22-1_SAMN30677863_BIN_00000005	4925	17372227	18	61268	23	76354	15086	0	0	0	0	1	0	0	0	1
	EMOS17-1_SAMEA104212399_BIN_00000027	73	249966	44	184410	49	199456	15046	0	0	0	0	1	0	0	0	1
	TARA_SAMEA2621544_BIN_00000020	71	282411	54	229535	56	244558	15023	0	0	0	0	1	0	0	0	1
	TARA_SAMEA6037098_BIN_00000043	1341	2251055	15	304623	19	319626	15003	0	0	0	0	1	0	0	0	1
	KRAE22-1_SAMEA7614218_BIN_00000058	14	250177	11	232403	13	247394	14991	0	0	0	0	1	0	0	0	1
	BATS20-1_SAMN10388044_BIN_00000004	26	326836	20	296379	23	311369	14990	0	0	0	0	1	0	0	0	1
	KOPF15-1_SAMEA7422952_BIN_00000078	66	238579	41	175958	45	190936	14978	0	0	0	0	1	0	0	0	1
	TARA_SAMEA6864586_BIN_00000004	115	500326	44	298805	45	313655	14850	0	0	0	0	1	0	0	0	1
	KIMD21-1_SAMN19707289_BIN_00000027	22	204248	19	185143	21	199992	14849	0	0	0	0	1	0	0	0	1
	WOOD18-1_SAMN07124934_BIN_00000096	32	279610	11	147266	13	162093	14827	0	0	0	0	1	0	0	0	1
	MEHR18-2_SAMN08331108_BIN_00000197	21	392627	13	344414	15	359118	14704	0	0	0	0	1	0	0	0	1
	BUCK21-1_SAMEA6872852_BIN_00000045	42	300484	27	222741	30	237378	14637	0	0	0	0	1	0	0	0	1
	TARA_SAMEA2622628_BIN_00000047	17	224089	15	209527	17	224089	14562	0	0	0	0	1	0	0	0	1
	COLA18-1_SAMN06267280_BIN_00000181	182	641408	31	367804	34	382337	14533	0	0	0	0	1	0	0	0	1
	TARA_SAMEA6017707_BIN_00000115	35	353200	12	268565	15	283054	14489	0	0	0	0	1	0	0	0	1
	SOLA22-1_SAMEA7060533_BIN_00000104	81	296731	57	238620	60	253052	14432	0	0	0	0	1	0	0	0	1
	KAVA23-1_SAMEA14109804_BIN_00000056	594	1116413	58	226744	63	241121	14377	0	0	0	0	1	0	0	0	1
	KRUG19-2_SAMN08778200_BIN_00000068	32	373418	29	356966	31	371322	14356	0	0	0	0	1	0	0	0	1
	LARK21-1_SAMN15783154_BIN_00000002	58	209032	43	170012	47	184241	14229	0	0	0	0	1	0	0	0	1
	TARA_SAMEA2621216_BIN_00000065	20	320545	16	301638	18	315823	14185	0	0	0	0	1	0	0	0	1
	TARA_SAMEA2622219_BIN_00000073	49	366910	40	339659	43	353837	14178	0	0	0	0	1	0	0	0	1
	TARA_SAMEA2623266_BIN_00000046	2097	3223268	49	188488	53	202587	14099	0	0	0	0	1	0	0	0	1
	KRAE22-1_SAMEA8798228_BIN_00000045	5	270823	4	256726	5	270823	14097	0	0	0	0	1	0	0	0	1
	TARA_SAMEA6048784_BIN_00000115	64	344650	48	302400	51	316380	13980	0	0	0	0	1	0	0	0	1
	TARA_SAMEA5999861_BIN_00000228	17	255125	10	235046	13	248926	13880	0	0	0	0	1	0	0	0	1
	DUNC22-1_SAMN06268367_BIN_00000089	13543	59776319	11	51436	15	65315	13879	0	0	0	0	1	0	0	0	1
	KRAE22-1_SAMEA7614212_BIN_00000034	14	200869	12	187026	14	200869	13843	0	0	0	0	1	0	0	0	1
	PRIE21-1_SAMEA7670910_BIN_00000092	92	484122	55	386918	59	400741	13823	0	0	0	0	1	0	0	0	1
	TARA_SAMEA4398249_BIN_00000054	109	395473	47	236957	51	250707	13750	0	0	0	0	1	0	0	0	1
	KOPF15-1_SAMEA7392446_BIN_00000071	19	261803	17	248076	19	261803	13727	0	0	0	0	1	0	0	0	1
	ZHAN22-5_SAMN24541643_BIN_00000043	45	280034	38	257854	41	271560	13706	0	0	0	0	1	0	0	0	1
	CAST23-1_SAMN19118239_BIN_00000012	57	363293	40	325961	43	339656	13695	0	0	0	0	1	0	0	0	1
	CAST23-2_SAMN12109734_BIN_00000016	45	341097	39	320479	42	334174	13695	0	0	0	0	1	0	0	0	1
	KRUG19-2_SAMN08776908_BIN_00000065	33	409225	30	390083	31	403729	13646	0	0	0	0	1	0	0	0	1
	BUCK21-1_SAMEA6873016_BIN_00000113	7	340449	1	117965	2	131572	13607	0	0	0	0	1	0	0	0	1
	ZHAN22-1_SAMN11355750_BIN_00000075	33	237441	16	126979	18	140527	13548	0	0	0	0	1	0	0	0	1
	DLUG22-1_SAMEA5958359_BIN_00000119	30	438000	25	416916	27	430461	13545	0	0	0	0	1	0	0	0	1
	NOWI19-1_SAMN09201605_BIN_00000007	21	583814	20	570335	21	583814	13479	0	0	0	0	1	0	0	0	1
	KRUG19-1_SAMN06266121_BIN_00000078	175	791548	34	156463	38	169860	13397	0	0	0	0	1	0	0	0	1
	SHAF22-1_SAMEA7723933_BIN_00000001	53	230355	12	64305	14	77654	13349	0	0	0	0	1	0	0	0	1
	HAWL17-1_SAMN05224532_BIN_00000138	44	307770	38	287721	41	301034	13313	0	0	0	0	1	0	0	0	1
	TARA_SAMEA6010343_BIN_00000033	72	340696	52	290613	56	303922	13309	0	0	0	0	1	0	0	0	1
	WEBE19-1_SAMN08181972_BIN_00000047	65	336840	50	294916	54	308180	13264	0	0	0	0	1	0	0	0	1
	BPAM22-1_SAMN07482690_BIN_00000016	23	214926	18	197324	21	210568	13244	0	0	0	0	1	0	0	0	1
	SOLA22-1_SAMEA7060541_BIN_00000059	127	444798	27	120631	29	133784	13153	0	0	0	0	1	0	0	0	1
	EMOS17-1_SAMEA104212375_BIN_00000036	51	341648	41	315195	45	328308	13113	0	0	0	0	1	0	0	0	1
	LAPP22-1_SAMN25292451_BIN_00000010	68	334130	55	299187	58	312254	13067	0	0	0	0	1	0	0	0	1
	KRUG19-2_SAMN08778201_BIN_00000188	49	365869	37	330368	39	343412	13044	0	0	0	0	1	0	0	0	1
	PRIE21-1_SAMEA7670914_BIN_00000178	105	434639	28	312437	31	325476	13039	0	0	0	0	1	0	0	0	1
	TARA_SAMEA6037098_BIN_00000124	2952	4651198	32	259858	36	272868	13010	0	0	0	0	1	0	0	0	1
	SOLA22-1_SAMEA7060520_BIN_00000202	37	261968	26	235682	30	248671	12989	0	0	0	0	1	0	0	0	1
	MEHR18-2_SAMN08331104_BIN_00000142	10	318608	6	266627	9	279602	12975	0	0	0	0	1	0	0	0	1
	TARA_SAMEA2623868_BIN_00000166	50	546775	46	529723	48	542679	12956	0	0	0	0	1	0	0	0	1
	CAST23-2_SAMN12109743_BIN_00000037	91	319062	52	239003	55	251955	12952	0	0	0	0	1	0	0	0	1
	TARA_SAMEA2622316_BIN_00000160	57	254006	22	138100	25	150971	12871	0	0	0	0	1	0	0	0	1
	PRIE21-1_SAMEA7670920_BIN_00000183	253	1007753	45	368574	48	381415	12841	0	0	0	0	1	0	0	0	1
	STEI20-1_SAMEA6871975_BIN_00000057	204	645351	11	276262	15	289081	12819	0	0	0	0	1	0	0	0	1
	MARK18-1_SAMN08606306_BIN_00000021	47	365689	35	336746	38	349420	12674	0	0	0	0	1	0	0	0	1
	MARK18-1_SAMN08606302_BIN_00000035	41	368616	33	344361	36	357023	12662	0	0	0	0	1	0	0	0	1
	MARK18-1_SAMN08606304_BIN_00000008	54	322651	44	294217	47	306829	12612	0	0	0	0	1	0	0	0	1
	FUCH17-1_SAMN05944800_BIN_00000045	596	936876	52	172590	56	185030	12440	0	0	0	0	1	0	0	0	1
	TARA_SAMEA2622759_BIN_00000184	298	683314	29	282578	31	295014	12436	0	0	0	0	1	0	0	0	1
	KOPF15-1_SAMEA7422988_BIN_00000052	126	557418	50	328350	53	340784	12434	0	0	0	0	1	0	0	0	1
	MARK18-1_SAMN08606315_BIN_00000026	37	334761	32	317807	35	330172	12365	0	0	0	0	1	0	0	0	1
	TARA_SAMEA6037901_BIN_00000054	709	1356349	35	240553	37	252911	12358	0	0	0	0	1	0	0	0	1
	BPAM22-1_SAMN07482690_BIN_00000036	53	300489	41	252031	44	264374	12343	0	0	0	0	1	0	0	0	1
	CAST23-2_SAMN12109738_BIN_00000054	99	410490	62	318423	65	330732	12309	0	0	0	0	1	0	0	0	1
	CAST23-1_SAMN19118243_BIN_00000057	68	316074	48	266231	51	278540	12309	0	0	0	0	1	0	0	0	1
	MARK18-1_SAMN08606310_BIN_00000030	40	334949	33	313808	36	326085	12277	0	0	0	0	1	0	0	0	1
	TARA_SAMEA4398012_BIN_00000009	58	270700	44	232891	47	245141	12250	0	0	0	0	1	0	0	0	1
	PRIE21-1_SAMEA7670919_BIN_00000022	31	362144	26	345332	29	357518	12186	0	0	0	0	1	0	0	0	1
	PRIE21-1_SAMEA7670916_BIN_00000086	41	389308	35	368923	38	381070	12147	0	0	0	0	1	0	0	0	1
	SOLA22-1_SAMEA7060528_BIN_00000121	738	2109521	17	100711	21	112801	12090	0	0	0	0	1	0	0	0	1
	COLL22-1_SAMN16930042_BIN_00000008	72	269371	48	212869	49	224942	12073	0	0	0	0	1	0	0	0	1
	KRAE22-1_SAMEA7614283_BIN_00000014	9	234950	7	222891	9	234950	12059	0	0	0	0	1	0	0	0	1
	TARA_SAMEA2621823_BIN_00000045	47	232065	29	184544	31	196508	11964	0	0	0	0	1	0	0	0	1
	TARA_SAMEA2620894_BIN_00000010	9	203984	7	192048	9	203984	11936	0	0	0	0	1	0	0	0	1
	COLL22-1_SAMN16930052_BIN_00000003	67	285474	52	243837	53	255764	11927	0	0	0	0	1	0	0	0	1
	KOPF15-1_SAMEA7422954_BIN_00000169	3107	5902903	41	147823	44	159737	11914	0	0	0	0	1	0	0	0	1
	TARA_SAMEA4397280_BIN_00000051	95	452946	36	267215	39	279124	11909	0	0	0	0	1	0	0	0	1
	TARA_SAMEA4397280_BIN_00000086	104	451076	35	238213	38	250084	11871	0	0	0	0	1	0	0	0	1
	COLA18-1_SAMN06267289_BIN_00000124	57	333911	49	306136	50	317979	11843	0	0	0	0	1	0	0	0	1
	COLL22-1_SAMN16930092_BIN_00000024	211	498022	44	217424	48	229253	11829	0	0	0	0	1	0	0	0	1
	MEHR18-2_SAMN08331102_BIN_00000742	11024	16372256	24	81841	28	93513	11672	0	0	0	0	1	0	0	0	1
	HAWL17-1_SAMN05224513_BIN_00000118	28	222577	24	206140	26	217807	11667	0	0	0	0	1	0	0	0	1
	COLL22-1_SAMN16930184_BIN_00000023	81	298880	60	250091	62	261706	11615	0	0	0	0	1	0	0	0	1
	GALA18-1_SAMEA4699796_BIN_00000065	58	359752	45	329347	48	340921	11574	0	0	0	0	1	0	0	0	1
	SOLA22-1_SAMEA7060530_BIN_00000130	96	319733	33	210289	36	221803	11514	0	0	0	0	1	0	0	0	1
	TARA_SAMEA5997575_BIN_00000046	987	1853986	11	332576	14	344040	11464	0	0	0	0	1	0	0	0	1
	KAVA23-1_SAMEA14109800_BIN_00000016	57	312258	41	273023	45	284414	11391	0	0	0	0	1	0	0	0	1
	HAWL17-1_SAMN05224532_BIN_00000129	62	403724	52	373962	54	385280	11318	0	0	0	0	1	0	0	0	1
	KRUG19-1_SAMN03169780_BIN_00000101	24	273738	20	260385	23	271694	11309	0	0	0	0	1	0	0	0	1
	TARA_SAMEA4396500_BIN_00000027	253	1227504	21	470857	22	482129	11272	0	0	0	0	1	0	0	0	1
	KRUG19-1_SAMN06266127_BIN_00000070	88	444347	52	351200	54	362396	11196	0	0	0	0	1	0	0	0	1
	TARA_SAMEA2621536_BIN_00000013	61	389018	48	358487	51	369653	11166	0	0	0	0	1	0	0	0	1
	BPAM22-1_SAMN08219317_BIN_00000121	183	810829	13	547023	15	558169	11146	0	0	0	0	1	0	0	0	1
	CAOS20-1_SAMN13674978-S036_BIN_00000001	183	589848	53	302884	54	313946	11062	0	0	0	0	1	0	0	0	1
	CAST23-2_SAMN12109739_BIN_00000026	55	328085	42	294008	44	305055	11047	0	0	0	0	1	0	0	0	1
	CAST23-1_SAMN19118244_BIN_00000007	77	366249	41	286894	43	297941	11047	0	0	0	0	1	0	0	0	1
	TARA_SAMEA2621423_BIN_00000141	332	703233	32	253737	35	264658	10921	0	0	0	0	1	0	0	0	1
	COLA18-1_SAMN06267279_BIN_00000041	331	928790	45	480546	47	491453	10907	0	0	0	0	1	0	0	0	1
	GALA18-1_SAMEA4699802_BIN_00000031	89	316246	51	239231	54	250036	10805	0	0	0	0	1	0	0	0	1
	BPAM22-1_SAMN07483467_BIN_00000009	114	461106	65	372361	68	383118	10757	0	0	0	0	1	0	0	0	1
	TARA_SAMEA2623919_BIN_00000185	35	320009	32	307076	34	317824	10748	0	0	0	0	1	0	0	0	1
	TARA_SAMEA4398016_BIN_00000012	62	325689	41	283994	44	294709	10715	0	0	0	0	1	0	0	0	1
	TARA_SAMEA6000771_BIN_00000157	53	381112	47	363179	50	373885	10706	0	0	0	0	1	0	0	0	1
	CAST23-2_SAMN12109740_BIN_00000044	79	264901	48	197799	51	208496	10697	0	0	0	0	1	0	0	0	1
	CAST23-1_SAMN19118245_BIN_00000004	71	248588	47	194094	50	204791	10697	0	0	0	0	1	0	0	0	1
	COLL22-1_SAMN16929975_BIN_00000001	991	1968281	7	69163	9	79811	10648	0	0	0	0	1	0	0	0	1
	TARA_SAMEA2623868_BIN_00000145	74	320161	57	285328	60	295948	10620	0	0	0	0	1	0	0	0	1
	COLL22-1_SAMN16929968_BIN_00000061	21	322873	20	312292	21	322873	10581	0	0	0	0	1	0	0	0	1
	TARA_SAMEA2619467_BIN_00000051	32	367729	27	351050	29	361568	10518	0	0	0	0	1	0	0	0	1
	TARA_SAMEA6004635_BIN_00000216	37	207320	31	186035	34	196547	10512	0	0	0	0	1	0	0	0	1
	MARK18-1_SAMN08606321_BIN_00000026	46	350156	38	329004	41	339502	10498	0	0	0	0	1	0	0	0	1
	SOLA22-1_SAMEA7060522_BIN_00000052	14	345979	12	335584	14	345979	10395	0	0	0	0	1	0	0	0	1
	BPAM22-1_SAMN08953052_BIN_00000026	457	1043016	54	269316	57	279706	10390	0	0	0	0	1	0	0	0	1
	TARA_SAMEA2622230_BIN_00000012	46	247552	38	225340	41	235657	10317	0	0	0	0	1	0	0	0	1
	SUNY21-1_SAMEA6942735_BIN_00000495	16	260057	15	249765	16	260057	10292	0	0	0	0	1	0	0	0	1
	SOLA22-1_SAMEA7060522_BIN_00000328	19	219341	17	209110	19	219341	10231	0	0	0	0	1	0	0	0	1
	TARA_SAMEA4397278_BIN_00000062	43	273769	37	253073	38	263236	10163	0	0	0	0	1	0	0	0	1
	TARA_SAMEA2623059_BIN_00000053	16	378225	14	368133	16	378225	10092	0	0	0	0	1	0	0	0	1
	TARA_SAMEA6037123_BIN_00000130	6	232888	5	222820	6	232888	10068	0	0	0	0	1	0	0	0	1
	BPAM22-1_SAMN07483605_BIN_00000055	1439	2253814	15	51508	18	61564	10056	0	0	0	0	1	0	0	0	1
	KOPF15-1_SAMEA7392424_BIN_00000002	53	347285	43	318570	45	328623	10053	0	0	0	0	1	0	0	0	1
	EMOS17-1_SAMEA104212387_BIN_00000069	69	314221	59	288497	62	298492	9995	0	0	0	0	1	0	0	0	1
	BILL18-1_SAMN07136635_BIN_00000066	20	252908	16	238768	18	248747	9979	0	0	0	0	1	0	0	0	1
	KOPF15-1_SAMEA7422955_BIN_00000142	72	347058	53	301613	54	311542	9929	0	0	0	0	1	0	0	0	1
	SOLA22-1_SAMEA7060508_BIN_00000210	51	336768	46	320361	48	330182	9821	0	0	0	0	1	0	0	0	1
	BUCK21-1_SAMEA6872995_BIN_00000022	64	215260	17	63294	20	73037	9743	0	0	0	0	1	0	0	0	1
	KRUG19-2_SAMN08778201_BIN_00000184	53	334063	44	308412	46	318126	9714	0	0	0	0	1	0	0	0	1
	COLA18-1_SAMN06267280_BIN_00000107	311	937795	15	128917	16	138573	9656	0	0	0	0	1	0	0	0	1
	CAOS20-1_SAMN13674978-S034_BIN_00000041	115	351704	55	246803	57	256450	9647	0	0	0	0	1	0	0	0	1
	CAOS20-1_SAMN13674977-S001_BIN_00000019	55	411579	39	325928	41	335568	9640	0	0	0	0	1	0	0	0	1
	BPAM22-1_SAMN07483592_BIN_00000050	40	212817	29	178006	31	187632	9626	0	0	0	0	1	0	0	0	1
	FORT21-1_SAMEA101260168_BIN_00000008	29	221542	21	200340	24	209961	9621	0	0	0	0	1	0	0	0	1
	TARA_SAMEA2591063_BIN_00000011	149	561004	40	299508	43	309098	9590	0	0	0	0	1	0	0	0	1
	COLL22-1_SAMN16929995_BIN_00000011	137	457488	51	253128	53	262696	9568	0	0	0	0	1	0	0	0	1
	KRUG19-1_SAMN03173242_BIN_00000309	45	350975	25	317932	27	327444	9512	0	0	0	0	1	0	0	0	1
	GALA18-1_SAMEA4699791_BIN_00000018	78	246830	44	177970	47	187428	9458	0	0	0	0	1	0	0	0	1
	TARA_SAMEA6000741_BIN_00000128	40	389890	29	337116	30	346518	9402	0	0	0	0	1	0	0	0	1
	DLUG22-1_SAMEA5958359_BIN_00000111	332	1016406	56	335856	59	345215	9359	0	0	0	0	1	0	0	0	1
	TARA_SAMEA5996789_BIN_00000018	38	414788	23	357443	25	366787	9344	0	0	0	0	1	0	0	0	1
	PRIE21-1_SAMEA7670917_BIN_00000162	30	365227	27	355915	30	365227	9312	0	0	0	0	1	0	0	0	1
	TARA_SAMEA2622796_BIN_00000218	38	244730	28	219354	31	228652	9298	0	0	0	0	1	0	0	0	1
	TARA_SAMEA2620959-S115_BIN_00000021	51	224315	37	188504	38	197788	9284	0	0	0	0	1	0	0	0	1
	SOLA22-1_SAMEA7060522_BIN_00000285	50	366404	45	347386	46	356641	9255	0	0	0	0	1	0	0	0	1
	TARA_SAMEA2622619_BIN_00000035	932	1346712	48	177170	51	186416	9246	0	0	0	0	1	0	0	0	1
	CAST23-1_SAMN19118248_BIN_00000006	73	294113	50	239133	52	248323	9190	0	0	0	0	1	0	0	0	1
	KOPF15-1_SAMEA7422988_BIN_00000234	75	356609	61	316699	64	325887	9188	0	0	0	0	1	0	0	0	1
	TARA_SAMEA6000645_BIN_00000102	99	307381	45	219000	48	228171	9171	0	0	0	0	1	0	0	0	1
	KOPF15-1_SAMEA7422985_BIN_00000013	204	576595	84	376159	87	385308	9149	0	0	0	0	1	0	0	0	1
	CAST23-1_SAMN19118263_BIN_00000046	64	337274	52	304209	53	313344	9135	0	0	0	0	1	0	0	0	1
	BPAM22-1_SAMN07483609_BIN_00000034	3562	5072156	57	241488	59	250600	9112	0	0	0	0	1	0	0	0	1
	TARA_SAMEA6036550_BIN_00000032	21	314988	12	279548	14	288650	9102	0	0	0	0	1	0	0	0	1
	TARA_SAMEA2619766_BIN_00000006	21	284578	18	271071	19	280130	9059	0	0	0	0	1	0	0	0	1
	COLL22-1_SAMN16930228_BIN_00000007	80	275938	48	209250	50	218304	9054	0	0	0	0	1	0	0	0	1
	TARA_SAMEA2621216_BIN_00000106	40	270746	31	226143	33	235189	9046	0	0	0	0	1	0	0	0	1
	KRUG19-1_SAMN06265151_BIN_00000117	89	389295	22	284366	25	293356	8990	0	0	0	0	1	0	0	0	1
	BPAM22-1_SAMN07483462_BIN_00000077	163	461104	68	299082	71	308039	8957	0	0	0	0	1	0	0	0	1
	TARA_SAMEA6000703_BIN_00000034	42	292369	31	261417	34	270361	8944	0	0	0	0	1	0	0	0	1
	SOLA22-1_SAMEA7060532_BIN_00000075	53	314462	45	289583	47	298447	8864	0	0	0	0	1	0	0	0	1
	MARK18-1_SAMN08606319_BIN_00000021	31	319369	27	305625	29	314447	8822	0	0	0	0	1	0	0	0	1
	KRUG19-1_SAMN03173239_BIN_00000004	182	578450	51	375356	53	384133	8777	0	0	0	0	1	0	0	0	1
	SOLA22-1_SAMEA7060521_BIN_00000108	18	213761	15	201237	17	209995	8758	0	0	0	0	1	0	0	0	1
	SOLA22-1_SAMEA7060521_BIN_00000005	15	255111	11	239046	13	247803	8757	0	0	0	0	1	0	0	0	1
	MARK18-1_SAMN08606318_BIN_00000001	38	372076	32	355705	34	364452	8747	0	0	0	0	1	0	0	0	1
	TARA_SAMEA2620979_BIN_00000012	96	682169	27	332460	29	341189	8729	0	0	0	0	1	0	0	0	1
	TARA_SAMEA2623226_BIN_00000033	63	271951	35	188312	36	196977	8665	0	0	0	0	1	0	0	0	1
	TARA_SAMEA6017658_BIN_00000042	56	302567	17	234521	20	243180	8659	0	0	0	0	1	0	0	0	1
	KAVA23-1_SAMEA14109800_BIN_00000008	89	472224	60	384671	62	393255	8584	0	0	0	0	1	0	0	0	1
	TARA_SAMEA6037920_BIN_00000133	62	280618	31	221214	33	229785	8571	0	0	0	0	1	0	0	0	1
	PRIE21-1_SAMEA7670913_BIN_00000107	70	625977	30	507495	32	516012	8517	0	0	0	0	1	0	0	0	1
	KRUG19-1_SAMN03169779_BIN_00000001	36	362124	32	349063	34	357572	8509	0	0	0	0	1	0	0	0	1
	FORT15-1_SAMEA3355528_BIN_00000032	55	323501	39	260871	41	269372	8501	0	0	0	0	1	0	0	0	1
	MCMU21-1_SAMN18057477_BIN_00000010	428	5015865	24	197294	25	205780	8486	0	0	0	0	1	0	0	0	1
	KRUG19-2_SAMN08778200_BIN_00000154	43	340463	35	318670	37	327151	8481	0	0	0	0	1	0	0	0	1
	TARA_SAMEA2623987_BIN_00000061	76	444613	42	318123	44	326565	8442	0	0	0	0	1	0	0	0	1
	SUTE22-1_SAMN10231910_BIN_00000139	14	285548	12	272428	13	280862	8434	0	0	0	0	1	0	0	0	1
	TARA_SAMEA2622097_BIN_00000043	5994	10460202	17	62306	19	70740	8434	0	0	0	0	1	0	0	0	1
	BPAM22-1_SAMN08219316_BIN_00000129	239	1031869	12	551119	14	559475	8356	0	0	0	0	1	0	0	0	1
	TARA_SAMEA4397983_BIN_00000121	52	230425	34	193848	36	202164	8316	0	0	0	0	1	0	0	0	1
	TARA_SAMEA6864586_BIN_00000010	56	375783	39	329335	40	337605	8270	0	0	0	0	1	0	0	0	1
	TARA_SAMEA2621487_BIN_00000062	75	359836	63	329020	65	337264	8244	0	0	0	0	1	0	0	0	1
	TARA_SAMEA2622219_BIN_00000006	72	364321	59	329329	61	337520	8191	0	0	0	0	1	0	0	0	1
	TARA_SAMEA4398067_BIN_00000023	52	327998	26	269492	27	277628	8136	0	0	0	0	1	0	0	0	1
	BPAM22-1_SAMN07483312_BIN_00000038	21	219784	18	209223	20	217313	8090	0	0	0	0	1	0	0	0	1
	GLAS20-1_SAMN13567162_BIN_00000017	2922	4233893	47	188947	50	196993	8046	0	0	0	0	1	0	0	0	1
	SOLA22-1_SAMEA7060524_BIN_00000163	15	254878	13	244704	14	252725	8021	0	0	0	0	1	0	0	0	1
	MCMU21-1_SAMN18057478_BIN_00000019	1627	5165268	22	222470	23	230471	8001	0	0	0	0	1	0	0	0	1
	TARA_SAMEA6052246_BIN_00000136	58	240423	35	197334	37	205293	7959	0	0	0	0	1	0	0	0	1
	TARA_SAMEA2622766_BIN_00000110	53	472929	39	421096	40	429054	7958	0	0	0	0	1	0	0	0	1
	TARA_SAMEA6017677_BIN_00000136	47	225824	40	204937	41	212859	7922	0	0	0	0	1	0	0	0	1
	MARK18-1_SAMN08606299_BIN_00000017	39	344133	31	321775	33	329696	7921	0	0	0	0	1	0	0	0	1
	TARA_SAMEA2621812_BIN_00000132	45	261361	19	126988	21	134900	7912	0	0	0	0	1	0	0	0	1
	TARA_SAMEA4396927_BIN_00000030	61	317397	39	262817	41	270719	7902	0	0	0	0	1	0	0	0	1
	SHAF22-1_SAMEA7723541_BIN_00000010	17	373513	16	365650	17	373513	7863	0	0	0	0	1	0	0	0	1
	SOLA22-1_SAMEA7060523_BIN_00000307	21	219137	14	204810	16	212665	7855	0	0	0	0	1	0	0	0	1
	KRUG19-1_SAMN03173239_BIN_00000048	86	317625	58	265349	60	273139	7790	0	0	0	0	1	0	0	0	1
	SOLA22-1_SAMEA7060534_BIN_00000033	107	686641	18	462949	19	470637	7688	0	0	0	0	1	0	0	0	1
	TARA_SAMEA4397278_BIN_00000100	1749	2906757	24	349031	25	356674	7643	0	0	0	0	1	0	0	0	1
	COLA18-1_SAMN06267288_BIN_00000056	57	232590	13	62848	14	70473	7625	0	0	0	0	1	0	0	0	1
	TARA_SAMEA2621468_BIN_00000035	67	227192	33	144181	35	151803	7622	0	0	0	0	1	0	0	0	1
	TARA_SAMEA6005672_BIN_00000014	312	860382	16	290365	18	297951	7586	0	0	0	0	1	0	0	0	1
	KRUG19-1_SAMN06264409_BIN_00000014	1316	2785083	1	74799	3	82359	7560	0	0	0	0	1	0	0	0	1
	GALA18-1_SAMEA4699806_BIN_00000062	66	338738	50	305639	52	313193	7554	0	0	0	0	1	0	0	0	1
	ZHAN22-1_SAMN11355946_BIN_00000205	40	358953	36	344780	37	352317	7537	0	0	0	0	1	0	0	0	1
	TARA_SAMEA6017677_BIN_00000025	2179	3771011	16	87169	17	94682	7513	0	0	0	0	1	0	0	0	1
	COLL22-1_SAMN16930084_BIN_00000002	89	366245	53	301858	55	309357	7499	0	0	0	0	1	0	0	0	1
	SUNY21-1_SAMEA6942736_BIN_00000045	467	1257782	24	393174	26	400660	7486	0	0	0	0	1	0	0	0	1
	BPAM22-1_SAMN08953052_BIN_00000068	88	291889	49	216380	51	223831	7451	0	0	0	0	1	0	0	0	1
	KRUG19-2_SAMN08776802_BIN_00000236	91	404269	50	327378	52	334800	7422	0	0	0	0	1	0	0	0	1
	DLUG22-1_SAMEA5958378_BIN_00000054	1145	2508267	31	338313	33	345663	7350	0	0	0	0	1	0	0	0	1
	BPAM22-1_SAMN08953301_BIN_00000018	2633	3684013	43	191381	45	198689	7308	0	0	0	0	1	0	0	0	1
	KOPF15-1_SAMEA7392468_BIN_00000091	54	264988	34	191876	36	199114	7238	0	0	0	0	1	0	0	0	1
	POHA15-1_SAMEA2555029_BIN_00000025	1104	2116369	50	403049	52	410276	7227	0	0	0	0	1	0	0	0	1
	KOPF15-1_SAMEA7422953_BIN_00000170	96	467258	38	371070	40	378275	7205	0	0	0	0	1	0	0	0	1
	COLL22-1_SAMN16930011_BIN_00000033	64	308217	55	284724	57	291925	7201	0	0	0	0	1	0	0	0	1
	TARA_SAMEA2622772_BIN_00000046	16	222592	14	212975	15	220162	7187	0	0	0	0	1	0	0	0	1
	BPAM22-1_SAMN07482939_BIN_00000037	55	341796	46	318188	48	325270	7082	0	0	0	0	1	0	0	0	1
	MARK18-1_SAMN08606309_BIN_00000018	45	254887	36	231401	38	238480	7079	0	0	0	0	1	0	0	0	1
	SOLA22-1_SAMEA7060530_BIN_00000128	37	416755	32	402429	34	409507	7078	0	0	0	0	1	0	0	0	1
	KIEF18-1_SAMN04917373-S028_BIN_00000002	79	375461	59	330000	61	337065	7065	0	0	0	0	1	0	0	0	1
	TARA_SAMEA4397517_BIN_00000025	189	528381	27	273084	29	280090	7006	0	0	0	0	1	0	0	0	1
	BPAM22-1_SAMN07483527_BIN_00000150	269	534774	28	198717	30	205683	6966	0	0	0	0	1	0	0	0	1
	BPAM22-1_SAMN07452649_BIN_00000053	50	313617	41	291524	43	298483	6959	0	0	0	0	1	0	0	0	1
	KRUG19-1_SAMN03169781_BIN_00000070	11	265341	10	258391	11	265341	6950	0	0	0	0	1	0	0	0	1
	KOPF15-1_SAMEA7422952_BIN_00000035	140	777669	35	435564	37	442475	6911	0	0	0	0	1	0	0	0	1
	TARA_SAMEA2620980_BIN_00000140	33	270430	29	256589	30	263480	6891	0	0	0	0	1	0	0	0	1
	TARA_SAMEA4398247_BIN_00000161	89	273916	32	175576	34	182350	6774	0	0	0	0	1	0	0	0	1
	KOPF15-1_SAMEA7392424_BIN_00000006	67	290142	41	221512	43	228253	6741	0	0	0	0	1	0	0	0	1
	SOLA22-1_SAMEA7060519_BIN_00000015	57	307125	45	280516	47	287150	6634	0	0	0	0	1	0	0	0	1
	SOLA22-1_SAMEA7060521_BIN_00000031	64	290506	54	265788	56	272383	6595	0	0	0	0	1	0	0	0	1
	DLUG22-1_SAMEA5958375_BIN_00000073	62	470363	21	311972	23	318541	6569	0	0	0	0	1	0	0	0	1
	SOLA22-1_SAMEA7060538_BIN_00000040	60	324925	48	295764	50	302327	6563	0	0	0	0	1	0	0	0	1
	KOPF15-1_SAMEA7392445_BIN_00000040	14	236433	12	227786	13	234349	6563	0	0	0	0	1	0	0	0	1
	TARA_SAMEA2620979_BIN_00000235	32	272176	27	256832	28	263388	6556	0	0	0	0	1	0	0	0	1
	TARA_SAMEA2623899_BIN_00000011	41	392333	32	348650	33	355196	6546	0	0	0	0	1	0	0	0	1
	EMOS17-1_SAMEA104212401_BIN_00000076	73	259717	47	201444	49	207936	6492	0	0	0	0	1	0	0	0	1
	COLA18-1_SAMN06267288_BIN_00000201	49	450359	32	418173	33	424645	6472	0	0	0	0	1	0	0	0	1
	BUCK21-1_SAMEA6872918_BIN_00000100	414	1772494	7	117305	8	123762	6457	0	0	0	0	1	0	0	0	1
	TARA_SAMEA2622772_BIN_00000043	27	229243	20	208232	21	214688	6456	0	0	0	0	1	0	0	0	1
	KOPF15-1_SAMEA7392451_BIN_00000008	88	392860	48	281509	50	287960	6451	0	0	0	0	1	0	0	0	1
	TARA_SAMEA6033188_BIN_00000210	18	318034	15	309598	17	315995	6397	0	0	0	0	1	0	0	0	1
	COLA18-1_SAMN06267285_BIN_00000013	44	443101	36	425297	37	431677	6380	0	0	0	0	1	0	0	0	1
	TARA_SAMEA4397763_BIN_00000023	538	1175675	21	423972	22	430320	6348	0	0	0	0	1	0	0	0	1
	EMOS17-1_SAMEA104212386_BIN_00000084	64	296522	51	265958	53	272255	6297	0	0	0	0	1	0	0	0	1
	KRUG19-1_SAMN03173242_BIN_00000138	33	283595	31	275207	32	281494	6287	0	0	0	0	1	0	0	0	1
	PRIE21-1_SAMEA7670914_BIN_00000072	95	547052	45	446241	47	452527	6286	0	0	0	0	1	0	0	0	1
	SOLA22-1_SAMEA7060508_BIN_00000277	75	367141	52	299223	54	305467	6244	0	0	0	0	1	0	0	0	1
	KRUG19-2_SAMN08777875_BIN_00000061	1114	1830004	41	263500	43	269737	6237	0	0	0	0	1	0	0	0	1
	TARA_SAMEA4396949_BIN_00000008	74	243394	45	185388	47	191601	6213	0	0	0	0	1	0	0	0	1
	TARA_SAMEA6005692_BIN_00000160	109	426085	25	268624	26	274819	6195	0	0	0	0	1	0	0	0	1
	COLL22-1_SAMN16929928_BIN_00000039	310	865766	26	105854	28	112047	6193	0	0	0	0	1	0	0	0	1
	TARA_SAMEA2623601_BIN_00000034	34	255440	30	242618	31	248765	6147	0	0	0	0	1	0	0	0	1
	KRUG19-1_SAMN06264398_BIN_00000053	107	367854	49	264570	51	270716	6146	0	0	0	0	1	0	0	0	1
	SOLA22-1_SAMEA7060520_BIN_00000016	36	362419	28	337384	29	343474	6090	0	0	0	0	1	0	0	0	1
	TARA_SAMEA6027928_BIN_00000063	28	282222	24	269801	25	275891	6090	0	0	0	0	1	0	0	0	1
	TARA_SAMEA5996878_BIN_00000154	394	737478	42	264995	43	271075	6080	0	0	0	0	1	0	0	0	1
	SOLA22-1_SAMEA7060519_BIN_00000313	53	266427	44	244541	46	250578	6037	0	0	0	0	1	0	0	0	1
	TARA_SAMEA4396988_BIN_00000076	219	657937	44	345095	46	351072	5977	0	0	0	0	1	0	0	0	1
	KRUG19-1_SAMN06264398_BIN_00000079	37	355650	34	346022	35	351938	5916	0	0	0	0	1	0	0	0	1
	TARA_SAMEA6000907_BIN_00000035	108	562251	24	378948	25	384842	5894	0	0	0	0	1	0	0	0	1
	BPAM22-1_SAMN07482857_BIN_00000011	4463	7066732	18	68228	20	74095	5867	0	0	0	0	1	0	0	0	1
	KOPF15-1_SAMEA7392442_BIN_00000043	34	400409	32	392121	33	397961	5840	0	0	0	0	1	0	0	0	1
	ZHAN22-1_SAMN11355745_BIN_00000171	1020	2134211	14	359865	15	365701	5836	0	0	0	0	1	0	0	0	1
	TARA_SAMEA2591108_BIN_00000098	883	2040705	7	51682	9	57501	5819	0	0	0	0	1	0	0	0	1
	KRAE22-1_SAMEA4981854_BIN_00000028	46	233019	19	118919	20	124704	5785	0	0	0	0	1	0	0	0	1
	GIFF20-1_SAMN15311071_BIN_00000017	62	412138	58	400670	59	406444	5774	0	0	0	0	1	0	0	0	1
	EMOS17-1_SAMEA104212373_BIN_00000093	55	342657	45	319366	47	325083	5717	0	0	0	0	1	0	0	0	1
	TARA_SAMEA6000741_BIN_00000168	184	804749	32	544050	34	549749	5699	0	0	0	0	1	0	0	0	1
	SOLA22-1_SAMEA7060524_BIN_00000053	19	364238	15	355658	17	361353	5695	0	0	0	0	1	0	0	0	1
	TARA_SAMEA2623685_BIN_00000030	94	289412	46	197787	48	203474	5687	0	0	0	0	1	0	0	0	1
	KAVA23-1_SAMEA14109799_BIN_00000037	110	378754	63	270295	65	275913	5618	0	0	0	0	1	0	0	0	1
	KRUG19-2_SAMN08776908_BIN_00000227	253	707651	40	309838	42	315425	5587	0	0	0	0	1	0	0	0	1
	TARA_SAMEA2623148_BIN_00000040	15	256928	14	251343	15	256928	5585	0	0	0	0	1	0	0	0	1
	SOLA22-1_SAMEA7060521_BIN_00000279	57	328631	38	286936	40	292511	5575	0	0	0	0	1	0	0	0	1
	TARA_SAMEA2619548_BIN_00000220	73	275780	44	224087	45	229659	5572	0	0	0	0	1	0	0	0	1
	MCMU21-1_SAMN18057474_BIN_00000008	71	336517	58	303569	59	309139	5570	0	0	0	0	1	0	0	0	1
	BPAM22-1_SAMN07483524_BIN_00000119	13	255310	12	249740	13	255310	5570	0	0	0	0	1	0	0	0	1
	MAKI22-1_SAMN20322035_BIN_00000071	4460	6855272	17	53192	19	58747	5555	0	0	0	0	1	0	0	0	1
	COLL22-1_SAMN16930091_BIN_00000022	67	280160	44	235237	46	240787	5550	0	0	0	0	1	0	0	0	1
	TARA_SAMEA2621609_BIN_00000012	457	894997	52	287921	54	293454	5533	0	0	0	0	1	0	0	0	1
	TARA_SAMEA2621607_BIN_00000031	89	405382	30	246184	32	251713	5529	0	0	0	0	1	0	0	0	1
	POHA15-1_SAMEA2555033_BIN_00000149	43	451118	31	418105	33	423612	5507	0	0	0	0	1	0	0	0	1
	SIER19-1_SAMEA104210868_BIN_00000090	51	416993	45	394183	46	399670	5487	0	0	0	0	1	0	0	0	1
	ZHAN22-1_SAMN11355748_BIN_00000092	48	354522	43	340166	44	345641	5475	0	0	0	0	1	0	0	0	1
	TARA_SAMEA6017376_BIN_00000144	227	705989	12	268219	14	273673	5454	0	0	0	0	1	0	0	0	1
	COLL22-1_SAMN16930116_BIN_00000014	292	802054	28	357064	30	362500	5436	0	0	0	0	1	0	0	0	1
	COLA18-1_SAMN06267282_BIN_00000195	54	226364	45	205752	47	211174	5422	0	0	0	0	1	0	0	0	1
	TARA_SAMEA4397311_BIN_00000006	12	383865	11	378458	12	383865	5407	0	0	0	0	1	0	0	0	1
	BPAM22-1_SAMN07482690_BIN_00000046	48	303777	33	238770	34	244175	5405	0	0	0	0	1	0	0	0	1
	KRUG19-2_SAMN08776802_BIN_00000289	58	250108	40	209080	42	214422	5342	0	0	0	0	1	0	0	0	1
	KRUG19-2_SAMN08776908_BIN_00000059	180	630045	31	403688	32	409017	5329	0	0	0	0	1	0	0	0	1
	TARA_SAMEA6000645_BIN_00000046	39	334055	35	323713	36	329032	5319	0	0	0	0	1	0	0	0	1
	YUYA23-1_SAMN37110683_BIN_00000023	7	285383	1	126376	2	131683	5307	0	0	0	0	1	0	0	0	1
	KOPF15-1_SAMEA7392480_BIN_00000095	17	302658	14	292284	15	297565	5281	0	0	0	0	1	0	0	0	1
	NOWI19-1_SAMN09201451_BIN_00000044	49	237956	44	223973	45	229227	5254	0	0	0	0	1	0	0	0	1
	TARA_SAMEA4396500_BIN_00000026	7573	38102336	34	300638	36	305886	5248	0	0	0	0	1	0	0	0	1
	KOPF15-1_SAMEA7392442_BIN_00000008	60	245320	47	215135	49	220351	5216	0	0	0	0	1	0	0	0	1
	BPAM22-1_SAMN07483062_BIN_00000040	69	273615	51	229618	52	234814	5196	0	0	0	0	1	0	0	0	1
	BPAM22-1_SAMN07452617_BIN_00000087	116	484417	27	244509	28	249698	5189	0	0	0	0	1	0	0	0	1
	TARA_SAMEA4397903_BIN_00000044	45	324272	42	314495	43	319634	5139	0	0	0	0	1	0	0	0	1
	SOLA22-1_SAMEA7060517_BIN_00000095	476	944794	50	252835	51	257973	5138	0	0	0	0	1	0	0	0	1
	TARA_SAMEA6040137_BIN_00000038	81	251357	55	191556	57	196668	5112	0	0	0	0	1	0	0	0	1
	KRUG19-2_SAMN08776802_BIN_00000105	55	290685	45	267796	47	272852	5056	0	0	0	0	1	0	0	0	1
	DUAR15-1_SAMN10280304_BIN_00000012	644	1986375	19	72946	20	77987	5041	0	0	0	0	1	0	0	0	1
	SOLA22-1_SAMEA7060539_BIN_00000046	65	405104	57	384449	58	389410	4961	0	0	0	0	1	0	0	0	1
	TARA_SAMEA4398009_BIN_00000041	35	204459	28	180952	29	185913	4961	0	0	0	0	1	0	0	0	1
	TARA_SAMEA2622759_BIN_00000296	18	289509	15	279769	16	284712	4943	0	0	0	0	1	0	0	0	1
	BPAM22-1_SAMN07452654_BIN_00000042	148	390769	34	226065	35	230992	4927	0	0	0	0	1	0	0	0	1
	TARA_SAMEA4397903_BIN_00000064	83	438614	53	385192	54	390095	4903	0	0	0	0	1	0	0	0	1
	TARA_SAMEA6000703_BIN_00000045	51	398503	43	378444	44	383291	4847	0	0	0	0	1	0	0	0	1
	TARA_SAMEA2623985_BIN_00000063	25	381330	22	367089	23	371848	4759	0	0	0	0	1	0	0	0	1
	CAST23-1_SAMN19118290_BIN_00000050	47	387499	42	372490	43	377219	4729	0	0	0	0	1	0	0	0	1
	TARA_SAMEA2620959-S122_BIN_00000015	44	223715	33	197078	34	201789	4711	0	0	0	0	1	0	0	0	1
	PRIE21-1_SAMEA7670918_BIN_00000023	74	518676	62	488995	63	493656	4661	0	0	0	0	1	0	0	0	1
	CAOS20-1_SAMN13674978-S033_BIN_00000042	55	292806	44	267286	45	271947	4661	0	0	0	0	1	0	0	0	1
	NOWI19-1_SAMN10351355_BIN_00000001	18	258766	17	254124	18	258766	4642	0	0	0	0	1	0	0	0	1
	COLA18-1_SAMN06267279_BIN_00000055	40	543866	29	513183	30	517794	4611	0	0	0	0	1	0	0	0	1
	JING18-1_SAMN07652563-S003_BIN_00000098	10	254474	9	249870	10	254474	4604	0	0	0	0	1	0	0	0	1
	GLAS20-1_SAMN13567162_BIN_00000113	48	218750	37	190146	38	194740	4594	0	0	0	0	1	0	0	0	1
	BPAM22-1_SAMN08953303_BIN_00000106	46	212115	36	185634	37	190228	4594	0	0	0	0	1	0	0	0	1
	MARK18-1_SAMN08606314_BIN_00000020	38	352194	34	340927	35	345514	4587	0	0	0	0	1	0	0	0	1
	TARA_SAMEA4397157_BIN_00000032	83	329309	22	153764	23	158317	4553	0	0	0	0	1	0	0	0	1
	SIER19-1_SAMEA4692677_BIN_00000009	60	362024	14	283865	15	288408	4543	0	0	0	0	1	0	0	0	1
	SOLA22-1_SAMEA7060518_BIN_00000149	16	266844	15	262323	16	266844	4521	0	0	0	0	1	0	0	0	1
	COLA18-1_SAMN06267285_BIN_00000194	25	257645	24	253127	25	257645	4518	0	0	0	0	1	0	0	0	1
	KRUG19-2_SAMN08778201_BIN_00000185	64	363953	52	342469	53	346982	4513	0	0	0	0	1	0	0	0	1
	TARA_SAMEA2621044_BIN_00000049	34	201151	30	189631	31	194144	4513	0	0	0	0	1	0	0	0	1
	KRUG19-2_SAMN08776802_BIN_00000278	11	255929	10	251433	11	255929	4496	0	0	0	0	1	0	0	0	1
	TARA_SAMEA2623946_BIN_00000052	10232	32721713	81	536107	82	540589	4482	0	0	0	0	1	0	0	0	1
	MCMU21-1_SAMN18057472_BIN_00000030	83	458728	43	371286	44	375760	4474	0	0	0	0	1	0	0	0	1
	TARA_SAMEA6000676_BIN_00000208	31	311282	29	303390	30	307846	4456	0	0	0	0	1	0	0	0	1
	KRUG19-2_SAMN08776802_BIN_00000184	38	295923	31	278395	32	282792	4397	0	0	0	0	1	0	0	0	1
	POHA15-1_SAMEA2555033_BIN_00000014	32	375055	26	362375	27	366755	4380	0	0	0	0	1	0	0	0	1
	MARK18-1_SAMN08606300_BIN_00000018	34	358459	30	346908	31	351288	4380	0	0	0	0	1	0	0	0	1
	SOLA22-1_SAMEA7060520_BIN_00000228	24	235719	21	222394	22	226757	4363	0	0	0	0	1	0	0	0	1
	CAST23-1_SAMN19118264_BIN_00000025	85	348085	49	283996	50	288347	4351	0	0	0	0	1	0	0	0	1
	TARA_SAMEA2620979_BIN_00000099	36	382318	31	370831	32	375171	4340	0	0	0	0	1	0	0	0	1
	PRIE21-1_SAMEA7670920_BIN_00000049	25	458927	23	452620	24	456956	4336	0	0	0	0	1	0	0	0	1
	GLAS20-1_SAMN13567160_BIN_00000018	236	683326	40	186276	41	190590	4314	0	0	0	0	1	0	0	0	1
	JING18-1_SAMN07652563-S003_BIN_00000039	15	246967	13	240381	14	244678	4297	0	0	0	0	1	0	0	0	1
	BILL18-1_SAMN07136636_BIN_00000001	36	219469	28	199960	29	204227	4267	0	0	0	0	1	0	0	0	1
	KRUG19-1_SAMN06266127_BIN_00000093	105	458075	44	336408	45	340644	4236	0	0	0	0	1	0	0	0	1
	SIER19-1_SAMEA104210869_BIN_00000045	33	377781	30	368940	31	373164	4224	0	0	0	0	1	0	0	0	1
	BOWM19-1_SAMEA98155918_BIN_00000003	78	376528	53	330466	54	334689	4223	0	0	0	0	1	0	0	0	1
	BOWM19-1_SAMEA4005037_BIN_00000004	78	376204	53	330142	54	334365	4223	0	0	0	0	1	0	0	0	1
	SCHU20-1_SAMEA5756314-S002_BIN_00000077	26	206730	22	195654	23	199831	4177	0	0	0	0	1	0	0	0	1
	TARA_SAMEA4397842_BIN_00000147	269	1179599	25	367848	26	371910	4062	0	0	0	0	1	0	0	0	1
	NOWI19-1_SAMN10351067_BIN_00000105	50	247558	39	221141	40	225203	4062	0	0	0	0	1	0	0	0	1
	BPAM22-1_SAMN07452618_BIN_00000063	84	307745	51	243046	52	247103	4057	0	0	0	0	1	0	0	0	1
	ZHAN22-1_SAMN11355748_BIN_00000146	449	932067	40	289944	41	293994	4050	0	0	0	0	1	0	0	0	1
	KRUG19-2_SAMN08776908_BIN_00000157	70	379026	57	348277	58	352317	4040	0	0	0	0	1	0	0	0	1
	PRIE21-1_SAMEA7670911_BIN_00000125	45	293750	33	234663	34	238703	4040	0	0	0	0	1	0	0	0	1
	HAWL17-1_SAMN05224518_BIN_00000109	36	367553	29	349395	30	353397	4002	0	0	0	0	1	0	0	0	1
	TARA_SAMEA4398370_BIN_00000179	51	275886	46	262339	47	266293	3954	0	0	0	0	1	0	0	0	1
	SOLA22-1_SAMEA7060518_BIN_00000277	10	265368	9	261430	10	265368	3938	0	0	0	0	1	0	0	0	1
	SOLA22-1_SAMEA7060526_BIN_00000251	15	268503	13	262478	14	266412	3934	0	0	0	0	1	0	0	0	1
	BPAM22-1_SAMN07483336_BIN_00000122	25	252959	21	240013	22	243915	3902	0	0	0	0	1	0	0	0	1
	KRUG19-1_SAMN06266113_BIN_00000008	72	447309	59	416775	60	420676	3901	0	0	0	0	1	0	0	0	1
	TARA_SAMEA2623673_BIN_00000008	88	348809	53	285201	54	289083	3882	0	0	0	0	1	0	0	0	1
	TARA_SAMEA2621221_BIN_00000012	85	259360	33	176461	34	180334	3873	0	0	0	0	1	0	0	0	1
	PRIE21-1_SAMEA7670920_BIN_00000021	799	1636213	38	445259	39	449114	3855	0	0	0	0	1	0	0	0	1
	TARA_SAMEA6037080_BIN_00000159	11	260337	10	256508	11	260337	3829	0	0	0	0	1	0	0	0	1
	TARA_SAMEA2622219_BIN_00000060	16	232599	13	224335	14	228133	3798	0	0	0	0	1	0	0	0	1
	PRIE21-1_SAMEA7670910_BIN_00000109	39	483544	29	459207	30	462988	3781	0	0	0	0	1	0	0	0	1
	TARA_SAMEA2621839_BIN_00000129	31	382638	22	365352	23	369110	3758	0	0	0	0	1	0	0	0	1
	BUCK21-1_SAMEA6872863_BIN_00000085	261	1362797	5	172164	6	175920	3756	0	0	0	0	1	0	0	0	1
	WANG22-1_SAMN08714533-S108_BIN_00000027	36	484835	17	391650	18	395394	3744	0	0	0	0	1	0	0	0	1
	TARA_SAMEA6000741_BIN_00000175	83	442180	25	339763	26	343500	3737	0	0	0	0	1	0	0	0	1
	SHAF22-1_SAMEA7723539_BIN_00000027	29	336119	28	332382	29	336119	3737	0	0	0	0	1	0	0	0	1
	KOPF15-1_SAMEA7422988_BIN_00000065	48	396726	35	357399	36	361102	3703	0	0	0	0	1	0	0	0	1
	KRUG19-1_SAMN03173239_BIN_00000099	17	476621	14	469106	15	472805	3699	0	0	0	0	1	0	0	0	1
	TARA_SAMEA4396538_BIN_00000160	34	279809	29	267856	30	271544	3688	0	0	0	0	1	0	0	0	1
	KOPF15-1_SAMEA7392446_BIN_00000157	47	383015	40	355074	41	358756	3682	0	0	0	0	1	0	0	0	1
	BILL18-1_SAMN07136947_BIN_00000028	36	260082	33	252744	34	256415	3671	0	0	0	0	1	0	0	0	1
	CAST23-2_SAMN12109737_BIN_00000012	51	324170	42	304650	43	308320	3670	0	0	0	0	1	0	0	0	1
	TARA_SAMEA6011716_BIN_00000078	151	409656	16	223747	17	227414	3667	0	0	0	0	1	0	0	0	1
	SOLA22-1_SAMEA7060519_BIN_00000236	12	257695	11	254037	12	257695	3658	0	0	0	0	1	0	0	0	1
	MCMU21-1_SAMN18057472_BIN_00000035	65	493366	61	483144	62	486801	3657	0	0	0	0	1	0	0	0	1
	PRIE21-1_SAMEA7670918_BIN_00000064	17	456713	16	453056	17	456713	3657	0	0	0	0	1	0	0	0	1
	BPAM22-1_SAMN07482690_BIN_00000035	10	211879	9	208235	10	211879	3644	0	0	0	0	1	0	0	0	1
	PRIE21-1_SAMEA7670920_BIN_00000132	81	495340	20	386216	21	389822	3606	0	0	0	0	1	0	0	0	1
	SOLA22-1_SAMEA7060520_BIN_00000161	13	343136	12	339532	13	343136	3604	0	0	0	0	1	0	0	0	1
	SOLA22-1_SAMEA7060539_BIN_00000109	60	348646	48	320721	49	324280	3559	0	0	0	0	1	0	0	0	1
	ZHAN22-5_SAMN24541594_BIN_00000017	116	544197	52	371985	53	375538	3553	0	0	0	0	1	0	0	0	1
	COLA18-1_SAMN06267279_BIN_00000152	4228	6894135	15	65508	16	69053	3545	0	0	0	0	1	0	0	0	1
	TARA_SAMEA6037123_BIN_00000129	9	229154	8	225628	9	229154	3526	0	0	0	0	1	0	0	0	1
	SACH19-1_SAMN02709776_BIN_00000070	21	383024	20	379506	21	383024	3518	0	0	0	0	1	0	0	0	1
	TARA_SAMEA6000703_BIN_00000165	47	221124	42	209101	43	212565	3464	0	0	0	0	1	0	0	0	1
	SOLA22-1_SAMEA7060517_BIN_00000282	21	277744	19	271949	20	275401	3452	0	0	0	0	1	0	0	0	1
	TARA_SAMEA2622842_BIN_00000033	7551	13191116	15	51016	16	54463	3447	0	0	0	0	1	0	0	0	1
	COLA18-1_SAMN06267288_BIN_00000148	122	624576	43	475879	44	479322	3443	0	0	0	0	1	0	0	0	1
	COLA18-1_SAMN06267285_BIN_00000205	21	416840	19	395746	20	399181	3435	0	0	0	0	1	0	0	0	1
	TARA_SAMEA4397278_BIN_00000140	88	373244	57	317099	58	320503	3404	0	0	0	0	1	0	0	0	1
	MCMU21-1_SAMN18057473_BIN_00000029	75	323936	64	298565	65	301966	3401	0	0	0	0	1	0	0	0	1
	SOLA22-1_SAMEA7060519_BIN_00000312	89	371999	61	319675	62	323065	3390	0	0	0	0	1	0	0	0	1
	CAST23-2_SAMN12109736_BIN_00000038	52	481606	46	467632	47	470999	3367	0	0	0	0	1	0	0	0	1
	TARA_SAMEA2621044_BIN_00000170	90	366696	52	282124	53	285485	3361	0	0	0	0	1	0	0	0	1
	MCMU21-1_SAMN18057471_BIN_00000008	57	400102	44	360764	45	364114	3350	0	0	0	0	1	0	0	0	1
	TARA_SAMEA4398219_BIN_00000023	76	288480	55	243669	56	247013	3344	0	0	0	0	1	0	0	0	1
	TARA_SAMEA6052246_BIN_00000214	68	346646	14	246623	15	249965	3342	0	0	0	0	1	0	0	0	1
	SOLA22-1_SAMEA7060531_BIN_00000161	77	311242	48	227549	49	230877	3328	0	0	0	0	1	0	0	0	1
	TARA_SAMEA2620979_BIN_00000114	15	244121	10	231308	11	234621	3313	0	0	0	0	1	0	0	0	1
	BILL18-1_SAMN07136946_BIN_00000004	51	243630	39	220622	40	223926	3304	0	0	0	0	1	0	0	0	1
	BPAM22-1_SAMN07482689_BIN_00000115	66	289461	48	244723	49	248024	3301	0	0	0	0	1	0	0	0	1
	GIFF20-1_SAMN15311070_BIN_00000033	66	359892	52	333267	53	336565	3298	0	0	0	0	1	0	0	0	1
	KRUG19-2_SAMN08778200_BIN_00000178	29	363642	17	338596	18	341879	3283	0	0	0	0	1	0	0	0	1
	KRUG19-2_SAMN08777875_BIN_00000098	61	248140	52	226851	53	230130	3279	0	0	0	0	1	0	0	0	1
	DLUG22-1_SAMEA5958361_BIN_00000092	51	305235	42	282646	43	285909	3263	0	0	0	0	1	0	0	0	1
	KRUG19-1_SAMN06265151_BIN_00000033	72	267831	45	213883	46	217134	3251	0	0	0	0	1	0	0	0	1
	SOLA22-1_SAMEA7060529_BIN_00000159	10196	33616438	14	56795	15	60021	3226	0	0	0	0	1	0	0	0	1
	KAVA23-1_SAMEA14109804_BIN_00000042	90	337605	42	252594	43	255815	3221	0	0	0	0	1	0	0	0	1
	SIER19-1_SAMEA104210872_BIN_00000014	12	220136	10	208688	11	211898	3210	0	0	0	0	1	0	0	0	1
	CAST23-2_SAMN12109740_BIN_00000040	48	357805	42	344018	43	347202	3184	0	0	0	0	1	0	0	0	1
	CAST23-1_SAMN19118245_BIN_00000053	42	323821	38	314332	39	317516	3184	0	0	0	0	1	0	0	0	1
	TARA_SAMEA4397284_BIN_00000052	263	580096	62	273725	63	276902	3177	0	0	0	0	1	0	0	0	1
	TARA_SAMEA6864586_BIN_00000007	34	352614	29	340471	30	343629	3158	0	0	0	0	1	0	0	0	1
	KRUG19-1_SAMN03173239_BIN_00000279	1927	3614212	7	52969	8	56119	3150	0	0	0	0	1	0	0	0	1
	TARA_SAMEA2619782_BIN_00000054	39	301328	30	281051	31	284193	3142	0	0	0	0	1	0	0	0	1
	CAST23-1_SAMN19118261_BIN_00000048	48	344430	43	332461	44	335600	3139	0	0	0	0	1	0	0	0	1
	TARA_SAMEA4397059_BIN_00000008	69	455034	32	384388	33	387513	3125	0	0	0	0	1	0	0	0	1
	TARA_SAMEA4396538_BIN_00000138	29	384341	26	376459	27	379584	3125	0	0	0	0	1	0	0	0	1
	TARA_SAMEA6033207_BIN_00000104	22	326747	18	319127	19	322249	3122	0	0	0	0	1	0	0	0	1
	TARA_SAMEA2623901_BIN_00000015	62	447269	36	375088	37	378199	3111	0	0	0	0	1	0	0	0	1
	TARA_SAMEA4397265_BIN_00000016	38	379374	27	352054	28	355162	3108	0	0	0	0	1	0	0	0	1
	TARA_SAMEA4396981_BIN_00000014	35	383626	31	373758	32	376863	3105	0	0	0	0	1	0	0	0	1
	TARA_SAMEA4396971_BIN_00000090	28	353026	26	347692	27	350797	3105	0	0	0	0	1	0	0	0	1
	TARA_SAMEA4396975_BIN_00000028	32	354924	28	345135	29	348240	3105	0	0	0	0	1	0	0	0	1
	TARA_SAMEA4397004_BIN_00000092	44	334013	40	324168	41	327273	3105	0	0	0	0	1	0	0	0	1
	COLA18-1_SAMN06267280_BIN_00000073	225	1039947	20	572818	21	575922	3104	0	0	0	0	1	0	0	0	1
	TARA_SAMEA2622219_BIN_00000272	14	201168	11	191533	12	194623	3090	0	0	0	0	1	0	0	0	1
	TARA_SAMEA6019342_BIN_00000228	115	392873	48	265119	49	268195	3076	0	0	0	0	1	0	0	0	1
	BUCK21-1_SAMEA6872915_BIN_00000061	93	435716	67	369063	68	372134	3071	0	0	0	0	1	0	0	0	1
	KRUG19-2_SAMN08776908_BIN_00000128	39	356882	34	341780	35	344817	3037	0	0	0	0	1	0	0	0	1
	TARA_SAMEA2619607_BIN_00000065	25	267050	22	259348	23	262369	3021	0	0	0	0	1	0	0	0	1
	TARA_SAMEA4397059_BIN_00000005	266	544518	52	228945	53	231947	3002	0	0	0	0	1	0	0	0	1
	KOPF15-1_SAMEA7392456_BIN_00000049	73	376838	64	355965	65	358964	2999	0	0	0	0	1	0	0	0	1
	TARA_SAMEA2189670_BIN_00000253	8	414548	7	411558	8	414548	2990	0	0	0	0	1	0	0	0	1
	TARA_SAMEA2621812_BIN_00000170	27	349889	26	346924	27	349889	2965	0	0	0	0	1	0	0	0	1
	BPAM22-1_SAMN07482874_BIN_00000005	961	1441810	55	243033	56	245989	2956	0	0	0	0	1	0	0	0	1
	SCHU20-1_SAMEA5756316-S002_BIN_00000118	18	232361	16	227024	17	229978	2954	0	0	0	0	1	0	0	0	1
	SCHU20-1_SAMEA5756316-S003_BIN_00000026	16	218054	13	210551	14	213476	2925	0	0	0	0	1	0	0	0	1
	BPAM22-1_SAMN07482690_BIN_00000072	53	337952	14	240425	15	243343	2918	0	0	0	0	1	0	0	0	1
	TARA_SAMEA6006752_BIN_00000144	26	300447	22	290435	23	293351	2916	0	0	0	0	1	0	0	0	1
	KOPF15-1_SAMEA7422941_BIN_00000066	53	529760	27	434485	28	437392	2907	0	0	0	0	1	0	0	0	1
	TARA_SAMEA4396500_BIN_00000038	70	386882	23	257175	24	260030	2855	0	0	0	0	1	0	0	0	1
	LARK21-1_SAMN15782456_BIN_00000021	76	300261	54	247575	55	250426	2851	0	0	0	0	1	0	0	0	1
	TARA_SAMEA4396496_BIN_00000094	27	277618	22	264320	23	267170	2850	0	0	0	0	1	0	0	0	1
	SOLA22-1_SAMEA7060517_BIN_00000237	30	468405	27	461063	28	463901	2838	0	0	0	0	1	0	0	0	1
	SCHU20-1_SAMEA5756316-S004_BIN_00000100	12	212913	10	208040	11	210877	2837	0	0	0	0	1	0	0	0	1
	KRUG19-2_SAMN08777875_BIN_00000101	179	608717	16	350226	17	353055	2829	0	0	0	0	1	0	0	0	1
	SOLA22-1_SAMEA7060531_BIN_00000088	31	439255	30	436429	31	439255	2826	0	0	0	0	1	0	0	0	1
	SOLA22-1_SAMEA7060518_BIN_00000259	28	443922	23	434251	24	437077	2826	0	0	0	0	1	0	0	0	1
	SCHU20-1_SAMEA5756316-S001_BIN_00000036	14	237410	13	234584	14	237410	2826	0	0	0	0	1	0	0	0	1
	KRUG19-2_SAMN08778199_BIN_00000056	610	1467780	43	537271	44	540094	2823	0	0	0	0	1	0	0	0	1
	TARA_SAMEA2623357_BIN_00000023	217	509464	20	234282	21	237100	2818	0	0	0	0	1	0	0	0	1
	SOLA22-1_SAMEA7060523_BIN_00000273	61	400518	50	368746	51	371544	2798	0	0	0	0	1	0	0	0	1
	WEBE19-1_SAMN08181973_BIN_00000015	99	468870	53	373190	54	375982	2792	0	0	0	0	1	0	0	0	1
	TARA_SAMEA6017376_BIN_00000093	40	554617	35	538123	36	540914	2791	0	0	0	0	1	0	0	0	1
	KRUG19-1_SAMN06266127_BIN_00000018	71	289358	55	253995	56	256747	2752	0	0	0	0	1	0	0	0	1
	BPAM22-1_SAMN07482955_BIN_00000096	55	482613	19	392113	20	394846	2733	0	0	0	0	1	0	0	0	1
	BILL18-1_SAMN07136504_BIN_00000005	42	256939	37	244747	38	247476	2729	0	0	0	0	1	0	0	0	1
	TARA_SAMEA6000676_BIN_00000008	287	645170	40	319829	41	322557	2728	0	0	0	0	1	0	0	0	1
	SOLA22-1_SAMEA7060525_BIN_00000109	60	249742	47	221731	48	224458	2727	0	0	0	0	1	0	0	0	1
	BILL18-1_SAMN07136496_BIN_00000031	77	324688	57	281745	58	284463	2718	0	0	0	0	1	0	0	0	1
	TARA_SAMEA2623987_BIN_00000013	540	2063369	24	422061	25	424776	2715	0	0	0	0	1	0	0	0	1
	POHA15-1_SAMEA2555033_BIN_00000011	99	475252	34	375667	35	378373	2706	0	0	0	0	1	0	0	0	1
	KRUG19-1_SAMN06266123_BIN_00000100	85	352652	27	263840	28	266520	2680	0	0	0	0	1	0	0	0	1
	TARA_SAMEA6006780_BIN_00000182	48	340324	16	290739	17	293414	2675	0	0	0	0	1	0	0	0	1
	TARA_SAMEA2622843_BIN_00000047	99	343079	52	218929	53	221602	2673	0	0	0	0	1	0	0	0	1
	COLL22-1_SAMN16930118_BIN_00000013	50	413467	25	372035	26	374696	2661	0	0	0	0	1	0	0	0	1
	TARA_SAMEA2619675_BIN_00000037	43	385223	37	371317	38	373967	2650	0	0	0	0	1	0	0	0	1
	BILL18-1_SAMN07136949_BIN_00000023	29	266454	26	259412	27	262050	2638	0	0	0	0	1	0	0	0	1
	KRUG19-2_SAMN08776908_BIN_00000109	16	200385	13	193155	14	195785	2630	0	0	0	0	1	0	0	0	1
	BILL18-1_SAMN07136639_BIN_00000033	58	365378	51	350389	52	353016	2627	0	0	0	0	1	0	0	0	1
	BUCK21-1_SAMEA6872871_BIN_00000025	78	251922	36	181192	37	183800	2608	0	0	0	0	1	0	0	0	1
	TARA_SAMEA2623463_BIN_00000136	37	233510	30	217983	31	220581	2598	0	0	0	0	1	0	0	0	1
	SIER19-1_SAMEA104210875_BIN_00000063	19	323922	18	321327	19	323922	2595	0	0	0	0	1	0	0	0	1
	CAST23-1_SAMN19118275_BIN_00000019	71	275077	49	229550	50	232142	2592	0	0	0	0	1	0	0	0	1
	TARA_SAMEA6000840_BIN_00000105	50	458996	15	406561	16	409145	2584	0	0	0	0	1	0	0	0	1
	TARA_SAMEA2619531_BIN_00000116	64	239167	46	204183	47	206763	2580	0	0	0	0	1	0	0	0	1
	KRUG19-1_SAMN03173242_BIN_00000228	42	504645	27	461948	28	464514	2566	0	0	0	0	1	0	0	0	1
	TARA_SAMEA2623135_BIN_00000050	52	250091	40	218439	41	220998	2559	0	0	0	0	1	0	0	0	1
	SOLA22-1_SAMEA7060517_BIN_00000058	18	243359	16	238382	17	240935	2553	0	0	0	0	1	0	0	0	1
	TARA_SAMEA2620959-S118_BIN_00000020	54	242521	37	203171	38	205722	2551	0	0	0	0	1	0	0	0	1
	PRIE21-1_SAMEA7670912_BIN_00000144	133	687602	30	235936	31	238482	2546	0	0	0	0	1	0	0	0	1
	BILL18-1_SAMN07136495_BIN_00000014	71	274931	51	235190	52	237736	2546	0	0	0	0	1	0	0	0	1
	TARA_SAMEA2619788_BIN_00000019	27	380653	26	378110	27	380653	2543	0	0	0	0	1	0	0	0	1
	BPAM22-1_SAMN07483541_BIN_00000032	338	1774335	16	148230	17	150773	2543	0	0	0	0	2	0	0	0	2
	SOLA22-1_SAMEA7060522_BIN_00000031	55	255136	47	237321	48	239850	2529	0	0	0	0	1	0	0	0	1
	GLAS20-1_SAMN13567168_BIN_00000010	1875	3681518	17	64956	18	67485	2529	0	0	0	0	1	0	0	0	1
	PRIE21-1_SAMEA7670920_BIN_00000229	195	815143	41	469627	42	472154	2527	0	0	0	0	1	0	0	0	1
	EMOS17-1_SAMEA104371222_BIN_00000085	33	360047	30	352662	31	355182	2520	0	0	0	0	1	0	0	0	1
	LAPP22-1_SAMN25292450_BIN_00000015	60	333020	48	300826	49	303335	2509	0	0	0	0	1	0	0	0	1
	BPAM22-1_SAMN07482690_BIN_00000018	31	267465	18	222591	19	225100	2509	0	0	0	0	1	0	0	0	1
	NOWI19-1_SAMN09202070_BIN_00000048	14	612816	14	612816	14	612816	0	0	0	0	0	1	0	0	0	1
	BPAM22-1_SAMN08953153_BIN_00000020	23	601919	16	593698	16	593698	0	0	0	0	0	1	0	0	0	1
	TARA_SAMEA4396505_BIN_00000058	88	645225	71	582895	71	582895	0	0	0	0	0	1	0	0	0	1
	KRUG19-2_SAMN08777875_BIN_00000289	19	584344	17	580297	17	580297	0	0	0	0	0	1	0	0	0	1
	KRUG19-1_SAMN03173242_BIN_00000299	15	579837	15	579837	15	579837	0	0	0	0	0	1	0	0	0	1
	KRUG19-1_SAMN03169778_BIN_00000172	11	578701	11	578701	11	578701	0	0	0	0	0	1	0	0	0	1
	TARA_SAMEA2623357_BIN_00000022	72	608094	42	566512	42	566512	0	0	0	0	0	1	0	0	0	1
	KRUG19-1_SAMN06266120_BIN_00000056	303	974511	43	566358	43	566358	0	0	0	0	0	1	0	0	0	1
	GLAS20-1_SAMN13567151_BIN_00000078	8	557432	8	557432	8	557432	0	0	0	0	0	1	0	0	0	1
	BPAM22-1_SAMN08219315_BIN_00000048	8	557407	8	557407	8	557407	0	0	0	0	0	1	0	0	0	1
	SUNY21-1_SAMEA6942735_BIN_00000292	6	556078	6	556078	6	556078	0	0	0	0	0	1	0	0	0	1
	BPAM22-1_SAMN08953148_BIN_00000016	21	556621	20	555554	20	555554	0	0	0	0	0	1	0	0	0	1
	TARA_SAMEA2621609_BIN_00000035	91	672307	25	546898	25	546898	0	0	0	0	0	1	0	0	0	1
	TARA_SAMEA4398067_BIN_00000120	122	693887	17	545149	17	545149	0	0	0	0	0	1	0	0	0	1
	GLAS20-1_SAMN13567152_BIN_00000124	28	756727	11	544769	11	544769	0	0	0	0	0	1	0	0	0	1
	TARA_SAMEA2623639_BIN_00000003	56	604291	27	539828	27	539828	0	0	0	0	0	1	0	0	0	1
	TARA_SAMEA2623641_BIN_00000015	97	625898	22	537593	22	537593	0	0	0	0	0	1	0	0	0	1
	KRUG19-1_SAMN03169779_BIN_00000186	18	533204	18	533204	18	533204	0	0	0	0	0	1	0	0	0	1
	BILL18-1_SAMN07136495_BIN_00000029	30	542746	18	527042	18	527042	0	0	0	0	0	1	0	0	0	1
	KRUG19-1_SAMN03173242_BIN_00000094	12	526156	12	526156	12	526156	0	0	0	0	0	1	0	0	0	1
	KRUG19-1_SAMN03169781_BIN_00000244	8	517568	8	517568	8	517568	0	0	0	0	0	1	0	0	0	1
	BILL18-1_SAMN07136496_BIN_00000026	32	531419	20	514350	20	514350	0	0	0	0	0	1	0	0	0	1
	KRUG19-1_SAMN06266119_BIN_00000086	11	514307	11	514307	11	514307	0	0	0	0	0	1	0	0	0	1
	KRUG19-1_SAMN06266120_BIN_00000038	14	509903	14	509903	14	509903	0	0	0	0	0	1	0	0	0	1
	SOLA22-1_SAMEA7060516_BIN_00000031	6	509635	6	509635	6	509635	0	0	0	0	0	1	0	0	0	1
	KRUG19-1_SAMN03169776_BIN_00000032	10	505518	10	505518	10	505518	0	0	0	0	0	1	0	0	0	1
	KRUG19-1_SAMN06264408_BIN_00000077	191	737548	26	498700	26	498700	0	0	0	0	0	1	0	0	0	1
	SOLA22-1_SAMEA7060515_BIN_00000108	9	497090	9	497090	9	497090	0	0	0	0	0	1	0	0	0	1
	TARA_SAMEA2622632_BIN_00000010	1032	1815586	44	494822	44	494822	0	0	0	0	0	1	0	0	0	1
	TARA_SAMEA6043294_BIN_00000094	4540	6471684	25	493448	25	493448	0	0	0	0	0	1	0	0	0	1
	KRUG19-1_SAMN03169780_BIN_00000287	26	493006	26	493006	26	493006	0	0	0	0	0	1	0	0	0	1
	HARO18-1_SAMN15220988_BIN_00000120	22	490484	22	490484	22	490484	0	0	0	0	0	1	0	0	0	1
	SOLA22-1_SAMEA7060517_BIN_00000278	8	489581	8	489581	8	489581	0	0	0	0	0	1	0	0	0	1
	CAST23-1_SAMN19118265_BIN_00000023	87	603721	13	487190	13	487190	0	0	0	0	0	1	0	0	0	1
	TARA_SAMEA4396971_BIN_00000020	1254	2853632	28	486470	28	486470	0	0	0	0	0	1	0	0	0	1
	KRUG19-2_SAMN08778202_BIN_00000081	18	492447	16	486397	16	486397	0	0	0	0	0	1	0	0	0	1
	KRUG19-1_SAMN03169779_BIN_00000149	9	486330	9	486330	9	486330	0	0	0	0	0	1	0	0	0	1
	COLA18-1_SAMN06267282_BIN_00000173	31	487957	28	484054	28	484054	0	0	0	0	0	1	0	0	0	1
	TARA_SAMEA4396538_BIN_00000156	28	483629	28	483629	28	483629	0	0	0	0	0	1	0	0	0	1
	TARA_SAMEA2622716_BIN_00000109	61	512807	43	483090	43	483090	0	0	0	0	0	1	0	0	0	1
	KRUG19-2_SAMN08776908_BIN_00000238	38	488661	35	481711	35	481711	0	0	0	0	0	1	0	0	0	1
	CAST23-1_SAMN19118261_BIN_00000008	10	480897	10	480897	10	480897	0	0	0	0	0	1	0	0	0	1
	KRUG19-1_SAMN06264408_BIN_00000042	46	485164	44	480664	44	480664	0	0	0	0	0	1	0	0	0	1
	MUNK22-1_SAMEA7428530_BIN_00000032	5	480315	5	480315	5	480315	0	0	0	0	0	1	0	0	0	1
	TARA_SAMEA2622614_BIN_00000046	34	476042	34	476042	34	476042	0	0	0	0	0	1	0	0	0	1
	SOLA22-1_SAMEA7060526_BIN_00000171	12	475227	12	475227	12	475227	0	0	0	0	0	1	0	0	0	1
	KRUG19-2_SAMN08776908_BIN_00000009	5	474916	5	474916	5	474916	0	0	0	0	0	1	0	0	0	1
	CAST23-1_SAMN19118265_BIN_00000006	9	474631	9	474631	9	474631	0	0	0	0	0	1	0	0	0	1
	KRUG19-1_SAMN03169780_BIN_00000117	41	469862	41	469862	41	469862	0	0	0	0	0	1	0	0	0	1
	MCMU21-1_SAMN18057477_BIN_00000009	223	850342	30	469228	30	469228	0	0	0	0	0	1	0	0	0	1
	KRUG19-2_SAMN08778199_BIN_00000048	22	492401	17	469222	17	469222	0	0	0	0	0	1	0	0	0	1
	TARA_SAMEA2620979_BIN_00000209	9	468892	9	468892	9	468892	0	0	0	0	0	1	0	0	0	1
	SOLA22-1_SAMEA7060508_BIN_00000299	16	470555	15	468190	15	468190	0	0	0	0	0	1	0	0	0	1
	TARA_SAMEA2620980_BIN_00000105	43	473194	41	467231	41	467231	0	0	0	0	0	1	0	0	0	1
	SOLA22-1_SAMEA7060508_BIN_00000308	27	469404	26	467194	26	467194	0	0	0	0	0	1	0	0	0	1
	TARA_SAMEA2621423_BIN_00000005	17	465931	17	465931	17	465931	0	0	0	0	0	1	0	0	0	1
	KOPF15-1_SAMEA7422985_BIN_00000053	145	655625	45	465896	45	465896	0	0	0	0	0	1	0	0	0	1
	SOLA22-1_SAMEA7060508_BIN_00000149	9	465834	9	465834	9	465834	0	0	0	0	0	1	0	0	0	1
	SOLA22-1_SAMEA7060516_BIN_00000284	26	464056	26	464056	26	464056	0	0	0	0	0	1	0	0	0	1
	PRIE21-1_SAMEA7670913_BIN_00000136	21	463578	20	461315	20	461315	0	0	0	0	0	1	0	0	0	1
	SOLA22-1_SAMEA7060526_BIN_00000156	10	461004	10	461004	10	461004	0	0	0	0	0	1	0	0	0	1
	SOLA22-1_SAMEA7060518_BIN_00000112	6	459172	6	459172	6	459172	0	0	0	0	0	1	0	0	0	1
	BPAM22-1_SAMN07482690_BIN_00000076	21	458944	21	458944	21	458944	0	0	0	0	0	1	0	0	0	1
	PRIE21-1_SAMEA7670919_BIN_00000047	17	454096	17	454096	17	454096	0	0	0	0	0	1	0	0	0	1
	SOLA22-1_SAMEA7060526_BIN_00000411	24	458115	22	453805	22	453805	0	0	0	0	0	1	0	0	0	1
	PRIE21-1_SAMEA7670911_BIN_00000067	23	455330	21	452208	21	452208	0	0	0	0	0	1	0	0	0	1
	TARA_SAMEA4396496_BIN_00000183	21	466201	16	452180	16	452180	0	0	0	0	0	1	0	0	0	1
	TARA_SAMEA4398094_BIN_00000143	25	450773	25	450773	25	450773	0	0	0	0	0	1	0	0	0	1
	SUTE22-1_SAMN10231912_BIN_00000263	8	448555	8	448555	8	448555	0	0	0	0	0	1	0	0	0	1
	SUNY21-1_SAMEA6942737_BIN_00000357	31	446968	31	446968	31	446968	0	0	0	0	0	1	0	0	0	1
	TARA_SAMEA6000676_BIN_00000017	90	504758	50	444629	50	444629	0	0	0	0	0	1	0	0	0	1
	KOPF15-1_SAMEA7422941_BIN_00000181	71	534016	20	444041	20	444041	0	0	0	0	0	1	0	0	0	1
	SONG20-1_SAMN08290287_BIN_00000018	89	503265	49	443988	49	443988	0	0	0	0	0	1	0	0	0	1
	KRUG19-1_SAMN03169779_BIN_00000065	21	443749	21	443749	21	443749	0	0	0	0	0	1	0	0	0	1
	ZHAN22-1_SAMN11355745_BIN_00000172	12	443037	11	441556	11	441556	0	0	0	0	0	1	0	0	0	1
	KRUG19-1_SAMN03169776_BIN_00000068	20	440919	20	440919	20	440919	0	0	0	0	0	1	0	0	0	1
	TARA_SAMEA4396505_BIN_00000048	109	599661	16	440837	16	440837	0	0	0	0	0	1	0	0	0	1
	CAST23-1_SAMN19118241_BIN_00000043	42	443454	39	437712	39	437712	0	0	0	0	0	1	0	0	0	1
	TARA_SAMEA2622376_BIN_00000060	17	440573	13	435109	13	435109	0	0	0	0	0	1	0	0	0	1
	TARA_SAMEA6000809_BIN_00000125	17	437155	16	434881	16	434881	0	0	0	0	0	1	0	0	0	1
	CAST23-1_SAMN19118263_BIN_00000033	9	434662	9	434662	9	434662	0	0	0	0	0	1	0	0	0	1
	TARA_SAMEA2619782_BIN_00000068	1	432583	1	432583	1	432583	0	0	0	0	0	1	0	0	0	1
	TARA_SAMEA2619607_BIN_00000050	2	431980	2	431980	2	431980	0	0	0	0	0	1	0	0	0	1
	SANC23-1_SAMEA110646460_BIN_00000128	2	430896	2	430896	2	430896	0	0	0	0	0	1	0	0	0	1
	TARA_SAMEA6051611_BIN_00000078	11	429614	11	429614	11	429614	0	0	0	0	0	1	0	0	0	1
	TARA_SAMEA4396538_BIN_00000157	28	429419	28	429419	28	429419	0	0	0	0	0	1	0	0	0	1
	GIFF20-1_SAMN15311073_BIN_00000006	21	430800	20	428972	20	428972	0	0	0	0	0	1	0	0	0	1
	CAST23-1_SAMN19118264_BIN_00000055	33	431240	32	428763	32	428763	0	0	0	0	0	1	0	0	0	1
	SOLA22-1_SAMEA7060526_BIN_00000222	3	428317	3	428317	3	428317	0	0	0	0	0	1	0	0	0	1
	SONG20-1_SAMN08290288_BIN_00000030	56	440418	50	427705	50	427705	0	0	0	0	0	1	0	0	0	1
	TARA_SAMEA2621075_BIN_00000008	37	453909	22	427450	22	427450	0	0	0	0	0	1	0	0	0	1
	MCMU21-1_SAMN18057478_BIN_00000061	39	442509	32	426991	32	426991	0	0	0	0	0	1	0	0	0	1
	KOPF15-1_SAMEA7422942_BIN_00000218	40	430940	38	426668	38	426668	0	0	0	0	0	1	0	0	0	1
	KOPF15-1_SAMEA7392453_BIN_00000041	972	1752969	10	426454	10	426454	0	0	0	0	0	1	0	0	0	1
	TARA_SAMEA2621839_BIN_00000233	4058	6784726	17	426221	17	426221	0	0	0	0	0	1	0	0	0	1
	HAWL17-1_SAMN05224435_BIN_00000039	2	426180	2	426180	2	426180	0	0	0	0	0	1	0	0	0	1
	TARA_SAMEA4397761_BIN_00000046	83	524599	22	426008	22	426008	0	0	0	0	0	1	0	0	0	1
	GIFF20-1_SAMN15311072_BIN_00000010	20	425345	20	425345	20	425345	0	0	0	0	0	1	0	0	0	1
	HAWL17-1_SAMN05224434_BIN_00000096	2	424818	2	424818	2	424818	0	0	0	0	0	1	0	0	0	1
	HAWL17-1_SAMN05224533_BIN_00000038	2	424190	2	424190	2	424190	0	0	0	0	0	1	0	0	0	1
	HAWL17-1_SAMN05224486_BIN_00000009	2	423764	2	423764	2	423764	0	0	0	0	0	1	0	0	0	1
	TARA_SAMEA2622628_BIN_00000063	29	425635	28	423148	28	423148	0	0	0	0	0	1	0	0	0	1
	HAWL17-1_SAMN05224483_BIN_00000059	2	422909	2	422909	2	422909	0	0	0	0	0	1	0	0	0	1
	HAWL17-1_SAMN05224523_BIN_00000027	2	420463	2	420463	2	420463	0	0	0	0	0	1	0	0	0	1
	BUCK21-1_SAMEA6872755_BIN_00000003	12	420336	12	420336	12	420336	0	0	0	0	0	1	0	0	0	1
	KRUG19-2_SAMN08776802_BIN_00000143	32	422670	31	420320	31	420320	0	0	0	0	0	1	0	0	0	1
	KRUG19-1_SAMN06264398_BIN_00000007	23	426955	18	419701	18	419701	0	0	0	0	0	1	0	0	0	1
	PRIE21-1_SAMEA7670912_BIN_00000026	16	418204	16	418204	16	418204	0	0	0	0	0	1	0	0	0	1
	PRIE21-1_SAMEA7670910_BIN_00000143	26	417474	26	417474	26	417474	0	0	0	0	0	1	0	0	0	1
	TARA_SAMEA2622710_BIN_00000006	30	421462	28	417325	28	417325	0	0	0	0	0	1	0	0	0	1
	SOLA22-1_SAMEA7060520_BIN_00000124	30	417048	30	417048	30	417048	0	0	0	0	0	1	0	0	0	1
	TARA_SAMEA6037123_BIN_00000151	18	416445	18	416445	18	416445	0	0	0	0	0	1	0	0	0	1
	TARA_SAMEA4396538_BIN_00000041	20	413927	20	413927	20	413927	0	0	0	0	0	1	0	0	0	1
	GIFF20-1_SAMN15311059_BIN_00000005	32	415463	31	413317	31	413317	0	0	0	0	0	1	0	0	0	1
	KRUG19-1_SAMN03169779_BIN_00000108	37	415195	36	412875	36	412875	0	0	0	0	0	1	0	0	0	1
	TARA_SAMEA2621852_BIN_00000035	59	527213	14	412462	14	412462	0	0	0	0	0	1	0	0	0	1
	KRUG19-2_SAMN08776802_BIN_00000076	26	414001	25	412032	25	412032	0	0	0	0	0	1	0	0	0	1
	SOLA22-1_SAMEA7060521_BIN_00000021	30	420925	24	410525	24	410525	0	0	0	0	0	1	0	0	0	1
	WANG22-1_SAMN08714533-S102_BIN_00000039	9	410290	9	410290	9	410290	0	0	0	0	0	1	0	0	0	1
	SOLA22-1_SAMEA7060519_BIN_00000084	28	412278	27	409959	27	409959	0	0	0	0	0	1	0	0	0	1
	WANG22-1_SAMN08714535-S002_BIN_00000154	6	409114	6	409114	6	409114	0	0	0	0	0	1	0	0	0	1
	WANG22-1_SAMN08714533-S107_BIN_00000079	4	408750	4	408750	4	408750	0	0	0	0	0	1	0	0	0	1
	MCMU21-1_SAMN18057472_BIN_00000012	46	440277	35	407799	35	407799	0	0	0	0	0	1	0	0	0	1
	TARA_SAMEA2189670_BIN_00000231	51	528027	19	407235	19	407235	0	0	0	0	0	1	0	0	0	1
	TARA_SAMEA2621971_BIN_00000017	15	407350	14	406333	14	406333	0	0	0	0	0	1	0	0	0	1
	TARA_SAMEA2621894_BIN_00000033	13	406097	13	406097	13	406097	0	0	0	0	0	1	0	0	0	1
	KRUG19-1_SAMN06266127_BIN_00000062	377	940442	22	405780	22	405780	0	0	0	0	0	1	0	0	0	1
	TARA_SAMEA2622632_BIN_00000036	8	403187	8	403187	8	403187	0	0	0	0	0	1	0	0	0	1
	SOLA22-1_SAMEA7060522_BIN_00000288	36	415965	27	402822	27	402822	0	0	0	0	0	1	0	0	0	1
	MCMU21-1_SAMN18057473_BIN_00000023	31	416042	25	402563	25	402563	0	0	0	0	0	1	0	0	0	1
	TARA_SAMEA2619419_BIN_00000073	57	417821	50	401262	50	401262	0	0	0	0	0	1	0	0	0	1
	HAWL17-1_SAMN05224479_BIN_00000115	37	400444	37	400444	37	400444	0	0	0	0	0	1	0	0	0	1
	TARA_SAMEA2621854_BIN_00000032	17	404024	15	399739	15	399739	0	0	0	0	0	1	0	0	0	1
	TARA_SAMEA2622452_BIN_00000127	33	404664	29	397260	29	397260	0	0	0	0	0	1	0	0	0	1
	NAPP22-1_SAMN15346752_BIN_00000079	37	424183	15	395523	15	395523	0	0	0	0	0	1	0	0	0	1
	TARA_SAMEA2623627_BIN_00000230	16	395508	16	395508	16	395508	0	0	0	0	0	1	0	0	0	1
	TARA_SAMEA4396971_BIN_00000045	18	397466	17	395316	17	395316	0	0	0	0	0	1	0	0	0	1
	BPAM22-1_SAMN07483284_BIN_00000016	50	406169	45	394985	45	394985	0	0	0	0	0	1	0	0	0	1
	NOWI19-1_SAMN10351067_BIN_00000084	22	394267	22	394267	22	394267	0	0	0	0	0	1	0	0	0	1
	POHA15-1_SAMEA2555027_BIN_00000048	6	394206	6	394206	6	394206	0	0	0	0	0	1	0	0	0	1
	SONG20-1_SAMN08290287_BIN_00000069	16	396259	15	394203	15	394203	0	0	0	0	0	1	0	0	0	1
	SONG20-1_SAMN08290288_BIN_00000022	14	397276	13	393832	13	393832	0	0	0	0	0	1	0	0	0	1
	DLUG22-1_SAMEA5958375_BIN_00000029	126	795042	24	393770	24	393770	0	0	0	0	0	1	0	0	0	1
	NAPP22-1_SAMN15346753_BIN_00000052	18	394984	17	392856	17	392856	0	0	0	0	0	1	0	0	0	1
	TARA_SAMEA2622336_BIN_00000095	23	395776	21	392600	21	392600	0	0	0	0	0	1	0	0	0	1
	BUCK21-1_SAMEA6872754_BIN_00000006	5	392546	5	392546	5	392546	0	0	0	0	0	1	0	0	0	1
	KOPF15-1_SAMEA7392458_BIN_00000184	87	564464	32	391588	32	391588	0	0	0	0	0	1	0	0	0	1
	POHA15-1_SAMEA2555029_BIN_00000054	67	446842	38	391001	38	391001	0	0	0	0	0	1	0	0	0	1
	TARA_SAMEA4397798_BIN_00000017	35	390929	35	390929	35	390929	0	0	0	0	0	1	0	0	0	1
	TARA_SAMEA6017376_BIN_00000194	31	396844	27	390573	27	390573	0	0	0	0	0	1	0	0	0	1
	TARA_SAMEA4397004_BIN_00000069	45	392293	44	389842	44	389842	0	0	0	0	0	1	0	0	0	1
	TARA_SAMEA2621920_BIN_00000042	17	394455	15	389821	15	389821	0	0	0	0	0	1	0	0	0	1
	TARA_SAMEA5997578_BIN_00000024	17	395113	15	389509	15	389509	0	0	0	0	0	1	0	0	0	1
	TARA_SAMEA2622628_BIN_00000034	44	395135	41	388404	41	388404	0	0	0	0	0	1	0	0	0	1
	TARA_SAMEA6020699_BIN_00000114	8	388097	8	388097	8	388097	0	0	0	0	0	1	0	0	0	1
	TARA_SAMEA6020661_BIN_00000096	8	388060	8	388060	8	388060	0	0	0	0	0	1	0	0	0	1
	TARA_SAMEA2623886_BIN_00000134	25	389393	24	387327	24	387327	0	0	0	0	0	1	0	0	0	1
	TARA_SAMEA2619788_BIN_00000036	7	387073	7	387073	7	387073	0	0	0	0	0	1	0	0	0	1
	COLA18-1_SAMN06267288_BIN_00000104	23	395579	20	386946	20	386946	0	0	0	0	0	1	0	0	0	1
	TARA_SAMEA2622402_BIN_00000016	48	397763	42	386430	42	386430	0	0	0	0	0	1	0	0	0	1
	TARA_SAMEA4397239_BIN_00000072	38	419341	25	386371	25	386371	0	0	0	0	0	1	0	0	0	1
	SOLA22-1_SAMEA7060525_BIN_00000064	26	385765	26	385765	26	385765	0	0	0	0	0	1	0	0	0	1
	TARA_SAMEA2623919_BIN_00000173	32	392085	29	385598	29	385598	0	0	0	0	0	1	0	0	0	1
	KOPF15-1_SAMEA7392439_BIN_00000052	36	426611	21	384762	21	384762	0	0	0	0	0	1	0	0	0	1
	TARA_SAMEA2619570_BIN_00000115	59	393448	55	384626	55	384626	0	0	0	0	0	1	0	0	0	1
	POHA15-1_SAMEA2555033_BIN_00000098	58	436567	26	382904	26	382904	0	0	0	0	0	1	0	0	0	1
	TARA_SAMEA2623946_BIN_00000190	19	394054	16	382206	16	382206	0	0	0	0	0	1	0	0	0	1
	CAST23-1_SAMN19118266_BIN_00000066	52	390982	48	381175	48	381175	0	0	0	0	0	1	0	0	0	1
	TARA_SAMEA6040045_BIN_00000165	6	380194	6	380194	6	380194	0	0	0	0	0	1	0	0	0	1
	SOLA22-1_SAMEA7060519_BIN_00000138	30	409893	16	380148	16	380148	0	0	0	0	0	1	0	0	0	1
	TARA_SAMEA2622376_BIN_00000087	26	381666	25	379518	25	379518	0	0	0	0	0	1	0	0	0	1
	KOPF15-1_SAMEA7422962_BIN_00000177	24	392240	19	378371	19	378371	0	0	0	0	0	1	0	0	0	1
	KOPF15-1_SAMEA7392462_BIN_00000111	3	378310	3	378310	3	378310	0	0	0	0	0	1	0	0	0	1
	TARA_SAMEA4396971_BIN_00000105	144	516356	56	377953	56	377953	0	0	0	0	0	1	0	0	0	1
	BPAM22-1_SAMN07482938_BIN_00000002	29	377068	29	377068	29	377068	0	0	0	0	0	1	0	0	0	1
	LUOE20-1_SAMN05991687-S001_BIN_00000001	7	377019	7	377019	7	377019	0	0	0	0	0	1	0	0	0	1
	SOLA22-1_SAMEA7060540_BIN_00000190	21	380064	19	376420	19	376420	0	0	0	0	0	1	0	0	0	1
	POHA15-1_SAMEA2555029_BIN_00000096	682	1488358	33	376397	33	376397	0	0	0	0	0	1	0	0	0	1
	HAWL17-1_SAMN05224535_BIN_00000070	8	375119	8	375119	8	375119	0	0	0	0	0	1	0	0	0	1
	GIFF20-1_SAMN15311062_BIN_00000041	44	379751	41	373181	41	373181	0	0	0	0	0	1	0	0	0	1
	KRUG19-1_SAMN03169779_BIN_00000161	21	372931	21	372931	21	372931	0	0	0	0	0	1	0	0	0	1
	TARA_SAMEA4397390_BIN_00000135	57	389985	50	372765	50	372765	0	0	0	0	0	1	0	0	0	1
	GIFF20-1_SAMN15311065_BIN_00000038	61	386292	53	372355	53	372355	0	0	0	0	0	1	0	0	0	1
	TARA_SAMEA2623946_BIN_00000090	46	469818	13	371937	13	371937	0	0	0	0	0	1	0	0	0	1
	KOPF15-1_SAMEA7392456_BIN_00000123	42	382799	37	371050	37	371050	0	0	0	0	0	1	0	0	0	1
	TARA_SAMEA4397244_BIN_00000033	19	374521	17	370061	17	370061	0	0	0	0	0	1	0	0	0	1
	CAST23-1_SAMN19118265_BIN_00000053	13	372209	12	369914	12	369914	0	0	0	0	0	1	0	0	0	1
	TARA_SAMEA6864586_BIN_00000008	28	398664	20	369645	20	369645	0	0	0	0	0	1	0	0	0	1
	CAST23-1_SAMN19118283_BIN_00000060	31	371129	30	368821	30	368821	0	0	0	0	0	1	0	0	0	1
	COLA18-1_SAMN06267285_BIN_00000008	20	368432	20	368432	20	368432	0	0	0	0	0	1	0	0	0	1
	TARA_SAMEA4396538_BIN_00000113	6	367260	6	367260	6	367260	0	0	0	0	0	1	0	0	0	1
	TARA_SAMEA2622429_BIN_00000082	48	372755	45	366673	45	366673	0	0	0	0	0	1	0	0	0	1
	SOLA22-1_SAMEA7060520_BIN_00000174	22	372284	21	366511	21	366511	0	0	0	0	0	1	0	0	0	1
	TAOJ22-1_SAMN27365859_BIN_00000183	7	366089	7	366089	7	366089	0	0	0	0	0	1	0	0	0	1
	GALA18-1_SAMEA4699814_BIN_00000075	22	365505	22	365505	22	365505	0	0	0	0	0	1	0	0	0	1
	LARK21-1_SAMN15783105_BIN_00000039	47	376890	42	365336	42	365336	0	0	0	0	0	1	0	0	0	1
	SUNY21-1_SAMEA6942737_BIN_00000266	18	365111	18	365111	18	365111	0	0	0	0	0	1	0	0	0	1
	KOPF15-1_SAMEA7422956_BIN_00000176	54	389116	45	365062	45	365062	0	0	0	0	0	1	0	0	0	1
	KOPF15-1_SAMEA7392421_BIN_00000028	31	371616	27	362482	27	362482	0	0	0	0	0	1	0	0	0	1
	BPAM22-1_SAMN07483480_BIN_00000096	67	376474	61	362339	61	362339	0	0	0	0	0	1	0	0	0	1
	TARA_SAMEA4398247_BIN_00000052	19	363514	18	361245	18	361245	0	0	0	0	0	1	0	0	0	1
	TARA_SAMEA6051647_BIN_00000013	5	360979	5	360979	5	360979	0	0	0	0	0	1	0	0	0	1
	TARA_SAMEA6037123_BIN_00000101	5	360960	5	360960	5	360960	0	0	0	0	0	1	0	0	0	1
	CAST23-1_SAMN19118265_BIN_00000039	7	360925	7	360925	7	360925	0	0	0	0	0	1	0	0	0	1
	PRIE21-1_SAMEA7670914_BIN_00000117	41	369730	33	359114	33	359114	0	0	0	0	0	1	0	0	0	1
	COLL22-1_SAMN16930119_BIN_00000002	32	360474	31	358420	31	358420	0	0	0	0	0	1	0	0	0	1
	SANC23-1_SAMEA110646500_BIN_00000100	13	358363	13	358363	13	358363	0	0	0	0	0	1	0	0	0	1
	TARA_SAMEA6037920_BIN_00000049	40	387820	20	358228	20	358228	0	0	0	0	0	1	0	0	0	1
	KRUG19-1_SAMN03169779_BIN_00000166	15	357718	15	357718	15	357718	0	0	0	0	0	1	0	0	0	1
	KOPF15-1_SAMEA7392468_BIN_00000056	22	384340	13	356710	13	356710	0	0	0	0	0	1	0	0	0	1
	KRUG19-1_SAMN03169776_BIN_00000108	35	360992	33	356483	33	356483	0	0	0	0	0	1	0	0	0	1
	KRUG19-2_SAMN08776802_BIN_00000080	161	633742	14	355659	14	355659	0	0	0	0	0	1	0	0	0	1
	COLL22-1_SAMN16930120_BIN_00000037	67	402614	32	354011	32	354011	0	0	0	0	0	1	0	0	0	1
	SOLA22-1_SAMEA7060531_BIN_00000018	49	405613	36	354004	36	354004	0	0	0	0	0	1	0	0	0	1
	TARA_SAMEA2621509_BIN_00000041	49	361150	45	353598	45	353598	0	0	0	0	0	1	0	0	0	1
	TARA_SAMEA2620980_BIN_00000051	61	408146	30	352567	30	352567	0	0	0	0	0	1	0	0	0	1
	TARA_SAMEA2621855_BIN_00000013	21	375369	15	351883	15	351883	0	0	0	0	0	1	0	0	0	1
	BPAM22-1_SAMN07482745_BIN_00000059	58	364396	51	350903	51	350903	0	0	0	0	0	1	0	0	0	1
	TARA_SAMEA2621607_BIN_00000019	90	516430	37	350769	37	350769	0	0	0	0	0	1	0	0	0	1
	KOPF15-1_SAMEA7392457_BIN_00000039	68	359714	64	350443	64	350443	0	0	0	0	0	1	0	0	0	1
	KRUG19-2_SAMN08778202_BIN_00000251	43	355497	40	349150	40	349150	0	0	0	0	0	1	0	0	0	1
	YOSH21-1_SAMD00070336_BIN_00000001	21	348701	21	348701	21	348701	0	0	0	0	0	1	0	0	0	1
	KRAE22-1_SAMEA8798222_BIN_00000122	16	350501	15	348348	15	348348	0	0	0	0	0	1	0	0	0	1
	WOOD18-1_SAMN07125042_BIN_00000167	3	679553	1	347694	1	347694	0	0	0	0	0	1	0	0	0	1
	KRUG19-2_SAMN08777875_BIN_00000048	40	369443	31	347419	31	347419	0	0	0	0	0	1	0	0	0	1
	PRIE21-1_SAMEA7670918_BIN_00000060	18	345290	18	345290	18	345290	0	0	0	0	0	1	0	0	0	1
	TARA_SAMEA6053336_BIN_00000070	19	351872	14	345126	14	345126	0	0	0	0	0	1	0	0	0	1
	TARA_SAMEA4397846_BIN_00000057	23	347370	22	345119	22	345119	0	0	0	0	0	1	0	0	0	1
	KRUG19-1_SAMN06266122_BIN_00000100	11	344222	11	344222	11	344222	0	0	0	0	0	1	0	0	0	1
	TARA_SAMEA4397004_BIN_00000088	18	344182	18	344182	18	344182	0	0	0	0	0	1	0	0	0	1
	JING18-1_SAMN07652563-S003_BIN_00000128	34	347681	32	343434	32	343434	0	0	0	0	0	1	0	0	0	1
	TARA_SAMEA6000645_BIN_00000071	127	445676	60	343301	60	343301	0	0	0	0	0	1	0	0	0	1
	LARK21-1_SAMN15783102_BIN_00000021	196	545730	50	342975	50	342975	0	0	0	0	0	1	0	0	0	1
	TARA_SAMEA6000703_BIN_00000029	34	344647	33	342642	33	342642	0	0	0	0	0	1	0	0	0	1
	TARA_SAMEA4397278_BIN_00000009	65	439837	19	342209	19	342209	0	0	0	0	0	1	0	0	0	1
	TARA_SAMEA2620890_BIN_00000110	74	360843	64	342179	64	342179	0	0	0	0	0	1	0	0	0	1
	TARA_SAMEA2623886_BIN_00000168	17	341916	17	341916	17	341916	0	0	0	0	0	1	0	0	0	1
	SOLA22-1_SAMEA7060521_BIN_00000272	10	344039	9	341877	9	341877	0	0	0	0	0	1	0	0	0	1
	BILL18-1_SAMN08390925_BIN_00000087	46	350691	42	341664	42	341664	0	0	0	0	0	1	0	0	0	1
	POHA15-1_SAMEA2555029_BIN_00000042	56	383862	35	341645	35	341645	0	0	0	0	0	1	0	0	0	1
	KRUG19-1_SAMN06264398_BIN_00000077	48	366334	37	341015	37	341015	0	0	0	0	0	1	0	0	0	1
	TARA_SAMEA6053764_BIN_00000123	5	340461	5	340461	5	340461	0	0	0	0	0	1	0	0	0	1
	SOLA22-1_SAMEA7060538_BIN_00000007	73	363247	63	340261	63	340261	0	0	0	0	0	1	0	0	0	1
	SUNY21-1_SAMEA6942737_BIN_00000129	4	339626	4	339626	4	339626	0	0	0	0	0	1	0	0	0	1
	CAST23-1_SAMN19118279_BIN_00000001	65	357347	56	339548	56	339548	0	0	0	0	0	1	0	0	0	1
	KAVA23-1_SAMEA14109804_BIN_00000052	67	374600	52	338921	52	338921	0	0	0	0	0	1	0	0	0	1
	SOLA22-1_SAMEA7060523_BIN_00000198	11	338360	11	338360	11	338360	0	0	0	0	0	1	0	0	0	1
	GALA18-1_SAMEA4699781_BIN_00000021	48	357841	36	338004	36	338004	0	0	0	0	0	1	0	0	0	1
	KRUG19-1_SAMN06264408_BIN_00000125	7	337566	7	337566	7	337566	0	0	0	0	0	1	0	0	0	1
	TARA_SAMEA4396971_BIN_00000036	47	348263	42	337360	42	337360	0	0	0	0	0	1	0	0	0	1
	ZHAN22-1_SAMN11355748_BIN_00000116	37	347980	31	335906	31	335906	0	0	0	0	0	1	0	0	0	1
	TARA_SAMEA2622614_BIN_00000044	70	391172	32	335862	32	335862	0	0	0	0	0	1	0	0	0	1
	TARA_SAMEA4396996_BIN_00000003	44	355863	36	334690	36	334690	0	0	0	0	0	1	0	0	0	1
	TARA_SAMEA6051121_BIN_00000025	52	350807	44	333877	44	333877	0	0	0	0	0	1	0	0	0	1
	TARA_SAMEA6053764_BIN_00000124	22	339286	18	331718	18	331718	0	0	0	0	0	1	0	0	0	1
	FORT21-1_SAMEA101260168_BIN_00000043	22	331638	22	331638	22	331638	0	0	0	0	0	1	0	0	0	1
	KOPF15-1_SAMEA7392451_BIN_00000067	33	409976	22	330883	22	330883	0	0	0	0	0	1	0	0	0	1
	KOPF15-1_SAMEA7392457_BIN_00000130	34	332954	33	330691	33	330691	0	0	0	0	0	1	0	0	0	1
	TARA_SAMEA2619548_BIN_00000252	39	336293	36	330505	36	330505	0	0	0	0	0	1	0	0	0	1
	TARA_SAMEA2622219_BIN_00000130	57	355098	48	330157	48	330157	0	0	0	0	0	1	0	0	0	1
	TARA_SAMEA4398009_BIN_00000103	28	330016	28	330016	28	330016	0	0	0	0	0	1	0	0	0	1
	PRIE21-1_SAMEA7670912_BIN_00000167	20	331890	19	329395	19	329395	0	0	0	0	0	1	0	0	0	1
	KRUG19-1_SAMN03173242_BIN_00000311	27	337560	22	328736	22	328736	0	0	0	0	0	1	0	0	0	1
	KRUG19-2_SAMN08776908_BIN_00000113	16	341201	12	328415	12	328415	0	0	0	0	0	1	0	0	0	1
	TARA_SAMEA6041658_BIN_00000100	24	330203	23	327711	23	327711	0	0	0	0	0	1	0	0	0	1
	TARA_SAMEA4397059_BIN_00000014	48	378287	22	327638	22	327638	0	0	0	0	0	1	0	0	0	1
	TARA_SAMEA4397849_BIN_00000010	34	335746	30	326594	30	326594	0	0	0	0	0	1	0	0	0	1
	TARA_SAMEA2621839_BIN_00000021	18	327368	17	325088	17	325088	0	0	0	0	0	1	0	0	0	1
	TARA_SAMEA6051629_BIN_00000067	4	324424	4	324424	4	324424	0	0	0	0	0	1	0	0	0	1
	TARA_SAMEA2622429_BIN_00000105	52	339038	45	323879	45	323879	0	0	0	0	0	1	0	0	0	1
	KOPF15-1_SAMEA7422961_BIN_00000061	2	323761	2	323761	2	323761	0	0	0	0	0	1	0	0	0	1
	COLA18-1_SAMN06267283_BIN_00000136	22	323497	22	323497	22	323497	0	0	0	0	0	1	0	0	0	1
	SUHA22-1_SAMN20336529_BIN_00000055	10	323485	10	323485	10	323485	0	0	0	0	0	1	0	0	0	1
	TARA_SAMEA2622391_BIN_00000016	389	808727	58	323148	58	323148	0	0	0	0	0	1	0	0	0	1
	KRUG19-2_SAMN08778201_BIN_00000161	33	329976	28	323056	28	323056	0	0	0	0	0	1	0	0	0	1
	ZHAN22-1_SAMN11355750_BIN_00000024	6	321410	6	321410	6	321410	0	0	0	0	0	1	0	0	0	1
	CAST23-1_SAMN19118266_BIN_00000003	48	327847	45	320882	45	320882	0	0	0	0	0	1	0	0	0	1
	TARA_SAMEA4398016_BIN_00000004	216	584337	41	319568	41	319568	0	0	0	0	0	1	0	0	0	1
	SUNY21-1_SAMEA6942737_BIN_00000347	10	318757	10	318757	10	318757	0	0	0	0	0	1	0	0	0	1
	TARA_SAMEA6043294_BIN_00000072	51	341763	40	318738	40	318738	0	0	0	0	0	1	0	0	0	1
	TANS21-1_SAMN12687857-S002_BIN_00000289	1	318690	1	318690	1	318690	0	0	0	0	0	1	0	0	0	1
	TANS21-1_SAMN12687857-S003_BIN_00000154	8	318573	8	318573	8	318573	0	0	0	0	0	1	0	0	0	1
	TARA_SAMEA2620855_BIN_00000021	57	330252	51	318006	51	318006	0	0	0	0	0	1	0	0	0	1
	TARA_SAMEA6037080_BIN_00000037	6	316398	6	316398	6	316398	0	0	0	0	0	1	0	0	0	1
	KRUG19-2_SAMN08776908_BIN_00000033	964	1974946	15	315888	15	315888	0	0	0	0	0	1	0	0	0	1
	TARA_SAMEA5996878_BIN_00000196	40	324249	36	315432	36	315432	0	0	0	0	0	1	0	0	0	1
	SUTE22-1_SAMN10231911_BIN_00000032	62	330007	55	314615	55	314615	0	0	0	0	0	1	0	0	0	1
	TARA_SAMEA6037080_BIN_00000008	17	314214	17	314214	17	314214	0	0	0	0	0	1	0	0	0	1
	WANG22-1_SAMN08714628-S002_BIN_00000264	1	312973	1	312973	1	312973	0	0	0	0	0	1	0	0	0	1
	KOPF15-1_SAMEA7422988_BIN_00000191	93	540492	14	312765	14	312765	0	0	0	0	0	1	0	0	0	1
	TARA_SAMEA2619399_BIN_00000233	52	334198	42	311402	42	311402	0	0	0	0	0	1	0	0	0	1
	PRIE21-1_SAMEA7670913_BIN_00000122	96	379195	70	309616	70	309616	0	0	0	0	0	1	0	0	0	1
	TARA_SAMEA4396538_BIN_00000066	32	311914	31	309431	31	309431	0	0	0	0	0	1	0	0	0	1
	COLA18-1_SAMN06267286_BIN_00000072	29	311448	28	309164	28	309164	0	0	0	0	0	1	0	0	0	1
	TARA_SAMEA6017707_BIN_00000025	42	320297	36	308416	36	308416	0	0	0	0	0	1	0	0	0	1
	BPAM22-1_SAMN07482690_BIN_00000074	61	331537	50	307026	50	307026	0	0	0	0	0	1	0	0	0	1
	SANC23-1_SAMEA110646480_BIN_00000109	4	306608	4	306608	4	306608	0	0	0	0	0	1	0	0	0	1
	ZHAN22-1_SAMN11355946_BIN_00000320	2	305612	2	305612	2	305612	0	0	0	0	0	1	0	0	0	1
	TARA_SAMEA6037901_BIN_00000101	28	313246	24	305504	24	305504	0	0	0	0	0	1	0	0	0	1
	POHA15-1_SAMEA2555027_BIN_00000106	8	305339	8	305339	8	305339	0	0	0	0	0	1	0	0	0	1
	TARA_SAMEA6864586_BIN_00000001	37	315699	32	304288	32	304288	0	0	0	0	0	1	0	0	0	1
	TARA_SAMEA6053318_BIN_00000202	53	334703	36	304242	36	304242	0	0	0	0	0	1	0	0	0	1
	TARA_SAMEA2732968_BIN_00000007	121	502468	59	303762	59	303762	0	0	0	0	0	1	0	0	0	1
	TARA_SAMEA6000874_BIN_00000145	79	410931	35	303156	35	303156	0	0	0	0	0	1	0	0	0	1
	BPAM22-1_SAMN08953052_BIN_00000075	18	303088	18	303088	18	303088	0	0	0	0	0	1	0	0	0	1
	KOPF15-1_SAMEA7392433_BIN_00000194	4	301053	4	301053	4	301053	0	0	0	0	0	1	0	0	0	1
	ZHAN22-1_SAMN11355944_BIN_00000157	1	300986	1	300986	1	300986	0	0	0	0	0	1	0	0	0	1
	TARA_SAMEA4396505_BIN_00000045	2	300906	2	300906	2	300906	0	0	0	0	0	1	0	0	0	1
	TARA_SAMEA4396496_BIN_00000095	2	300739	2	300739	2	300739	0	0	0	0	0	1	0	0	0	1
	KRUG19-2_SAMN08778202_BIN_00000016	7	300142	7	300142	7	300142	0	0	0	0	0	1	0	0	0	1
	MIZU16-1_SAMN04325106_BIN_00000070	19	306324	16	299052	16	299052	0	0	0	0	0	1	0	0	0	1
	TARA_SAMEA6037901_BIN_00000092	70	385231	13	298611	13	298611	0	0	0	0	0	1	0	0	0	1
	TARA_SAMEA4397284_BIN_00000054	240	661036	33	298110	33	298110	0	0	0	0	0	1	0	0	0	1
	TARA_SAMEA6027909_BIN_00000085	12	299061	11	297614	11	297614	0	0	0	0	0	1	0	0	0	1
	TARA_SAMEA4397756_BIN_00000043	13	297177	13	297177	13	297177	0	0	0	0	0	1	0	0	0	1
	CAST23-1_SAMN19118242_BIN_00000028	44	305224	40	295927	40	295927	0	0	0	0	0	1	0	0	0	1
	TARA_SAMEA4398067_BIN_00000107	22	294761	22	294761	22	294761	0	0	0	0	0	1	0	0	0	1
	TARA_SAMEA4397278_BIN_00000012	68	329814	44	294347	44	294347	0	0	0	0	0	1	0	0	0	1
	TARA_SAMEA6036500_BIN_00000153	20	303327	15	293341	15	293341	0	0	0	0	0	1	0	0	0	1
	SOLA22-1_SAMEA7060518_BIN_00000011	25	298597	22	292851	22	292851	0	0	0	0	0	1	0	0	0	1
	TARA_SAMEA6006732_BIN_00000230	28	309397	18	292733	18	292733	0	0	0	0	0	1	0	0	0	1
	TARA_SAMEA4398247_BIN_00000057	580	1008794	29	291817	29	291817	0	0	0	0	0	1	0	0	0	1
	KOPF15-1_SAMEA7422985_BIN_00000103	51	349648	12	291209	12	291209	0	0	0	0	0	1	0	0	0	1
	TARA_SAMEA2623226_BIN_00000021	29	316730	20	290973	20	290973	0	0	0	0	0	1	0	0	0	1
	KRUG19-2_SAMN08777875_BIN_00000007	58	310999	49	290743	49	290743	0	0	0	0	0	1	0	0	0	1
	TARA_SAMEA4398009_BIN_00000098	24	290160	24	290160	24	290160	0	0	0	0	0	1	0	0	0	1
	TARA_SAMEA2621812_BIN_00000038	33	296452	31	289615	31	289615	0	0	0	0	0	1	0	0	0	1
	KRUG19-2_SAMN08778202_BIN_00000072	13	288507	13	288507	13	288507	0	0	0	0	0	1	0	0	0	1
	TARA_SAMEA6037920_BIN_00000118	34	290813	32	286384	32	286384	0	0	0	0	0	1	0	0	0	1
	TARA_SAMEA6000703_BIN_00000162	70	330255	51	286362	51	286362	0	0	0	0	0	1	0	0	0	1
	KOPF15-1_SAMEA7392462_BIN_00000050	15	290761	13	286095	13	286095	0	0	0	0	0	1	0	0	0	1
	TARA_SAMEA4397284_BIN_00000070	200	492251	44	286044	44	286044	0	0	0	0	0	1	0	0	0	1
	TARA_SAMEA2620959-S110_BIN_00000037	18	292261	16	285777	16	285777	0	0	0	0	0	1	0	0	0	1
	MIZU16-1_SAMN04325106_BIN_00000055	43	292724	40	285535	40	285535	0	0	0	0	0	1	0	0	0	1
	KOPF15-1_SAMEA7392477_BIN_00000106	4	285451	4	285451	4	285451	0	0	0	0	0	1	0	0	0	1
	TARA_SAMEA6036518_BIN_00000065	41	319641	20	285207	20	285207	0	0	0	0	0	1	0	0	0	1
	TARA_SAMEA2591115_BIN_00000066	414	850468	13	284482	13	284482	0	0	0	0	0	1	0	0	0	1
	BILL18-1_SAMN07136950_BIN_00000049	23	293283	19	284270	19	284270	0	0	0	0	0	1	0	0	0	1
	BPAM22-1_SAMN07483565_BIN_00000051	9	283419	9	283419	9	283419	0	0	0	0	0	1	0	0	0	1
	STEI20-1_SAMEA6871986_BIN_00000017	11	283389	11	283389	11	283389	0	0	0	0	0	1	0	0	0	1
	KOPF15-1_SAMEA7392421_BIN_00000116	8	282628	8	282628	8	282628	0	0	0	0	0	1	0	0	0	1
	TARA_SAMEA2620959-S102_BIN_00000019	15	286116	14	282348	14	282348	0	0	0	0	0	1	0	0	0	1
	TARA_SAMEA5996819_BIN_00000003	39	306230	33	281525	33	281525	0	0	0	0	0	1	0	0	0	1
	TARA_SAMEA4398247_BIN_00000090	5	281442	5	281442	5	281442	0	0	0	0	0	1	0	0	0	1
	KOPF15-1_SAMEA7422951_BIN_00000047	3	281106	3	281106	3	281106	0	0	0	0	0	1	0	0	0	1
	TARA_SAMEA6028012_BIN_00000107	7	283349	6	280967	6	280967	0	0	0	0	0	1	0	0	0	1
	TARA_SAMEA4397284_BIN_00000066	54	330046	19	280717	19	280717	0	0	0	0	0	1	0	0	0	1
	TARA_SAMEA2622545_BIN_00000157	29	283132	28	280706	28	280706	0	0	0	0	0	1	0	0	0	1
	BPAM22-1_SAMN07482690_BIN_00000034	9	284587	7	280314	7	280314	0	0	0	0	0	1	0	0	0	1
	TARA_SAMEA2623135_BIN_00000132	2	280215	2	280215	2	280215	0	0	0	0	0	1	0	0	0	1
	TARA_SAMEA4397798_BIN_00000136	28	280155	28	280155	28	280155	0	0	0	0	0	1	0	0	0	1
	KRAE22-1_SAMEA4981791_BIN_00000058	3	279824	3	279824	3	279824	0	0	0	0	0	1	0	0	0	1
	TARA_SAMEA2620959-S113_BIN_00000010	14	283680	13	279342	13	279342	0	0	0	0	0	1	0	0	0	1
	BILL18-1_SAMN07136920_BIN_00000027	13	278802	13	278802	13	278802	0	0	0	0	0	1	0	0	0	1
	NOWI19-1_SAMN10351067_BIN_00000116	19	282260	17	277933	17	277933	0	0	0	0	0	1	0	0	0	1
	KOPF15-1_SAMEA7422985_BIN_00000082	3	277605	3	277605	3	277605	0	0	0	0	0	1	0	0	0	1
	TARA_SAMEA2621551_BIN_00000010	49	365558	24	277540	24	277540	0	0	0	0	0	1	0	0	0	1
	KRUG19-2_SAMN08777875_BIN_00000177	12	277340	12	277340	12	277340	0	0	0	0	0	1	0	0	0	1
	CAST23-1_SAMN19118241_BIN_00000020	55	292772	48	276912	48	276912	0	0	0	0	0	1	0	0	0	1
	CAST23-2_SAMN12109736_BIN_00000016	77	327860	48	276912	48	276912	0	0	0	0	0	1	0	0	0	1
	TARA_SAMEA2621812_BIN_00000126	15	278830	14	276527	14	276527	0	0	0	0	0	1	0	0	0	1
	ZHAN22-1_SAMN11355745_BIN_00000300	20	275972	20	275972	20	275972	0	0	0	0	0	1	0	0	0	1
	KIMD21-1_SAMN19707228_BIN_00000024	22	275005	22	275005	22	275005	0	0	0	0	0	1	0	0	0	1
	KRUG19-2_SAMN08777875_BIN_00000163	2	274912	2	274912	2	274912	0	0	0	0	0	1	0	0	0	1
	BILL18-1_SAMN07136655_BIN_00000016	20	274490	20	274490	20	274490	0	0	0	0	0	1	0	0	0	1
	TARA_SAMEA4396975_BIN_00000019	48	280343	45	273930	45	273930	0	0	0	0	0	1	0	0	0	1
	TARA_SAMEA2620959-S114_BIN_00000051	18	282680	15	273914	15	273914	0	0	0	0	0	1	0	0	0	1
	WIND23-1_Gp0561257-S001_BIN_00000333	6	273649	6	273649	6	273649	0	0	0	0	0	1	0	0	0	1
	BPAM22-1_SAMN07483523_BIN_00000060	36	288900	28	273097	28	273097	0	0	0	0	0	1	0	0	0	1
	SOLA22-1_SAMEA7060521_BIN_00000230	48	284946	42	272755	42	272755	0	0	0	0	0	1	0	0	0	1
	BILL18-1_SAMN07136509_BIN_00000045	13	276976	11	272395	11	272395	0	0	0	0	0	1	0	0	0	1
	NOWI19-1_SAMN09201452_BIN_00000053	27	274683	26	272390	26	272390	0	0	0	0	0	1	0	0	0	1
	TARA_SAMEA5996819_BIN_00000006	7	272153	7	272153	7	272153	0	0	0	0	0	1	0	0	0	1
	ZHAN22-1_SAMN11355944_BIN_00000247	388	782294	36	272057	36	272057	0	0	0	0	0	1	0	0	0	1
	NOWI19-1_SAMN09202469_BIN_00000119	33	278451	30	271396	30	271396	0	0	0	0	0	1	0	0	0	1
	KOPF15-1_SAMEA7392446_BIN_00000197	23	444539	14	271014	14	271014	0	0	0	0	0	1	0	0	0	1
	SOLA22-1_SAMEA7060517_BIN_00000283	12	270762	12	270762	12	270762	0	0	0	0	0	1	0	0	0	1
	JING18-1_SAMN07652563-S003_BIN_00000122	42	402188	15	270467	15	270467	0	0	0	0	0	1	0	0	0	1
	BPAM22-1_SAMN08953286_BIN_00000029	34	282638	26	270072	26	270072	0	0	0	0	0	1	0	0	0	1
	WIND23-1_Gp0561266-S001_BIN_00000142	5	269696	5	269696	5	269696	0	0	0	0	0	1	0	0	0	1
	HARO18-2_SAMN05992380_BIN_00000088	66	313230	48	268611	48	268611	0	0	0	0	0	1	0	0	0	1
	TARA_SAMEA4396424_BIN_00000183	63	295466	51	268535	51	268535	0	0	0	0	0	1	0	0	0	1
	TARA_SAMEA2622766_BIN_00000078	15	268483	15	268483	15	268483	0	0	0	0	0	1	0	0	0	1
	TARA_SAMEA5996880_BIN_00000037	8	272803	7	268144	7	268144	0	0	0	0	0	1	0	0	0	1
	STEI20-1_SAMEA6871975_BIN_00000062	6	267904	6	267904	6	267904	0	0	0	0	0	1	0	0	0	1
	TARA_SAMEA6017707_BIN_00000109	32	285882	25	267275	25	267275	0	0	0	0	0	1	0	0	0	1
	TARA_SAMEA2622389_BIN_00000026	77	302912	61	266872	61	266872	0	0	0	0	0	1	0	0	0	1
	TARA_SAMEA6011716_BIN_00000086	8	266032	8	266032	8	266032	0	0	0	0	0	1	0	0	0	1
	ALNE20-1_SAMEA6236710_BIN_00000038	21	284800	17	265319	17	265319	0	0	0	0	0	1	0	0	0	1
	TARA_SAMEA2622316_BIN_00000054	37	280353	30	265303	30	265303	0	0	0	0	0	1	0	0	0	1
	SOLA22-1_SAMEA7060508_BIN_00000144	2	264917	2	264917	2	264917	0	0	0	0	0	1	0	0	0	1
	KRUG19-1_SAMN03169783_BIN_00000244	33	279940	25	264645	25	264645	0	0	0	0	0	1	0	0	0	1
	TARA_SAMEA2622628_BIN_00000054	5	271976	3	264563	3	264563	0	0	0	0	0	1	0	0	0	1
	HAWL17-1_SAMN08283972_BIN_00000189	19	264047	19	264047	19	264047	0	0	0	0	0	1	0	0	0	1
	KOPF15-1_SAMEA7422962_BIN_00000183	24	268299	22	263750	22	263750	0	0	0	0	0	1	0	0	0	1
	TARA_SAMEA2621812_BIN_00000095	25	265357	24	262989	24	262989	0	0	0	0	0	1	0	0	0	1
	SOLA22-1_SAMEA7060518_BIN_00000116	16	269055	13	262807	13	262807	0	0	0	0	0	1	0	0	0	1
	TARA_SAMEA6039657_BIN_00000002	7	262785	7	262785	7	262785	0	0	0	0	0	1	0	0	0	1
	SIER19-1_SAMEA4692736_BIN_00000132	64	285903	50	262322	50	262322	0	0	0	0	0	1	0	0	0	1
	SOLA22-1_SAMEA7060519_BIN_00000057	16	262104	16	262104	16	262104	0	0	0	0	0	1	0	0	0	1
	TARA_SAMEA6022681_BIN_00000013	64	333981	11	261970	11	261970	0	0	0	0	0	1	0	0	0	1
	TARA_SAMEA2619534_BIN_00000075	31	265912	29	261533	29	261533	0	0	0	0	0	1	0	0	0	1
	SONG20-1_SAMN08290290_BIN_00000035	5	261267	5	261267	5	261267	0	0	0	0	0	1	0	0	0	1
	KOPF15-1_SAMEA7392460_BIN_00000164	73	520501	8	260756	8	260756	0	0	0	0	0	1	0	0	0	1
	SOLA22-1_SAMEA7060517_BIN_00000049	8	260340	8	260340	8	260340	0	0	0	0	0	1	0	0	0	1
	TARA_SAMEA4396500_BIN_00000045	34	303395	20	260269	20	260269	0	0	0	0	0	1	0	0	0	1
	SOLA22-1_SAMEA7060516_BIN_00000224	16	260124	16	260124	16	260124	0	0	0	0	0	1	0	0	0	1
	SUHA22-1_SAMN20336529_BIN_00000100	131	547905	36	260029	36	260029	0	0	0	0	0	1	0	0	0	1
	NOWI19-1_SAMN10350894_BIN_00000024	11	260022	11	260022	11	260022	0	0	0	0	0	1	0	0	0	1
	KRUG19-1_SAMN03169783_BIN_00000061	7	259444	7	259444	7	259444	0	0	0	0	0	1	0	0	0	1
	TARA_SAMEA6035544_BIN_00000025	171	499520	27	259421	27	259421	0	0	0	0	0	1	0	0	0	1
	BPAM22-1_SAMN08953287_BIN_00000048	35	271803	26	259223	26	259223	0	0	0	0	0	1	0	0	0	1
	NOWI19-1_SAMN10351036_BIN_00000091	35	265708	32	258961	32	258961	0	0	0	0	0	1	0	0	0	1
	SOLA22-1_SAMEA7060529_BIN_00000033	5	258839	5	258839	5	258839	0	0	0	0	0	1	0	0	0	1
	NOWI19-1_SAMN09201686_BIN_00000033	21	263291	19	258347	19	258347	0	0	0	0	0	1	0	0	0	1
	TARA_SAMEA6007720_BIN_00000119	21	264051	19	258308	19	258308	0	0	0	0	0	1	0	0	0	1
	KOPF15-1_SAMEA7422954_BIN_00000067	5	258222	5	258222	5	258222	0	0	0	0	0	1	0	0	0	1
	LUOE20-1_SAMN05991707-S002_BIN_00000023	12	258127	12	258127	12	258127	0	0	0	0	0	1	0	0	0	1
	KOPF15-1_SAMEA7392443_BIN_00000048	29	259893	28	257779	28	257779	0	0	0	0	0	1	0	0	0	1
	KRUG19-1_SAMN06266122_BIN_00000149	8	257556	8	257556	8	257556	0	0	0	0	0	1	0	0	0	1
	TARA_SAMEA6017376_BIN_00000080	5	257350	5	257350	5	257350	0	0	0	0	0	1	0	0	0	1
	KRUG19-2_SAMN08778202_BIN_00000202	122	431880	15	257302	15	257302	0	0	0	0	0	1	0	0	0	1
	TARA_SAMEA2620979_BIN_00000033	8	257271	8	257271	8	257271	0	0	0	0	0	1	0	0	0	1
	TARA_SAMEA2621221_BIN_00000173	191	483836	23	256936	23	256936	0	0	0	0	0	1	0	0	0	1
	GLAS20-1_SAMN13567154_BIN_00000014	28	258154	27	255795	27	255795	0	0	0	0	0	1	0	0	0	1
	KRUG19-1_SAMN03173239_BIN_00000028	88	310913	60	255570	60	255570	0	0	0	0	0	1	0	0	0	1
	SOLA22-1_SAMEA7060519_BIN_00000118	18	257986	17	255437	17	255437	0	0	0	0	0	1	0	0	0	1
	TARA_SAMEA4398247_BIN_00000150	6	255331	6	255331	6	255331	0	0	0	0	0	1	0	0	0	1
	TARA_SAMEA2620959-S100_BIN_00000056	14	259576	12	255326	12	255326	0	0	0	0	0	1	0	0	0	1
	TARA_SAMEA2621724_BIN_00000087	37	261981	34	255306	34	255306	0	0	0	0	0	1	0	0	0	1
	KOPF15-1_SAMEA7422982_BIN_00000078	25	259366	23	255292	23	255292	0	0	0	0	0	1	0	0	0	1
	TARA_SAMEA2622632_BIN_00000044	7	259421	6	254279	6	254279	0	0	0	0	0	1	0	0	0	1
	KRUG19-1_SAMN06266123_BIN_00000117	7	253387	7	253387	7	253387	0	0	0	0	0	1	0	0	0	1
	SOLA22-1_SAMEA7060540_BIN_00000174	25	254995	24	253149	24	253149	0	0	0	0	0	1	0	0	0	1
	TARA_SAMEA4397800_BIN_00000071	76	348620	37	252630	37	252630	0	0	0	0	0	1	0	0	0	1
	NOWI19-1_SAMN09201441_BIN_00000007	32	261012	28	252563	28	252563	0	0	0	0	0	1	0	0	0	1
	SOLA22-1_SAMEA7060522_BIN_00000126	9	252189	9	252189	9	252189	0	0	0	0	0	1	0	0	0	1
	SOLA22-1_SAMEA7060520_BIN_00000191	14	251779	14	251779	14	251779	0	0	0	0	0	1	0	0	0	1
	NOWI19-1_SAMN09201540_BIN_00000097	43	267612	36	251767	36	251767	0	0	0	0	0	1	0	0	0	1
	TARA_SAMEA4398057_BIN_00000024	56	283918	46	251766	46	251766	0	0	0	0	0	1	0	0	0	1
	TARA_SAMEA2620084_BIN_00000055	40	265504	35	251428	35	251428	0	0	0	0	0	1	0	0	0	1
	KRUG19-1_SAMN06266113_BIN_00000088	14	251190	14	251190	14	251190	0	0	0	0	0	1	0	0	0	1
	TARA_SAMEA6017677_BIN_00000034	41	291593	19	251022	19	251022	0	0	0	0	0	1	0	0	0	1
	BILL18-1_SAMN07136948_BIN_00000007	27	252035	26	250286	26	250286	0	0	0	0	0	1	0	0	0	1
	TARA_SAMEA4396496_BIN_00000032	13	250273	13	250273	13	250273	0	0	0	0	0	1	0	0	0	1
	COEL20-1_SAMN07406960_BIN_00000019	16	253303	14	250177	14	250177	0	0	0	0	0	1	0	0	0	1
	KRUG19-1_SAMN03173239_BIN_00000084	12	249293	12	249293	12	249293	0	0	0	0	0	1	0	0	0	1
	SOLA22-1_SAMEA7060521_BIN_00000271	9	249246	9	249246	9	249246	0	0	0	0	0	1	0	0	0	1
	TARA_SAMEA5997980_BIN_00000227	53	271020	43	249245	43	249245	0	0	0	0	0	1	0	0	0	1
	TARA_SAMEA2622219_BIN_00000112	15	259234	13	249195	13	249195	0	0	0	0	0	1	0	0	0	1
	BILL18-1_SAMN07136945_BIN_00000015	33	253378	31	249065	31	249065	0	0	0	0	0	1	0	0	0	1
	TARA_SAMEA2620959-S111_BIN_00000011	18	253872	16	248332	16	248332	0	0	0	0	0	1	0	0	0	1
	DLUG22-1_SAMEA5958376_BIN_00000048	9	246552	9	246552	9	246552	0	0	0	0	0	1	0	0	0	1
	TARA_SAMEA4396496_BIN_00000147	7	246544	7	246544	7	246544	0	0	0	0	0	1	0	0	0	1
	TARA_SAMEA2623359_BIN_00000049	9	248821	8	246465	8	246465	0	0	0	0	0	1	0	0	0	1
	TARA_SAMEA2622614_BIN_00000003	8	246135	8	246135	8	246135	0	0	0	0	0	1	0	0	0	1
	KOPF15-1_SAMEA7392442_BIN_00000207	12	248068	11	245803	11	245803	0	0	0	0	0	1	0	0	0	1
	TARA_SAMEA2620959-S112_BIN_00000035	15	245783	15	245783	15	245783	0	0	0	0	0	1	0	0	0	1
	ANAN16-1_SAMN03203005-S001_BIN_00000042	1	245403	1	245403	1	245403	0	0	0	0	0	1	0	0	0	1
	FUCH17-1_SAMN05944809_BIN_00000022	15	247889	14	245345	14	245345	0	0	0	0	0	1	0	0	0	1
	KOPF15-1_SAMEA7422969_BIN_00000044	3	289691	2	244922	2	244922	0	0	0	0	0	1	0	0	0	1
	TARA_SAMEA6037920_BIN_00000083	12	244323	12	244323	12	244323	0	0	0	0	0	1	0	0	0	1
	PRIE21-1_SAMEA7670913_BIN_00000108	19	244252	19	244252	19	244252	0	0	0	0	0	1	0	0	0	1
	BPAM22-1_SAMN07482689_BIN_00000041	86	400233	25	243923	25	243923	0	0	0	0	0	1	0	0	0	1
	TARA_SAMEA2622228_BIN_00000032	16	247187	14	243062	14	243062	0	0	0	0	0	1	0	0	0	1
	PRIE21-1_SAMEA7670919_BIN_00000157	46	251725	42	242965	42	242965	0	0	0	0	0	1	0	0	0	1
	KRAE22-1_SAMEA7614265_BIN_00000006	4	242935	4	242935	4	242935	0	0	0	0	0	1	0	0	0	1
	SOLA22-1_SAMEA7060524_BIN_00000313	16	247323	14	242649	14	242649	0	0	0	0	0	1	0	0	0	1
	KRAE22-1_SAMEA4981795_BIN_00000041	1	242642	1	242642	1	242642	0	0	0	0	0	1	0	0	0	1
	BPAM22-1_SAMN07483214_BIN_00000084	33	259129	21	242176	21	242176	0	0	0	0	0	1	0	0	0	1
	NOWI19-1_SAMN10351356_BIN_00000005	39	249254	36	242068	36	242068	0	0	0	0	0	1	0	0	0	1
	KOPF15-1_SAMEA7392479_BIN_00000053	3	241784	3	241784	3	241784	0	0	0	0	0	1	0	0	0	1
	TARA_SAMEA2619522_BIN_00000068	44	247927	40	240682	40	240682	0	0	0	0	0	1	0	0	0	1
	TARA_SAMEA6037098_BIN_00000109	9	240357	9	240357	9	240357	0	0	0	0	0	1	0	0	0	1
	TARA_SAMEA4396496_BIN_00000096	30	247063	27	240274	27	240274	0	0	0	0	0	1	0	0	0	1
	TARA_SAMEA4397105_BIN_00000009	38	254570	28	240087	28	240087	0	0	0	0	0	1	0	0	0	1
	BUCK21-1_SAMEA6872940_BIN_00000012	5	239858	5	239858	5	239858	0	0	0	0	0	1	0	0	0	1
	KRUG19-1_SAMN03173239_BIN_00000009	31	244240	29	239622	29	239622	0	0	0	0	0	1	0	0	0	1
	TARA_SAMEA4397284_BIN_00000004	39	246145	36	239488	36	239488	0	0	0	0	0	1	0	0	0	1
	TARA_SAMEA6038471_BIN_00000015	18	245606	15	239433	15	239433	0	0	0	0	0	1	0	0	0	1
	TARA_SAMEA2623116_BIN_00000277	13	239413	13	239413	13	239413	0	0	0	0	0	1	0	0	0	1
	KRUG19-2_SAMN08778202_BIN_00000124	8	239395	8	239395	8	239395	0	0	0	0	0	1	0	0	0	1
	WIND23-1_Gp0561269-S001_BIN_00000167	10	241325	9	239246	9	239246	0	0	0	0	0	1	0	0	0	1
	JING18-1_SAMN07652563-S003_BIN_00000066	4	239022	4	239022	4	239022	0	0	0	0	0	2	0	0	0	2
	TARA_SAMEA2621132_BIN_00000026	62	276620	46	238997	46	238997	0	0	0	0	0	1	0	0	0	1
	SOLA22-1_SAMEA7060519_BIN_00000234	12	244248	10	238978	10	238978	0	0	0	0	0	1	0	0	0	1
	STEI20-1_SAMEA6871981_BIN_00000046	3	238851	3	238851	3	238851	0	0	0	0	0	1	0	0	0	1
	STEI20-1_SAMEA6871988_BIN_00000046	3	238826	3	238826	3	238826	0	0	0	0	0	1	0	0	0	1
	KRAE22-1_SAMEA7614240_BIN_00000050	8	238810	8	238810	8	238810	0	0	0	0	0	1	0	0	0	1
	KRUG19-2_SAMN08776908_BIN_00000089	27	241045	26	238745	26	238745	0	0	0	0	0	1	0	0	0	1
	STEI20-1_SAMEA6871964_BIN_00000065	5	238060	5	238060	5	238060	0	0	0	0	0	1	0	0	0	1
	SONG20-1_SAMN08290289_BIN_00000012	3	237625	3	237625	3	237625	0	0	0	0	0	1	0	0	0	1
	WANG22-1_SAMN08714533-S033_BIN_00000043	38	265711	29	237371	29	237371	0	0	0	0	0	1	0	0	0	1
	SCHU20-1_SAMEA5756316-S005_BIN_00000026	14	236881	14	236881	14	236881	0	0	0	0	0	1	0	0	0	1
	HAWL17-1_SAMN05224486_BIN_00000026	37	243311	34	236669	34	236669	0	0	0	0	0	1	0	0	0	1
	KRUG19-1_SAMN03169778_BIN_00000010	8	236629	8	236629	8	236629	0	0	0	0	0	1	0	0	0	1
	TARA_SAMEA2622230_BIN_00000016	11	236586	11	236586	11	236586	0	0	0	0	0	1	0	0	0	1
	KRAE22-1_SAMEA7614309_BIN_00000090	3	236438	3	236438	3	236438	0	0	0	0	0	1	0	0	0	1
	TARA_SAMEA2622316_BIN_00000050	29	237854	28	235693	28	235693	0	0	0	0	0	1	0	0	0	1
	KRAE22-1_SAMEA8798221_BIN_00000064	1	235573	1	235573	1	235573	0	0	0	0	0	1	0	0	0	1
	GLAS20-1_SAMN13567155_BIN_00000058	33	242108	30	235474	30	235474	0	0	0	0	0	1	0	0	0	1
	SOLA22-1_SAMEA7060526_BIN_00000351	5	235102	5	235102	5	235102	0	0	0	0	0	1	0	0	0	1
	KRUG19-2_SAMN08778201_BIN_00000193	11	234644	11	234644	11	234644	0	0	0	0	0	1	0	0	0	1
	KRAE22-1_SAMEA8798224_BIN_00000079	23	242143	20	234469	20	234469	0	0	0	0	0	1	0	0	0	1
	TARA_SAMEA4396500_BIN_00000010	9	234153	9	234153	9	234153	0	0	0	0	0	1	0	0	0	1
	SANC23-1_SAMEA110646473_BIN_00000143	1090	1668646	18	234148	18	234148	0	0	0	0	0	1	0	0	0	1
	SOLA22-1_SAMEA7060533_BIN_00000095	30	236007	29	233988	29	233988	0	0	0	0	0	1	0	0	0	1
	STEI20-1_SAMEA6871965_BIN_00000044	5	233843	5	233843	5	233843	0	0	0	0	0	1	0	0	0	1
	WANG22-1_SAMN08714535-S009_BIN_00000035	21	236312	20	233744	20	233744	0	0	0	0	0	1	0	0	0	1
	KRUG19-1_SAMN06266120_BIN_00000037	82	293519	53	233411	53	233411	0	0	0	0	0	1	0	0	0	1
	BUCK21-1_SAMEA6872890_BIN_00000030	4	232724	4	232724	4	232724	0	0	0	0	0	1	0	0	0	1
	KRAE22-1_SAMEA7614253_BIN_00000112	1	232580	1	232580	1	232580	0	0	0	0	0	1	0	0	0	1
	ZHAN22-1_SAMN11355918_BIN_00000159	18	240815	14	232471	14	232471	0	0	0	0	0	1	0	0	0	1
	KRAE22-1_SAMEA4981846_BIN_00000010	3	232384	3	232384	3	232384	0	0	0	0	0	1	0	0	0	1
	TARA_SAMEA4396500_BIN_00000002	6	231985	6	231985	6	231985	0	0	0	0	0	1	0	0	0	1
	MEHR18-2_SAMN08331096_BIN_00000171	2	231542	2	231542	2	231542	0	0	0	0	0	1	0	0	0	1
	TARA_SAMEA5997421_BIN_00000160	14	231186	14	231186	14	231186	0	0	0	0	0	1	0	0	0	1
	TARA_SAMEA2623126_BIN_00000114	38	282413	19	231135	19	231135	0	0	0	0	0	1	0	0	0	1
	TARA_SAMEA2620979_BIN_00000091	1	230600	1	230600	1	230600	0	0	0	0	0	1	0	0	0	1
	TAOJ22-1_SAMN27365857_BIN_00000107	6	230550	6	230550	6	230550	0	0	0	0	0	1	0	0	0	1
	TARA_SAMEA2622628_BIN_00000082	9	230361	9	230361	9	230361	0	0	0	0	0	2	0	0	0	2
	KRAE22-1_SAMEA7614202_BIN_00000031	4	230348	4	230348	4	230348	0	0	0	0	0	1	0	0	0	1
	BUCK21-1_SAMEA6872910_BIN_00000138	4	230136	4	230136	4	230136	0	0	0	0	0	1	0	0	0	1
	TARA_SAMEA6037080_BIN_00000111	51	268444	35	229732	35	229732	0	0	0	0	0	1	0	0	0	1
	KOPF15-1_SAMEA7422957_BIN_00000055	3	229596	3	229596	3	229596	0	0	0	0	0	1	0	0	0	1
	SCHU20-1_SAMEA5756316-S006_BIN_00000064	19	229577	19	229577	19	229577	0	0	0	0	0	1	0	0	0	1
	TARA_SAMEA2620711_BIN_00000009	125	367057	22	229530	22	229530	0	0	0	0	0	1	0	0	0	1
	BUCK21-1_SAMEA6872916_BIN_00000061	35	299451	20	229396	20	229396	0	0	0	0	0	1	0	0	0	1
	BUCK21-1_SAMEA6872852_BIN_00000035	29	265701	22	229302	22	229302	0	0	0	0	0	1	0	0	0	1
	TARA_SAMEA2620959-S108_BIN_00000003	8	229136	8	229136	8	229136	0	0	0	0	0	1	0	0	0	1
	BUCK21-1_SAMEA6872908_BIN_00000089	15	259392	12	228302	12	228302	0	0	0	0	0	1	0	0	0	1
	SATI15-1_SAMN05944600_BIN_00000017	7	228180	7	228180	7	228180	0	0	0	0	0	1	0	0	0	1
	BUCK21-1_SAMEA6872839_BIN_00000002	7	227977	7	227977	7	227977	0	0	0	0	0	1	0	0	0	1
	TARA_SAMEA2621854_BIN_00000063	52	256900	40	227733	40	227733	0	0	0	0	0	1	0	0	0	1
	HAWL17-1_SAMN05224532_BIN_00000023	2	227713	2	227713	2	227713	0	0	0	0	0	1	0	0	0	1
	SUNY21-1_SAMEA6942735_BIN_00000375	11	227696	11	227696	11	227696	0	0	0	0	0	1	0	0	0	1
	WIND23-1_Gp0561257-S001_BIN_00000261	26	227574	26	227574	26	227574	0	0	0	0	0	1	0	0	0	1
	TARA_SAMEA4397798_BIN_00000117	10	227432	10	227432	10	227432	0	0	0	0	0	1	0	0	0	1
	KRUG19-1_SAMN03169778_BIN_00000127	24	258538	15	227414	15	227414	0	0	0	0	0	1	0	0	0	1
	KOPF15-1_SAMEA7422988_BIN_00000232	56	251536	45	227391	45	227391	0	0	0	0	0	1	0	0	0	1
	TARA_SAMEA4396505_BIN_00000008	5	227366	5	227366	5	227366	0	0	0	0	0	1	0	0	0	1
	ZHAN22-1_SAMN19492042_BIN_00000180	72	273044	52	227106	52	227106	0	0	0	0	0	1	0	0	0	1
	SIER19-1_SAMEA4692680_BIN_00000276	208	441123	58	226639	58	226639	0	0	0	0	0	1	0	0	0	1
	MEHR18-2_SAMN08331093_BIN_00000206	1	226452	1	226452	1	226452	0	0	0	0	0	1	0	0	0	1
	SOLA22-1_SAMEA7060523_BIN_00000323	12	230973	10	226360	10	226360	0	0	0	0	0	1	0	0	0	1
	BUCK21-1_SAMEA6872988_BIN_00000016	3	226286	3	226286	3	226286	0	0	0	0	0	1	0	0	0	1
	TARA_SAMEA6052246_BIN_00000156	181	500665	13	226011	13	226011	0	0	0	0	0	1	0	0	0	1
	TARA_SAMEA2621839_BIN_00000137	14	225853	14	225853	14	225853	0	0	0	0	0	1	0	0	0	1
	LIAN20-1_SAMN11649448_BIN_00000037	7	225369	7	225369	7	225369	0	0	0	0	0	1	0	0	0	1
	KOPF15-1_SAMEA7392460_BIN_00000150	9	225125	9	225125	9	225125	0	0	0	0	0	1	0	0	0	1
	BPAM22-1_SAMN07482718_BIN_00000045	9	224890	9	224890	9	224890	0	0	0	0	0	1	0	0	0	1
	PRIE21-1_SAMEA7670919_BIN_00000118	32	233684	28	224731	28	224731	0	0	0	0	0	1	0	0	0	1
	BUCK21-1_SAMEA6873003_BIN_00000066	2	224695	2	224695	2	224695	0	0	0	0	0	1	0	0	0	1
	TARA_SAMEA2622619_BIN_00000080	4	228476	3	224644	3	224644	0	0	0	0	0	1	0	0	0	1
	TARA_SAMEA4397280_BIN_00000018	111	379378	55	224585	55	224585	0	0	0	0	0	1	0	0	0	1
	KRUG19-1_SAMN03169779_BIN_00000165	9	224291	9	224291	9	224291	0	0	0	0	0	1	0	0	0	1
	KRUG19-2_SAMN08776908_BIN_00000002	628	1146239	15	224034	15	224034	0	0	0	0	0	1	0	0	0	1
	TARA_SAMEA4396975_BIN_00000009	41	240126	37	223947	37	223947	0	0	0	0	0	1	0	0	0	1
	KRUG19-1_SAMN03169780_BIN_00000225	362	873711	37	223798	37	223798	0	0	0	0	0	1	0	0	0	1
	TARA_SAMEA2621216_BIN_00000050	9	234656	8	223624	8	223624	0	0	0	0	0	1	0	0	0	1
	TARA_SAMEA2622605_BIN_00000006	28	232328	24	223567	24	223567	0	0	0	0	0	1	0	0	0	1
	BUCK21-1_SAMEA6872838_BIN_00000014	6	222936	6	222936	6	222936	0	0	0	0	0	1	0	0	0	1
	BUCK21-1_SAMEA6872807_BIN_00000020	4	222667	4	222667	4	222667	0	0	0	0	0	1	0	0	0	1
	KRAE22-1_SAMEA8798197_BIN_00000012	5	222324	5	222324	5	222324	0	0	0	0	0	1	0	0	0	1
	PRIE21-1_SAMEA7670913_BIN_00000068	6	221945	6	221945	6	221945	0	0	0	0	0	1	0	0	0	1
	KRUG19-2_SAMN08777875_BIN_00000006	62	260627	41	221415	41	221415	0	0	0	0	0	1	0	0	0	1
	BUCK21-1_SAMEA6872752_BIN_00000002	7	226790	6	221393	6	221393	0	0	0	0	0	1	0	0	0	1
	KRAE22-1_SAMEA4981796_BIN_00000037	2	221363	2	221363	2	221363	0	0	0	0	0	1	0	0	0	1
	GALA18-1_SAMEA4699781_BIN_00000024	34	227748	31	220906	31	220906	0	0	0	0	0	1	0	0	0	1
	KIMD21-1_SAMN19716613_BIN_00000145	9	220794	9	220794	9	220794	0	0	0	0	0	1	0	0	0	1
	TARA_SAMEA2622219_BIN_00000140	10	220745	10	220745	10	220745	0	0	0	0	0	1	0	0	0	1
	KOPF15-1_SAMEA7422956_BIN_00000227	3	220393	3	220393	3	220393	0	0	0	0	0	1	0	0	0	1
	KIMD21-1_SAMN19716614_BIN_00000066	11	222673	10	220209	10	220209	0	0	0	0	0	1	0	0	0	1
	BPAM22-1_SAMN07482704_BIN_00000034	3	254622	2	219950	2	219950	0	0	0	0	0	1	0	0	0	1
	EMOS17-1_SAMEA104212398_BIN_00000082	69	273248	49	219765	49	219765	0	0	0	0	0	1	0	0	0	1
	TARA_SAMEA6037920_BIN_00000121	9	219653	9	219653	9	219653	0	0	0	0	0	1	0	0	0	1
	KAVA23-1_SAMEA14109817_BIN_00000078	5	219534	5	219534	5	219534	0	0	0	0	0	1	0	0	0	1
	BUCK21-1_SAMEA6872750_BIN_00000072	14	220464	13	219451	13	219451	0	0	0	0	0	1	0	0	0	1
	HAWL17-1_SAMN05224518_BIN_00000056	9	218967	9	218967	9	218967	0	0	0	0	0	1	0	0	0	1
	BUCK21-1_SAMEA6872947_BIN_00000042	5	218495	5	218495	5	218495	0	0	0	0	0	1	0	0	0	1
	BUCK21-1_SAMEA6872805_BIN_00000020	4	218043	4	218043	4	218043	0	0	0	0	0	1	0	0	0	1
	BPAM22-1_SAMN07482690_BIN_00000027	7	217564	7	217564	7	217564	0	0	0	0	0	1	0	0	0	1
	KRUG19-1_SAMN03173242_BIN_00000262	8	217299	8	217299	8	217299	0	0	0	0	0	1	0	0	0	1
	KRUG19-2_SAMN08778202_BIN_00000188	3	216795	3	216795	3	216795	0	0	0	0	0	1	0	0	0	1
	KRAE22-1_SAMEA7614216_BIN_00000035	6	216282	6	216282	6	216282	0	0	0	0	0	1	0	0	0	1
	LIAN20-1_SAMN11649381_BIN_00000039	6	216237	6	216237	6	216237	0	0	0	0	0	1	0	0	0	1
	ZHAN22-1_SAMN11355946_BIN_00000338	18	216184	18	216184	18	216184	0	0	0	0	0	1	0	0	0	1
	BUCK21-1_SAMEA6872905_BIN_00000128	19	225334	17	215908	17	215908	0	0	0	0	0	1	0	0	0	1
	TARA_SAMEA2622614_BIN_00000018	17	216924	16	215715	16	215715	0	0	0	0	0	1	0	0	0	1
	BUCK21-1_SAMEA6872944_BIN_00000016	4	215560	4	215560	4	215560	0	0	0	0	0	1	0	0	0	1
	TARA_SAMEA4396427_BIN_00000033	6	214813	6	214813	6	214813	0	0	0	0	0	1	0	0	0	1
	BUCK21-1_SAMEA6872941_BIN_00000064	5	214792	5	214792	5	214792	0	0	0	0	0	1	0	0	0	1
	KRAE22-1_SAMEA7614305_BIN_00000089	2	214672	2	214672	2	214672	0	0	0	0	0	1	0	0	0	1
	TARA_SAMEA2620959-S121_BIN_00000020	44	232350	36	214582	36	214582	0	0	0	0	0	1	0	0	0	1
	BUCK21-1_SAMEA6872910_BIN_00000100	9	214396	9	214396	9	214396	0	0	0	0	0	1	0	0	0	1
	KRUG19-1_SAMN03173242_BIN_00000310	21	220390	17	214198	17	214198	0	0	0	0	0	1	0	0	0	1
	KOPF15-1_SAMEA7422983_BIN_00000088	3	213958	3	213958	3	213958	0	0	0	0	0	1	0	0	0	1
	TARA_SAMEA2621277_BIN_00000001	79	268292	42	213851	42	213851	0	0	0	0	0	1	0	0	0	1
	BUCK21-1_SAMEA6872806_BIN_00000013	3	213731	3	213731	3	213731	0	0	0	0	0	1	0	0	0	1
	TARA_SAMEA6039657_BIN_00000212	20	215656	19	213298	19	213298	0	0	0	0	0	1	0	0	0	1
	TARA_SAMEA2619607_BIN_00000044	3	213097	3	213097	3	213097	0	0	0	0	0	1	0	0	0	1
	TARA_SAMEA6043294_BIN_00000045	1253	1893784	44	213017	44	213017	0	0	0	0	0	1	0	0	0	1
	TARA_SAMEA2619419_BIN_00000010	43	231613	35	212907	35	212907	0	0	0	0	0	1	0	0	0	1
	BUCK21-1_SAMEA6872992_BIN_00000019	9	212903	9	212903	9	212903	0	0	0	0	0	1	0	0	0	1
	TARA_SAMEA4398012_BIN_00000007	31	217378	29	212800	29	212800	0	0	0	0	0	1	0	0	0	1
	MEHR18-2_SAMN08331102_BIN_00001008	7	215034	6	212613	6	212613	0	0	0	0	0	1	0	0	0	1
	NOWI19-1_SAMN09202469_BIN_00000072	44	225577	38	211801	38	211801	0	0	0	0	0	1	0	0	0	1
	COLA18-1_SAMN06267282_BIN_00000182	42	217136	39	210574	39	210574	0	0	0	0	0	1	0	0	0	1
	KRUG19-1_SAMN06264408_BIN_00000133	2	210536	2	210536	2	210536	0	0	0	0	0	1	0	0	0	1
	TARA_SAMEA2620959-S116_BIN_00000030	49	225411	41	210198	41	210198	0	0	0	0	0	1	0	0	0	1
	TARA_SAMEA2189670_BIN_00000158	3	210077	3	210077	3	210077	0	0	0	0	0	1	0	0	0	1
	TARA_SAMEA2622632_BIN_00000016	6	209820	6	209820	6	209820	0	0	0	0	0	1	0	0	0	1
	TARA_SAMEA2622097_BIN_00000025	4	209472	4	209472	4	209472	0	0	0	0	0	1	0	0	0	1
	KRAE22-1_SAMEA7614304_BIN_00000054	5	209382	5	209382	5	209382	0	0	0	0	0	1	0	0	0	1
	KRAE22-1_SAMEA4981786_BIN_00000009	5	208583	5	208583	5	208583	0	0	0	0	0	1	0	0	0	1
	BUCK21-1_SAMEA6872917_BIN_00000050	8	210601	7	208453	7	208453	0	0	0	0	0	1	0	0	0	1
	BATS20-1_SAMN10388044_BIN_00000045	15	208425	15	208425	15	208425	0	0	0	0	0	1	0	0	0	1
	COLL22-1_SAMN16930071_BIN_00000006	198	436117	45	208349	45	208349	0	0	0	0	0	1	0	0	0	1
	GIFF20-1_SAMN15311067_BIN_00000019	125	370364	17	208279	17	208279	0	0	0	0	0	1	0	0	0	1
	LIAN20-1_SAMN11649419_BIN_00000033	10	206299	10	206299	10	206299	0	0	0	0	0	1	0	0	0	1
	BUCK21-1_SAMEA6873012_BIN_00000019	14	215809	13	206167	13	206167	0	0	0	0	0	1	0	0	0	1
	WANG22-1_SAMN08714533-S013_BIN_00000005	67	268971	38	205657	38	205657	0	0	0	0	0	1	0	0	0	1
	KRAE22-1_SAMEA7614261_BIN_00000077	11	205444	11	205444	11	205444	0	0	0	0	0	1	0	0	0	1
	BPAM22-1_SAMN08953286_BIN_00000054	29	205274	29	205274	29	205274	0	0	0	0	0	1	0	0	0	1
	BUCK21-1_SAMEA6872759_BIN_00000059	10	205217	10	205217	10	205217	0	0	0	0	0	1	0	0	0	1
	TARA_SAMEA2622325_BIN_00000050	31	214084	26	205147	26	205147	0	0	0	0	0	1	0	0	0	1
[truncated: 664 more rows]
