# Supplementary material for: Widespread and intron-rich mirusviruses are predicted to reproduce in nuclei of unicellular eukaryotes
Source: Nat Microbiol. 2025 Nov 28;11(1):228–39. doi: 10.1038/s41564-025-02190-6 (PMC12768974; doi:10.1038/s41564-025-02190-6)
Supplement: Supplementary file 6 — Mirusviricota genomic statistics. The table summarizes various statistics for each of the 1,257 Mirusviricota genomes. This includes basic genomic properties (for example, length, GC content, number of genes and intron density), their taxonomic annotation and occurrence of key functions. The table also summarizes average statistics across the putative families, the rank normalization RED scores for putative orders and families and the occurrence (frequencies or absence/presence) of Pfam annotations across genomes. [file 41564_2025_2190_MOESM6_ESM.xlsx]

## Sheet: Mirus genomic statistics
	Non-redundant database of 1,257 Mirusviricota genomes
	Completion and redundancy based on collections of HMMs covering 17 distinct subclades
	Occurrence of marker genes based on Pfam annotation or HMM searches
	Taxonomy was determined using phylogenomics and the RED normalization
	MAG_ID	Genomic_Type	Complete genome	Associated_publication	Binning mode	Match_with_MAG_ofGaïa_et_al.	RED_Class	RED_Order	RED_Family	Demuto-Okeano-Styx-Sopora	nb_contigs	MAG_size	GC_percent	N50	completion_mccg_corrected	redundancy_mccg_corrected	quality_score_mccg_corrected	Genes Prodigal	Genes_Mirus_Model	Coding_Length_Mirus_Model	Coding density	Orthofinder_singleton	Ratio_Singletons	Gene_Flux_NCLDVs_50percentIdentity	Gene_Flux_NCLDVs_top_20_hits_signal	ENVIRONMENT	SHORT ENVIRONMENT	SHORT ENVIRONMENT SIMPLE	Study	BIOSAMPLE	SOURCE_SAMPLE_LINK	metaT_Tara_reads	metaT_introns_min_5_reads	metaT_introns_min_10_reads	nb_introns_gene_model	N_genes_with_introns	Ratio_Gene_with_introns	introns_with_GIY-YIG	introns_with_HNH	introns_with_MNGF-1	introns_with_genes	Introns_density_per_Mb	Nb_Introns_Virion_Module	Percent_Introns_Virion_Module	number_of_long_introns	number_of_long_introns_with_ORF_inside	Pfam annotated genes	Pfam annotation	terminase_trans_splicing
	MIRUS_G_0820	MAG		This study	IT01_mOTUs	YES	Class_04	Demuto	Demuto_06	Yes	24	257420	45.33	13343				265	252	225459	87.5841	48	19.0476	3	1	marine metagenome, seawater metagenome	marine	Marine	TARA	SAMEA4398067	https://www.ncbi.nlm.nih.gov/biosample/SAMEA4398067/	35910	2	1	13	8	3.1746	0	0	0	0	50.5011	0	0	0	0	69	27.381	full
	MIRUS_G_0442	MAG		This study	IT01_mOTUs		Class_04	Demuto	Demuto_02	Yes	12	268219	35.08	28534	93.97	0.86	93.1	283	275	245421	91.5002	3	1.09091	10		marine metagenome, seawater metagenome	marine	Marine	TARA	SAMEA6017376	https://www.ncbi.nlm.nih.gov/biosample/SAMEA6017376/	9991	2	0	8	7	2.54545	0	0	0	0	29.8264	2	25	1	0	73	26.5455	full
	MIRUS_G_1194	MAG		This study	IT01_mOTUs		Class_04	Demuto	Demuto_02	Yes	36	210466	35.1	6220	71.55	12.07	59.48	255	249	190956	90.7301	5	2.00803	4		marine metagenome, seawater metagenome	marine	Marine	BPAM22_1	SAMN07482690	https://www.ncbi.nlm.nih.gov/biosample/SAMN07482690/	1796	0	0	3	3	1.20482	0	0	0	0	14.2541	0	0	0	0	71	28.5141	full
	MIRUS_G_0095	MAG		This study	IT01_mOTUs		Class_04	Demuto	Demuto_05	Yes	13	729701	34.25	121468	98.97	18.56	80.41	591	581	673671	92.3215	18	3.09811	28	5	marine metagenome, seawater metagenome	marine	Marine	TARA	SAMEA5996878		48961	5	1	3	3	0.516351	0	0	0	0	4.11127	0	0	8	3	187	32.1859	full
	MIRUS_G_0231	MAG		This study	IT01_mOTUs		Class_04	Demuto	Demuto_05	Yes	21	477058	38.57	64666	97.94	4.12	93.81	487	482	419190	87.8698	29	6.0166	10		marine metagenome, seawater metagenome	marine	Marine	KOPF15_1	SAMEA7422958	https://www.ncbi.nlm.nih.gov/biosample/SAMEA7422958/	1784	0	0	11	8	1.65975	0	0	0	0	23.058	0	0	0	0	123	25.5187	full
	MIRUS_G_0891	MAG		This study	IT01_mOTUs		Class_04	Demuto	Demuto_05	Yes	36	343679	38.13	11407	94.85	9.28	85.57	391	382	297912	86.6832	13	3.40314	5		marine metagenome, seawater metagenome	marine	Marine	ZHAN22_5	SAMN24541594	https://www.ncbi.nlm.nih.gov/biosample/SAMN24541594/	8467	2	2	1	1	0.26178	0	0	0	0	2.90969	0	0	0	0	106	27.7487	full
	MIRUS_G_1317	MAG		This study	IT01_mOTUs		Class_04	Demuto	Demuto_05	Yes	55	243669	42.56	4687	70.1	6.19	63.92	257	253	225603	92.5858	13	5.13834	1		marine metagenome, seawater metagenome	marine	Marine	TARA	SAMEA4398219	https://www.ncbi.nlm.nih.gov/biosample/SAMEA4398219/	1688	0	0	0	0	0	0	0	0	0	0	0	0	0	0	51	20.1581	full
	MIRUS_G_0121	MAG		This study	IT01_mOTUs		Class_04	Demuto	Demuto_08	Yes	10	199385	49.29	107654				218	200	177936	89.2424	54	27	4		marine metagenome, seawater metagenome	marine	Marine	BPAM22_1	SAMN07483179	https://www.ncbi.nlm.nih.gov/biosample/SAMN07483179/	1726	0	0	9	6	3	0	0	0	0	45.1388	0	0	3	0	43	21.5	full
	MIRUS_G_1030	MAG		This study	IT01_mOTUs		Class_04	Demuto	Demuto_10	Yes	16	107597	56.59	10318				122	118	92646	86.1046	60	50.8475	0		marine metagenome, seawater metagenome	marine	Marine	KIMD21_1	SAMN19707289	https://www.ncbi.nlm.nih.gov/biosample/SAMN19707289/	499	0	0	14	10	8.47458	0	0	0	0	130.115	6	42.8571	0	0	10	8.47458	full
	MIRUS_G_1405	MAG		This study	IT01_mOTUs		Class_04	Demuto	Demuto_10	Yes	37	123568	49.07	3318				125	113	103122	83.4536	34	30.0885	0		marine metagenome, seawater metagenome	marine	Marine	SOLA22_1	SAMEA7060527	https://www.ncbi.nlm.nih.gov/biosample/SAMEA7060527/	957	10	4	22	9	7.9646	0	0	0	0	178.04	2	9.09091	3	1	15	13.2743	unknown
	MIRUS_G_1407	MAG		This study	IT01_mOTUs		Class_04	Demuto	Demuto_10	Yes	83	289534	48.23	3262				260	212	236961	81.8422	57	26.8868	0		marine metagenome, seawater metagenome	marine	Marine	SOLA22_1	SAMEA7060528	https://www.ncbi.nlm.nih.gov/biosample/SAMEA7060528/	15211	15	11	54	22	10.3774	0	0	0	1	186.507	5	9.25926	7	1	44	20.7547	trans-spliced
	MIRUS_G_1241	MAG		This study	IT01_mOTUs		NA	NA	NA	NA	7	50550	35.93	10392				59	45	42585	84.2433	11	24.4444	0		marine metagenome, seawater metagenome	marine	Marine	TARA	SAMEA6042074	https://www.ncbi.nlm.nih.gov/biosample/SAMEA6042074/	14511	0	0	0	0	0	0	0	0	0	0	0	0	1	0	10	22.2222	full
	MIRUS_G_1249	MAG		This study	IT01_mOTUs		Class_04	Demuto	NA	Yes	23	110848	41.96	5570				117	108	99732	89.9719	6	5.55556	1		marine metagenome, seawater metagenome	marine	Marine	SANC23_1	SAMEA110646480	https://www.ncbi.nlm.nih.gov/biosample/SAMEA110646480/	6232	0	0	14	8	7.40741	0	0	0	0	126.299	5	35.7143	0	0	21	19.4444	full
	MIRUS_G_0480	MAG		This study	IT01_mOTUs		Class_02	Okeano	Okeano_01	Yes	17	269007	55.32	26386	91.3	8.7	82.61	257	225	211998	78.8076	45	20	0		marine metagenome, seawater metagenome	marine	Marine	TARA	SAMEA5996904		452	0	0	81	24	10.6667	0	0	1	1	301.107	45	55.5556	8	3	20	8.88889	trans-spliced
	MIRUS_G_0496	MAG		This study	IT01_mOTUs		Class_02	Okeano	Okeano_01	Yes	15	284313	63.23	25213	100	0	100	246	205	232902	81.9175	12	5.85366	2	1	marine metagenome, seawater metagenome	marine	Marine	COLA18_1	SAMN06267279	https://www.ncbi.nlm.nih.gov/biosample/SAMN06267279/	285	0	0	99	25	12.1951	0	2	1	3	348.208	27	27.2727	12	8	28	13.6585	trans-spliced
	MIRUS_G_0640	MAG		This study	IT01_mOTUs		Class_02	Okeano	Okeano_01	Yes	25	339763	64.83	19164	97.83	8.7	89.13	292	291	300867	88.552	16	5.49828	3	1	marine metagenome, seawater metagenome	marine	Marine	TARA	SAMEA6000741	https://www.ncbi.nlm.nih.gov/biosample/SAMEA6000741/	1709	9	5	28	12	4.12371	1	1	1	2	82.4104	19	67.8571	7	6	35	12.0275	trans-spliced
	MIRUS_G_0749	MAG		This study	IT01_mOTUs		Class_02	Okeano	Okeano_01	Yes	31	352814	66.43	15045	95.65	2.17	93.48	277	236	291081	82.5027	31	13.1356	3	1	marine metagenome, seawater metagenome	marine	Marine	MARK18_1	SAMN08606318	https://www.ncbi.nlm.nih.gov/biosample/SAMN08606318/	2005	18	0	191	28	11.8644	1	0	1	3	541.362	88	46.0733	11	5	32	13.5593	trans-spliced
	MIRUS_G_0971	MAG		This study	IT01_mOTUs		Class_02	Okeano	Okeano_01	Yes	32	253737	60.46	9825	80.43	8.7	71.74	209	202	214662	84.6002	16	7.92079	0		marine metagenome, seawater metagenome	marine	Marine	TARA	SAMEA2621423	https://www.ncbi.nlm.nih.gov/biosample/SAMEA2621423/	7195	6	1	31	13	6.43564	0	1	0	2	122.174	8	25.8065	3	3	30	14.8515	trans-spliced
	MIRUS_G_1100	MAG		This study	IT01_mOTUs		Class_02	Okeano	Okeano_01	Yes	56	385376	63.46	7599	93.48	19.57	73.91	366	328	329061	85.387	56	17.0732	2		marine metagenome, seawater metagenome	marine	Marine	TARA	SAMEA2621470	https://www.ncbi.nlm.nih.gov/biosample/SAMEA2621470/	88222	86	64	133	38	11.5854	1	1	1	6	345.117	31	23.3083	16	12	38	11.5854	trans-spliced
	MIRUS_G_1311	MAG		This study	IT01_mOTUs		Class_02	Okeano	Okeano_01	Yes	59	263009	65.94	4805	67.39	6.52	60.87	225	214	234306	89.0867	15	7.00935	1		marine metagenome, seawater metagenome	marine	Marine	TARA	SAMEA2623264	https://www.ncbi.nlm.nih.gov/biosample/SAMEA2623264/	1210	0	0	11	8	3.73832	0	0	0	0	41.8237	2	18.1818	0	0	27	12.6168	trans-spliced
	MIRUS_G_0438	MAG		This study	IT01_mOTUs		Class_02	Styx	Styx_01	Yes	20	378700	59.88	28723	89.36	0	89.36	299	278	300162	79.2612	35	12.5899	4	1	marine metagenome, seawater metagenome	marine	Marine	SIER19_1	SAMEA4692737	https://www.ncbi.nlm.nih.gov/biosample/SAMEA4692737/	1988	5	5	70	34	12.2302	0	0	0	5	184.843	17	24.2857	21	10	70	25.1799	trans-spliced
	MIRUS_G_0451	MAG		This study	IT01_mOTUs		Class_02	Styx	Styx_01	Yes	25	499622	61.28	27598	97.06	13.24	83.82	417	357	366180	73.2914	44	12.3249	2		marine metagenome, seawater metagenome	marine	Marine	HAWL17_1	SAMN05224532	https://www.ncbi.nlm.nih.gov/biosample/SAMN05224532/	40268	27	13	110	63	17.6471	0	0	1	10	220.166	11	10	35	15	64	17.9272	trans-spliced
	MIRUS_G_0388	MAG		This study	IT01_mOTUs		Class_02	Styx	Styx_03	Yes	9	201212	53.33	33330	86.27	15.69	70.59	169	167	180672	89.7919	54	32.3353	0		lake water metagenome, freshwater metagenome	freshwater	freshwater	BUCK21_1	SAMEA6872848	https://www.ncbi.nlm.nih.gov/biosample/SAMEA6872848/	11	0	0	25	12	7.18563	0	0	1	1	124.247	4	16	5	2	19	11.3772	trans-spliced
	MIRUS_G_1251	MAG		This study	IT01_mOTUs		Class_02	Styx	Styx_03	Yes	47	245774	56.54	5561	69.23	11.54	57.69	246	241	213759	86.9738	63	26.1411	0		lake water metagenome, freshwater metagenome	freshwater	freshwater	BUCK21_1	SAMEA6872997	https://www.ncbi.nlm.nih.gov/biosample/SAMEA6872997/	16	0	0	27	17	7.05394	0	0	0	2	109.857	0	0	9	6	30	12.4481	trans-spliced
	MIRUS_G_0047	MAG		This study	IT01_SPIRE		Class_04	Demuto	Demuto_05	Yes	6	279494	52.55	175680	82.47	3.09	79.38	308	302	247743	88.6398	6	1.98675	7		salt marsh metagenome	salt marsh	Other	IT01_SPIRE	SAMN09092040		795	2	2	11	11	3.64238	0	0	0	0	39.3568	0	0	1	0	91	30.1325	full
	MIRUS_G_0094	MAG		This study	IT01_SPIRE		Class_04	Demuto	Demuto_05	Yes	8	474272	49.6	121620	96.91	4.12	92.78	442	452	421806	88.9376	15	3.31858	11	1	salt marsh metagenome	salt marsh	Other	IT01_SPIRE	SAMN09092042		3939	4	1	7	7	1.54867	0	0	0	0	14.7595	0	0	0	0	139	30.7522	full
	MIRUS_G_0813	MAG		This study	IT01_SPIRE		NA	NA	NA	NA	13	150404	52.46	13332				104	100	128649	85.5356	37	37	0		freshwater metagenome	freshwater	freshwater	IT01_SPIRE	SAMN06267042		21	0	0	7	4	4	0	0	0	1	46.5413	4	57.1429	3	1	13	13	trans-spliced
	MIRUS_G_0826	MAG		This study	IT01_SPIRE		Class_02	Okeano	Okeano_01	Yes	22	268027	59.93	13126	73.91	0	73.91	215	199	229548	85.6436	6	3.01508	3	1	salt marsh metagenome	salt marsh	Other	IT01_SPIRE	SAMN08776727		232	0	0	60	13	6.53266	0	1	1	2	223.858	33	55	6	6	27	13.5678	trans-spliced
	MIRUS_G_0159	MAG		This study	IT01_SPIRE		Class_02	Styx	Singleton	Yes	1	75477	62.89	75477				63	57	63093	83.5924	18	31.5789	0		salt marsh metagenome	salt marsh	Other	IT01_SPIRE	SAMN08779107		29	0	0	11	6	10.5263	0	0	0	1	145.74	7	63.6364	1	1	4	7.01754	trans-spliced
	MIRUS_G_1043	MAG		This study	IT01_SPIRE		Class_02	Styx	Styx_01	Yes	7	56904	51.03	8521				38	34	42861	75.3216	8	23.5294	0		freshwater metagenome	freshwater	freshwater	IT01_SPIRE	SAMN06267045		3	0	0	8	4	11.7647	0	0	1	1	140.588	7	87.5	3	2	3	8.82353	trans-spliced
	MIRUS_G_0183	MAG		This study	IT01_SPIRE		Class_02	Styx	Styx_02	Yes	3	111534	44.07	65668	83.78	0	83.78	76	75	102654	92.0383	6	8	0		lake water metagenome, freshwater metagenome	freshwater	freshwater	IT01_SPIRE	SAMEA6872910	https://www.ncbi.nlm.nih.gov/biosample/SAMEA6872910/	10	0	0	2	1	1.33333	0	0	1	0	17.9318	2	100	1	1	6	8	trans-spliced
	MIRUS_G_0191	MAG		This study	IT01_SPIRE		Class_02	Styx	Styx_02	Yes	4	242190	60.96	63871	91.89	0	91.89	198	176	217074	89.6296	37	21.0227	1		pond metagenome	freshwater	freshwater	IT01_SPIRE	SAMN10821759		0	0	0	22	14	7.95455	0	0	1	4	90.8378	8	36.3636	13	10	25	14.2045	trans-spliced
	MIRUS_G_0301	MAG		This study	IT01_SPIRE		Class_02	Styx	Styx_02	Yes	6	227429	49.18	41972	97.3	10.81	86.49	183	169	197682	86.9203	51	30.1775	0		pond metagenome	freshwater	freshwater	IT01_SPIRE	SAMN10821759		105	0	0	19	14	8.28402	0	0	1	0	83.5426	8	42.1053	2	1	24	14.2012	trans-spliced
	MIRUS_G_0323	MAG		This study	IT01_SPIRE		Class_02	Styx	Styx_02	Yes	3	102254	43.49	39226	81.08	0	81.08	70	68	93966	91.8947	9	13.2353	0		freshwater metagenome	freshwater	freshwater	IT01_SPIRE	SAMN06269236		0	0	0	3	1	1.47059	0	0	1	0	29.3387	3	100	1	1	6	8.82353	trans-spliced
	MIRUS_G_0042	MAG		This study	IT01_SPIRE		Class_02	Styx	Styx_03	Yes	1	185076	53.94	185076	98.04	11.76	86.27	201	165	159168	86.0014	32	19.3939	0		lake water metagenome, freshwater metagenome	freshwater	freshwater	IT01_SPIRE	SAMEA6872899	https://www.ncbi.nlm.nih.gov/biosample/SAMEA6872899/	5	0	0	55	26	15.7576	0	0	1	1	297.175	8	14.5455	3	2	14	8.48485	trans-spliced
	MIRUS_G_0087	MAG		This study	IT01_SPIRE		Class_02	Styx	Styx_03	Yes	2	150504	61.85	125747	94.12	0	94.12	156	141	131724	87.5219	18	12.766	0		lake water metagenome, freshwater metagenome	freshwater	freshwater	IT01_SPIRE	SAMEA6872919	https://www.ncbi.nlm.nih.gov/biosample/SAMEA6872919/	24	0	0	36	18	12.766	0	0	1	1	239.196	7	19.4444	5	4	14	9.92908	trans-spliced
	MIRUS_G_0109	MAG		This study	IT01_SPIRE		Class_02	Styx	Styx_03	Yes	1	116828	63.16	116828	64.71	0	64.71	115	94	95400	81.6585	18	19.1489	0		lake water metagenome, freshwater metagenome	freshwater	freshwater	IT01_SPIRE	SAMEA6873011	https://www.ncbi.nlm.nih.gov/biosample/SAMEA6873011/	13	0	0	42	19	20.2128	0	0	1	2	359.503	10	23.8095	4	3	11	11.7021	trans-spliced
	MIRUS_G_0113	MAG		This study	IT01_SPIRE		Class_02	Styx	Styx_03	Yes	3	218716	54.66	112872	96.15	3.85	92.31	189	185	202344	92.5145	76	41.0811	1		pond metagenome, freshwater metagenome	freshwater	freshwater	IT01_SPIRE	SAMEA6872751	https://www.ncbi.nlm.nih.gov/biosample/SAMEA6872751/	24	0	0	21	13	7.02703	0	0	1	4	96.0149	5	23.8095	5	5	21	11.3514	trans-spliced
	MIRUS_G_0138	MAG		This study	IT01_SPIRE		Class_02	Styx	Styx_03	Yes	4	162688	62.91	89297	98.04	0	98.04	160	135	142020	87.2959	16	11.8519	0		freshwater metagenome	freshwater	freshwater	IT01_SPIRE	SAMN06268776		13	0	0	45	23	17.037	0	0	1	0	276.603	7	15.5556	3	2	13	9.62963	trans-spliced
	MIRUS_G_0139	MAG		This study	IT01_SPIRE		Class_02	Styx	Styx_03	Yes	3	123533	41.59	88886	62.75	1.96	60.78	105	100	108708	87.9992	31	31	0		freshwater metagenome	freshwater	freshwater	IT01_SPIRE	SAMN06267928		17	0	0	4	3	3	0	0	0	0	32.38	0	0	0	0	6	6	trans-spliced
	MIRUS_G_0163	MAG		This study	IT01_SPIRE		Class_02	Styx	Styx_03	Yes	4	201694	62.89	72854	94.12	7.84	86.27	199	154	160251	79.4525	20	12.987	0		lake water metagenome, freshwater metagenome	freshwater	freshwater	IT01_SPIRE	SAMEA6872992	https://www.ncbi.nlm.nih.gov/biosample/SAMEA6872992/	56	0	0	67	30	19.4805	0	0	1	3	332.186	5	7.46269	6	6	24	15.5844	trans-spliced
	MIRUS_G_0201	MAG		This study	IT01_SPIRE		Class_02	Styx	Styx_03	Yes	3	184775	54.28	59228	72.55	0	72.55	122	118	160539	86.8835	12	10.1695	1		pond metagenome	freshwater	freshwater	IT01_SPIRE	SAMN10821772		127	0	0	15	7	5.9322	0	0	1	2	81.1798	7	46.6667	4	3	14	11.8644	trans-spliced
	MIRUS_G_0212	MAG		This study	IT01_SPIRE		Class_02	Styx	Styx_03	Yes	9	265717	50.62	56587	96.15	3.85	92.31	305	295	237486	89.3755	83	28.1356	1	1	lake water metagenome	freshwater	freshwater	IT01_SPIRE	SAMN09202209		2	0	0	45	24	8.13559	0	0	0	0	169.353	9	20	3	1	32	10.8475	trans-spliced
	MIRUS_G_0223	MAG		This study	IT01_SPIRE		Class_02	Styx	Styx_03	Yes	4	166240	48.16	54113	92.31	11.54	80.77	189	181	143445	86.2879	80	44.1989	0		lake water metagenome, freshwater metagenome	freshwater	freshwater	IT01_SPIRE	SAMEA6872992	https://www.ncbi.nlm.nih.gov/biosample/SAMEA6872992/	7	0	0	7	7	3.8674	0	0	0	1	42.1078	0	0	3	2	14	7.73481	trans-spliced
	MIRUS_G_0252	MAG		This study	IT01_SPIRE		Class_02	Styx	Styx_03	Yes	3	89389	64.18	49640	58.82	1.96	56.86	98	81	81345	91.0011	18	22.2222	0		lake water metagenome, freshwater metagenome	freshwater	freshwater	IT01_SPIRE	SAMEA6872792	https://www.ncbi.nlm.nih.gov/biosample/SAMEA6872792/	42	0	0	33	14	17.284	0	0	1	1	369.173	10	30.303	7	5	8	9.87654	trans-spliced
	MIRUS_G_0258	MAG		This study	IT01_SPIRE		Class_02	Styx	Styx_03	Yes	6	162119	62.6	48633	94.12	1.96	92.16	169	149	134556	82.9983	7	4.69799	0		lake water metagenome, freshwater metagenome	freshwater	freshwater	IT01_SPIRE	SAMEA6872920	https://www.ncbi.nlm.nih.gov/biosample/SAMEA6872920/	35	0	0	39	21	14.094	0	0	1	5	240.564	9	23.0769	10	8	11	7.38255	trans-spliced
	MIRUS_G_0271	MAG		This study	IT01_SPIRE		Class_02	Styx	Styx_03	Yes	4	130477	59.24	46431	96.08	1.96	94.12	138	124	102777	78.7702	6	4.83871	0		lake water metagenome, freshwater metagenome	freshwater	freshwater	IT01_SPIRE	SAMEA6872900	https://www.ncbi.nlm.nih.gov/biosample/SAMEA6872900/	7	0	0	31	15	12.0968	0	0	1	4	237.59	4	12.9032	7	6	9	7.25806	trans-spliced
	MIRUS_G_0287	MAG		This study	IT01_SPIRE		Class_02	Styx	Styx_03	Yes	5	160893	57.85	42975	78.43	1.96	76.47	142	135	133347	82.8793	16	11.8519	1		pond metagenome	freshwater	freshwater	IT01_SPIRE	SAMN10821761		42	1	0	17	9	6.66667	0	0	1	2	105.66	3	17.6471	9	4	12	8.88889	trans-spliced
	MIRUS_G_0304	MAG		This study	IT01_SPIRE		Class_02	Styx	Styx_03	Yes	5	162060	64.09	41635	100	0	100	159	145	141117	87.077	7	4.82759	0		lake water metagenome, freshwater metagenome	freshwater	freshwater	IT01_SPIRE	SAMEA6872852	https://www.ncbi.nlm.nih.gov/biosample/SAMEA6872852/	14	0	0	39	17	11.7241	0	0	1	3	240.652	9	23.0769	8	5	10	6.89655	trans-spliced
	MIRUS_G_0342	MAG		This study	IT01_SPIRE		Class_02	Styx	Styx_03	Yes	5	138751	59.13	37220	84.31	3.92	80.39	158	129	109506	78.9227	47	36.4341	0		lake water metagenome, freshwater metagenome	freshwater	freshwater	IT01_SPIRE	SAMEA6872958	https://www.ncbi.nlm.nih.gov/biosample/SAMEA6872958/	20	0	0	53	26	20.155	0	0	0	6	381.979	14	26.4151	9	7	17	13.1783	trans-spliced
	MIRUS_G_0344	MAG		This study	IT01_SPIRE		Class_02	Styx	Styx_03	Yes	5	146438	49.04	37181	88.24	1.96	86.27	132	124	132840	90.7142	30	24.1935	0		lake water metagenome, freshwater metagenome	freshwater	freshwater	IT01_SPIRE	SAMEA6872862	https://www.ncbi.nlm.nih.gov/biosample/SAMEA6872862/	23	0	0	9	6	4.83871	0	0	1	1	61.4595	4	44.4444	4	3	11	8.87097	trans-spliced
	MIRUS_G_0382	MAG		This study	IT01_SPIRE		Class_02	Styx	Styx_03	Yes	6	120303	63.56	33715	80.39	0	80.39	120	98	105516	87.7085	4	4.08163	0		lake water metagenome, freshwater metagenome	freshwater	freshwater	IT01_SPIRE	SAMEA6873013	https://www.ncbi.nlm.nih.gov/biosample/SAMEA6873013/	9	0	0	38	21	21.4286	0	0	1	2	315.869	6	15.7895	8	6	9	9.18367	trans-spliced
	MIRUS_G_0476	MAG		This study	IT01_SPIRE		Class_02	Styx	Styx_03	Yes	6	128834	57.45	26495	74.51	1.96	72.55	117	103	104481	81.0974	13	12.6214	0		lake water metagenome, freshwater metagenome	freshwater	freshwater	IT01_SPIRE	SAMEA6872920	https://www.ncbi.nlm.nih.gov/biosample/SAMEA6872920/	3	0	0	24	13	12.6214	0	0	0	1	186.286	4	16.6667	5	3	10	9.70874	trans-spliced
	MIRUS_G_0530	MAG		This study	IT01_SPIRE		Class_02	Styx	Styx_03	Yes	7	149668	70.72	23878	72.55	5.88	66.67	128	114	135612	90.6085	35	30.7018	0		lake water metagenome, freshwater metagenome	freshwater	freshwater	IT01_SPIRE	SAMEA6872997	https://www.ncbi.nlm.nih.gov/biosample/SAMEA6872997/	99	0	0	33	21	18.4211	0	0	1	0	220.488	3	9.09091	3	2	8	7.01754	trans-spliced
	MIRUS_G_0598	MAG		This study	IT01_SPIRE		Class_02	Styx	Styx_03	Yes	5	93564	65.67	20736	74.51	3.92	70.59	112	95	76581	81.8488	6	6.31579	0		pond metagenome	freshwater	freshwater	IT01_SPIRE	SAMN10386153		20	0	0	26	15	15.7895	0	0	0	1	277.885	4	15.3846	2	1	11	11.5789	trans-spliced
	MIRUS_G_0631	MAG		This study	IT01_SPIRE		Class_02	Styx	Styx_03	Yes	4	82308	62.3	19551	50.98	0	50.98	71	67	65274	79.3046	3	4.47761	0		lake water metagenome, freshwater metagenome	freshwater	freshwater	IT01_SPIRE	SAMEA6872852	https://www.ncbi.nlm.nih.gov/biosample/SAMEA6872852/	10	0	0	10	9	13.4328	0	0	0	2	121.495	2	20	2	2	6	8.95522	not_found
	MIRUS_G_0745	MAG		This study	IT01_SPIRE		Class_02	Styx	Styx_03	Yes	10	134341	49.79	15137	76.47	7.84	68.63	149	123	112509	83.7488	30	24.3902	0		lake water metagenome, freshwater metagenome	freshwater	freshwater	IT01_SPIRE	SAMEA6873011	https://www.ncbi.nlm.nih.gov/biosample/SAMEA6873011/	6	0	0	53	27	21.9512	0	0	1	0	394.518	7	13.2075	6	2	11	8.94309	trans-spliced
	MIRUS_G_0860	MAG		This study	IT01_SPIRE		Class_02	Styx	Styx_03	Yes	7	96624	60.79	12282	82.35	3.92	78.43	133	114	80613	83.4296	6	5.26316	0		lake water metagenome, freshwater metagenome	freshwater	freshwater	IT01_SPIRE	SAMEA6872998	https://www.ncbi.nlm.nih.gov/biosample/SAMEA6872998/	15	0	0	32	15	13.1579	0	0	1	2	331.181	7	21.875	5	3	9	7.89474	trans-spliced
	MIRUS_G_0966	MAG		This study	IT01_SPIRE		Class_02	Styx	Styx_03	Yes	25	236035	44.96	9900	88.46	0	88.46	283	248	195441	82.8017	48	19.3548	0		pond metagenome, freshwater metagenome	freshwater	freshwater	IT01_SPIRE	SAMEA6872838	https://www.ncbi.nlm.nih.gov/biosample/SAMEA6872838/	100	0	0	40	21	8.46774	1	0	0	6	169.466	5	12.5	9	7	24	9.67742	trans-spliced
	MIRUS_G_0979	MAG		This study	IT01_SPIRE		Class_02	Styx	Styx_03	Yes	13	120774	62.44	9704	86.27	5.88	80.39	147	127	102825	85.1384	4	3.14961	0		pond metagenome, freshwater metagenome	freshwater	freshwater	IT01_SPIRE	SAMEA6872839	https://www.ncbi.nlm.nih.gov/biosample/SAMEA6872839/	13	0	0	41	21	16.5354	0	0	1	0	339.477	10	24.3902	6	1	10	7.87402	trans-spliced
	MIRUS_G_1062	MAG		This study	IT01_SPIRE		Class_02	Styx	Styx_03	Yes	20	184349	54.52	8287	65.38	0	65.38	227	213	165150	89.5855	53	24.8826	0		pond metagenome, freshwater metagenome	freshwater	freshwater	IT01_SPIRE	SAMEA6872837	https://www.ncbi.nlm.nih.gov/biosample/SAMEA6872837/	4	0	0	37	21	9.85915	0	0	0	3	200.706	2	5.40541	3	3	28	13.1455	not_found
	MIRUS_G_0028	MAG	circular	This study	IT01_SPIRE		Class_02	Styx	Styx_04	Yes	1	232366	45.47	232366	100	2.5	97.5	183	188	221661	95.393	64	34.0426	2	1	salt marsh metagenome	salt marsh	Other	IT01_SPIRE	SAMN09092242		35	0	0	9	6	3.19149	0	0	0	2	38.732	4	44.4444	2	2	26	13.8298	trans-spliced
	MIRUS_G_0031	MAG		This study	IT01_SPIRE		Class_02	Styx	Styx_04	Yes	1	227763	53.84	227763	100	0	100	200	193	203388	89.2981	43	22.2798	1	1	lake water metagenome, freshwater metagenome	freshwater	freshwater	IT01_SPIRE	SAMEA6872913	https://www.ncbi.nlm.nih.gov/biosample/SAMEA6872913/	10	0	0	34	18	9.32642	0	0	1	3	149.278	5	14.7059	7	4	32	16.5803	trans-spliced
	MIRUS_G_0080	MAG		This study	IT01_SPIRE		Class_02	Styx	Styx_04	Yes	1	131396	51.31	131396	75	0	75	92	86	121212	92.2494	14	16.2791	0		marine metagenome, seawater metagenome	marine	Marine	IT01_SPIRE	SAMEA4699796	https://www.ncbi.nlm.nih.gov/biosample/SAMEA4699796/	54	0	0	14	9	10.4651	0	0	1	1	106.548	7	50	3	2	11	12.7907	trans-spliced
	MIRUS_G_0108	MAG		This study	IT01_SPIRE		Class_02	Styx	Styx_04	Yes	3	189787	50.03	117225	97.5	2.5	95	180	183	181881	95.8343	44	24.0437	0		lake water metagenome	freshwater	freshwater	IT01_SPIRE	SAMN09202209		70	0	0	14	9	4.91803	0	0	1	0	73.7669	6	42.8571	2	2	20	10.929	trans-spliced
	MIRUS_G_0119	MAG		This study	IT01_SPIRE		Class_02	Styx	Styx_04	Yes	2	176257	59.03	107814	87.5	0	87.5	142	130	137787	78.1739	22	16.9231	1	1	pond metagenome	freshwater	freshwater	IT01_SPIRE	SAMN11527955		15	0	0	28	14	10.7692	0	0	1	9	158.859	4	14.2857	13	12	20	15.3846	trans-spliced
	MIRUS_G_0229	MAG		This study	IT01_SPIRE		Class_02	Styx	Styx_04	Yes	4	99845	61.55	53595	80	2.5	77.5	87	89	88947	89.0851	10	11.236	1	1	freshwater metagenome	freshwater	freshwater	IT01_SPIRE	SAMN06268776		20	0	0	5	5	5.61798	0	0	0	1	50.0776	1	20	2	2	7	7.86517	trans-spliced
	MIRUS_G_0239	MAG		This study	IT01_SPIRE		Class_02	Styx	Styx_04	Yes	4	198442	57.73	51203	100	2.5	97.5	191	183	168552	84.9377	32	17.4863	1	1	freshwater metagenome	freshwater	freshwater	IT01_SPIRE	SAMN06268095		79	0	0	16	12	6.55738	0	0	1	5	80.6281	3	18.75	13	9	28	15.3005	trans-spliced
	MIRUS_G_0268	MAG		This study	IT01_SPIRE		Class_02	Styx	Styx_04	Yes	6	162540	56.32	47124	92.5	5	87.5	139	131	140091	86.1886	15	11.4504	0		lake water metagenome, freshwater metagenome	freshwater	freshwater	IT01_SPIRE	SAMEA6873013	https://www.ncbi.nlm.nih.gov/biosample/SAMEA6873013/	36	0	0	13	8	6.10687	0	0	1	3	79.9803	4	30.7692	11	7	25	19.084	trans-spliced
	MIRUS_G_0298	MAG		This study	IT01_SPIRE		Class_02	Styx	Styx_04	Yes	5	161718	47.46	42054	92.5	2.5	90	133	124	141681	87.6099	41	33.0645	1		freshwater metagenome	freshwater	freshwater	IT01_SPIRE	SAMN06267042		5	0	0	9	5	4.03226	0	0	1	1	55.6524	5	55.5556	3	3	17	13.7097	trans-spliced
	MIRUS_G_0358	MAG		This study	IT01_SPIRE		Class_02	Styx	Styx_04	Yes	4	128980	60.03	36318	80	0	80	109	106	113274	87.8229	31	29.2453	0		freshwater metagenome	freshwater	freshwater	IT01_SPIRE	SAMN06267043		34	0	0	5	4	3.77358	0	0	0	0	38.7657	0	0	1	1	10	9.43396	trans-spliced
	MIRUS_G_0366	MAG		This study	IT01_SPIRE		Class_02	Styx	Styx_04	Yes	6	163984	53.57	35572	87.5	0	87.5	130	125	144222	87.9488	43	34.4	0		freshwater metagenome	freshwater	freshwater	IT01_SPIRE	SAMN06267042		21	0	0	7	7	5.6	0	0	0	0	42.6871	1	14.2857	0	0	13	10.4	trans-spliced
	MIRUS_G_0393	MAG		This study	IT01_SPIRE		Class_02	Styx	Styx_04	Yes	8	179418	45.83	33188	95	2.5	92.5	131	126	163881	91.3403	6	4.7619	1	1	salt marsh metagenome	salt marsh	Other	IT01_SPIRE	SAMN08778808		111	0	0	14	10	7.93651	0	0	0	1	78.0301	0	0	7	3	16	12.6984	trans-spliced
	MIRUS_G_0403	MAG		This study	IT01_SPIRE		Class_02	Styx	Styx_04	Yes	5	96570	55.67	31752	65	2.5	62.5	83	79	80730	83.5974	20	25.3165	1	1	freshwater metagenome	freshwater	freshwater	IT01_SPIRE	SAMN06267047		27	0	0	7	5	6.32911	0	0	0	0	72.4863	0	0	3	2	14	17.7215	not_found
	MIRUS_G_0665	MAG		This study	IT01_SPIRE		Class_02	Styx	Styx_04	Yes	3	50129	48.51	18058	55	0	55	50	51	45612	90.9892	8	15.6863	0		freshwater metagenome	freshwater	freshwater	IT01_SPIRE	SAMN06269236		46	0	0	2	2	3.92157	0	0	0	0	39.8971	0	0	1	0	4	7.84314	not_found
	MIRUS_G_0791	MAG		This study	IT01_SPIRE		Class_02	Styx	Styx_04	Yes	9	112044	53.3	14001	82.5	0	82.5	118	110	103797	92.6395	18	16.3636	1	1	pond metagenome	freshwater	freshwater	IT01_SPIRE	SAMN11527955		9	0	0	17	9	8.18182	0	0	1	1	151.726	5	29.4118	3	2	14	12.7273	trans-spliced
	MIRUS_G_0046	MAG		This study	IT01_SPIRE		Class_04	Demuto	Demuto_02	Yes	3	267727	39.52	178181	96.55	1.72	94.83	275	269	238827	89.2054	22	8.17844	6		salt marsh metagenome	salt marsh	Other	IT01_SPIRE	SAMN07631780		133	0	0	5	5	1.85874	0	0	0	0	18.6757	0	0	0	0	82	30.4833	full
	MIRUS_G_0198	MAG		This study	IT01_SPIRE		Class_04	Demuto	Demuto_02	Yes	7	246264	46.52	60929	83.62	1.72	81.9	222	222	220920	89.7086	24	10.8108	4		salt marsh metagenome	salt marsh	Other	IT01_SPIRE	SAMN09092003		4403	6	3	6	6	2.7027	0	0	0	0	24.3641	0	0	0	0	76	34.2342	full
	MIRUS_G_0070	MAG		This study	IT02_mOTUs	YES	Class_04	Demuto	Demuto_01	Yes	3	213097	47.27	140803	97.65	1.18	96.47	235	228	193011	90.5742	21	9.21053	4	2	marine metagenome, seawater metagenome	marine	Marine	TARA	SAMEA2619607	https://www.ncbi.nlm.nih.gov/biosample/SAMEA2619607/	12486	6	1	7	7	3.07018	0	0	0	0	32.8489	0	0	1	0	60	26.3158	full
	MIRUS_G_0725	MAG		This study	IT02_mOTUs	YES	Class_04	Demuto	Demuto_01	Yes	22	229530	42.21	15652	94.12	5.88	88.24	245	236	198495	86.4789	39	16.5254	1		marine metagenome, seawater metagenome	marine	Marine	TARA	SAMEA2620711	https://www.ncbi.nlm.nih.gov/biosample/SAMEA2620711/	4116	0	0	11	11	4.66102	0	0	0	0	47.924	0	0	1	0	55	23.3051	full
	MIRUS_G_0449	MAG		This study	IT02_mOTUs	YES	Class_04	Demuto	Demuto_02	Yes	13	249195	37.43	27659	93.97	3.45	90.52	244	239	225639	90.5472	2	0.83682	3		marine metagenome, seawater metagenome	marine	Marine	TARA	SAMEA2622219	https://www.ncbi.nlm.nih.gov/biosample/SAMEA2622219/	28425	2	0	6	6	2.51046	0	0	0	0	24.0775	1	16.6667	2	1	72	30.1255	full
	MIRUS_G_0477	MAG		This study	IT02_mOTUs	YES	Class_04	Demuto	Demuto_02	Yes	9	234153	39.55	26489	97.41	0	97.41	265	258	209364	89.4133	7	2.71318	8		marine metagenome, seawater metagenome	marine	Marine	TARA	SAMEA4396500	https://www.ncbi.nlm.nih.gov/biosample/SAMEA4396500/	154550	1	0	7	7	2.71318	0	0	0	0	29.895	1	14.2857	0	0	82	31.7829	full
	MIRUS_G_0574	MAG		This study	IT02_mOTUs	YES	Class_04	Demuto	Demuto_02	Yes	15	268483	36.31	21575	93.97	1.72	92.24	272	257	246138	91.6773	11	4.28016	2		marine metagenome, seawater metagenome	marine	Marine	TARA	SAMEA2622766	https://www.ncbi.nlm.nih.gov/biosample/SAMEA2622766/	198532	2	1	8	7	2.72374	0	0	0	0	29.797	1	12.5	1	0	73	28.4047	full
	MIRUS_G_0613	MAG		This study	IT02_mOTUs	YES	Class_04	Demuto	Demuto_02	Yes	23	262369	37.15	20110	93.1	2.59	90.52	275	267	232662	88.6774	14	5.24345	5	1	marine metagenome, seawater metagenome	marine	Marine	TARA	SAMEA2619607	https://www.ncbi.nlm.nih.gov/biosample/SAMEA2619607/	8498	0	0	9	5	1.87266	0	0	0	1	34.3028	0	0	2	2	61	22.8464	full
	MIRUS_G_0614	MAG		This study	IT02_mOTUs	YES	Class_04	Demuto	Demuto_02	Yes	19	280130	29.46	20078	87.93	3.45	84.48	316	306	249591	89.0983	13	4.24837	8	2	marine metagenome, seawater metagenome	marine	Marine	TARA	SAMEA2619766	https://www.ncbi.nlm.nih.gov/biosample/SAMEA2619766/	177660	7	3	1	1	0.326797	0	0	0	1	3.56977	0	0	2	2	79	25.817	full
	MIRUS_G_0691	MAG		This study	IT02_mOTUs	YES	Class_04	Demuto	Demuto_02	Yes	20	260269	40.6	17081	100	2.59	97.41	289	286	235566	90.5087	4	1.3986	7		marine metagenome, seawater metagenome	marine	Marine	TARA	SAMEA4396500	https://www.ncbi.nlm.nih.gov/biosample/SAMEA4396500/	81814	0	0	8	8	2.7972	0	0	0	0	30.7374	0	0	0	0	78	27.2727	full
	MIRUS_G_0708	MAG		This study	IT02_mOTUs	YES	Class_04	Demuto	Demuto_02	Yes	23	267170	40.74	16372	96.55	5.17	91.38	286	281	239103	89.4947	13	4.62633	11		marine metagenome, seawater metagenome	marine	Marine	TARA	SAMEA4396496	https://www.ncbi.nlm.nih.gov/biosample/SAMEA4396496/	101050	9	8	16	10	3.55872	0	0	0	1	59.887	1	6.25	1	1	85	30.2491	full
	MIRUS_G_0742	MAG		This study	IT02_mOTUs	YES	Class_04	Demuto	Demuto_02	Yes	21	261886	40.43	15177	95.69	2.59	93.1	272	265	234912	89.7001	5	1.88679	8	1	marine metagenome, seawater metagenome	marine	Marine	JING18_1	SAMN07652563	https://www.ncbi.nlm.nih.gov/biosample/SAMN07652563/	10372	0	0	8	8	3.01887	0	0	0	0	30.5476	0	0	0	0	85	32.0755	full
	MIRUS_G_0750	MAG		This study	IT02_mOTUs	YES	Class_04	Demuto	Demuto_02	Yes	24	262989	38.03	15009	92.24	4.31	87.93	251	244	238170	90.5627	2	0.819672	3		marine metagenome, seawater metagenome	marine	Marine	TARA	SAMEA2621812	https://www.ncbi.nlm.nih.gov/biosample/SAMEA2621812/	8592	0	0	6	5	2.04918	0	0	0	1	22.8146	2	33.3333	1	1	66	27.0492	not_found
	MIRUS_G_0838	MAG		This study	IT02_mOTUs	YES	Class_04	Demuto	Demuto_02	Yes	21	242176	43.63	12816	92.24	1.72	90.52	246	236	218058	90.0411	10	4.23729	3		marine metagenome, seawater metagenome	marine	Marine	BPAM22_1	SAMN07483214	https://www.ncbi.nlm.nih.gov/biosample/SAMN07483214/	112622	10	7	15	9	3.81356	0	0	0	0	61.9384	6	40	0	0	70	29.661	full
	MIRUS_G_0881	MAG		This study	IT02_mOTUs	YES	Class_04	Demuto	Demuto_02	Yes	28	235693	36.04	11739	96.55	4.31	92.24	280	275	211629	89.7901	10	3.63636	9	1	marine metagenome, seawater metagenome	marine	Marine	TARA	SAMEA2622316	https://www.ncbi.nlm.nih.gov/biosample/SAMEA2622316/	2370	0	0	1	1	0.363636	0	0	0	0	4.24281	0	0	0	0	80	29.0909	full
	MIRUS_G_1064	MAG		This study	IT02_mOTUs	YES	Class_04	Demuto	Demuto_02	Yes	31	228652	40.25	8243	86.21	6.9	79.31	247	245	205098	89.6988	16	6.53061	5		marine metagenome, seawater metagenome	marine	Marine	TARA	SAMEA2622796	https://www.ncbi.nlm.nih.gov/biosample/SAMEA2622796/	349531	11	8	10	4	1.63265	0	0	0	0	43.7346	0	0	0	0	69	28.1633	full
	MIRUS_G_0129	MAG		This study	IT02_mOTUs	YES	Class_04	Demuto	Demuto_05	Yes	8	414548	32.14	99341	94.85	1.03	93.81	413	404	354096	85.4174	21	5.19802	7	2	marine metagenome, seawater metagenome	marine	Marine	TARA	SAMEA2189670	https://www.ncbi.nlm.nih.gov/biosample/SAMEA2189670/	35409	5	1	7	7	1.73267	0	0	0	0	16.8859	0	0	4	1	93	23.0198	full
	MIRUS_G_0232	MAG		This study	IT02_mOTUs	YES	Class_04	Demuto	Demuto_05	Yes	15	472805	47.82	52531	100	2.06	97.94	424	431	415644	87.9102	16	3.7123	8		marine metagenome, seawater metagenome	marine	Marine	KRUG19_1	SAMN03173239	https://www.ncbi.nlm.nih.gov/biosample/SAMN03173239/	187889	25	17	14	13	3.01624	0	0	0	0	29.6105	0	0	0	0	128	29.6984	full
	MIRUS_G_0296	MAG		This study	IT02_mOTUs	YES	Class_04	Demuto	Demuto_05	Yes	17	456713	38.78	42244	96.91	2.06	94.85	465	457	403158	88.2738	9	1.96937	13	3	marine metagenome, seawater metagenome	marine	Marine	PRIE21_1	SAMEA7670918	https://www.ncbi.nlm.nih.gov/biosample/SAMEA7670918/	51136	21	5	12	11	2.407	0	0	0	0	26.2747	0	0	1	0	144	31.5098	full
	MIRUS_G_0310	MAG		This study	IT02_mOTUs	YES	Class_04	Demuto	Demuto_05	Yes	17	454096	38.41	40493	95.88	3.09	92.78	443	432	407229	89.6791	27	6.25	17	4	marine metagenome, seawater metagenome	marine	Marine	PRIE21_1	SAMEA7670919	https://www.ncbi.nlm.nih.gov/biosample/SAMEA7670919/	137046	21	8	16	12	2.77778	0	0	0	0	35.2348	0	0	1	0	135	31.25	full
	MIRUS_G_0374	MAG		This study	IT02_mOTUs	YES	Class_04	Demuto	Demuto_05	Yes	16	440837	45.58	34693	95.88	3.09	92.78	412	404	390792	88.6477	28	6.93069	9		marine metagenome, seawater metagenome	marine	Marine	TARA	SAMEA4396505	https://www.ncbi.nlm.nih.gov/biosample/SAMEA4396505/	900392	13	11	12	12	2.9703	0	0	0	0	27.2209	0	0	2	0	122	30.198	full
	MIRUS_G_0406	MAG		This study	IT02_mOTUs	YES	Class_04	Demuto	Demuto_05	Yes	21	443749	43.71	31317	95.88	3.09	92.78	437	428	399810	90.0982	27	6.30841	5		marine metagenome, seawater metagenome	marine	Marine	KRUG19_1	SAMN03169779	https://www.ncbi.nlm.nih.gov/biosample/SAMN03169779/	438972	34	23	19	16	3.73832	0	0	0	0	42.817	0	0	1	0	140	32.7103	full
	MIRUS_G_0485	MAG		This study	IT02_mOTUs	YES	Class_04	Demuto	Demuto_05	Yes	22	426008	38.44	26092	97.94	5.15	92.78	437	428	366909	86.1273	21	4.90654	6	2	marine metagenome, seawater metagenome	marine	Marine	TARA	SAMEA4397761	https://www.ncbi.nlm.nih.gov/biosample/SAMEA4397761/	159273	14	8	6	6	1.40187	0	0	0	0	14.0842	0	0	0	0	126	29.4393	full
	MIRUS_G_0490	MAG		This study	IT02_mOTUs	YES	Class_04	Demuto	Demuto_05	Yes	28	429419	43.38	25671	96.91	3.09	93.81	439	439	374385	87.1841	17	3.87244	9		marine metagenome, seawater metagenome	marine	Marine	TARA	SAMEA4396538	https://www.ncbi.nlm.nih.gov/biosample/SAMEA4396538/	89599	5	1	10	9	2.05011	0	0	0	0	23.2873	0	0	2	0	136	30.9795	full
	MIRUS_G_0503	MAG		This study	IT02_mOTUs	YES	Class_04	Demuto	Demuto_05	Yes	20	368432	43.53	25063	96.91	6.19	90.72	359	355	323997	87.9394	17	4.78873	10	2	marine metagenome, seawater metagenome	marine	Marine	COLA18_1	SAMN06267285	https://www.ncbi.nlm.nih.gov/biosample/SAMN06267285/	84194	23	14	10	10	2.8169	0	0	0	0	27.1421	0	0	0	0	104	29.2958	full
	MIRUS_G_0511	MAG		This study	IT02_mOTUs	YES	Class_04	Demuto	Demuto_05	Yes	21	348701	44.96	24670	91.75	2.06	89.69	327	334	303693	87.0927	17	5.08982	4		marine metagenome, seawater metagenome	marine	Marine	YOSH21_1	SAMD00070336	https://www.ncbi.nlm.nih.gov/biosample/SAMD00070336/	126174	5	1	8	6	1.79641	0	0	0	0	22.9423	0	0	0	0	85	25.4491	full
	MIRUS_G_0535	MAG		This study	IT02_mOTUs	YES	Class_04	Demuto	Demuto_05	Yes	32	516012	42.72	23729	97.94	3.09	94.85	440	447	449703	87.1497	23	5.14541	10	1	marine metagenome, seawater metagenome	marine	Marine	PRIE21_1	SAMEA7670913	https://www.ncbi.nlm.nih.gov/biosample/SAMEA7670913/	57753	9	2	18	15	3.3557	0	0	0	0	34.8829	0	0	2	0	134	29.9776	full
	MIRUS_G_0539	MAG		This study	IT02_mOTUs	YES	Class_04	Demuto	Demuto_05	Yes	25	402563	39.63	23508	93.81	5.15	88.66	407	388	350799	87.1414	20	5.15464	6		marine metagenome, seawater metagenome	marine	Marine	MCMU21_1	SAMN18057473	https://www.ncbi.nlm.nih.gov/biosample/SAMN18057473/	130695	10	5	14	13	3.35052	0	0	0	0	34.7772	0	0	3	0	112	28.866	full
	MIRUS_G_0616	MAG		This study	IT02_mOTUs	YES	Class_04	Demuto	Demuto_05	Yes	28	417325	42.82	19919	97.94	2.06	95.88	441	431	374466	89.7301	25	5.80046	16		marine metagenome, seawater metagenome	marine	Marine	TARA	SAMEA2622710	https://www.ncbi.nlm.nih.gov/biosample/SAMEA2622710/	35236	10	6	10	10	2.32019	0	0	0	0	23.9621	0	0	1	0	119	27.6102	full
	MIRUS_G_0628	MAG		This study	IT02_mOTUs	YES	Class_04	Demuto	Demuto_05	Yes	24	349031	43.24	19694	94.85	8.25	86.6	340	332	312387	89.5012	19	5.72289	6	2	marine metagenome, seawater metagenome	marine	Marine	TARA	SAMEA4397278	https://www.ncbi.nlm.nih.gov/biosample/SAMEA4397278/	140259	8	5	15	13	3.91566	0	0	0	0	42.9761	0	0	2	0	92	27.7108	full
	MIRUS_G_0670	MAG		This study	IT02_mOTUs	YES	Class_04	Demuto	Demuto_05	Yes	22	345119	50.48	17947	96.91	5.15	91.75	358	357	302880	87.761	23	6.44258	8		marine metagenome, seawater metagenome	marine	Marine	TARA	SAMEA4397846	https://www.ncbi.nlm.nih.gov/biosample/SAMEA4397846/	249065	16	12	27	24	6.72269	0	0	0	0	78.2339	1	3.7037	3	0	95	26.6106	full
	MIRUS_G_0698	MAG		This study	IT02_mOTUs	YES	Class_04	Demuto	Demuto_05	Yes	28	423148	34.72	16638	98.97	5.15	93.81	447	446	371325	87.753	44	9.86547	9	1	marine metagenome, seawater metagenome	marine	Marine	TARA	SAMEA2622628	https://www.ncbi.nlm.nih.gov/biosample/SAMEA2622628/	51983	0	0	5	4	0.896861	0	0	0	0	11.8162	0	0	0	0	115	25.7848	full
	MIRUS_G_0768	MAG		This study	IT02_mOTUs	YES	Class_04	Demuto	Demuto_05	Yes	24	290160	36.26	14490	92.78	4.12	88.66	295	287	249636	86.0339	9	3.13589	10	2	marine metagenome, seawater metagenome	marine	Marine	TARA	SAMEA4398009	https://www.ncbi.nlm.nih.gov/biosample/SAMEA4398009/	49821	6	1	6	6	2.09059	0	0	0	0	20.6782	0	0	1	0	75	26.1324	full
	MIRUS_G_0817	MAG		This study	IT02_mOTUs	YES	Class_04	Demuto	Demuto_05	Yes	46	474123	36.57	13263	90.72	4.12	86.6	506	492	417024	87.9569	17	3.45528	18		marine metagenome, seawater metagenome	marine	Marine	PRIE21_1	SAMEA7670913	https://www.ncbi.nlm.nih.gov/biosample/SAMEA7670913/	104790	9	1	8	7	1.42276	0	0	0	0	16.8733	0	0	0	0	149	30.2846	full
	MIRUS_G_0832	MAG		This study	IT02_mOTUs	YES	Class_04	Demuto	Demuto_05	Yes	31	289615	53.86	13004	89.69	4.12	85.57	315	324	259575	89.6276	34	10.4938	9		marine metagenome, seawater metagenome	marine	Marine	TARA	SAMEA2621812	https://www.ncbi.nlm.nih.gov/biosample/SAMEA2621812/	2512	1	1	13	12	3.7037	0	0	0	0	44.8872	0	0	0	0	83	25.6173	full
	MIRUS_G_0893	MAG		This study	IT02_mOTUs	YES	Class_04	Demuto	Demuto_05	Yes	37	371317	32.92	13697	93.81	6.19	87.63	397	384	334953	90.2068	10	2.60417	6		marine metagenome, seawater metagenome	marine	Marine	TARA	SAMEA2619675	https://www.ncbi.nlm.nih.gov/biosample/SAMEA2619675/	2128	1	0	1	1	0.260417	0	0	0	0	2.69312	0	0	0	0	91	23.6979	full
	MIRUS_G_0989	MAG		This study	IT02_mOTUs	YES	Class_04	Demuto	Demuto_05	Yes	55	384626	35.54	9539	93.81	7.22	86.6	381	364	361386	93.9578	4	1.0989	6	1	marine metagenome, seawater metagenome	marine	Marine	TARA	SAMEA2619570	https://www.ncbi.nlm.nih.gov/biosample/SAMEA2619570/	20628	1	0	1	1	0.274725	0	0	0	0	2.59993	0	0	0	0	83	22.8022	full
	MIRUS_G_1324	MAG		This study	IT02_mOTUs	YES	Class_04	Demuto	Demuto_05	Yes	104	476897	44.34	4647	83.51	18.56	64.95	486	484	432627	90.7171	34	7.02479	14	3	marine metagenome, seawater metagenome	marine	Marine	TARA	SAMEA2622614	https://www.ncbi.nlm.nih.gov/biosample/SAMEA2622614/	11292	1	0	14	13	2.68595	0	0	0	0	29.3564	0	0	0	0	139	28.719	not_found
	MIRUS_G_0040	MAG		This study	IT02_mOTUs	YES	Class_04	Demuto	Demuto_07	Yes	2	280215	32.11	187833	87.37	3.16	84.21	227	210	266070	94.9521	23	10.9524	4	2	marine metagenome, seawater metagenome	marine	Marine	TARA	SAMEA2623135	https://www.ncbi.nlm.nih.gov/biosample/SAMEA2623135/	70551	7	4	8	5	2.38095	0	0	0	2	28.5495	0	0	2	2	40	19.0476	not_found
	MIRUS_G_0041	MAG		This study	IT02_mOTUs	YES	Class_04	Demuto	Demuto_07	Yes	2	300906	33.86	186307	96.84	1.05	95.79	263	254	271782	90.3212	35	13.7795	3		marine metagenome, seawater metagenome	marine	Marine	TARA	SAMEA4396505	https://www.ncbi.nlm.nih.gov/biosample/SAMEA4396505/	101980	2	1	2	2	0.787402	0	0	0	0	6.64659	1	50	0	0	53	20.8661	trans-spliced
	MIRUS_G_0153	MAG		This study	IT02_mOTUs	YES	Class_04	Demuto	Demuto_07	Yes	8	246465	37.49	77846	94.74	4.21	90.53	223	211	222150	90.1345	1	0.473934	3	1	marine metagenome, seawater metagenome	marine	Marine	TARA	SAMEA2623359	https://www.ncbi.nlm.nih.gov/biosample/SAMEA2623359/	15930	16	10	34	12	5.6872	0	0	0	0	137.951	23	67.6471	1	0	37	17.5355	full
	MIRUS_G_0182	MAG		This study	IT02_mOTUs	YES	Class_04	Demuto	Demuto_07	Yes	4	209472	43.36	66633	86.32	4.21	82.11	198	191	187674	89.5938	13	6.80628	2		marine metagenome, seawater metagenome	marine	Marine	TARA	SAMEA2622097	https://www.ncbi.nlm.nih.gov/biosample/SAMEA2622097/	1272	0	0	14	10	5.2356	0	0	0	0	66.8347	6	42.8571	0	0	38	19.8953	trans-spliced
	MIRUS_G_0297	MAG		This study	IT02_mOTUs	YES	Class_04	Demuto	Demuto_07	Yes	6	231985	53.31	42074	95.79	3.16	92.63	223	221	213963	92.2314	7	3.16742	2		marine metagenome, seawater metagenome	marine	Marine	TARA	SAMEA4396500	https://www.ncbi.nlm.nih.gov/biosample/SAMEA4396500/	416924	9	4	26	20	9.04977	0	0	0	1	112.076	6	23.0769	2	1	44	19.9095	trans-spliced
	MIRUS_G_0469	MAG		This study	IT02_mOTUs	YES	Class_04	Demuto	Demuto_07	Yes	11	236586	37.26	26762	89.47	2.11	87.37	241	228	207333	87.6354	19	8.33333	5	1	marine metagenome, seawater metagenome	marine	Marine	TARA	SAMEA2622230	https://www.ncbi.nlm.nih.gov/biosample/SAMEA2622230/	28926	0	0	6	4	1.75439	0	0	0	0	25.3608	4	66.6667	1	1	44	19.2982	trans-spliced
	MIRUS_G_0615	MAG		This study	IT02_mOTUs	YES	Class_04	Demuto	Demuto_07	Yes	20	233744	40.22	20004	86.32	8.42	77.89	225	220	202470	86.6204	14	6.36364	5	1	biofilm metagenome	marine biofilm	marine biofilm	WANG22_1	SAMN08714535	https://www.ncbi.nlm.nih.gov/biosample/SAMN08714535/	1400	2	0	29	12	5.45455	0	0	0	0	124.067	16	55.1724	1	1	32	14.5455	trans-spliced
	MIRUS_G_0752	MAG		This study	IT02_mOTUs	YES	Class_04	Demuto	Demuto_07	Yes	30	265303	38.2	14932	90.53	9.47	81.05	260	242	229743	86.5965	26	10.7438	4	1	marine metagenome, seawater metagenome	marine	Marine	TARA	SAMEA2622316	https://www.ncbi.nlm.nih.gov/biosample/SAMEA2622316/	10157	15	13	32	11	4.54545	0	0	0	0	120.617	26	81.25	2	0	45	18.595	full
	MIRUS_G_0821	MAG		This study	IT02_mOTUs	YES	Class_04	Demuto	Demuto_07	Yes	20	235445	30.78	13179	92.63	4.21	88.42	240	225	211422	89.7968	31	13.7778	7	4	marine metagenome, seawater metagenome	marine	Marine	KOPF15_1	SAMEA7422986	https://www.ncbi.nlm.nih.gov/biosample/SAMEA7422986/	3295	1	0	6	3	1.33333	0	0	0	0	25.4837	0	0	0	0	41	18.2222	full
	MIRUS_G_1002	MAG		This study	IT02_mOTUs	YES	Class_04	Demuto	Demuto_07	Yes	29	204227	39.98	9335	71.58	3.16	68.42	206	194	181257	88.7527	12	6.18557	2	1	marine metagenome, seawater metagenome	marine	Marine	BILL18_1	SAMN07136636	https://www.ncbi.nlm.nih.gov/biosample/SAMN07136636/	7159	3	2	21	10	5.15464	0	0	0	1	102.827	13	61.9048	1	1	30	15.4639	full
	MIRUS_G_0390	MAG		This study	IT02_mOTUs	YES	Class_04	Demuto	Demuto_09	Yes	8	246135	48.41	33274	82.14	2.38	79.76	157	153	201165	81.7295	23	15.0327	2		marine metagenome, seawater metagenome	marine	Marine	TARA	SAMEA2622614	https://www.ncbi.nlm.nih.gov/biosample/SAMEA2622614/	18009	10	4	10	4	2.61438	0	0	0	0	40.6281	8	80	0	0	29	18.9542	full
	MIRUS_G_0156	MAG		This study	IT02_mOTUs	YES	NA	NA	NA	NA	3	210077	59.59	76406				198	194	180729	86.0299	56	28.866	2		marine metagenome, seawater metagenome	marine	Marine	TARA	SAMEA2189670	https://www.ncbi.nlm.nih.gov/biosample/SAMEA2189670/	17526	1	0	8	8	4.12371	0	0	0	3	38.0813	0	0	4	4	48	24.7423	full
	MIRUS_G_0137	MAG		This study	IT02_mOTUs		Class_04	Demuto	Demuto_01	Yes	5	257350	41.2	89482	96.47	4.71	91.76	238	232	235068	91.3418	7	3.01724	2		marine metagenome, seawater metagenome	marine	Marine	TARA	SAMEA6017376	https://www.ncbi.nlm.nih.gov/biosample/SAMEA6017376/	6326	0	0	11	10	4.31034	0	0	0	0	42.7433	1	9.09091	0	0	73	31.4655	full
	MIRUS_G_0155	MAG		This study	IT02_mOTUs		Class_04	Demuto	Demuto_01	Yes	3	201697	48	77752	87.06	3.53	83.53	214	210	177027	87.7688	46	21.9048	3		marine metagenome, seawater metagenome	marine	Marine	TARA	SAMEA4397756	https://www.ncbi.nlm.nih.gov/biosample/SAMEA4397756/	181035	20	5	14	13	6.19048	0	0	0	1	69.411	0	0	2	2	58	27.619	full
	MIRUS_G_0185	MAG		This study	IT02_mOTUs		Class_04	Demuto	Demuto_01	Yes	7	272153	44.29	65240	100	7.06	92.94	282	281	250377	91.9986	24	8.54093	6	1	marine metagenome, seawater metagenome	marine	Marine	TARA	SAMEA5996819		8877	4	2	11	11	3.91459	0	0	0	0	40.4184	0	0	0	0	83	29.5374	full
	MIRUS_G_0205	MAG		This study	IT02_mOTUs		Class_04	Demuto	Demuto_01	Yes	6	255331	45.05	58740	95.29	5.88	89.41	242	233	233226	91.3426	11	4.72103	4		marine metagenome, seawater metagenome	marine	Marine	TARA	SAMEA4398247	https://www.ncbi.nlm.nih.gov/biosample/SAMEA4398247/	45732	2	0	11	11	4.72103	0	0	0	0	43.0813	0	0	1	0	78	33.4764	full
	MIRUS_G_0222	MAG		This study	IT02_mOTUs		Class_04	Demuto	Demuto_01	Yes	7	228180	44.44	54643	96.47	3.53	92.94	253	248	207813	91.0742	16	6.45161	3		marine metagenome, seawater metagenome	marine	Marine	SATI15_1	SAMN05944600	https://www.ncbi.nlm.nih.gov/biosample/SAMN05944600/	2170	0	0	13	12	4.83871	0	0	0	0	56.9726	1	7.69231	0	0	74	29.8387	full
	MIRUS_G_0224	MAG		This study	IT02_mOTUs		Class_04	Demuto	Demuto_01	Yes	6	230550	42.93	53889	89.41	2.35	87.06	213	203	207558	90.0273	44	21.6749	3		marine metagenome, seawater metagenome	marine	Marine	TAOJ22_1	SAMN27365857	https://www.ncbi.nlm.nih.gov/biosample/SAMN27365857/	114	0	0	7	6	2.95567	0	0	0	0	30.3622	0	0	2	0	58	28.5714	full
	MIRUS_G_0243	MAG		This study	IT02_mOTUs		Class_04	Demuto	Demuto_01	Yes	8	236629	45.22	50543	95.29	1.18	94.12	217	210	204642	86.4822	29	13.8095	3	1	marine metagenome, seawater metagenome	marine	Marine	KRUG19_1	SAMN03169778	https://www.ncbi.nlm.nih.gov/biosample/SAMN03169778/	20419	2	1	10	8	3.80952	0	0	0	0	42.2602	2	20	2	0	55	26.1905	full
	MIRUS_G_0604	MAG		This study	IT02_mOTUs		Class_04	Demuto	Demuto_01	Yes	15	227414	43.02	20513	96.47	2.35	94.12	216	210	209781	92.2463	26	12.381	2	1	marine metagenome, seawater metagenome	marine	Marine	KRUG19_1	SAMN03169778	https://www.ncbi.nlm.nih.gov/biosample/SAMN03169778/	532	1	0	10	6	2.85714	0	0	0	0	43.9727	0	0	2	0	51	24.2857	not_found
	MIRUS_G_0712	MAG		This study	IT02_mOTUs		Class_04	Demuto	Demuto_01	Yes	19	213298	44.72	16271	96.47	5.88	90.59	226	215	192369	90.1879	30	13.9535	2		marine metagenome, seawater metagenome	marine	Marine	TARA	SAMEA6039657	https://www.ncbi.nlm.nih.gov/biosample/SAMEA6039657/	4387	0	0	10	9	4.18605	0	0	0	2	46.8828	0	0	2	2	66	30.6977	full
	MIRUS_G_0019	MAG		This study	IT02_mOTUs		Class_04	Demuto	Demuto_02	Yes	2	274912	40.78	266582	100	0	100	284	280	250191	91.0077	3	1.07143	7		marine metagenome, seawater metagenome	marine	Marine	KRUG19_2	SAMN08777875	https://www.ncbi.nlm.nih.gov/biosample/SAMN08777875/	2002	0	0	6	6	2.14286	0	0	0	0	21.8252	0	0	0	0	82	29.2857	full
	MIRUS_G_0063	MAG		This study	IT02_mOTUs		Class_04	Demuto	Demuto_02	Yes	4	285451	36.91	146672	96.55	1.72	94.83	282	272	255903	89.6487	24	8.82353	3		marine metagenome, seawater metagenome	marine	Marine	KOPF15_1	SAMEA7392477	https://www.ncbi.nlm.nih.gov/biosample/SAMEA7392477/	5681	1	0	7	6	2.20588	0	0	0	0	24.5226	0	0	1	0	85	31.25	full
	MIRUS_G_0064	MAG		This study	IT02_mOTUs		Class_04	Demuto	Demuto_02	Yes	6	273649	41.34	145929	100	0.86	99.14	270	270	250155	91.4145	8	2.96296	8		marine metagenome, seawater metagenome	marine	Marine	WIND23_1	Gp0561257	https://gold.jgi.doe.gov/project?id=Gp0561257	2569	0	0	5	5	1.85185	0	0	0	0	18.2716	0	0	1	1	84	31.1111	full
	MIRUS_G_0071	MAG		This study	IT02_mOTUs		Class_04	Demuto	Demuto_02	Yes	6	267904	37.58	138533	93.1	0.86	92.24	264	249	242022	90.3391	6	2.40964	3		marine metagenome, seawater metagenome	marine	Marine	STEI20_1	SAMEA6871975	https://www.ncbi.nlm.nih.gov/biosample/SAMEA6871975/	3448	0	0	21	10	4.01606	0	0	0	0	78.3863	13	61.9048	2	0	67	26.9076	full
	MIRUS_G_0074	MAG		This study	IT02_mOTUs		Class_04	Demuto	Demuto_02	Yes	3	174399	41	135110	60.34	0	60.34	168	168	158136	90.6748	7	4.16667	4		marine metagenome, seawater metagenome	marine	Marine	JING18_1	SAMN07652563	https://www.ncbi.nlm.nih.gov/biosample/SAMN07652563/	5223	0	0	5	4	2.38095	0	0	0	0	28.6699	0	0	0	0	62	36.9048	full
	MIRUS_G_0091	MAG		This study	IT02_mOTUs		Class_04	Demuto	Demuto_02	Yes	5	235102	48.03	123398	87.07	2.59	84.48	243	242	207009	88.0507	38	15.7025	5		marine metagenome, seawater metagenome	marine	Marine	SOLA22_1	SAMEA7060526	https://www.ncbi.nlm.nih.gov/biosample/SAMEA7060526/	57	0	0	4	4	1.65289	0	0	0	0	17.0139	0	0	0	0	75	30.9917	full
	MIRUS_G_0170	MAG		This study	IT02_mOTUs		Class_04	Demuto	Demuto_02	Yes	6	280967	36.02	71314	97.41	0	97.41	273	263	249588	88.8318	12	4.56274	3		marine metagenome, seawater metagenome	marine	Marine	TARA	SAMEA6028012	https://www.ncbi.nlm.nih.gov/biosample/SAMEA6028012/	27807	1	0	13	9	3.42205	0	0	0	0	46.2688	3	23.0769	0	0	73	27.7567	full
	MIRUS_G_0202	MAG		This study	IT02_mOTUs		Class_04	Demuto	Demuto_02	Yes	12	258127	37.63	59219	85.34	6.9	78.45	265	252	228252	88.4262	39	15.4762	7	1	marine metagenome, seawater metagenome	marine	Marine	LUOE20_1	SAMN05991707	https://www.ncbi.nlm.nih.gov/biosample/SAMN05991707/	3809	0	0	5	3	1.19048	0	0	0	0	19.3703	3	60	1	0	75	29.7619	full
	MIRUS_G_0226	MAG		This study	IT02_mOTUs		Class_04	Demuto	Demuto_02	Yes	7	300142	37.49	53798	96.55	0.86	95.69	288	269	268758	89.5436	4	1.48699	3		marine metagenome, seawater metagenome	marine	Marine	KRUG19_2	SAMN08778202	https://www.ncbi.nlm.nih.gov/biosample/SAMN08778202/	2077	0	0	17	6	2.23048	0	0	0	0	56.6399	11	64.7059	3	1	69	25.6506	full
	MIRUS_G_0227	MAG		This study	IT02_mOTUs		Class_04	Demuto	Demuto_02	Yes	6	221945	40.23	53792	87.07	0.86	86.21	221	212	202524	91.2496	15	7.07547	3		marine metagenome, seawater metagenome	marine	Marine	PRIE21_1	SAMEA7670913	https://www.ncbi.nlm.nih.gov/biosample/SAMEA7670913/	577	0	0	17	6	2.83019	0	0	0	0	76.5956	11	64.7059	0	0	66	31.1321	full
	MIRUS_G_0228	MAG		This study	IT02_mOTUs		Class_04	Demuto	Demuto_02	Yes	7	280314	36.68	53708	93.97	0.86	93.1	259	245	247824	88.4094	25	10.2041	4	1	marine metagenome, seawater metagenome	marine	Marine	BPAM22_1	SAMN07482690	https://www.ncbi.nlm.nih.gov/biosample/SAMN07482690/	12599	0	0	12	6	2.44898	0	0	0	0	42.8091	6	50	1	0	73	29.7959	full
	MIRUS_G_0234	MAG		This study	IT02_mOTUs		Class_04	Demuto	Demuto_02	Yes	7	259444	41.03	51882	99.14	1.72	97.41	269	268	238344	91.8672	11	4.10448	6	1	marine metagenome, seawater metagenome	marine	Marine	KRUG19_1	SAMN03169783	https://www.ncbi.nlm.nih.gov/biosample/SAMN03169783/	19264	3	2	17	14	5.22388	0	0	0	0	65.5247	0	0	2	0	80	29.8507	full
	MIRUS_G_0235	MAG		This study	IT02_mOTUs		Class_04	Demuto	Demuto_02	Yes	8	257271	40.71	51796	93.97	0.86	93.1	256	255	220140	85.5674	12	4.70588	8		marine metagenome, seawater metagenome	marine	Marine	TARA	SAMEA2620979	https://www.ncbi.nlm.nih.gov/biosample/SAMEA2620979/	3756	0	0	12	12	4.70588	0	0	0	0	46.6434	0	0	0	0	77	30.1961	full
	MIRUS_G_0270	MAG		This study	IT02_mOTUs		Class_04	Demuto	Demuto_02	Yes	8	282628	34.6	46459	96.55	0	96.55	306	301	259326	91.7552	6	1.99336	11	3	marine metagenome, seawater metagenome	marine	Marine	KOPF15_1	SAMEA7392421	https://www.ncbi.nlm.nih.gov/biosample/SAMEA7392421/	8799	0	0	5	4	1.3289	0	0	0	0	17.6911	0	0	0	0	84	27.907	full
	MIRUS_G_0312	MAG		This study	IT02_mOTUs		Class_04	Demuto	Demuto_02	Yes	13	286095	32.01	40333	91.38	6.9	84.48	299	294	255681	89.3693	22	7.48299	7	1	marine metagenome, seawater metagenome	marine	Marine	KOPF15_1	SAMEA7392462	https://www.ncbi.nlm.nih.gov/biosample/SAMEA7392462/	17495	2	2	10	6	2.04082	0	0	0	1	34.9534	0	0	4	3	87	29.5918	full
	MIRUS_G_0328	MAG		This study	IT02_mOTUs		Class_04	Demuto	Demuto_02	Yes	8	260756	34.92	38833	98.28	2.59	95.69	273	264	237606	91.122	6	2.27273	6	1	marine metagenome, seawater metagenome	marine	Marine	KOPF15_1	SAMEA7392460	https://www.ncbi.nlm.nih.gov/biosample/SAMEA7392460/	72	0	0	8	6	2.27273	0	0	0	0	30.68	0	0	0	0	87	32.9545	full
	MIRUS_G_0331	MAG		This study	IT02_mOTUs		Class_04	Demuto	Demuto_02	Yes	12	291209	37.55	38612	97.41	6.03	91.38	306	295	262110	90.0075	5	1.69492	7	1	marine metagenome, seawater metagenome	marine	Marine	KOPF15_1	SAMEA7422985	https://www.ncbi.nlm.nih.gov/biosample/SAMEA7422985/	6686	0	0	17	8	2.71186	0	0	0	0	58.3773	9	52.9412	0	0	75	25.4237	full
	MIRUS_G_0369	MAG		This study	IT02_mOTUs		Class_04	Demuto	Demuto_02	Yes	7	217564	38.07	35283	78.45	1.72	76.72	204	200	192090	88.2913	6	3	7	3	marine metagenome, seawater metagenome	marine	Marine	BPAM22_1	SAMN07482690	https://www.ncbi.nlm.nih.gov/biosample/SAMN07482690/	6334	0	0	11	8	4	0	0	0	0	50.5598	4	36.3636	0	0	58	29	full
	MIRUS_G_0379	MAG		This study	IT02_mOTUs		Class_04	Demuto	Demuto_02	Yes	9	246552	40.86	34225	91.38	0	91.38	248	235	215004	87.2043	4	1.70213	7		marine metagenome, seawater metagenome	marine	Marine	DLUG22_1	SAMEA5958376	https://www.ncbi.nlm.nih.gov/biosample/SAMEA5958376/	1272	0	0	17	16	6.80851	0	0	0	0	68.951	0	0	3	0	68	28.9362	full
	MIRUS_G_0399	MAG		This study	IT02_mOTUs		Class_04	Demuto	Demuto_02	Yes	13	288507	41.28	32151	98.28	0	98.28	291	291	261090	90.4969	9	3.09278	9	1	marine metagenome, seawater metagenome	marine	Marine	KRUG19_2	SAMN08778202	https://www.ncbi.nlm.nih.gov/biosample/SAMN08778202/	9891	0	0	15	15	5.15464	0	0	0	1	51.9918	0	0	1	1	91	31.2715	full
	MIRUS_G_0400	MAG		This study	IT02_mOTUs		Class_04	Demuto	Demuto_02	Yes	10	254474	41.72	32097	89.66	1.72	87.93	240	234	225534	88.6275	34	14.5299	3		marine metagenome, seawater metagenome	marine	Marine	JING18_1	SAMN07652563	https://www.ncbi.nlm.nih.gov/biosample/SAMN07652563/	503	1	0	8	7	2.99145	0	0	0	0	31.4374	0	0	3	0	76	32.4786	full
	MIRUS_G_0401	MAG		This study	IT02_mOTUs		Class_04	Demuto	Demuto_02	Yes	10	273031	34.43	35255	94.83	1.72	93.1	294	286	246681	90.3491	24	8.39161	9	2	marine metagenome, seawater metagenome	marine	Marine	STEI20_1	SAMEA6871975	https://www.ncbi.nlm.nih.gov/biosample/SAMEA6871975/	8739	1	1	4	4	1.3986	0	0	0	0	14.6504	0	0	0	0	76	26.5734	full
	MIRUS_G_0418	MAG		This study	IT02_mOTUs		Class_04	Demuto	Demuto_02	Yes	13	278802	36.2	30513	97.41	0.86	96.55	273	263	253092	90.7784	4	1.52091	7		marine metagenome, seawater metagenome	marine	Marine	BILL18_1	SAMN07136920	https://www.ncbi.nlm.nih.gov/biosample/SAMN07136920/	1371	0	0	3	2	0.760456	0	0	0	0	10.7603	0	0	1	1	80	30.4183	full
	MIRUS_G_0424	MAG		This study	IT02_mOTUs		Class_04	Demuto	Demuto_02	Yes	22	328736	40.13	29747	94.83	12.07	82.76	315	305	292023	88.8321	4	1.31148	2		marine metagenome, seawater metagenome	marine	Marine	KRUG19_1	SAMN03173242	https://www.ncbi.nlm.nih.gov/biosample/SAMN03173242/	7178	0	0	17	14	4.59016	0	0	0	0	51.7132	1	5.88235	1	0	80	26.2295	full
	MIRUS_G_0439	MAG		This study	IT02_mOTUs		Class_04	Demuto	Demuto_02	Yes	14	288650	29.99	28714	90.52	1.72	88.79	311	304	264864	91.7596	8	2.63158	8	1	marine metagenome, seawater metagenome	marine	Marine	TARA	SAMEA6036550	https://www.ncbi.nlm.nih.gov/biosample/SAMEA6036550/	4444	1	1	6	5	1.64474	0	0	0	0	20.7864	0	0	0	0	86	28.2895	full
	MIRUS_G_0478	MAG		This study	IT02_mOTUs		Class_04	Demuto	Demuto_02	Yes	15	270467	35.89	26434	96.55	0	96.55	287	281	248190	91.7635	5	1.77936	9	4	marine metagenome, seawater metagenome	marine	Marine	JING18_1	SAMN07652563	https://www.ncbi.nlm.nih.gov/biosample/SAMN07652563/	2722	0	0	6	5	1.77936	0	0	0	0	22.1839	0	0	0	0	82	29.1815	full
	MIRUS_G_0493	MAG		This study	IT02_mOTUs		Class_04	Demuto	Demuto_02	Yes	14	284223	34	25341	90.52	1.72	88.79	305	294	255498	89.8935	24	8.16327	4		marine metagenome, seawater metagenome	marine	Marine	TARA	SAMEA6005672	https://www.ncbi.nlm.nih.gov/biosample/SAMEA6005672/	1419	0	0	4	4	1.36054	0	0	0	0	14.0735	0	0	0	0	79	26.8707	full
	MIRUS_G_0494	MAG		This study	IT02_mOTUs		Class_04	Demuto	Demuto_02	Yes	11	272395	34.75	25320	93.97	0	93.97	285	274	250092	91.8123	7	2.55474	7	1	marine metagenome, seawater metagenome	marine	Marine	BILL18_1	SAMN07136509	https://www.ncbi.nlm.nih.gov/biosample/SAMN07136509/	13012	2	1	13	11	4.0146	0	0	0	0	47.7248	2	15.3846	1	0	84	30.6569	full
	MIRUS_G_0506	MAG		This study	IT02_mOTUs		Class_04	Demuto	Demuto_02	Yes	12	270762	43.69	24826	97.41	0.86	96.55	258	253	242295	89.4863	8	3.16206	8		marine metagenome, seawater metagenome	marine	Marine	SOLA22_1	SAMEA7060517	https://www.ncbi.nlm.nih.gov/biosample/SAMEA7060517/	44109	2	1	18	16	6.32411	0	0	0	0	66.479	0	0	1	0	84	33.2016	full
	MIRUS_G_0521	MAG		This study	IT02_mOTUs		Class_04	Demuto	Demuto_02	Yes	14	245345	37.41	24255	89.66	5.17	84.48	252	247	214899	87.5905	6	2.42915	3	1	marine metagenome, seawater metagenome	marine	Marine	FUCH17_1	SAMN05944809	https://www.ncbi.nlm.nih.gov/biosample/SAMN05944809/	8573	0	0	5	5	2.02429	0	0	0	0	20.3795	0	0	0	0	60	24.2915	full
	MIRUS_G_0557	MAG		This study	IT02_mOTUs		Class_04	Demuto	Demuto_02	Yes	14	250177	40.48	22718	91.38	0.86	90.52	240	236	227532	90.9484	11	4.66102	6		marine metagenome, seawater metagenome	marine	Marine	COEL20_1	SAMN07406960	https://www.ncbi.nlm.nih.gov/biosample/SAMN07406960/	20486	1	0	11	9	3.81356	0	0	0	0	43.9689	1	9.09091	1	0	77	32.6271	full
	MIRUS_G_0562	MAG		This study	IT02_mOTUs		Class_04	Demuto	Demuto_02	Yes	20	275401	38.93	22493	93.97	3.45	90.52	260	247	242061	87.894	6	2.42915	3	1	marine metagenome, seawater metagenome	marine	Marine	SOLA22_1	SAMEA7060517	https://www.ncbi.nlm.nih.gov/biosample/SAMEA7060517/	2961	0	0	15	11	4.45344	0	0	0	1	54.466	2	13.3333	3	3	72	29.1498	full
	MIRUS_G_0565	MAG		This study	IT02_mOTUs		Class_04	Demuto	Demuto_02	Yes	15	257302	34.71	22329	97.41	0	97.41	293	283	236229	91.81	0	0	7		marine metagenome, seawater metagenome	marine	Marine	KRUG19_2	SAMN08778202	https://www.ncbi.nlm.nih.gov/biosample/SAMN08778202/	3178	0	0	7	7	2.4735	0	0	0	0	27.2054	0	0	0	0	82	28.9753	full
	MIRUS_G_0566	MAG		This study	IT02_mOTUs		Class_04	Demuto	Demuto_02	Yes	12	194623	27.91	22297	71.55	1.72	69.83	249	245	169704	87.1963	21	8.57143	7	4	marine metagenome, seawater metagenome	marine	Marine	TARA	SAMEA2622219	https://www.ncbi.nlm.nih.gov/biosample/SAMEA2622219/	10442	0	0	5	3	1.22449	0	0	0	2	25.6907	0	0	5	3	60	24.4898	full
	MIRUS_G_0567	MAG		This study	IT02_mOTUs		Class_04	Demuto	Demuto_02	Yes	13	226011	34.11	22277	92.24	0	92.24	262	255	207183	91.6694	3	1.17647	7	2	marine metagenome, seawater metagenome	marine	Marine	TARA	SAMEA6052246	https://www.ncbi.nlm.nih.gov/biosample/SAMEA6052246/	4520	1	0	12	10	3.92157	0	0	0	0	53.0948	2	16.6667	1	0	69	27.0588	full
	MIRUS_G_0572	MAG		This study	IT02_mOTUs		Class_04	Demuto	Demuto_02	Yes	14	225853	36.65	21749	94.83	4.31	90.52	255	252	204660	90.6165	6	2.38095	5		marine metagenome, seawater metagenome	marine	Marine	TARA	SAMEA2621839	https://www.ncbi.nlm.nih.gov/biosample/SAMEA2621839/	1385	2	1	9	8	3.1746	0	0	0	0	39.8489	0	0	0	0	75	29.7619	full
	MIRUS_G_0573	MAG		This study	IT02_mOTUs		Class_04	Demuto	Demuto_02	Yes	25	267275	35.79	21607	95.69	6.9	88.79	304	289	243465	91.0916	12	4.15225	5		marine metagenome, seawater metagenome	marine	Marine	TARA	SAMEA6017707	https://www.ncbi.nlm.nih.gov/biosample/SAMEA6017707/	1195	0	0	4	4	1.38408	0	0	0	0	14.9659	0	0	0	0	73	25.2595	full
	MIRUS_G_0579	MAG		This study	IT02_mOTUs		Class_04	Demuto	Demuto_02	Yes	18	248747	34.75	21195	91.38	1.72	89.66	279	270	224868	90.4003	1	0.37037	6		marine metagenome, seawater metagenome	marine	Marine	BILL18_1	SAMN07136635	https://www.ncbi.nlm.nih.gov/biosample/SAMN07136635/	41291	0	0	2	2	0.740741	0	0	0	0	8.0403	0	0	0	0	81	30	full
	MIRUS_G_0583	MAG		This study	IT02_mOTUs		Class_04	Demuto	Demuto_02	Yes	14	244678	43.63	21127	92.24	0.86	91.38	246	246	210927	86.206	15	6.09756	3		marine metagenome, seawater metagenome	marine	Marine	JING18_1	SAMN07652563	https://www.ncbi.nlm.nih.gov/biosample/SAMN07652563/	18162	2	0	9	8	3.25203	0	0	0	0	36.783	1	11.1111	1	0	74	30.0813	not_found
	MIRUS_G_0589	MAG		This study	IT02_mOTUs		Class_04	Demuto	Demuto_02	Yes	19	264047	39.11	20958	98.28	1.72	96.55	266	260	237807	90.0624	18	6.92308	5		marine metagenome, seawater metagenome	marine	Marine	HAWL17_1	SAMN08283972	https://www.ncbi.nlm.nih.gov/biosample/SAMN08283972/	86	0	0	5	5	1.92308	0	0	0	0	18.936	0	0	0	0	92	35.3846	full
	MIRUS_G_0595	MAG		This study	IT02_mOTUs		Class_04	Demuto	Demuto_02	Yes	14	240425	40.84	20834	89.66	1.72	87.93	251	245	214338	89.1496	8	3.26531	6		marine metagenome, seawater metagenome	marine	Marine	BPAM22_1	SAMN07482690	https://www.ncbi.nlm.nih.gov/biosample/SAMN07482690/	9312	0	0	14	13	5.30612	0	0	0	0	58.2302	0	0	0	0	78	31.8367	full
	MIRUS_G_0605	MAG		This study	IT02_mOTUs		Class_04	Demuto	Demuto_02	Yes	20	274490	36.12	20491	94.83	2.59	92.24	283	272	247611	90.2077	9	3.30882	6		marine metagenome, seawater metagenome	marine	Marine	BILL18_1	SAMN07136655	https://www.ncbi.nlm.nih.gov/biosample/SAMN07136655/	1962	0	0	3	3	1.10294	0	0	0	0	10.9294	0	0	2	1	79	29.0441	full
	MIRUS_G_0607	MAG		This study	IT02_mOTUs		Class_04	Demuto	Demuto_02	Yes	14	231186	33.19	20315	92.24	1.72	90.52	234	229	204453	88.4366	18	7.86026	4		marine metagenome, seawater metagenome	marine	Marine	TARA	SAMEA5997421		1411	0	0	4	4	1.74672	0	0	0	0	17.3021	0	0	2	1	67	29.2576	full
	MIRUS_G_0629	MAG		This study	IT02_mOTUs		Class_04	Demuto	Demuto_02	Yes	10	211879	54.18	19679	87.07	3.45	83.62	234	223	194067	91.5933	19	8.52018	2		marine metagenome, seawater metagenome	marine	Marine	BPAM22_1	SAMN07482690	https://www.ncbi.nlm.nih.gov/biosample/SAMN07482690/	11192	1	0	17	14	6.27803	0	0	0	0	80.2345	2	11.7647	0	0	65	29.148	full
	MIRUS_G_0633	MAG		This study	IT02_mOTUs		Class_04	Demuto	Demuto_02	Yes	18	303088	37.68	19466	96.55	0.86	95.69	299	288	275940	91.0429	10	3.47222	5		marine metagenome, seawater metagenome	marine	Marine	BPAM22_1	SAMN08953052	https://www.ncbi.nlm.nih.gov/biosample/SAMN08953052/	15827	1	1	17	9	3.125	0	0	0	0	56.0893	6	35.2941	1	1	79	27.4306	full
	MIRUS_G_0637	MAG		This study	IT02_mOTUs		Class_04	Demuto	Demuto_02	Yes	19	284270	37.49	19347	93.97	2.59	91.38	277	269	252474	88.8149	5	1.85874	3		marine metagenome, seawater metagenome	marine	Marine	BILL18_1	SAMN07136950	https://www.ncbi.nlm.nih.gov/biosample/SAMN07136950/	7797	2	0	27	10	3.71747	0	0	0	0	94.9801	17	62.963	1	0	74	27.5093	full
	MIRUS_G_0639	MAG		This study	IT02_mOTUs		Class_04	Demuto	Demuto_02	Yes	18	258766	40.39	19252	97.41	1.72	95.69	282	280	234363	90.5695	4	1.42857	7		marine metagenome, seawater metagenome	marine	Marine	NOWI19_1	SAMN10351355	https://www.ncbi.nlm.nih.gov/biosample/SAMN10351355/	2149	0	0	8	8	2.85714	0	0	0	0	30.916	0	0	0	0	79	28.2143	full
	MIRUS_G_0649	MAG		This study	IT02_mOTUs		Class_04	Demuto	Demuto_02	Yes	17	265319	40.54	18765	95.69	0.86	94.83	267	260	238437	89.868	5	1.92308	6		marine metagenome, seawater metagenome	marine	Marine	ALNE20_1	SAMEA6236710	https://www.ncbi.nlm.nih.gov/biosample/SAMEA6236710/	1782	0	0	7	7	2.69231	0	0	0	0	26.3833	0	0	0	0	85	32.6923	full
	MIRUS_G_0652	MAG		This study	IT02_mOTUs		Class_04	Demuto	Demuto_02	Yes	19	261803	34.32	18685	96.55	0	96.55	289	280	240822	91.986	2	0.714286	7	1	marine metagenome, seawater metagenome	marine	Marine	KOPF15_1	SAMEA7392446	https://www.ncbi.nlm.nih.gov/biosample/SAMEA7392446/	1501	0	0	11	10	3.57143	0	0	0	0	42.0163	2	18.1818	0	0	78	27.8571	full
	MIRUS_G_0657	MAG		This study	IT02_mOTUs		Class_04	Demuto	Demuto_02	Yes	22	275005	33.86	18523	85.34	0.86	84.48	294	282	247572	90.0245	19	6.73759	4		marine metagenome, seawater metagenome	marine	Marine	KIMD21_1	SAMN19707228	https://www.ncbi.nlm.nih.gov/biosample/SAMN19707228/	2116	0	0	4	4	1.41844	0	0	0	0	14.5452	0	0	1	0	75	26.5957	full
	MIRUS_G_0667	MAG		This study	IT02_mOTUs		Class_04	Demuto	Demuto_02	Yes	18	216184	38.59	17983	88.79	0.86	87.93	233	230	198846	91.98	8	3.47826	7		marine metagenome, seawater metagenome	marine	Marine	ZHAN22_1	SAMN11355946	https://www.ncbi.nlm.nih.gov/biosample/SAMN11355946/	2273	0	0	6	6	2.6087	0	0	0	0	27.7541	0	0	0	0	72	31.3043	full
	MIRUS_G_0673	MAG		This study	IT02_mOTUs		Class_04	Demuto	Demuto_02	Yes	19	225100	43.31	17734	93.1	6.03	87.07	253	244	198447	88.1595	6	2.45902	4		marine metagenome, seawater metagenome	marine	Marine	BPAM22_1	SAMN07482690	https://www.ncbi.nlm.nih.gov/biosample/SAMN07482690/	19771	2	1	23	21	8.60656	0	0	0	0	102.177	0	0	0	0	75	30.7377	full
	MIRUS_G_0684	MAG		This study	IT02_mOTUs		Class_04	Demuto	Demuto_02	Yes	19	244252	41.28	17459	93.97	2.59	91.38	256	248	220737	90.3726	2	0.806452	7	1	marine metagenome, seawater metagenome	marine	Marine	PRIE21_1	SAMEA7670913	https://www.ncbi.nlm.nih.gov/biosample/SAMEA7670913/	3709	0	0	12	11	4.43548	0	0	0	0	49.1296	0	0	1	0	76	30.6452	full
	MIRUS_G_0707	MAG		This study	IT02_mOTUs		Class_04	Demuto	Demuto_02	Yes	23	271694	44.06	16400	93.97	2.59	91.38	274	273	239823	88.2695	23	8.42491	6		marine metagenome, seawater metagenome	marine	Marine	KRUG19_1	SAMN03169780	https://www.ncbi.nlm.nih.gov/biosample/SAMN03169780/	829	0	0	10	10	3.663	0	0	0	0	36.8061	0	0	0	0	76	27.8388	full
	MIRUS_G_0738	MAG		This study	IT02_mOTUs		Class_04	Demuto	Demuto_02	Yes	19	258390	36.51	18916	90.52	3.45	87.07	260	243	234771	90.8592	4	1.64609	2		marine metagenome, seawater metagenome	marine	Marine	TARA	SAMEA5999861	https://www.ncbi.nlm.nih.gov/biosample/SAMEA5999861/	7592	5	2	17	7	2.88066	0	0	0	0	65.792	10	58.8235	0	0	68	27.9835	full
	MIRUS_G_0739	MAG		This study	IT02_mOTUs		Class_04	Demuto	Demuto_02	Yes	23	256936	34.91	15265	88.79	3.45	85.34	258	252	244596	95.1972	15	5.95238	4		marine metagenome, seawater metagenome	marine	Marine	TARA	SAMEA2621221	https://www.ncbi.nlm.nih.gov/biosample/SAMEA2621221/	833	0	0	2	2	0.793651	0	0	0	0	7.78404	0	0	4	0	69	27.381	full
	MIRUS_G_0754	MAG		This study	IT02_mOTUs		Class_04	Demuto	Demuto_02	Yes	18	234148	33.89	14903	95.69	3.45	92.24	291	283	211851	90.4774	4	1.41343	6		marine metagenome, seawater metagenome	marine	Marine	SANC23_1	SAMEA110646473	https://www.ncbi.nlm.nih.gov/biosample/SAMEA110646473/	1832	0	0	3	3	1.06007	0	0	0	0	12.8124	0	0	0	0	82	28.9753	full
	MIRUS_G_0761	MAG		This study	IT02_mOTUs		Class_04	Demuto	Demuto_02	Yes	18	221205	43.36	14748	86.21	0.86	85.34	227	221	197256	89.1734	14	6.33484	3		marine metagenome, seawater metagenome	marine	Marine	KRUG19_1	SAMN03169779	https://www.ncbi.nlm.nih.gov/biosample/SAMN03169779/	593	1	0	8	7	3.16742	0	0	0	0	36.1655	2	25	0	0	67	30.3167	full
	MIRUS_G_0786	MAG		This study	IT02_mOTUs		Class_04	Demuto	Demuto_02	Yes	22	271849	36.41	14138	93.1	5.17	87.93	295	281	241299	88.7621	7	2.4911	3		marine metagenome, seawater metagenome	marine	Marine	TARA	SAMEA6000771	https://www.ncbi.nlm.nih.gov/biosample/SAMEA6000771/	6998	3	2	15	7	2.4911	0	0	0	1	55.1777	10	66.6667	2	1	82	29.1815	full
	MIRUS_G_0797	MAG		This study	IT02_mOTUs		Class_04	Demuto	Demuto_02	Yes	26	272390	37.77	13801	95.69	6.9	88.79	283	276	241401	88.6233	7	2.53623	5		marine metagenome, seawater metagenome	marine	Marine	NOWI19_1	SAMN09201452	https://www.ncbi.nlm.nih.gov/biosample/SAMN09201452/	7174	1	0	12	11	3.98551	0	0	0	0	44.0545	2	16.6667	2	0	73	26.4493	full
	MIRUS_G_0856	MAG		This study	IT02_mOTUs		Class_04	Demuto	Demuto_02	Yes	23	247793	43.94	12423	87.07	1.72	85.34	240	234	217815	87.902	14	5.98291	5	1	marine metagenome, seawater metagenome	marine	Marine	ALNE18_1	SAMEA104408611	https://www.ncbi.nlm.nih.gov/biosample/SAMEA104408611/	742	1	1	7	7	2.99145	0	0	0	0	28.2494	0	0	0	0	67	28.6325	full
	MIRUS_G_0866	MAG		This study	IT02_mOTUs		Class_04	Demuto	Demuto_02	Yes	27	234703	33.94	12136	93.1	2.59	90.52	289	278	216108	92.0772	10	3.59712	11	2	marine metagenome, seawater metagenome	marine	Marine	TARA	SAMEA2619607	https://www.ncbi.nlm.nih.gov/biosample/SAMEA2619607/	11143	1	1	5	5	1.79856	0	0	0	0	21.3035	1	20	2	1	76	27.3381	full
	MIRUS_G_0882	MAG		This study	IT02_mOTUs		Class_04	Demuto	Demuto_02	Yes	24	223567	39.79	11735	87.07	5.17	81.9	264	257	199143	89.0753	3	1.16732	7		marine metagenome, seawater metagenome	marine	Marine	TARA	SAMEA2622605	https://www.ncbi.nlm.nih.gov/biosample/SAMEA2622605/	11345	0	0	6	5	1.94553	0	0	0	0	26.8376	0	0	1	1	80	31.1284	full
	MIRUS_G_0910	MAG		This study	IT02_mOTUs		Class_04	Demuto	Demuto_02	Yes	32	226071	34.67	11062	84.48	1.72	82.76	270	264	207732	91.8879	3	1.13636	9	2	marine metagenome, seawater metagenome	marine	Marine	TARA	SAMEA2621779	https://www.ncbi.nlm.nih.gov/biosample/SAMEA2621779/	10906	1	0	3	3	1.13636	0	0	0	1	13.2702	0	0	2	1	76	28.7879	not_found
	MIRUS_G_0962	MAG		This study	IT02_mOTUs		Class_04	Demuto	Demuto_02	Yes	28	233235	34.59	10052	90.52	2.59	87.93	277	269	215277	92.3005	5	1.85874	6		marine metagenome, seawater metagenome	marine	Marine	BILL18_1	SAMN07136920	https://www.ncbi.nlm.nih.gov/biosample/SAMN07136920/	3629	0	0	2	2	0.743494	0	0	0	0	8.57504	0	0	0	0	83	30.855	full
	MIRUS_G_0974	MAG		This study	IT02_mOTUs		Class_04	Demuto	Demuto_02	Yes	24	209961	34.42	9797	87.07	3.45	83.62	256	250	190488	90.7254	34	13.6	5	1	hydrothermal vent metagenome	Hydrothermal vent	Other	FORT21_1	SAMEA101260168	https://www.ncbi.nlm.nih.gov/biosample/SAMEA101260168/	3	0	0	4	3	1.2	0	0	0	0	19.0512	0	0	1	0	78	31.2	full
	MIRUS_G_0991	MAG		This study	IT02_mOTUs		Class_04	Demuto	Demuto_02	Yes	33	236960	41.27	9511	79.31	2.59	76.72	217	212	215211	90.8217	19	8.96226	2		marine metagenome, seawater metagenome	marine	Marine	BPAM22_1	SAMN07483364	https://www.ncbi.nlm.nih.gov/biosample/SAMN07483364/	1230	0	0	10	7	3.30189	0	0	0	1	42.2012	1	10	2	1	61	28.7736	full
	MIRUS_G_0999	MAG		This study	IT02_mOTUs		Class_04	Demuto	Demuto_02	Yes	26	227574	40.76	9397	94.83	4.31	90.52	248	242	206316	90.6589	4	1.65289	8	2	marine metagenome, seawater metagenome	marine	Marine	WIND23_1	Gp0561257	https://gold.jgi.doe.gov/project?id=Gp0561257	4578	1	1	6	6	2.47934	0	0	0	0	26.3651	0	0	0	0	79	32.6446	full
	MIRUS_G_1008	MAG		This study	IT02_mOTUs		Class_04	Demuto	Demuto_02	Yes	26	187505	39.93	9180	64.66	0	64.66	183	170	160590	85.6457	20	11.7647	4		marine metagenome, seawater metagenome	marine	Marine	BPAM22_1	SAMN07482768	https://www.ncbi.nlm.nih.gov/biosample/SAMN07482768/	154	0	0	4	4	2.35294	0	0	0	0	21.3328	0	0	0	0	56	32.9412	full
	MIRUS_G_1018	MAG		This study	IT02_mOTUs		Class_04	Demuto	Demuto_02	Yes	31	220906	40.53	9035	92.24	0.86	91.38	240	235	202836	91.8201	6	2.55319	9	1	marine metagenome, seawater metagenome	marine	Marine	GALA18_1	SAMEA4699781	https://www.ncbi.nlm.nih.gov/biosample/SAMEA4699781/	1307	2	1	3	3	1.2766	0	0	0	0	13.5804	0	0	0	0	76	32.3404	full
	MIRUS_G_1025	MAG		This study	IT02_mOTUs		Class_04	Demuto	Demuto_02	Yes	34	244175	35.79	8919	81.9	6.9	75	251	247	214764	87.955	17	6.88259	5		marine metagenome, seawater metagenome	marine	Marine	BPAM22_1	SAMN07482690	https://www.ncbi.nlm.nih.gov/biosample/SAMN07482690/	1252	0	0	2	2	0.809717	0	0	0	0	8.19085	0	0	1	0	64	25.9109	full
	MIRUS_G_1027	MAG		This study	IT02_mOTUs		Class_04	Demuto	Demuto_02	Yes	29	202910	41.15	8884	81.03	0	81.03	202	198	189909	93.5927	7	3.53535	7	1	marine metagenome, seawater metagenome	marine	Marine	BPAM22_1	SAMN07483527	https://www.ncbi.nlm.nih.gov/biosample/SAMN07483527/	4706	0	0	9	7	3.53535	0	0	0	0	44.3546	0	0	0	0	65	32.8283	not_found
	MIRUS_G_1028	MAG		This study	IT02_mOTUs		Class_04	Demuto	Demuto_02	Yes	35	230992	36.7	8878	81.03	4.31	76.72	264	252	208254	90.1564	14	5.55556	0		marine metagenome, seawater metagenome	marine	Marine	BPAM22_1	SAMN07452654	https://www.ncbi.nlm.nih.gov/biosample/SAMN07452654/	3364	0	0	18	6	2.38095	0	0	0	0	77.9248	14	77.7778	1	0	65	25.7937	full
	MIRUS_G_1029	MAG		This study	IT02_mOTUs		Class_04	Demuto	Demuto_02	Yes	29	239622	40.49	8878	89.66	3.45	86.21	276	263	205203	85.6361	1	0.380228	8		marine metagenome, seawater metagenome	marine	Marine	KRUG19_1	SAMN03173239	https://www.ncbi.nlm.nih.gov/biosample/SAMN03173239/	1210	0	0	11	10	3.80228	0	0	0	0	45.9056	0	0	0	0	83	31.5589	full
	MIRUS_G_1053	MAG		This study	IT02_mOTUs		Class_04	Demuto	Demuto_02	Yes	35	251428	36.94	8411	93.1	10.34	82.76	285	277	226152	89.947	8	2.88809	5		marine metagenome, seawater metagenome	marine	Marine	TARA	SAMEA2620084	https://www.ncbi.nlm.nih.gov/biosample/SAMEA2620084/	56567	2	2	3	3	1.08303	0	0	0	0	11.9318	0	0	0	0	66	23.8267	full
	MIRUS_G_1103	MAG		This study	IT02_mOTUs		Class_04	Demuto	Demuto_02	Yes	42	266327	36.04	7574	92.24	9.48	82.76	323	316	237612	89.2181	13	4.11392	5		marine metagenome, seawater metagenome	marine	Marine	KRUG19_2	SAMN08777875	https://www.ncbi.nlm.nih.gov/biosample/SAMN08777875/	2679	0	0	5	4	1.26582	0	0	0	0	18.7739	0	0	0	0	84	26.5823	full
	MIRUS_G_1129	MAG		This study	IT02_mOTUs		Class_04	Demuto	Demuto_02	Yes	37	231596	31.49	7725	78.45	6.9	71.55	264	252	207825	89.736	25	9.92063	6	1	marine metagenome, seawater metagenome	marine	Marine	KOPF15_1	SAMEA7392478	https://www.ncbi.nlm.nih.gov/biosample/SAMEA7392478/	3778	0	0	9	8	3.1746	0	0	0	0	38.8608	0	0	3	0	72	28.5714	full
	MIRUS_G_1143	MAG		This study	IT02_mOTUs		Class_04	Demuto	Demuto_02	Yes	38	247476	41.05	6978	85.34	2.59	82.76	278	270	225108	90.9615	19	7.03704	9		marine metagenome, seawater metagenome	marine	Marine	BILL18_1	SAMN07136504	https://www.ncbi.nlm.nih.gov/biosample/SAMN07136504/	6189	0	0	6	6	2.22222	0	0	0	0	24.2448	0	0	0	0	76	28.1481	full
	MIRUS_G_1161	MAG		This study	IT02_mOTUs		Class_04	Demuto	Demuto_02	Yes	40	240682	39.89	6731	93.97	3.45	90.52	272	263	218049	90.5963	5	1.90114	6	1	marine metagenome, seawater metagenome	marine	Marine	TARA	SAMEA2619522	https://www.ncbi.nlm.nih.gov/biosample/SAMEA2619522/	15249	0	0	9	8	3.04183	0	0	0	0	37.3937	0	0	0	0	76	28.8973	full
	MIRUS_G_1258	MAG		This study	IT02_mOTUs		Class_04	Demuto	Demuto_02	Yes	34	180334	34.03	5446	73.28	3.45	69.83	228	223	160872	89.2078	16	7.17489	5		marine metagenome, seawater metagenome	marine	Marine	TARA	SAMEA2621221	https://www.ncbi.nlm.nih.gov/biosample/SAMEA2621221/	689	0	0	3	3	1.34529	0	0	0	0	16.6358	0	0	0	0	64	28.6996	full
	MIRUS_G_1284	MAG		This study	IT02_mOTUs		Class_04	Demuto	Demuto_02	Yes	29	129816	37.44	5113	53.45	1.72	51.72	151	147	113805	87.6664	4	2.72109	1		marine metagenome, seawater metagenome	marine	Marine	SUTE22_1	SAMN10231728	https://www.ncbi.nlm.nih.gov/biosample/SAMN10231728/	328	0	0	6	6	4.08163	0	0	0	0	46.2193	0	0	0	0	34	23.1293	not_found
	MIRUS_G_1387	MAG		This study	IT02_mOTUs		Class_04	Demuto	Demuto_02	Yes	25	99931	37.42	4262	51.72	0	51.72	136	133	89592	89.6539	18	13.5338	4		marine metagenome, seawater metagenome	marine	Marine	KIMD21_1	SAMN19707228	https://www.ncbi.nlm.nih.gov/biosample/SAMN19707228/	42	0	0	2	2	1.50376	0	0	0	0	20.0138	0	0	0	0	32	24.0602	not_found
	MIRUS_G_0365	MAG		This study	IT02_mOTUs		Class_04	Demuto	Demuto_03	Yes	7	262785	42.31	35577	74.23	0	74.23	237	232	235881	89.762	43	18.5345	2	1	marine metagenome, seawater metagenome	marine	Marine	TARA	SAMEA6039657	https://www.ncbi.nlm.nih.gov/biosample/SAMEA6039657/	8953	4	3	12	10	4.31034	0	0	0	0	45.6647	0	0	2	0	62	26.7241	full
	MIRUS_G_0411	MAG		This study	IT02_mOTUs		Class_04	Demuto	Demuto_03	Yes	9	240357	44.61	31019	73.2	0	73.2	206	197	209229	87.0493	11	5.58376	0		marine metagenome, seawater metagenome	marine	Marine	TARA	SAMEA6037098	https://www.ncbi.nlm.nih.gov/biosample/SAMEA6037098/	434	0	0	2	2	1.01523	0	0	0	1	8.32096	0	0	1	1	47	23.8579	full
	MIRUS_G_0537	MAG		This study	IT02_mOTUs		Class_04	Demuto	Demuto_03	Yes	12	244323	40.73	23627	78.35	0	78.35	219	216	215496	88.2013	32	14.8148	1		marine metagenome, seawater metagenome	marine	Marine	TARA	SAMEA6037920	https://www.ncbi.nlm.nih.gov/biosample/SAMEA6037920/	1038	0	0	2	2	0.925926	0	0	0	0	8.18589	0	0	1	0	50	23.1481	full
	MIRUS_G_0554	MAG		This study	IT02_mOTUs		Class_04	Demuto	Demuto_03	Yes	11	242675	43.74	36843	71.13	0	71.13	234	222	216300	89.1316	20	9.00901	3	3	marine metagenome, seawater metagenome	marine	Marine	TARA	SAMEA5999861	https://www.ncbi.nlm.nih.gov/biosample/SAMEA5999861/	2156	5	2	1	1	0.45045	0	0	0	0	4.12074	0	0	1	0	49	22.0721	full
	MIRUS_G_0847	MAG		This study	IT02_mOTUs		Class_04	Demuto	Demuto_03	Yes	23	216058	44.03	12581	73.2	3.09	70.1	218	211	193338	89.4843	13	6.16114	1	1	marine metagenome, seawater metagenome	marine	Marine	DLUG22_1	SAMEA5958376	https://www.ncbi.nlm.nih.gov/biosample/SAMEA5958376/	520	0	0	2	2	0.947867	0	0	0	0	9.25677	0	0	0	0	53	25.1185	full
	MIRUS_G_0020	MAG		This study	IT02_mOTUs		Class_04	Demuto	Demuto_04	Yes	2	323761	39.4	259414	78.35	1.03	77.32	327	318	295095	91.1459	5	1.57233	4		marine metagenome, seawater metagenome	marine	Marine	KOPF15_1	SAMEA7422961	https://www.ncbi.nlm.nih.gov/biosample/SAMEA7422961/	1574	1	1	15	12	3.77358	0	0	0	2	46.3305	0	0	5	3	96	30.1887	full
	MIRUS_G_0038	MAG		This study	IT02_mOTUs		Class_04	Demuto	Demuto_04	Yes	6	321410	39.88	201306	86.6	4.12	82.47	325	328	285066	88.6923	20	6.09756	4		marine metagenome, seawater metagenome	marine	Marine	ZHAN22_1	SAMN11355750	https://www.ncbi.nlm.nih.gov/biosample/SAMN11355750/	1132	0	0	3	3	0.914634	0	0	0	0	9.33387	0	0	2	1	101	30.7927	full
	MIRUS_G_0090	MAG		This study	IT02_mOTUs		Class_04	Demuto	Demuto_04	Yes	4	301053	38.72	123545	86.6	3.09	83.51	315	291	271659	90.2363	12	4.12371	4	1	marine metagenome, seawater metagenome	marine	Marine	KOPF15_1	SAMEA7392433	https://www.ncbi.nlm.nih.gov/biosample/SAMEA7392433/	2138	2	0	13	11	3.78007	0	0	0	0	43.1818	0	0	3	2	93	31.9588	full
	MIRUS_G_0106	MAG		This study	IT02_mOTUs		Class_04	Demuto	Demuto_04	Yes	3	378310	39.49	118579	87.63	6.19	81.44	375	361	344214	90.9873	11	3.04709	7	1	marine metagenome, seawater metagenome	marine	Marine	KOPF15_1	SAMEA7392462	https://www.ncbi.nlm.nih.gov/biosample/SAMEA7392462/	995	0	0	6	6	1.66205	0	0	0	1	15.86	0	0	2	1	110	30.4709	full
	MIRUS_G_0357	MAG		This study	IT02_mOTUs		Class_04	Demuto	Demuto_04	Yes	11	260022	39.21	36475	83.51	4.12	79.38	303	289	226302	87.0319	16	5.53633	4		marine metagenome, seawater metagenome	marine	Marine	NOWI19_1	SAMN10350894	https://www.ncbi.nlm.nih.gov/biosample/SAMN10350894/	3696	2	0	5	5	1.7301	0	0	0	0	19.2291	0	0	0	0	82	28.3737	full
	MIRUS_G_0431	MAG		This study	IT02_mOTUs		Class_04	Demuto	Demuto_04	Yes	9	225125	38.6	29374	69.07	2.06	67.01	248	247	201963	89.7115	12	4.8583	6		marine metagenome, seawater metagenome	marine	Marine	KOPF15_1	SAMEA7392460	https://www.ncbi.nlm.nih.gov/biosample/SAMEA7392460/	766	0	0	4	3	1.21457	0	0	0	1	17.7679	0	0	1	1	67	27.1255	full
	MIRUS_G_0454	MAG		This study	IT02_mOTUs		Class_04	Demuto	Demuto_04	Yes	19	323922	36.7	27442	84.54	13.4	71.13	397	370	281772	86.9876	20	5.40541	4		marine metagenome, seawater metagenome	marine	Marine	SIER19_1	SAMEA104210875	https://www.ncbi.nlm.nih.gov/biosample/SAMEA104210875/	4085	1	1	9	9	2.43243	0	0	0	1	27.7845	0	0	6	3	103	27.8378	full
	MIRUS_G_0466	MAG		This study	IT02_mOTUs		Class_04	Demuto	Demuto_04	Yes	18	331718	39.34	26864	86.6	2.06	84.54	361	348	301800	90.9809	11	3.16092	6		marine metagenome, seawater metagenome	marine	Marine	TARA	SAMEA6053764	https://www.ncbi.nlm.nih.gov/biosample/SAMEA6053764/	1784	0	0	9	9	2.58621	0	0	0	0	27.1315	0	0	2	1	103	29.5977	full
	MIRUS_G_0475	MAG		This study	IT02_mOTUs		Class_04	Demuto	Demuto_04	Yes	18	292733	40.37	26504	84.54	2.06	82.47	302	286	260067	88.841	14	4.8951	5		marine metagenome, seawater metagenome	marine	Marine	TARA	SAMEA6006732	https://www.ncbi.nlm.nih.gov/biosample/SAMEA6006732/	23347	9	5	10	8	2.7972	0	0	0	0	34.1608	0	0	1	1	89	31.1189	full
	MIRUS_G_0486	MAG		This study	IT02_mOTUs		Class_04	Demuto	Demuto_04	Yes	20	275972	40.61	25983	82.47	5.15	77.32	294	285	254898	92.3637	16	5.61404	3		marine metagenome, seawater metagenome	marine	Marine	ZHAN22_1	SAMN11355745	https://www.ncbi.nlm.nih.gov/biosample/SAMN11355745/	6074	0	0	8	8	2.80702	0	0	0	0	28.9884	0	0	0	0	84	29.4737	full
	MIRUS_G_0675	MAG		This study	IT02_mOTUs		Class_04	Demuto	Demuto_04	Yes	27	349889	37.43	17622	86.6	7.22	79.38	370	359	313767	89.6762	13	3.62117	9	1	marine metagenome, seawater metagenome	marine	Marine	TARA	SAMEA2621812	https://www.ncbi.nlm.nih.gov/biosample/SAMEA2621812/	2732	1	1	5	5	1.39276	0	0	0	0	14.2902	0	0	2	1	106	29.5265	full
	MIRUS_G_1104	MAG		This study	IT02_mOTUs		Class_04	Demuto	Demuto_04	Yes	36	260029	39.9	7570	83.51	5.15	78.35	297	290	234597	90.2196	16	5.51724	5		marine metagenome, seawater metagenome	marine	Marine	SUHA22_1	SAMN20336529	https://www.ncbi.nlm.nih.gov/biosample/SAMN20336529/	1805	0	0	11	11	3.7931	0	0	0	0	42.303	0	0	1	0	81	27.931	full
	MIRUS_G_1190	MAG		This study	IT02_mOTUs		Class_04	Demuto	Demuto_04	Yes	43	249245	40.15	6277	74.23	6.19	68.04	288	289	228486	91.6712	14	4.84429	6		marine metagenome, seawater metagenome	marine	Marine	TARA	SAMEA5997980	https://www.ncbi.nlm.nih.gov/biosample/SAMEA5997980/	645	0	0	3	3	1.03806	0	0	0	0	12.0363	0	0	0	0	86	29.7578	full
	MIRUS_G_0007	MAG		This study	IT02_mOTUs		Class_04	Demuto	Demuto_05	Yes	2	426180	44.14	381741	97.94	2.06	95.88	342	329	396195	92.9642	4	1.21581	4		marine metagenome, seawater metagenome	marine	Marine	HAWL17_1	SAMN05224435	https://www.ncbi.nlm.nih.gov/biosample/SAMN05224435/	19212	1	0	10	8	2.43161	0	0	0	0	23.4643	0	0	0	0	79	24.0122	full
	MIRUS_G_0008	MAG		This study	IT02_mOTUs		Class_04	Demuto	Demuto_05	Yes	4	408750	40.37	359277	93.81	1.03	92.78	349	335	385497	94.3112	24	7.16418	6	1	biofilm metagenome	marine biofilm	marine biofilm	WANG22_1	SAMN08714533	https://www.ncbi.nlm.nih.gov/biosample/SAMN08714533/	11370	1	0	4	4	1.19403	0	0	0	0	9.78593	0	0	1	0	78	23.2836	full
	MIRUS_G_0013	MAG		This study	IT02_mOTUs		Class_04	Demuto	Demuto_05	Yes	6	556078	37.9	304467	97.94	4.12	93.81	551	537	488214	87.796	22	4.09683	15	6	marine metagenome, seawater metagenome	marine	Marine	SUNY21_1	SAMEA6942735	https://www.ncbi.nlm.nih.gov/biosample/SAMEA6942735/	12428	5	3	16	15	2.7933	0	0	0	0	28.7729	0	0	2	0	159	29.6089	full
	MIRUS_G_0029	MAG		This study	IT02_mOTUs		Class_04	Demuto	Demuto_05	Yes	6	394206	54.71	231313	97.94	2.06	95.88	398	396	358857	91.0329	8	2.0202	12		marine metagenome, seawater metagenome	marine	Marine	POHA15_1	SAMEA2555027	https://www.ncbi.nlm.nih.gov/biosample/SAMEA2555027/	1898	1	0	18	16	4.0404	0	0	0	0	45.6614	0	0	1	0	115	29.0404	full
	MIRUS_G_0044	MAG		This study	IT02_mOTUs		Class_04	Demuto	Demuto_05	Yes	6	367260	41.66	183862	97.94	2.06	95.88	375	365	331296	90.2075	15	4.10959	9	2	marine metagenome, seawater metagenome	marine	Marine	TARA	SAMEA4396538	https://www.ncbi.nlm.nih.gov/biosample/SAMEA4396538/	59183	2	0	10	8	2.19178	0	0	0	0	27.2287	0	0	2	0	109	29.863	full
	MIRUS_G_0054	MAG		This study	IT02_mOTUs		Class_04	Demuto	Demuto_05	Yes	8	517568	45.02	158911	97.94	4.12	93.81	433	434	501204	96.8383	45	10.3687	7		marine metagenome, seawater metagenome	marine	Marine	KRUG19_1	SAMN03169781	https://www.ncbi.nlm.nih.gov/biosample/SAMN03169781/	34638	2	0	27	19	4.37788	0	0	0	0	52.1671	0	0	0	0	132	30.4147	full
	MIRUS_G_0082	MAG		This study	IT02_mOTUs		Class_04	Demuto	Demuto_05	Yes	8	448555	40.69	127860	95.88	7.22	88.66	382	369	417513	93.0796	14	3.79404	3		marine metagenome, seawater metagenome	marine	Marine	SUTE22_1	SAMN10231912	https://www.ncbi.nlm.nih.gov/biosample/SAMN10231912/	2065	0	0	8	8	2.16802	0	0	0	0	17.835	0	0	1	0	84	22.7642	full
	MIRUS_G_0101	MAG		This study	IT02_mOTUs		Class_04	Demuto	Demuto_05	Yes	8	388097	34.07	120002	92.78	6.19	86.6	351	344	342447	88.2375	4	1.16279	9	2	marine metagenome, seawater metagenome	marine	Marine	TARA	SAMEA6020699	https://www.ncbi.nlm.nih.gov/biosample/SAMEA6020699/	3340	0	0	3	3	0.872093	0	0	0	0	7.73003	0	0	0	0	90	26.1628	full
	MIRUS_G_0104	MAG		This study	IT02_mOTUs		Class_04	Demuto	Demuto_05	Yes	10	461004	47	119218	96.91	4.12	92.78	413	412	415347	90.0962	28	6.79612	10	3	marine metagenome, seawater metagenome	marine	Marine	SOLA22_1	SAMEA7060526	https://www.ncbi.nlm.nih.gov/biosample/SAMEA7060526/	4684	0	0	13	10	2.42718	0	0	0	0	28.1993	0	0	1	0	126	30.5825	full
	MIRUS_G_0123	MAG		This study	IT02_mOTUs		Class_04	Demuto	Demuto_05	Yes	5	340461	46.33	106960	84.54	4.12	80.41	336	330	311388	91.4607	21	6.36364	3	1	marine metagenome, seawater metagenome	marine	Marine	TARA	SAMEA6053764	https://www.ncbi.nlm.nih.gov/biosample/SAMEA6053764/	367	4	4	17	17	5.15152	0	0	0	0	49.9323	1	5.88235	1	0	98	29.697	full
	MIRUS_G_0124	MAG		This study	IT02_mOTUs		Class_04	Demuto	Demuto_05	Yes	5	360979	35.42	103045	92.78	4.12	88.66	360	343	325008	90.0352	4	1.16618	5		marine metagenome, seawater metagenome	marine	Marine	TARA	SAMEA6051647	https://www.ncbi.nlm.nih.gov/biosample/SAMEA6051647/	17822	0	0	6	6	1.74927	0	0	0	0	16.6215	0	0	0	0	77	22.449	full
	MIRUS_G_0131	MAG		This study	IT02_mOTUs		Class_04	Demuto	Demuto_05	Yes	4	339626	36.25	97732	95.88	6.19	89.69	326	321	290358	85.4935	5	1.55763	11	1	marine metagenome, seawater metagenome	marine	Marine	SUNY21_1	SAMEA6942737	https://www.ncbi.nlm.nih.gov/biosample/SAMEA6942737/	6599	2	1	9	9	2.80374	0	0	0	0	26.4997	0	0	0	0	89	27.7259	full
	MIRUS_G_0140	MAG		This study	IT02_mOTUs		Class_04	Demuto	Demuto_05	Yes	6	380194	40.48	88307	96.91	2.06	94.85	361	369	334389	87.9522	35	9.48509	11	1	marine metagenome, seawater metagenome	marine	Marine	TARA	SAMEA6040045	https://www.ncbi.nlm.nih.gov/biosample/SAMEA6040045/	389	0	0	8	7	1.89702	0	0	0	0	21.0419	0	0	6	1	105	28.4553	full
	MIRUS_G_0147	MAG		This study	IT02_mOTUs		Class_04	Demuto	Demuto_05	Yes	10	426454	37.72	81961	94.85	5.15	89.69	365	354	395856	92.825	39	11.0169	10	1	marine metagenome, seawater metagenome	marine	Marine	KOPF15_1	SAMEA7392453	https://www.ncbi.nlm.nih.gov/biosample/SAMEA7392453/	1712	0	0	6	6	1.69492	0	0	0	1	14.0695	0	0	2	1	107	30.226	full
	MIRUS_G_0150	MAG		This study	IT02_mOTUs		Class_04	Demuto	Demuto_05	Yes	5	360960	49.32	80183	87.63	2.06	85.57	338	335	337203	93.4184	25	7.46269	6		marine metagenome, seawater metagenome	marine	Marine	TARA	SAMEA6037123	https://www.ncbi.nlm.nih.gov/biosample/SAMEA6037123/	717	0	0	21	18	5.37313	0	0	0	0	58.1782	0	0	1	0	98	29.2537	full
	MIRUS_G_0161	MAG		This study	IT02_mOTUs		Class_04	Demuto	Demuto_05	Yes	7	366089	51.91	74264	87.63	13.4	74.23	364	354	337104	92.0825	22	6.21469	8		marine metagenome, seawater metagenome	marine	Marine	TAOJ22_1	SAMN27365859	https://www.ncbi.nlm.nih.gov/biosample/SAMN27365859/	797	1	0	15	13	3.67232	0	0	0	0	40.9736	0	0	0	0	104	29.3785	full
	MIRUS_G_0177	MAG		This study	IT02_mOTUs		Class_04	Demuto	Demuto_05	Yes	12	475227	47.36	68073	98.97	5.15	93.81	403	403	438408	92.2523	26	6.45161	9		marine metagenome, seawater metagenome	marine	Marine	SOLA22_1	SAMEA7060526	https://www.ncbi.nlm.nih.gov/biosample/SAMEA7060526/	27633	0	0	11	11	2.72953	0	0	0	0	23.1468	0	0	0	0	120	29.7767	full
	MIRUS_G_0192	MAG		This study	IT02_mOTUs		Class_04	Demuto	Demuto_05	Yes	9	283419	43.42	63858	75.26	2.06	73.2	282	271	260286	91.8379	4	1.47601	5		marine metagenome, seawater metagenome	marine	Marine	BPAM22_1	SAMN07483565	https://www.ncbi.nlm.nih.gov/biosample/SAMN07483565/	3425	0	0	8	7	2.58303	0	0	0	0	28.2268	0	0	0	0	64	23.6162	not_found
	MIRUS_G_0196	MAG		This study	IT02_mOTUs		Class_04	Demuto	Demuto_05	Yes	16	380148	47.68	61039	96.91	6.19	90.72	341	359	326379	85.8558	17	4.73538	14	2	marine metagenome, seawater metagenome	marine	Marine	SOLA22_1	SAMEA7060519	https://www.ncbi.nlm.nih.gov/biosample/SAMEA7060519/	19285	2	1	3	3	0.835655	0	0	0	0	7.89166	0	0	1	0	86	23.9554	full
	MIRUS_G_0197	MAG		This study	IT02_mOTUs		Class_04	Demuto	Demuto_05	Yes	7	360925	39.63	60958	98.97	4.12	94.85	367	359	321666	89.1227	16	4.45682	5		marine metagenome, seawater metagenome	marine	Marine	CAST23_1	SAMN19118265	https://www.ncbi.nlm.nih.gov/biosample/SAMN19118265/	13141	4	1	14	12	3.34262	0	0	0	1	38.7892	0	0	5	1	93	25.9053	full
	MIRUS_G_0199	MAG		This study	IT02_mOTUs		Class_04	Demuto	Demuto_05	Yes	13	371937	46.93	60498	97.94	6.19	91.75	346	355	334311	89.8838	16	4.50704	8		marine metagenome, seawater metagenome	marine	Marine	TARA	SAMEA2623946	https://www.ncbi.nlm.nih.gov/biosample/SAMEA2623946/	87709	9	6	8	6	1.69014	1	0	0	0	21.509	0	0	1	1	96	27.0423	full
	MIRUS_G_0207	MAG		This study	IT02_mOTUs		Class_04	Demuto	Demuto_05	Yes	10	480897	48.8	57147	98.97	1.03	97.94	457	449	434790	90.4123	18	4.00891	18	4	marine metagenome, seawater metagenome	marine	Marine	CAST23_1	SAMN19118261	https://www.ncbi.nlm.nih.gov/biosample/SAMN19118261/	2881	2	1	12	12	2.67261	0	0	0	0	24.9534	0	0	0	0	141	31.4031	full
	MIRUS_G_0236	MAG		This study	IT02_mOTUs		Class_04	Demuto	Demuto_05	Yes	10	323485	46.87	51706	87.63	2.06	85.57	328	310	288456	89.1714	10	3.22581	4		marine metagenome, seawater metagenome	marine	Marine	SUHA22_1	SAMN20336529	https://www.ncbi.nlm.nih.gov/biosample/SAMN20336529/	1108	5	4	15	14	4.51613	0	0	0	0	46.37	1	6.66667	1	0	98	31.6129	full
	MIRUS_G_0246	MAG		This study	IT02_mOTUs		Class_04	Demuto	Demuto_05	Yes	15	315888	43	50269	94.85	5.15	89.69	338	320	279000	88.3224	10	3.125	6	1	marine metagenome, seawater metagenome	marine	Marine	KRUG19_2	SAMN08776908	https://www.ncbi.nlm.nih.gov/biosample/SAMN08776908/	6290	5	1	10	8	2.5	0	0	0	0	31.6568	0	0	0	0	89	27.8125	not_found
	MIRUS_G_0251	MAG		This study	IT02_mOTUs		Class_04	Demuto	Demuto_05	Yes	12	339532	36.3	52103	92.78	7.22	85.57	340	330	289218	85.1814	5	1.51515	12	2	marine metagenome, seawater metagenome	marine	Marine	SOLA22_1	SAMEA7060520	https://www.ncbi.nlm.nih.gov/biosample/SAMEA7060520/	11313	3	2	18	10	3.0303	1	0	0	0	53.0141	7	38.8889	2	1	86	26.0606	full
	MIRUS_G_0253	MAG		This study	IT02_mOTUs		Class_04	Demuto	Demuto_05	Yes	18	533204	42.11	49453	98.97	7.22	91.75	542	526	468591	87.8821	8	1.52091	11		marine metagenome, seawater metagenome	marine	Marine	KRUG19_1	SAMN03169779	https://www.ncbi.nlm.nih.gov/biosample/SAMN03169779/	45873	9	5	10	10	1.90114	0	0	0	1	18.7545	0	0	2	1	135	25.6654	full
	MIRUS_G_0264	MAG		This study	IT02_mOTUs		Class_04	Demuto	Demuto_05	Yes	8	305339	51.44	47563	92.78	4.12	88.66	314	306	278496	91.2088	8	2.61438	12	2	marine metagenome, seawater metagenome	marine	Marine	POHA15_1	SAMEA2555027	https://www.ncbi.nlm.nih.gov/biosample/SAMEA2555027/	1669	0	0	19	16	5.22876	0	0	0	1	62.2259	1	5.26316	1	1	99	32.3529	full
	MIRUS_G_0265	MAG		This study	IT02_mOTUs		Class_04	Demuto	Demuto_05	Yes	20	595914	36.31	47500	98.97	3.09	95.88	607	604	526470	88.3466	16	2.64901	28	3	marine metagenome, seawater metagenome	marine	Marine	KRUG19_2	SAMN08776908	https://www.ncbi.nlm.nih.gov/biosample/SAMN08776908/	1965	1	0	8	7	1.15894	0	0	0	0	13.4248	0	0	8	2	195	32.2848	full
	MIRUS_G_0266	MAG		This study	IT02_mOTUs		Class_04	Demuto	Demuto_05	Yes	12	369914	33.35	47448	96.91	6.19	90.72	364	360	324711	87.7801	4	1.11111	7		marine metagenome, seawater metagenome	marine	Marine	CAST23_1	SAMN19118265	https://www.ncbi.nlm.nih.gov/biosample/SAMN19118265/	668	1	0	5	5	1.38889	0	0	0	1	13.5167	0	0	3	2	98	27.2222	full
	MIRUS_G_0269	MAG		This study	IT02_mOTUs		Class_04	Demuto	Demuto_05	Yes	13	393832	32.32	46642	94.85	4.12	90.72	390	377	348465	88.4806	7	1.85676	4		marine metagenome, seawater metagenome	marine	Marine	SONG20_1	SAMN08290288	https://www.ncbi.nlm.nih.gov/biosample/SAMN08290288/	923	1	0	8	8	2.12202	0	0	0	2	20.3132	0	0	7	5	85	22.5464	full
	MIRUS_G_0275	MAG		This study	IT02_mOTUs		Class_04	Demuto	Demuto_05	Yes	11	441556	47.48	44977	98.97	2.06	96.91	388	396	389415	88.1915	17	4.29293	12	2	marine metagenome, seawater metagenome	marine	Marine	ZHAN22_1	SAMN11355745	https://www.ncbi.nlm.nih.gov/biosample/SAMN11355745/	547	0	0	13	13	3.28283	0	0	0	0	29.4413	0	0	2	0	129	32.5758	full
	MIRUS_G_0289	MAG		This study	IT02_mOTUs		Class_04	Demuto	Demuto_05	Yes	16	299052	32.91	42696	85.57	3.09	82.47	325	318	266781	89.2089	7	2.20126	8	1	marine metagenome, seawater metagenome	marine	Marine	MIZU16_1	SAMN04325106	https://www.ncbi.nlm.nih.gov/biosample/SAMN04325106/	23483	1	1	3	2	0.628931	0	0	0	0	10.0317	0	0	1	0	78	24.5283	full
	MIRUS_G_0291	MAG		This study	IT02_mOTUs		Class_04	Demuto	Demuto_05	Yes	15	389509	32.31	42485	94.85	3.09	91.75	393	380	345591	88.7248	3	0.789474	8	1	marine metagenome, seawater metagenome	marine	Marine	TARA	SAMEA5997578		1717	0	0	2	2	0.526316	0	0	0	0	5.13467	0	0	1	0	88	23.1579	full
	MIRUS_G_0292	MAG		This study	IT02_mOTUs		Class_04	Demuto	Demuto_05	Yes	20	399181	38.14	42469	96.91	5.15	91.75	412	404	346275	86.7464	18	4.45545	5		marine metagenome, seawater metagenome	marine	Marine	COLA18_1	SAMN06267285	https://www.ncbi.nlm.nih.gov/biosample/SAMN06267285/	23819	2	1	9	9	2.22772	0	0	0	0	22.5462	0	0	2	0	120	29.703	not_found
	MIRUS_G_0294	MAG		This study	IT02_mOTUs		Class_04	Demuto	Demuto_05	Yes	13	487190	36.12	42439	97.94	4.12	93.81	497	493	438825	90.0727	34	6.89655	15		marine metagenome, seawater metagenome	marine	Marine	CAST23_1	SAMN19118265	https://www.ncbi.nlm.nih.gov/biosample/SAMN19118265/	18257	0	0	4	4	0.811359	0	0	0	0	8.21035	0	0	0	0	135	27.3834	full
	MIRUS_G_0308	MAG		This study	IT02_mOTUs		Class_04	Demuto	Demuto_05	Yes	16	486397	39.69	40880	96.91	1.03	95.88	465	454	433236	89.0705	14	3.0837	11		marine metagenome, seawater metagenome	marine	Marine	KRUG19_2	SAMN08778202	https://www.ncbi.nlm.nih.gov/biosample/SAMN08778202/	17403	2	0	15	12	2.64317	0	0	0	1	30.839	0	0	2	1	127	27.9736	not_found
	MIRUS_G_0338	MAG		This study	IT02_mOTUs		Class_04	Demuto	Demuto_05	Yes	17	373513	47.3	37425	100	7.22	92.78	351	362	325677	87.1929	12	3.31492	6	1	marine metagenome, seawater metagenome	marine	Marine	SHAF22_1	SAMEA7723541	https://www.ncbi.nlm.nih.gov/biosample/SAMEA7723541/	13529	1	1	6	6	1.65746	0	0	0	0	16.0637	0	0	1	0	100	27.6243	full
	MIRUS_G_0341	MAG		This study	IT02_mOTUs		Class_04	Demuto	Demuto_05	Yes	19	378371	33.15	37246	96.91	4.12	92.78	411	399	340779	90.0648	15	3.7594	13	6	marine metagenome, seawater metagenome	marine	Marine	KOPF15_1	SAMEA7422962	https://www.ncbi.nlm.nih.gov/biosample/SAMEA7422962/	1447	2	1	9	8	2.00501	0	0	0	1	23.7862	0	0	3	2	106	26.5664	full
	MIRUS_G_0343	MAG		This study	IT02_mOTUs		Class_04	Demuto	Demuto_05	Yes	22	490484	41.95	37195	100	1.03	98.97	491	484	439893	89.6855	5	1.03306	14		marine metagenome, seawater metagenome	marine	Marine	HARO18_1	SAMN15220988	https://www.ncbi.nlm.nih.gov/biosample/SAMN15220988/	6784	0	0	3	3	0.619835	0	0	0	0	6.11641	0	0	0	0	132	27.2727	full
	MIRUS_G_0352	MAG		This study	IT02_mOTUs		Class_04	Demuto	Demuto_05	Yes	20	570335	44.46	40727	98.97	4.12	94.85	528	529	505101	88.5622	21	3.96975	13	1	marine metagenome, seawater metagenome	marine	Marine	NOWI19_1	SAMN09201605	https://www.ncbi.nlm.nih.gov/biosample/SAMN09201605/	9266	1	0	12	12	2.26843	0	0	0	0	21.0403	0	0	2	0	171	32.3251	full
	MIRUS_G_0355	MAG		This study	IT02_mOTUs		Class_04	Demuto	Demuto_05	Yes	10	318757	42.1	36578	95.88	4.12	91.75	330	326	278244	87.2903	16	4.90798	5	1	marine metagenome, seawater metagenome	marine	Marine	SUNY21_1	SAMEA6942737	https://www.ncbi.nlm.nih.gov/biosample/SAMEA6942737/	629	0	0	9	9	2.76074	0	0	0	1	28.2347	0	0	1	1	101	30.9816	full
	MIRUS_G_0361	MAG		This study	IT02_mOTUs		Class_04	Demuto	Demuto_05	Yes	11	338917	46.94	54475	90.72	4.12	86.6	340	327	302556	89.2714	9	2.75229	4	1	marine metagenome, seawater metagenome	marine	Marine	TARA	SAMEA6009172	https://www.ncbi.nlm.nih.gov/biosample/SAMEA6009172/	6697	0	0	13	13	3.97554	0	0	0	0	38.3575	1	7.69231	2	0	101	30.8869	full
	MIRUS_G_0370	MAG		This study	IT02_mOTUs		Class_04	Demuto	Demuto_05	Yes	21	575922	37.9	35089	96.91	6.19	90.72	581	563	497664	86.4117	15	2.6643	15	2	marine metagenome, seawater metagenome	marine	Marine	COLA18_1	SAMN06267280	https://www.ncbi.nlm.nih.gov/biosample/SAMN06267280/	35143	9	2	12	11	1.95382	0	0	0	2	20.8362	0	0	5	2	176	31.2611	full
	MIRUS_G_0372	MAG		This study	IT02_mOTUs		Class_04	Demuto	Demuto_05	Yes	14	312765	39.37	34737	93.81	6.19	87.63	355	351	281874	90.1233	11	3.1339	8		marine metagenome, seawater metagenome	marine	Marine	KOPF15_1	SAMEA7422988	https://www.ncbi.nlm.nih.gov/biosample/SAMEA7422988/	1715	0	0	12	10	2.849	0	0	0	1	38.3675	0	0	3	1	117	33.3333	full
	MIRUS_G_0385	MAG		This study	IT02_mOTUs		Class_04	Demuto	Demuto_05	Yes	14	326469	38.63	33463	92.78	5.15	87.63	332	320	289821	88.7744	58	18.125	7	4	marine metagenome, seawater metagenome	marine	Marine	DLUG22_1	SAMEA5958376	https://www.ncbi.nlm.nih.gov/biosample/SAMEA5958376/	1487	0	0	7	6	1.875	0	0	0	0	21.4415	0	0	2	1	77	24.0625	full
	MIRUS_G_0391	MAG		This study	IT02_mOTUs		Class_04	Demuto	Demuto_05	Yes	26	498700	41.63	33266	92.78	5.15	87.63	480	467	432234	86.6721	18	3.85439	13		marine metagenome, seawater metagenome	marine	Marine	KRUG19_1	SAMN06264408	https://www.ncbi.nlm.nih.gov/biosample/SAMN06264408/	28807	6	3	16	15	3.21199	0	0	0	0	32.0834	0	0	0	0	137	29.3362	full
	MIRUS_G_0395	MAG		This study	IT02_mOTUs		Class_04	Demuto	Demuto_05	Yes	16	378225	32.65	32917	96.91	2.06	94.85	411	406	345846	91.4392	12	2.95567	12	6	marine metagenome, seawater metagenome	marine	Marine	TARA	SAMEA2623059	https://www.ncbi.nlm.nih.gov/biosample/SAMEA2623059/	47561	5	1	7	7	1.72414	0	0	0	0	18.5075	1	14.2857	2	2	111	27.3399	full
	MIRUS_G_0425	MAG		This study	IT02_mOTUs		Class_04	Demuto	Demuto_05	Yes	20	440919	47.24	29639	97.94	7.22	90.72	434	425	386820	87.7304	22	5.17647	12	1	marine metagenome, seawater metagenome	marine	Marine	KRUG19_1	SAMN03169776	https://www.ncbi.nlm.nih.gov/biosample/SAMN03169776/	6798	2	0	18	17	4	0	0	0	1	40.8238	0	0	3	1	129	30.3529	full
	MIRUS_G_0441	MAG		This study	IT02_mOTUs		Class_04	Demuto	Demuto_05	Yes	25	493448	41.12	28664	94.85	5.15	89.69	525	517	445971	90.3785	21	4.0619	26	6	marine metagenome, seawater metagenome	marine	Marine	TARA	SAMEA6043294	https://www.ncbi.nlm.nih.gov/biosample/SAMEA6043294/	6017	0	0	14	12	2.32108	0	0	0	0	28.3718	0	0	1	0	155	29.9807	full
	MIRUS_G_0450	MAG		This study	IT02_mOTUs		Class_04	Demuto	Demuto_05	Yes	28	483629	39.62	27648	98.97	3.09	95.88	480	468	429771	88.8638	10	2.13675	14		marine metagenome, seawater metagenome	marine	Marine	TARA	SAMEA4396538	https://www.ncbi.nlm.nih.gov/biosample/SAMEA4396538/	91228	2	1	10	8	1.7094	0	0	0	0	20.677	0	0	0	0	133	28.4188	full
	MIRUS_G_0457	MAG		This study	IT02_mOTUs		Class_04	Demuto	Demuto_05	Yes	17	315995	46.73	27206	89.69	4.12	85.57	337	322	283260	89.6407	12	3.72671	4		marine metagenome, seawater metagenome	marine	Marine	TARA	SAMEA6033188	https://www.ncbi.nlm.nih.gov/biosample/SAMEA6033188/	1266	0	0	16	14	4.34783	0	0	0	0	50.6337	1	6.25	2	0	101	31.3665	full
	MIRUS_G_0471	MAG		This study	IT02_mOTUs		Class_04	Demuto	Demuto_05	Yes	22	394267	46.98	26736	90.72	7.22	83.51	396	402	350781	88.9704	29	7.21393	12		marine metagenome, seawater metagenome	marine	Marine	NOWI19_1	SAMN10351067	https://www.ncbi.nlm.nih.gov/biosample/SAMN10351067/	1412	0	0	13	13	3.23383	0	0	0	0	32.9726	0	0	2	0	105	26.1194	full
	MIRUS_G_0472	MAG		This study	IT02_mOTUs		Class_04	Demuto	Demuto_05	Yes	21	458944	47.2	26733	98.97	6.19	92.78	407	413	419919	91.4968	16	3.87409	12	2	marine metagenome, seawater metagenome	marine	Marine	BPAM22_1	SAMN07482690	https://www.ncbi.nlm.nih.gov/biosample/SAMN07482690/	10527	7	5	12	12	2.90557	0	0	0	0	26.147	0	0	0	0	139	33.6562	full
	MIRUS_G_0483	MAG		This study	IT02_mOTUs		Class_04	Demuto	Demuto_05	Yes	30	587369	36.23	26221	97.94	2.06	95.88	617	609	520710	88.6513	13	2.13465	27	3	marine metagenome, seawater metagenome	marine	Marine	TARA	SAMEA2619607	https://www.ncbi.nlm.nih.gov/biosample/SAMEA2619607/	11059	2	1	10	9	1.47783	0	0	0	0	17.0251	0	0	5	1	198	32.5123	full
	MIRUS_G_0497	MAG		This study	IT02_mOTUs		Class_04	Demuto	Demuto_05	Yes	22	330883	38.67	25196	95.88	3.09	92.78	338	328	288084	87.0652	7	2.13415	4	1	estuary metagenome	marine	Marine	KOPF15_1	SAMEA7392451	https://www.ncbi.nlm.nih.gov/biosample/SAMEA7392451/	9597	3	1	7	5	1.52439	0	0	0	0	21.1555	0	0	1	0	89	27.1341	full
	MIRUS_G_0507	MAG		This study	IT02_mOTUs		Class_04	Demuto	Demuto_05	Yes	27	380653	33.6	24775	95.88	1.03	94.85	386	380	355068	93.2787	10	2.63158	5		marine metagenome, seawater metagenome	marine	Marine	TARA	SAMEA2619788	https://www.ncbi.nlm.nih.gov/biosample/SAMEA2619788/	89978	2	1	11	9	2.36842	0	0	0	0	28.8977	1	9.09091	4	2	94	24.7368	full
	MIRUS_G_0528	MAG		This study	IT02_mOTUs		Class_04	Demuto	Demuto_05	Yes	14	276527	51.38	23966	89.69	2.06	87.63	272	267	255141	92.2662	8	2.99625	7		marine metagenome, seawater metagenome	marine	Marine	TARA	SAMEA2621812	https://www.ncbi.nlm.nih.gov/biosample/SAMEA2621812/	2585	0	0	7	7	2.62172	0	0	0	0	25.314	0	0	0	0	80	29.9625	full
	MIRUS_G_0532	MAG		This study	IT02_mOTUs		Class_04	Demuto	Demuto_05	Yes	28	484054	41.74	23853	96.91	1.03	95.88	485	478	400851	82.8112	35	7.32218	15	3	marine metagenome, seawater metagenome	marine	Marine	COLA18_1	SAMN06267282	https://www.ncbi.nlm.nih.gov/biosample/SAMN06267282/	30809	6	3	14	9	1.88285	0	0	0	0	28.9224	0	0	2	0	125	26.1506	full
	MIRUS_G_0538	MAG		This study	IT02_mOTUs		Class_04	Demuto	Demuto_05	Yes	27	390573	42.88	23592	91.75	5.15	86.6	412	401	355218	90.9479	21	5.23691	15		marine metagenome, seawater metagenome	marine	Marine	TARA	SAMEA6017376	https://www.ncbi.nlm.nih.gov/biosample/SAMEA6017376/	3101	1	0	15	14	3.49127	0	0	0	1	38.4051	0	0	1	1	111	27.6808	full
	MIRUS_G_0545	MAG		This study	IT02_mOTUs		Class_04	Demuto	Demuto_05	Yes	30	469228	40.97	23245	98.97	3.09	95.88	470	473	419547	89.4122	32	6.76533	12	2	marine metagenome, seawater metagenome	marine	Marine	MCMU21_1	SAMN18057477	https://www.ncbi.nlm.nih.gov/biosample/SAMN18057477/	3735	2	1	18	17	3.59408	0	0	0	0	38.3609	0	0	1	0	143	30.2326	full
	MIRUS_G_0550	MAG		This study	IT02_mOTUs		Class_04	Demuto	Demuto_05	Yes	20	380486	51.8	24058	96.91	3.09	93.81	411	412	344772	90.6136	12	2.91262	11	1	marine metagenome, seawater metagenome	marine	Marine	KOPF15_1	SAMEA7392439	https://www.ncbi.nlm.nih.gov/biosample/SAMEA7392439/	429	0	0	24	23	5.58252	0	0	0	0	63.0772	0	0	0	0	123	29.8544	full
	MIRUS_G_0560	MAG		This study	IT02_mOTUs		Class_04	Demuto	Demuto_05	Yes	40	598616	36.36	22619	98.97	4.12	94.85	615	602	541176	90.4045	14	2.32558	26	3	marine metagenome, seawater metagenome	marine	Marine	NOWI19_1	SAMN09201450	https://www.ncbi.nlm.nih.gov/biosample/SAMN09201450/	7633	1	0	11	9	1.49502	0	0	0	0	18.3757	0	0	3	1	196	32.5581	full
	MIRUS_G_0561	MAG		This study	IT02_mOTUs		Class_04	Demuto	Demuto_05	Yes	25	412032	51.07	22590	98.97	4.12	94.85	420	417	358761	87.0711	9	2.15827	8		marine metagenome, seawater metagenome	marine	Marine	KRUG19_2	SAMN08776802	https://www.ncbi.nlm.nih.gov/biosample/SAMN08776802/	3660	5	1	25	22	5.27578	0	0	0	0	60.6749	0	0	3	0	127	30.4556	full
	MIRUS_G_0580	MAG		This study	IT02_mOTUs		Class_04	Demuto	Demuto_05	Yes	35	481711	37.58	21176	98.97	4.12	94.85	512	500	429558	89.1734	17	3.4	12	3	marine metagenome, seawater metagenome	marine	Marine	KRUG19_2	SAMN08776908	https://www.ncbi.nlm.nih.gov/biosample/SAMN08776908/	106544	9	4	19	15	3	0	0	0	1	39.4427	0	0	4	1	146	29.2	full
	MIRUS_G_0582	MAG		This study	IT02_mOTUs		Class_04	Demuto	Demuto_05	Yes	29	459641	43.39	21129	98.97	6.19	92.78	479	458	400893	87.2187	32	6.9869	14	2	marine metagenome, seawater metagenome	marine	Marine	PRIE21_1	SAMEA7670910	https://www.ncbi.nlm.nih.gov/biosample/SAMEA7670910/	28151	3	0	17	13	2.83843	0	0	0	1	36.9854	2	11.7647	5	3	127	27.7293	full
	MIRUS_G_0584	MAG		This study	IT02_mOTUs		Class_04	Demuto	Demuto_05	Yes	22	405780	34.79	21126	95.88	16.49	79.38	428	420	350499	86.3766	18	4.28571	6	1	marine metagenome, seawater metagenome	marine	Marine	KRUG19_1	SAMN06266127	https://www.ncbi.nlm.nih.gov/biosample/SAMN06266127/	251	0	0	9	8	1.90476	0	0	0	0	22.1795	0	0	1	0	108	25.7143	full
	MIRUS_G_0588	MAG		This study	IT02_mOTUs		Class_04	Demuto	Demuto_05	Yes	28	486470	38.63	20962	89.69	5.15	84.54	470	466	427320	87.841	17	3.64807	7		marine metagenome, seawater metagenome	marine	Marine	TARA	SAMEA4396971	https://www.ncbi.nlm.nih.gov/biosample/SAMEA4396971/	427033	24	12	17	13	2.7897	0	0	0	1	34.9456	2	11.7647	3	1	150	32.1888	full
	MIRUS_G_0594	MAG		This study	IT02_mOTUs		Class_04	Demuto	Demuto_05	Yes	22	365505	48.34	20840	97.94	5.15	92.78	391	392	325758	89.1255	12	3.06122	7		marine metagenome, seawater metagenome	marine	Marine	GALA18_1	SAMEA4699814	https://www.ncbi.nlm.nih.gov/biosample/SAMEA4699814/	17453	5	0	12	12	3.06122	0	0	0	0	32.8313	0	0	0	0	116	29.5918	full
	MIRUS_G_0599	MAG		This study	IT02_mOTUs		Class_04	Demuto	Demuto_05	Yes	28	437392	39.16	20692	97.94	5.15	92.78	453	445	402780	92.0867	22	4.94382	9		marine metagenome, seawater metagenome	marine	Marine	KOPF15_1	SAMEA7422941	https://www.ncbi.nlm.nih.gov/biosample/SAMEA7422941/	8376	0	0	13	11	2.47191	0	0	0	0	29.7216	0	0	1	0	122	27.4157	full
	MIRUS_G_0601	MAG		This study	IT02_mOTUs		Class_04	Demuto	Demuto_05	Yes	22	331638	44.81	20610	88.66	5.15	83.51	327	320	299022	90.1652	52	16.25	5	4	hydrothermal vent metagenome	Hydrothermal vent	Other	FORT21_1	SAMEA101260168	https://www.ncbi.nlm.nih.gov/biosample/SAMEA101260168/	21	0	0	10	8	2.5	0	0	0	0	30.1534	2	20	1	1	100	31.25	full
	MIRUS_G_0619	MAG		This study	IT02_mOTUs		Class_04	Demuto	Demuto_05	Yes	36	540914	41.58	19849	95.88	10.31	85.57	494	495	469047	86.7138	35	7.07071	12	4	marine metagenome, seawater metagenome	marine	Marine	TARA	SAMEA6017376	https://www.ncbi.nlm.nih.gov/biosample/SAMEA6017376/	6031	0	0	24	19	3.83838	0	0	0	1	44.3693	0	0	2	1	160	32.3232	full
	MIRUS_G_0622	MAG		This study	IT02_mOTUs		Class_04	Demuto	Demuto_05	Yes	38	482037	41.89	17349	97.94	7.22	90.72	510	498	425946	88.3638	15	3.01205	16	1	marine metagenome, seawater metagenome	marine	Marine	KOPF15_1	SAMEA7422958	https://www.ncbi.nlm.nih.gov/biosample/SAMEA7422958/	3736	1	0	18	17	3.41365	0	0	0	0	37.3415	0	0	1	0	155	31.1245	full
	MIRUS_G_0627	MAG		This study	IT02_mOTUs		Class_04	Demuto	Demuto_05	Yes	17	314214	47.22	19742	86.6	3.09	83.51	344	329	285486	90.8572	32	9.72644	6		marine metagenome, seawater metagenome	marine	Marine	TARA	SAMEA6037080	https://www.ncbi.nlm.nih.gov/biosample/SAMEA6037080/	10853	0	0	18	16	4.86322	0	0	0	0	57.2858	0	0	1	0	101	30.6991	full
	MIRUS_G_0646	MAG		This study	IT02_mOTUs		Class_04	Demuto	Demuto_05	Yes	39	488959	39.13	17468	97.94	7.22	90.72	475	469	414594	84.7912	33	7.03625	14	2	marine metagenome, seawater metagenome	marine	Marine	SOLA22_1	SAMEA7060522	https://www.ncbi.nlm.nih.gov/biosample/SAMEA7060522/	94235	11	7	14	13	2.77186	0	0	0	0	28.6323	0	0	2	0	144	30.7036	full
	MIRUS_G_0666	MAG		This study	IT02_mOTUs		Class_04	Demuto	Demuto_05	Yes	28	357064	47.73	18031	96.91	3.09	93.81	361	369	301668	84.4857	36	9.7561	8	1	marine metagenome, seawater metagenome	marine	Marine	COLL22_1	SAMN16930116	https://www.ncbi.nlm.nih.gov/biosample/SAMN16930116/	35404	9	6	14	14	3.79404	0	0	0	1	39.2087	0	0	1	1	98	26.5583	full
	MIRUS_G_0672	MAG		This study	IT02_mOTUs		Class_04	Demuto	Demuto_05	Yes	30	417048	42.33	17899	98.97	5.15	93.81	443	441	371928	89.1811	13	2.94785	9	1	marine metagenome, seawater metagenome	marine	Marine	SOLA22_1	SAMEA7060520	https://www.ncbi.nlm.nih.gov/biosample/SAMEA7060520/	36861	2	0	14	13	2.94785	0	0	0	0	33.5693	1	7.14286	0	0	130	29.4785	full
	MIRUS_G_0674	MAG		This study	IT02_mOTUs		Class_04	Demuto	Demuto_05	Yes	37	442475	40.99	17639	96.91	8.25	88.66	473	464	380133	85.9106	19	4.09483	18	1	marine metagenome, seawater metagenome	marine	Marine	KOPF15_1	SAMEA7422952	https://www.ncbi.nlm.nih.gov/biosample/SAMEA7422952/	2818	0	0	19	18	3.87931	0	0	0	0	42.9403	0	0	2	0	135	29.0948	full
	MIRUS_G_0682	MAG		This study	IT02_mOTUs		Class_04	Demuto	Demuto_05	Yes	35	390929	41.74	17493	95.88	4.12	91.75	409	403	351876	90.0102	16	3.97022	12	2	marine metagenome, seawater metagenome	marine	Marine	TARA	SAMEA4397798	https://www.ncbi.nlm.nih.gov/biosample/SAMEA4397798/	45415	10	8	9	9	2.23325	0	0	0	0	23.0221	1	11.1111	0	0	132	32.7543	full
	MIRUS_G_0690	MAG		This study	IT02_mOTUs		Class_04	Demuto	Demuto_05	Yes	22	263750	51.27	17120	74.23	2.06	72.16	280	275	245601	93.1189	10	3.63636	3	1	marine metagenome, seawater metagenome	marine	Marine	KOPF15_1	SAMEA7422962	https://www.ncbi.nlm.nih.gov/biosample/SAMEA7422962/	291	0	0	16	15	5.45455	0	0	0	0	60.6635	1	6.25	1	0	82	29.8182	full
	MIRUS_G_0705	MAG		This study	IT02_mOTUs		Class_04	Demuto	Demuto_05	Yes	39	521575	43.54	16557	97.94	8.25	89.69	525	509	462567	88.6866	41	8.05501	20	3	marine metagenome, seawater metagenome	marine	Marine	KOPF15_1	SAMEA7422958	https://www.ncbi.nlm.nih.gov/biosample/SAMEA7422958/	24840	2	0	16	15	2.94695	0	0	0	1	30.6763	0	0	3	1	149	29.2731	full
	MIRUS_G_0710	MAG		This study	IT02_mOTUs		Class_04	Demuto	Demuto_05	Yes	33	359114	41.04	16320	81.44	3.09	78.35	359	350	317796	88.4945	14	4	8	1	marine metagenome, seawater metagenome	marine	Marine	PRIE21_1	SAMEA7670914	https://www.ncbi.nlm.nih.gov/biosample/SAMEA7670914/	43006	6	2	17	14	4	0	0	0	0	47.3387	0	0	1	0	113	32.2857	full
	MIRUS_G_0713	MAG		This study	IT02_mOTUs		Class_04	Demuto	Demuto_05	Yes	35	344817	37.29	16227	88.66	9.28	79.38	335	324	286323	83.0362	12	3.7037	7	1	marine metagenome, seawater metagenome	marine	Marine	KRUG19_2	SAMN08776908	https://www.ncbi.nlm.nih.gov/biosample/SAMN08776908/	8557	4	2	13	5	1.54321	0	0	0	0	37.7012	5	38.4615	1	0	83	25.6173	full
	MIRUS_G_0717	MAG		This study	IT02_mOTUs		Class_04	Demuto	Demuto_05	Yes	27	362482	32.68	16126	96.91	3.09	93.81	404	392	321879	88.7986	11	2.80612	7	2	marine metagenome, seawater metagenome	marine	Marine	KOPF15_1	SAMEA7392421	https://www.ncbi.nlm.nih.gov/biosample/SAMEA7392421/	6752	17	12	3	3	0.765306	0	0	0	0	8.27627	0	0	3	1	89	22.7041	full
	MIRUS_G_0721	MAG		This study	IT02_mOTUs		Class_04	Demuto	Demuto_05	Yes	19	258308	47.46	15935	85.57	1.03	84.54	292	283	234189	90.6627	32	11.3074	8	1	marine metagenome, seawater metagenome	marine	Marine	TARA	SAMEA6007720	https://www.ncbi.nlm.nih.gov/biosample/SAMEA6007720/	20104	1	0	15	14	4.947	0	0	0	0	58.0702	1	6.66667	1	0	77	27.2085	full
	MIRUS_G_0728	MAG		This study	IT02_mOTUs		Class_04	Demuto	Demuto_05	Yes	32	409017	43.08	15560	93.81	5.15	88.66	422	419	342006	83.6166	33	7.87589	13	2	marine metagenome, seawater metagenome	marine	Marine	KRUG19_2	SAMN08776908	https://www.ncbi.nlm.nih.gov/biosample/SAMN08776908/	3836	0	0	18	18	4.29594	0	0	0	0	44.008	1	5.55556	3	0	127	30.3103	full
	MIRUS_G_0747	MAG		This study	IT02_mOTUs		Class_04	Demuto	Demuto_05	Yes	30	353397	46.76	15100	95.88	9.28	86.6	384	376	312159	88.331	18	4.78723	8		marine metagenome, seawater metagenome	marine	Marine	HAWL17_1	SAMN05224518	https://www.ncbi.nlm.nih.gov/biosample/SAMN05224518/	6151	6	2	12	9	2.39362	0	0	0	1	33.9561	0	0	3	1	94	25	full
	MIRUS_G_0753	MAG		This study	IT02_mOTUs		Class_04	Demuto	Demuto_05	Yes	31	355182	32.77	14921	90.72	4.12	86.6	398	385	320694	90.29	8	2.07792	10	2	marine metagenome, seawater metagenome	marine	Marine	EMOS17_1	SAMEA104371222	https://www.ncbi.nlm.nih.gov/biosample/SAMEA104371222/	1078	3	1	8	8	2.07792	0	0	0	0	22.5237	1	12.5	2	0	106	27.5325	full
	MIRUS_G_0764	MAG		This study	IT02_mOTUs		Class_04	Demuto	Demuto_05	Yes	39	437712	41.14	14675	96.91	3.09	93.81	427	410	379371	86.6714	12	2.92683	14		marine metagenome, seawater metagenome	marine	Marine	CAST23_1	SAMN19118241	https://www.ncbi.nlm.nih.gov/biosample/SAMN19118241/	868	0	0	20	19	4.63415	0	0	0	0	45.6921	0	0	2	0	128	31.2195	full
	MIRUS_G_0767	MAG		This study	IT02_mOTUs		Class_04	Demuto	Demuto_05	Yes	41	421032	52.11	12935	97.94	5.15	92.78	428	429	377160	89.5799	11	2.5641	8		marine metagenome, seawater metagenome	marine	Marine	CAST23_1	SAMN19118291	https://www.ncbi.nlm.nih.gov/biosample/SAMN19118291/	3216	0	0	15	15	3.4965	0	0	0	0	35.6267	0	0	0	0	126	29.3706	full
	MIRUS_G_0771	MAG		This study	IT02_mOTUs		Class_04	Demuto	Demuto_05	Yes	50	535085	36.67	14426	96.91	2.06	94.85	540	537	476481	89.0477	14	2.60708	22	1	marine metagenome, seawater metagenome	marine	Marine	SIER19_1	SAMEA4692679	https://www.ncbi.nlm.nih.gov/biosample/SAMEA4692679/	1795	0	0	7	6	1.11732	0	0	0	0	13.082	0	0	2	1	174	32.4022	full
	MIRUS_G_0776	MAG		This study	IT02_mOTUs		Class_04	Demuto	Demuto_05	Yes	42	472154	36.11	14358	96.91	6.19	90.72	496	487	426171	90.261	31	6.3655	12		marine metagenome, seawater metagenome	marine	Marine	PRIE21_1	SAMEA7670920	https://www.ncbi.nlm.nih.gov/biosample/SAMEA7670920/	13993	0	0	8	8	1.64271	0	0	0	0	16.9436	0	0	2	1	135	27.7207	full
	MIRUS_G_0777	MAG		This study	IT02_mOTUs		Class_04	Demuto	Demuto_05	Yes	48	542679	38.27	14342	97.94	6.19	91.75	574	571	496530	91.4961	40	7.00525	20	4	marine metagenome, seawater metagenome	marine	Marine	TARA	SAMEA2623868	https://www.ncbi.nlm.nih.gov/biosample/SAMEA2623868/	4401	0	0	2	2	0.350263	0	0	0	0	3.68542	0	0	2	1	173	30.2977	full
	MIRUS_G_0802	MAG		This study	IT02_mOTUs		Class_04	Demuto	Demuto_05	Yes	44	463352	41.85	13664	98.97	5.15	93.81	493	486	413118	89.1586	8	1.64609	14	1	marine metagenome, seawater metagenome	marine	Marine	KOPF15_1	SAMEA7422985	https://www.ncbi.nlm.nih.gov/biosample/SAMEA7422985/	6735	2	1	11	7	1.44033	0	0	0	0	23.7401	0	0	1	0	125	25.7202	full
	MIRUS_G_0806	MAG		This study	IT02_mOTUs		Class_04	Demuto	Demuto_05	Yes	41	469862	42.11	13634	98.97	6.19	92.78	501	493	420987	89.598	11	2.23124	14		marine metagenome, seawater metagenome	marine	Marine	KRUG19_1	SAMN03169780	https://www.ncbi.nlm.nih.gov/biosample/SAMN03169780/	11386	3	3	6	5	1.0142	0	0	0	0	12.7697	0	0	0	0	140	28.3976	full
	MIRUS_G_0807	MAG		This study	IT02_mOTUs		Class_04	Demuto	Demuto_05	Yes	49	443988	41.85	13617	98.97	4.12	94.85	480	477	398109	89.6666	9	1.88679	15	3	marine metagenome, seawater metagenome	marine	Marine	SONG20_1	SAMN08290287	https://www.ncbi.nlm.nih.gov/biosample/SAMN08290287/	6506	0	0	7	6	1.25786	0	0	0	0	15.7662	0	0	1	0	129	27.044	full
	MIRUS_G_0811	MAG		This study	IT02_mOTUs		Class_04	Demuto	Demuto_05	Yes	45	480546	43.33	13447	91.75	3.09	88.66	460	454	421692	87.7527	25	5.50661	14		marine metagenome, seawater metagenome	marine	Marine	COLA18_1	SAMN06267279	https://www.ncbi.nlm.nih.gov/biosample/SAMN06267279/	34918	7	4	17	16	3.52423	0	0	0	0	35.3764	0	0	0	0	145	31.9383	full
	MIRUS_G_0816	MAG		This study	IT02_mOTUs		Class_04	Demuto	Demuto_05	Yes	28	280706	40.26	13280	77.32	6.19	71.13	299	289	261384	93.1166	2	0.692042	2		marine metagenome, seawater metagenome	marine	Marine	TARA	SAMEA2622545	https://www.ncbi.nlm.nih.gov/biosample/SAMEA2622545/	6367	0	0	2	2	0.692042	0	0	0	0	7.12489	0	0	0	0	64	22.1453	full
	MIRUS_G_0823	MAG		This study	IT02_mOTUs		Class_04	Demuto	Demuto_05	Yes	33	353834	40.38	13171	91.75	7.22	84.54	374	367	309213	87.3893	16	4.35967	13		marine metagenome, seawater metagenome	marine	Marine	KRUG19_1	SAMN03169779	https://www.ncbi.nlm.nih.gov/biosample/SAMN03169779/	7953	2	1	8	7	1.90736	0	0	0	1	22.6095	0	0	1	1	112	30.5177	full
	MIRUS_G_0827	MAG		This study	IT02_mOTUs		Class_04	Demuto	Demuto_05	Yes	47	475588	38.21	13110	95.88	7.22	88.66	513	495	410700	86.3563	31	6.26263	12	2	marine metagenome, seawater metagenome	marine	Marine	COLA18_1	SAMN06267285	https://www.ncbi.nlm.nih.gov/biosample/SAMN06267285/	49676	3	0	11	11	2.22222	0	0	0	0	23.1293	0	0	0	0	151	30.5051	full
	MIRUS_G_0870	MAG		This study	IT02_mOTUs		Class_04	Demuto	Demuto_05	Yes	45	394985	48.31	12015	91.75	1.03	90.72	373	377	365538	92.5448	18	4.77454	6		marine metagenome, seawater metagenome	marine	Marine	BPAM22_1	SAMN07483284	https://www.ncbi.nlm.nih.gov/biosample/SAMN07483284/	10939	4	1	10	6	1.59151	0	0	0	0	25.3174	0	0	2	0	111	29.443	full
	MIRUS_G_0894	MAG		This study	IT02_mOTUs		Class_04	Demuto	Demuto_05	Yes	36	315432	50.3	11332	93.81	7.22	86.6	361	361	285936	90.649	10	2.77008	9	1	marine metagenome, seawater metagenome	marine	Marine	TARA	SAMEA5996878		6293	0	0	12	12	3.3241	0	0	0	0	38.0431	0	0	0	0	107	29.6399	not_found
	MIRUS_G_0900	MAG		This study	IT02_mOTUs		Class_04	Demuto	Demuto_05	Yes	42	341664	42.66	11228	95.88	8.25	87.63	359	343	317310	92.8719	9	2.62391	5		marine metagenome, seawater metagenome	marine	Marine	BILL18_1	SAMN08390925	https://www.ncbi.nlm.nih.gov/biosample/SAMN08390925/	6825	3	0	8	8	2.33236	0	0	0	1	23.4148	0	0	1	1	75	21.8659	full
	MIRUS_G_0909	MAG		This study	IT02_mOTUs		Class_04	Demuto	Demuto_05	Yes	41	329672	36.79	11075	88.66	8.25	80.41	326	321	277464	84.1637	4	1.24611	11	2	marine metagenome, seawater metagenome	marine	Marine	KRUG19_1	SAMN06264398	https://www.ncbi.nlm.nih.gov/biosample/SAMN06264398/	7865	4	4	6	5	1.55763	0	0	0	0	18.1999	0	0	2	1	92	28.6604	not_found
	MIRUS_G_0931	MAG		This study	IT02_mOTUs		Class_04	Demuto	Demuto_05	Yes	37	352317	49.21	10795	89.69	6.19	83.51	381	381	315561	89.5673	46	12.0735	11	3	marine metagenome, seawater metagenome	marine	Marine	ZHAN22_1	SAMN11355946	https://www.ncbi.nlm.nih.gov/biosample/SAMN11355946/	4679	0	0	14	14	3.67454	0	0	0	0	39.7369	0	0	0	0	112	29.3963	not_found
	MIRUS_G_0940	MAG		This study	IT02_mOTUs		Class_04	Demuto	Demuto_05	Yes	36	338004	47.97	10586	95.88	13.4	82.47	347	345	305808	90.4747	18	5.21739	9	1	marine metagenome, seawater metagenome	marine	Marine	GALA18_1	SAMEA4699781	https://www.ncbi.nlm.nih.gov/biosample/SAMEA4699781/	6316	3	2	13	8	2.31884	0	0	0	0	38.4611	0	0	1	0	91	26.3768	full
	MIRUS_G_0943	MAG		This study	IT02_mOTUs		Class_04	Demuto	Demuto_05	Yes	33	281525	51.51	10515	89.69	5.15	84.54	303	294	257442	91.4455	8	2.72109	12	1	marine metagenome, seawater metagenome	marine	Marine	TARA	SAMEA5996819		3129	0	0	12	12	4.08163	0	0	0	0	42.625	0	0	1	0	92	31.2925	full
	MIRUS_G_0952	MAG		This study	IT02_mOTUs		Class_04	Demuto	Demuto_05	Yes	43	391024	35.8	11657	73.2	11.34	61.86	493	482	340287	87.0246	54	11.2033	22	10	marine metagenome, seawater metagenome	marine	Marine	SUNY21_1	SAMEA6942737	https://www.ncbi.nlm.nih.gov/biosample/SAMEA6942737/	2504	1	0	9	9	1.86722	0	0	0	0	23.0165	0	0	2	1	142	29.4606	full
	MIRUS_G_0963	MAG		This study	IT02_mOTUs		Class_04	Demuto	Demuto_05	Yes	50	372765	40.09	9985	97.94	6.19	91.75	396	389	323475	86.7772	14	3.59897	11		marine metagenome, seawater metagenome	marine	Marine	TARA	SAMEA4397390	https://www.ncbi.nlm.nih.gov/biosample/SAMEA4397390/	205791	12	6	10	7	1.79949	0	0	0	0	26.8266	0	0	1	0	109	28.0206	full
	MIRUS_G_0964	MAG		This study	IT02_mOTUs		Class_04	Demuto	Demuto_05	Yes	45	347386	37.45	9964	92.78	10.31	82.47	382	370	322713	92.8975	17	4.59459	6		marine metagenome, seawater metagenome	marine	Marine	SOLA22_1	SAMEA7060522	https://www.ncbi.nlm.nih.gov/biosample/SAMEA7060522/	9394	0	0	8	8	2.16216	0	0	0	2	23.0291	0	0	4	3	80	21.6216	full
	MIRUS_G_0972	MAG		This study	IT02_mOTUs		Class_04	Demuto	Demuto_05	Yes	62	486801	37.7	9820	92.78	7.22	85.57	514	504	424887	87.2815	13	2.57937	20	4	marine metagenome, seawater metagenome	marine	Marine	MCMU21_1	SAMN18057472	https://www.ncbi.nlm.nih.gov/biosample/SAMN18057472/	647174	28	14	8	8	1.5873	0	0	0	0	16.4338	0	0	1	0	160	31.746	full
	MIRUS_G_0981	MAG		This study	IT02_mOTUs		Class_04	Demuto	Demuto_05	Yes	59	400741	42.47	9647	77.32	7.22	70.1	402	403	347574	86.7328	25	6.20347	16	1	marine metagenome, seawater metagenome	marine	Marine	PRIE21_1	SAMEA7670910	https://www.ncbi.nlm.nih.gov/biosample/SAMEA7670910/	29412	3	3	5	5	1.24069	0	0	0	0	12.4769	1	20	1	0	118	29.2804	full
	MIRUS_G_0997	MAG		This study	IT02_mOTUs		Class_04	Demuto	Demuto_05	Yes	55	464990	38.92	9213	90.72	18.56	72.16	469	460	332244	71.4519	46	10	13	3	marine metagenome, seawater metagenome	marine	Marine	PRIE21_1	SAMEA7670912	https://www.ncbi.nlm.nih.gov/biosample/SAMEA7670912/	41790	20	6	26	16	3.47826	1	0	0	1	55.9152	9	34.6154	6	2	92	20	full
	MIRUS_G_1000	MAG		This study	IT02_mOTUs		Class_04	Demuto	Demuto_05	Yes	40	289944	43.04	9387	87.63	9.28	78.35	333	321	265329	91.5104	4	1.24611	4		marine metagenome, seawater metagenome	marine	Marine	ZHAN22_1	SAMN11355748	https://www.ncbi.nlm.nih.gov/biosample/SAMN11355748/	12852	2	0	8	8	2.49221	0	0	0	0	27.5915	0	0	0	0	77	23.9875	not_found
	MIRUS_G_1024	MAG		This study	IT02_mOTUs		Class_04	Demuto	Demuto_05	Yes	36	272057	43.87	8926	83.51	6.19	77.32	301	289	251790	92.5505	24	8.3045	4		marine metagenome, seawater metagenome	marine	Marine	ZHAN22_1	SAMN11355944	https://www.ncbi.nlm.nih.gov/biosample/SAMN11355944/	516	0	0	12	10	3.46021	0	0	0	0	44.1084	1	8.33333	1	0	89	30.7958	full
	MIRUS_G_1031	MAG		This study	IT02_mOTUs		Class_04	Demuto	Demuto_05	Yes	39	281863	37.85	8850	81.44	6.19	75.26	294	289	234648	83.249	10	3.46021	9	2	marine metagenome, seawater metagenome	marine	Marine	KRUG19_2	SAMN08776908	https://www.ncbi.nlm.nih.gov/biosample/SAMN08776908/	50271	16	6	7	3	1.03806	0	0	0	0	24.8348	3	42.8571	0	0	81	28.0277	full
	MIRUS_G_1034	MAG		This study	IT02_mOTUs		Class_04	Demuto	Demuto_05	Yes	42	334174	36.89	8773	85.57	9.28	76.29	318	310	280590	83.9652	7	2.25806	8	1	marine metagenome, seawater metagenome	marine	Marine	CAST23_2	SAMN12109734	https://www.ncbi.nlm.nih.gov/biosample/SAMN12109734/	5676	3	2	14	4	1.29032	1	0	0	0	41.8943	11	78.5714	1	1	78	25.1613	full
	MIRUS_G_1036	MAG		This study	IT02_mOTUs		Class_04	Demuto	Demuto_05	Yes	44	375760	46.02	8653	93.81	7.22	86.6	370	368	335502	89.2862	34	9.23913	7	2	marine metagenome, seawater metagenome	marine	Marine	MCMU21_1	SAMN18057472	https://www.ncbi.nlm.nih.gov/biosample/SAMN18057472/	7972	0	0	14	14	3.80435	0	0	0	1	37.2578	0	0	6	2	106	28.8043	full
	MIRUS_G_1038	MAG		This study	IT02_mOTUs		Class_04	Demuto	Demuto_05	Yes	59	449330	37.71	8607	88.66	7.22	81.44	501	496	405114	90.1596	13	2.62097	13	1	marine metagenome, seawater metagenome	marine	Marine	KRUG19_2	SAMN08778199	https://www.ncbi.nlm.nih.gov/biosample/SAMN08778199/	17648	2	2	4	4	0.806452	0	0	0	0	8.90214	0	0	0	0	160	32.2581	full
	MIRUS_G_1047	MAG		This study	IT02_mOTUs		Class_04	Demuto	Demuto_05	Yes	53	375538	43.37	8448	79.38	4.12	75.26	433	422	327489	87.2053	19	4.50237	8		marine metagenome, seawater metagenome	marine	Marine	ZHAN22_5	SAMN24541594	https://www.ncbi.nlm.nih.gov/biosample/SAMN24541594/	11135	0	0	9	8	1.89573	0	0	0	0	23.9656	0	0	1	0	129	30.5687	not_found
	MIRUS_G_1048	MAG		This study	IT02_mOTUs		Class_04	Demuto	Demuto_05	Yes	40	306350	38.16	8434	88.66	10.31	78.35	344	334	265122	86.5422	8	2.39521	7	2	marine metagenome, seawater metagenome	marine	Marine	KRUG19_2	SAMN08776908	https://www.ncbi.nlm.nih.gov/biosample/SAMN08776908/	2272	0	0	7	5	1.49701	0	0	0	0	22.8497	0	0	0	0	90	26.9461	full
	MIRUS_G_1050	MAG		This study	IT02_mOTUs		Class_04	Demuto	Demuto_05	Yes	54	390095	41.94	8420	91.75	6.19	85.57	397	396	351462	90.0965	15	3.78788	12	1	marine metagenome, seawater metagenome	marine	Marine	TARA	SAMEA4397903	https://www.ncbi.nlm.nih.gov/biosample/SAMEA4397903/	57486	4	3	8	8	2.0202	0	0	0	0	20.5078	0	0	0	0	108	27.2727	full
	MIRUS_G_1079	MAG		This study	IT02_mOTUs		Class_04	Demuto	Demuto_05	Yes	36	242015	49.56	7855	75.26	4.12	71.13	272	262	221898	91.6877	10	3.81679	7		marine metagenome, seawater metagenome	marine	Marine	TARA	SAMEA6037901	https://www.ncbi.nlm.nih.gov/biosample/SAMEA6037901/	192	0	0	14	13	4.96183	0	0	0	0	57.8477	0	0	1	0	71	27.0992	full
	MIRUS_G_1097	MAG		This study	IT02_mOTUs		Class_04	Demuto	Demuto_05	Yes	47	335698	33.91	7713	88.66	6.19	82.47	354	345	304323	90.6538	12	3.47826	9	4	marine metagenome, seawater metagenome	marine	Marine	GALA18_1	SAMEA4699796	https://www.ncbi.nlm.nih.gov/biosample/SAMEA4699796/	774	0	0	4	3	0.869565	0	0	0	0	11.9155	1	25	4	2	99	28.6957	full
	MIRUS_G_1098	MAG		This study	IT02_mOTUs		Class_04	Demuto	Demuto_05	Yes	50	307026	43.96	7673	80.41	7.22	73.2	337	326	282666	92.0658	10	3.06748	2		marine metagenome, seawater metagenome	marine	Marine	BPAM22_1	SAMN07482690	https://www.ncbi.nlm.nih.gov/biosample/SAMN07482690/	3574	0	0	10	10	3.06748	0	0	0	0	32.5705	0	0	0	0	68	20.8589	full
	MIRUS_G_1105	MAG		This study	IT02_mOTUs		Class_04	Demuto	Demuto_05	Yes	75	481430	39.93	7541	95.88	11.34	84.54	496	491	421401	87.5311	18	3.66599	10	2	marine metagenome, seawater metagenome	marine	Marine	MCMU21_1	SAMN18057472	https://www.ncbi.nlm.nih.gov/biosample/SAMN18057472/	26034	8	5	6	5	1.01833	0	0	0	0	12.4629	1	16.6667	1	0	157	31.9756	full
	MIRUS_G_1106	MAG		This study	IT02_mOTUs		Class_04	Demuto	Demuto_05	Yes	54	334365	45.77	7557	91.75	23.71	68.04	354	355	285690	85.4426	16	4.50704	7	1	marine metagenome, seawater metagenome	marine	Marine	BOWM19_1	SAMEA4005037	https://www.ncbi.nlm.nih.gov/biosample/SAMEA4005037/	48965	4	1	8	8	2.25352	0	0	0	1	23.9259	0	0	1	1	94	26.4789	full
	MIRUS_G_1125	MAG		This study	IT02_mOTUs		Class_04	Demuto	Demuto_05	Yes	43	271075	46.94	7236	82.47	8.25	74.23	286	292	250674	92.474	24	8.21918	13		marine metagenome, seawater metagenome	marine	Marine	TARA	SAMEA5996878		3872	0	0	8	8	2.73973	0	0	0	0	29.5121	0	0	0	0	98	33.5616	not_found
	MIRUS_G_1138	MAG		This study	IT02_mOTUs		Class_04	Demuto	Demuto_05	Yes	58	352317	41.93	7083	92.78	3.09	89.69	381	365	312357	88.6579	6	1.64384	9		marine metagenome, seawater metagenome	marine	Marine	KRUG19_2	SAMN08776908	https://www.ncbi.nlm.nih.gov/biosample/SAMN08776908/	13903	5	3	15	14	3.83562	0	0	0	0	42.5753	1	6.66667	3	0	98	26.8493	full
	MIRUS_G_1148	MAG		This study	IT02_mOTUs		Class_04	Demuto	Demuto_05	Yes	40	227733	51.12	6889	80.41	5.15	75.26	281	278	207279	91.0184	13	4.67626	17	1	marine metagenome, seawater metagenome	marine	Marine	TARA	SAMEA2621854	https://www.ncbi.nlm.nih.gov/biosample/SAMEA2621854/	18012	0	0	14	14	5.03597	0	0	0	1	61.4755	0	0	2	1	82	29.4964	full
	MIRUS_G_1155	MAG		This study	IT02_mOTUs		Class_04	Demuto	Demuto_05	Yes	44	264374	46.06	6762	82.47	11.34	71.13	291	296	242145	91.5918	15	5.06757	7		marine metagenome, seawater metagenome	marine	Marine	BPAM22_1	SAMN07482690	https://www.ncbi.nlm.nih.gov/biosample/SAMN07482690/	630	0	0	14	13	4.39189	0	0	0	0	52.9553	1	7.14286	0	0	102	34.4595	not_found
	MIRUS_G_1169	MAG		This study	IT02_mOTUs		Class_04	Demuto	Demuto_05	Yes	68	383118	42.38	6636	74.23	1.03	73.2	342	340	352494	92.0066	11	3.23529	17	1	marine metagenome, seawater metagenome	marine	Marine	BPAM22_1	SAMN07483467	https://www.ncbi.nlm.nih.gov/biosample/SAMN07483467/	1931	0	0	7	7	2.05882	0	0	0	0	18.2711	0	0	1	0	124	36.4706	not_found
	MIRUS_G_1177	MAG		This study	IT02_mOTUs		Class_04	Demuto	Demuto_05	Yes	48	268611	32.94	6432	77.32	7.22	70.1	313	306	247839	92.2669	17	5.55556	6		marine metagenome, seawater metagenome	marine	Marine	HARO18_2	SAMN05992380	https://www.ncbi.nlm.nih.gov/biosample/SAMN05992380/	5022	0	0	4	4	1.30719	0	0	0	1	14.8914	0	0	1	1	73	23.8562	full
	MIRUS_G_1181	MAG		This study	IT02_mOTUs		Class_04	Demuto	Demuto_05	Yes	42	242965	41.23	6387	52.58	2.06	50.52	264	260	216237	88.9992	10	3.84615	7	1	marine metagenome, seawater metagenome	marine	Marine	PRIE21_1	SAMEA7670919	https://www.ncbi.nlm.nih.gov/biosample/SAMEA7670919/	27570	6	3	13	11	4.23077	0	0	0	0	53.5056	0	0	2	0	87	33.4615	full
	MIRUS_G_1185	MAG		This study	IT02_mOTUs		Class_04	Demuto	Demuto_05	Yes	37	205293	32.54	6334	57.73	2.06	55.67	238	234	186471	90.8316	7	2.99145	2	1	marine metagenome, seawater metagenome	marine	Marine	TARA	SAMEA6052246	https://www.ncbi.nlm.nih.gov/biosample/SAMEA6052246/	695	0	0	8	7	2.99145	0	0	0	0	38.9687	0	0	3	1	52	22.2222	full
	MIRUS_G_1196	MAG		This study	IT02_mOTUs		Class_04	Demuto	Demuto_05	Yes	50	287960	43.39	6215	77.32	5.15	72.16	347	346	250785	87.0902	16	4.62428	9	1	estuary metagenome	marine	Marine	KOPF15_1	SAMEA7392451	https://www.ncbi.nlm.nih.gov/biosample/SAMEA7392451/	6444	1	0	9	9	2.60116	0	0	0	1	31.2543	0	0	1	1	94	27.1676	full
	MIRUS_G_1209	MAG		This study	IT02_mOTUs		Class_04	Demuto	Demuto_05	Yes	51	250707	38.58	6071	71.13	7.22	63.92	273	274	214248	85.4575	6	2.18978	8	2	marine metagenome, seawater metagenome	marine	Marine	TARA	SAMEA4398249	https://www.ncbi.nlm.nih.gov/biosample/SAMEA4398249/	95937	31	20	8	4	1.45985	0	0	0	0	31.9098	5	62.5	1	0	72	26.2774	full
	MIRUS_G_1218	MAG		This study	IT02_mOTUs		Class_04	Demuto	Demuto_05	Yes	62	314766	37.51	5929	73.2	5.15	68.04	313	305	296007	94.0403	11	3.60656	2	1	marine metagenome, seawater metagenome	marine	Marine	BILL18_1	SAMN07137095	https://www.ncbi.nlm.nih.gov/biosample/SAMN07137095/	8369	0	0	4	4	1.31148	0	0	0	0	12.7079	0	0	0	0	64	20.9836	full
	MIRUS_G_1221	MAG		This study	IT02_mOTUs		Class_04	Demuto	Demuto_05	Yes	65	337264	38.08	5849	81.44	6.19	75.26	378	366	299331	88.7527	11	3.00546	8	3	marine metagenome, seawater metagenome	marine	Marine	TARA	SAMEA2621487	https://www.ncbi.nlm.nih.gov/biosample/SAMEA2621487/	30710	4	1	6	5	1.36612	0	0	0	0	17.7902	0	0	0	0	108	29.5082	not_found
	MIRUS_G_1225	MAG		This study	IT02_mOTUs		Class_04	Demuto	Demuto_05	Yes	34	182350	37.94	5803	61.86	2.06	59.79	206	205	153480	84.1678	0	0	9	2	marine metagenome, seawater metagenome	marine	Marine	TARA	SAMEA4398247	https://www.ncbi.nlm.nih.gov/biosample/SAMEA4398247/	40719	3	0	2	2	0.97561	0	0	0	0	10.9679	0	0	0	0	48	23.4146	not_found
	MIRUS_G_1229	MAG		This study	IT02_mOTUs		Class_04	Demuto	Demuto_05	Yes	61	317118	38.43	6029	72.16	13.4	58.76	354	346	271935	85.752	19	5.49133	5	2	marine metagenome, seawater metagenome	marine	Marine	KOPF15_1	SAMEA7422988	https://www.ncbi.nlm.nih.gov/biosample/SAMEA7422988/	2415	1	0	6	6	1.7341	0	0	0	1	18.9204	0	0	2	1	103	29.7688	full
	MIRUS_G_1232	MAG		This study	IT02_mOTUs		Class_04	Demuto	Demuto_05	Yes	34	196547	44	5721	58.76	3.09	55.67	255	244	177807	90.4654	22	9.01639	5		marine metagenome, seawater metagenome	marine	Marine	TARA	SAMEA6004635	https://www.ncbi.nlm.nih.gov/biosample/SAMEA6004635/	547	0	0	3	3	1.22951	0	0	0	0	15.2635	0	0	0	0	71	29.0984	full
	MIRUS_G_1238	MAG		This study	IT02_mOTUs		Class_04	Demuto	Demuto_05	Yes	78	400457	37.62	5581	83.51	13.4	70.1	433	427	354726	88.5803	16	3.74707	9	2	marine metagenome, seawater metagenome	marine	Marine	TARA	SAMEA4396496	https://www.ncbi.nlm.nih.gov/biosample/SAMEA4396496/	383854	11	5	5	4	0.936768	0	0	0	0	12.4857	0	0	1	0	128	29.9766	full
	MIRUS_G_1239	MAG		This study	IT02_mOTUs		Class_04	Demuto	Demuto_05	Yes	46	238997	32.12	5655	75.26	5.15	70.1	260	255	223089	93.3438	32	12.549	1		marine metagenome, seawater metagenome	marine	Marine	TARA	SAMEA2621132	https://www.ncbi.nlm.nih.gov/biosample/SAMEA2621132/	3848	1	1	1	1	0.392157	0	0	0	0	4.18415	0	0	0	0	57	22.3529	full
	MIRUS_G_1252	MAG		This study	IT02_mOTUs		Class_04	Demuto	Demuto_05	Yes	49	268195	32.46	5555	71.13	4.12	67.01	302	289	239940	89.4648	3	1.03806	8		marine metagenome, seawater metagenome	marine	Marine	TARA	SAMEA6019342	https://www.ncbi.nlm.nih.gov/biosample/SAMEA6019342/	1700	0	0	6	6	2.07612	0	0	0	1	22.3718	1	16.6667	1	1	67	23.1834	full
	MIRUS_G_1253	MAG		This study	IT02_mOTUs		Class_04	Demuto	Demuto_05	Yes	50	262322	45.64	5553	78.35	7.22	71.13	286	275	242022	92.2614	7	2.54545	7	1	marine metagenome, seawater metagenome	marine	Marine	SIER19_1	SAMEA4692736	https://www.ncbi.nlm.nih.gov/biosample/SAMEA4692736/	1137	0	0	9	9	3.27273	0	0	0	0	34.309	0	0	0	0	70	25.4545	full
	MIRUS_G_1274	MAG		This study	IT02_mOTUs		Class_04	Demuto	Demuto_05	Yes	44	213017	32.29	5236	67.01	6.19	60.82	253	247	196125	92.0701	6	2.42915	4	1	marine metagenome, seawater metagenome	marine	Marine	TARA	SAMEA6043294	https://www.ncbi.nlm.nih.gov/biosample/SAMEA6043294/	561	0	0	2	2	0.809717	0	0	0	0	9.38892	0	0	0	0	49	19.8381	full
	MIRUS_G_1287	MAG		This study	IT02_mOTUs		Class_04	Demuto	Demuto_05	Yes	65	327102	41.28	5078	80.41	7.22	73.2	398	390	290868	88.9227	9	2.30769	19	2	marine metagenome, seawater metagenome	marine	Marine	KOPF15_1	SAMEA7422958	https://www.ncbi.nlm.nih.gov/biosample/SAMEA7422958/	2997	0	0	8	8	2.05128	0	0	0	0	24.4572	1	12.5	0	0	115	29.4872	full
	MIRUS_G_1303	MAG		This study	IT02_mOTUs		Class_04	Demuto	Demuto_05	Yes	65	301966	39.62	4847	78.35	12.37	65.98	370	366	256773	85.0337	13	3.55191	6	1	marine metagenome, seawater metagenome	marine	Marine	MCMU21_1	SAMN18057473	https://www.ncbi.nlm.nih.gov/biosample/SAMN18057473/	14921	2	1	7	6	1.63934	0	0	0	1	23.1814	0	0	2	1	107	29.235	full
	MIRUS_G_1310	MAG		This study	IT02_mOTUs		Class_04	Demuto	Demuto_05	Yes	52	248323	39.72	4791	63.92	4.12	59.79	251	250	226020	91.0186	5	2	6		marine metagenome, seawater metagenome	marine	Marine	CAST23_1	SAMN19118248	https://www.ncbi.nlm.nih.gov/biosample/SAMN19118248/	8875	0	0	2	2	0.8	0	0	0	0	8.05403	0	0	0	0	60	24	not_found
	MIRUS_G_1319	MAG		This study	IT02_mOTUs		Class_04	Demuto	Demuto_05	Yes	70	309616	42.01	4654	78.35	7.22	71.13	365	363	271815	87.791	9	2.47934	9	1	marine metagenome, seawater metagenome	marine	Marine	PRIE21_1	SAMEA7670913	https://www.ncbi.nlm.nih.gov/biosample/SAMEA7670913/	8815	0	0	7	7	1.92837	0	0	0	0	22.6087	0	0	0	0	93	25.6198	full
	MIRUS_G_1330	MAG		This study	IT02_mOTUs		Class_04	Demuto	Demuto_05	Yes	51	223831	52.27	4498	67.01	4.12	62.89	265	263	205764	91.9283	7	2.6616	12		marine metagenome, seawater metagenome	marine	Marine	BPAM22_1	SAMN08953052	https://www.ncbi.nlm.nih.gov/biosample/SAMN08953052/	362	0	0	8	8	3.04183	0	0	0	0	35.7413	0	0	1	0	74	28.1369	not_found
	MIRUS_G_0069	MAG		This study	IT02_mOTUs		Class_04	Demuto	Demuto_06	Yes	2	219950	53.94	141019				235	222	202278	91.9654	101	45.4955	3	4	marine metagenome, seawater metagenome	marine	Marine	BPAM22_1	SAMN07482704	https://www.ncbi.nlm.nih.gov/biosample/SAMN07482704/	623	0	0	27	19	8.55856	0	0	0	1	122.755	0	0	4	1	60	27.027	not_found
	MIRUS_G_0559	MAG		This study	IT02_mOTUs		Class_04	Demuto	Demuto_06	Yes	11	227696	43	22641				207	199	194670	85.4956	18	9.04523	3	1	marine metagenome, seawater metagenome	marine	Marine	SUNY21_1	SAMEA6942735	https://www.ncbi.nlm.nih.gov/biosample/SAMEA6942735/	2588	0	0	5	4	2.01005	0	0	0	0	21.9591	0	0	0	0	57	28.6432	full
	MIRUS_G_0023	MAG		This study	IT02_mOTUs		Class_04	Demuto	Demuto_07	Yes	3	281106	40.19	241774	95.79	4.21	91.58	232	237	231714	82.4294	11	4.64135	1		marine metagenome, seawater metagenome	marine	Marine	KOPF15_1	SAMEA7422951	https://www.ncbi.nlm.nih.gov/biosample/SAMEA7422951/	1291	0	0	9	9	3.79747	0	0	0	0	32.0164	1	11.1111	1	0	50	21.097	trans-spliced
	MIRUS_G_0053	MAG		This study	IT02_mOTUs		Class_04	Demuto	Demuto_07	Yes	4	306608	34.56	159617	94.74	4.21	90.53	223	212	287127	93.6463	29	13.6792	4		marine metagenome, seawater metagenome	marine	Marine	SANC23_1	SAMEA110646480	https://www.ncbi.nlm.nih.gov/biosample/SAMEA110646480/	2569	0	0	2	1	0.471698	0	0	0	0	6.52299	2	100	1	1	42	19.8113	full
	MIRUS_G_0096	MAG		This study	IT02_mOTUs		Class_04	Demuto	Demuto_07	Yes	10	220745	52.97	121426	94.74	7.37	87.37	224	224	201276	91.1803	4	1.78571	4		marine metagenome, seawater metagenome	marine	Marine	TARA	SAMEA2622219	https://www.ncbi.nlm.nih.gov/biosample/SAMEA2622219/	11543	0	0	16	13	5.80357	0	0	0	0	72.4818	2	12.5	1	0	46	20.5357	trans-spliced
	MIRUS_G_0135	MAG		This study	IT02_mOTUs		Class_04	Demuto	Demuto_07	Yes	3	237625	51.58	91805	93.68	2.11	91.58	210	239	229143	96.4305	36	15.0628	4	1	marine metagenome, seawater metagenome	marine	Marine	SONG20_1	SAMN08290289	https://www.ncbi.nlm.nih.gov/biosample/SAMN08290289/	3658	0	0	21	18	7.53138	0	0	0	0	88.3745	3	14.2857	1	0	37	15.4812	trans-spliced
	MIRUS_G_0254	MAG		This study	IT02_mOTUs		Class_04	Demuto	Demuto_07	Yes	8	266032	41.56	49320	90.53	1.05	89.47	217	201	241665	90.8406	12	5.97015	1		marine metagenome, seawater metagenome	marine	Marine	TARA	SAMEA6011716	https://www.ncbi.nlm.nih.gov/biosample/SAMEA6011716/	347	0	0	6	4	1.99005	0	0	0	0	22.5537	0	0	2	1	39	19.403	not_found
	MIRUS_G_0255	MAG		This study	IT02_mOTUs		Class_04	Demuto	Demuto_07	Yes	8	217299	48.8	49293	89.47	5.26	84.21	225	215	188949	86.9535	40	18.6047	4	2	marine metagenome, seawater metagenome	marine	Marine	KRUG19_1	SAMN03173242	https://www.ncbi.nlm.nih.gov/biosample/SAMN03173242/	3088	9	3	44	16	7.44186	0	0	0	0	202.486	28	63.6364	1	0	45	20.9302	trans-spliced
	MIRUS_G_0330	MAG		This study	IT02_mOTUs		Class_04	Demuto	Demuto_07	Yes	14	243062	36.52	38664	87.37	6.32	81.05	244	227	215427	88.6305	27	11.8943	3		marine metagenome, seawater metagenome	marine	Marine	TARA	SAMEA2622228	https://www.ncbi.nlm.nih.gov/biosample/SAMEA2622228/	150933	17	15	32	10	4.40529	0	0	0	0	131.654	18	56.25	0	0	40	17.6211	full
	MIRUS_G_0414	MAG		This study	IT02_mOTUs		Class_04	Demuto	Demuto_07	Yes	13	280862	51	30916	93.68	7.37	86.32	250	250	254631	90.6605	20	8	6	1	marine metagenome, seawater metagenome	marine	Marine	SUTE22_1	SAMN10231910	https://www.ncbi.nlm.nih.gov/biosample/SAMN10231910/	3670	0	0	14	13	5.2	0	0	0	0	49.8465	0	0	1	1	50	20	trans-spliced
	MIRUS_G_0420	MAG		This study	IT02_mOTUs		Class_04	Demuto	Demuto_07	Yes	13	239413	39.04	30093	92.63	2.11	90.53	241	226	211890	88.504	7	3.09735	3		marine metagenome, seawater metagenome	marine	Marine	TARA	SAMEA2623116	https://www.ncbi.nlm.nih.gov/biosample/SAMEA2623116/	34843	12	11	29	11	4.86726	0	0	0	0	121.13	18	62.069	0	0	50	22.1239	full
	MIRUS_G_0428	MAG		This study	IT02_mOTUs		Class_04	Demuto	Demuto_07	Yes	8	223624	53.22	29607	83.16	6.32	76.84	205	188	197505	88.3201	16	8.51064	3		marine metagenome, seawater metagenome	marine	Marine	TARA	SAMEA2621216	https://www.ncbi.nlm.nih.gov/biosample/SAMEA2621216/	337	2	1	38	19	10.1064	0	0	0	0	169.928	13	34.2105	5	0	31	16.4894	trans-spliced
	MIRUS_G_0470	MAG		This study	IT02_mOTUs		Class_04	Demuto	Demuto_07	Yes	15	273914	39.9	26744	94.74	1.05	93.68	268	252	244500	89.2616	8	3.1746	5	1	marine metagenome, seawater metagenome	marine	Marine	TARA	SAMEA2620959	https://www.ncbi.nlm.nih.gov/biosample/SAMEA2620959/	12155	15	13	33	15	5.95238	0	0	0	0	120.476	14	42.4242	0	0	51	20.2381	unknown
	MIRUS_G_0487	MAG		This study	IT02_mOTUs		Class_04	Demuto	Demuto_07	Yes	9	218967	52.46	25876	91.58	5.26	86.32	222	217	196374	89.682	4	1.84332	3	1	marine metagenome, seawater metagenome	marine	Marine	HAWL17_1	SAMN05224518	https://www.ncbi.nlm.nih.gov/biosample/SAMN05224518/	20940	3	0	18	14	6.45161	0	0	0	1	82.2042	0	0	2	1	43	19.8157	trans-spliced
	MIRUS_G_0499	MAG		This study	IT02_mOTUs		Class_04	Demuto	Demuto_07	Yes	13	284482	33.59	25130	91.58	5.26	86.32	254	239	252378	88.7149	26	10.8787	5	4	marine metagenome, seawater metagenome	marine	Marine	TARA	SAMEA2591115	https://www.ncbi.nlm.nih.gov/biosample/SAMEA2591115/	2155	0	0	20	8	3.34728	0	0	0	0	70.3032	8	40	0	0	42	17.5732	full
	MIRUS_G_0570	MAG		This study	IT02_mOTUs		Class_04	Demuto	Demuto_07	Yes	14	203269	39.5	22108	78.95	0	78.95	212	204	179334	88.225	4	1.96078	2		marine metagenome, seawater metagenome	marine	Marine	SANC23_1	SAMEA110646479	https://www.ncbi.nlm.nih.gov/biosample/SAMEA110646479/	5444	4	2	15	6	2.94118	0	0	0	0	73.7938	12	80	0	0	40	19.6078	full
	MIRUS_G_0743	MAG		This study	IT02_mOTUs		Class_04	Demuto	Demuto_07	Yes	19	212889	52.69	15150	88.42	3.16	85.26	213	211	194058	91.1545	14	6.63507	2		marine metagenome, seawater metagenome	marine	Marine	BPAM22_1	SAMN07483312	https://www.ncbi.nlm.nih.gov/biosample/SAMN07483312/	8756	1	1	14	10	4.73934	0	0	0	0	65.762	0	0	0	0	36	17.0616	trans-spliced
	MIRUS_G_0746	MAG		This study	IT02_mOTUs		Class_04	Demuto	Demuto_07	Yes	25	256068	39.93	15129	90.53	13.68	76.84	260	246	228915	89.3962	20	8.13008	1		marine metagenome, seawater metagenome	marine	Marine	BPAM22_1	SAMN08953287	https://www.ncbi.nlm.nih.gov/biosample/SAMN08953287/	837	3	0	37	15	6.09756	0	0	0	0	144.493	24	64.8649	1	0	48	19.5122	full
	MIRUS_G_0877	MAG		This study	IT02_mOTUs		Class_04	Demuto	Demuto_07	Yes	27	244509	39.97	11902	89.47	8.42	81.05	256	244	218082	89.1918	10	4.09836	4	1	marine metagenome, seawater metagenome	marine	Marine	BPAM22_1	SAMN07452617	https://www.ncbi.nlm.nih.gov/biosample/SAMN07452617/	8708	8	5	24	10	4.09836	0	0	0	0	98.1559	10	41.6667	0	0	47	19.2623	full
	MIRUS_G_1004	MAG		This study	IT02_mOTUs		Class_04	Demuto	Demuto_07	Yes	35	212907	33.06	9313	78.95	6.32	72.63	194	184	191025	89.7223	6	3.26087	1		marine metagenome, seawater metagenome	marine	Marine	TARA	SAMEA2619419	https://www.ncbi.nlm.nih.gov/biosample/SAMEA2619419/	11830	1	0	0	0	0	0	0	0	0	0	0	0	2	2	34	18.4783	unknown
	MIRUS_G_1015	MAG		This study	IT02_mOTUs		Class_04	Demuto	Demuto_07	Yes	29	205274	39.64	9086	90.53	5.26	85.26	225	208	176481	85.9734	10	4.80769	2		marine metagenome, seawater metagenome	marine	Marine	BPAM22_1	SAMN08953286	https://www.ncbi.nlm.nih.gov/biosample/SAMN08953286/	7157	7	6	27	9	4.32692	0	0	0	1	131.532	17	62.963	1	1	28	13.4615	trans-spliced
	MIRUS_G_1039	MAG		This study	IT02_mOTUs		Class_04	Demuto	Demuto_07	Yes	31	248765	38.97	8606	86.32	7.37	78.95	217	209	220530	88.6499	13	6.2201	2		marine metagenome, seawater metagenome	marine	Marine	TARA	SAMEA2623601	https://www.ncbi.nlm.nih.gov/biosample/SAMEA2623601/	3518	1	0	11	4	1.91388	0	0	0	0	44.2184	8	72.7273	0	0	37	17.7033	full
	MIRUS_G_1272	MAG		This study	IT02_mOTUs		Class_04	Demuto	Demuto_07	Yes	57	339306	32.89	7662	89.47	7.37	82.11	361	311	296373	87.3468	57	18.328	9	3	marine metagenome, seawater metagenome	marine	Marine	TARA	SAMEA2622230	https://www.ncbi.nlm.nih.gov/biosample/SAMEA2622230/	83923	5	2	12	7	2.2508	0	0	0	1	35.3663	0	0	3	1	68	21.865	not_found
	MIRUS_G_1282	MAG		This study	IT02_mOTUs		Class_04	Demuto	Demuto_07	Yes	40	186276	38.81	5161	76.84	9.47	67.37	171	167	165573	88.8858	11	6.58683	3	1	marine metagenome, seawater metagenome	marine	Marine	GLAS20_1	SAMN13567160	https://www.ncbi.nlm.nih.gov/biosample/SAMN13567160/	3137	5	4	15	9	5.38922	0	0	0	0	80.5257	7	46.6667	0	0	34	20.3593	full
	MIRUS_G_0132	MAG		This study	IT02_mOTUs		Class_04	Demuto	Demuto_08	Yes	2	183619	46.64	96687				168	160	163854	89.2359	68	42.5	3		marine metagenome, seawater metagenome	marine	Marine	TARA	SAMEA2622097	https://www.ncbi.nlm.nih.gov/biosample/SAMEA2622097/	51	0	0	7	5	3.125	0	0	0	0	38.1224	0	0	2	0	40	25	full
	MIRUS_G_0412	MAG		This study	IT02_mOTUs		Class_04	Demuto	Demuto_08	Yes	3	113117	60.15	106840				86	82	103098	91.1428	4	4.87805	0		marine metagenome, seawater metagenome	marine	Marine	SOLA22_1	SAMEA7060525	https://www.ncbi.nlm.nih.gov/biosample/SAMEA7060525/	5943	1	0	4	3	3.65854	0	0	0	0	35.3616	0	0	0	0	17	20.7317	full
	MIRUS_G_1337	MAG		This study	IT02_mOTUs		Class_04	Demuto	Demuto_08	Yes	17	67284	48.57	4454				74	71	62529	92.9329	16	22.5352	0		marine metagenome, seawater metagenome	marine	Marine	BPAM22_1	SAMN07483130	https://www.ncbi.nlm.nih.gov/biosample/SAMN07483130/	2214	0	0	2	2	2.8169	0	0	0	0	29.7247	0	0	0	0	14	19.7183	not_found
	MIRUS_G_0272	MAG		This study	IT02_mOTUs		Class_04	Demuto	Demuto_09	Yes	9	220794	53.67	46265	91.67	0	91.67	194	180	197964	89.66	14	7.77778	4	3	marine metagenome, seawater metagenome	marine	Marine	KIMD21_1	SAMN19716613	https://www.ncbi.nlm.nih.gov/biosample/SAMN19716613/	530	1	0	19	7	3.88889	0	0	0	0	86.0531	16	84.2105	0	0	39	21.6667	full
	MIRUS_G_0337	MAG		This study	IT02_mOTUs		Class_04	Demuto	Demuto_09	Yes	9	224890	53	37474	94.05	0	94.05	185	189	209643	93.2202	29	15.3439	2		marine metagenome, seawater metagenome	marine	Marine	BPAM22_1	SAMN07482718	https://www.ncbi.nlm.nih.gov/biosample/SAMN07482718/	3058	8	2	31	11	5.82011	0	0	0	0	137.845	20	64.5161	1	0	40	21.164	full
	MIRUS_G_0359	MAG		This study	IT02_mOTUs		Class_04	Demuto	Demuto_09	Yes	13	243873	62.42	36312	98.81	0	98.81	218	205	206118	84.5186	55	26.8293	2		marine metagenome, seawater metagenome	marine	Marine	TARA	SAMEA6052246	https://www.ncbi.nlm.nih.gov/biosample/SAMEA6052246/	1581	1	0	46	17	8.29268	0	0	0	6	188.623	17	36.9565	10	9	42	20.4878	full
	MIRUS_G_0491	MAG		This study	IT02_mOTUs		Class_04	Demuto	Demuto_09	Yes	14	251190	52.33	25454	90.48	0	90.48	171	168	227550	90.5888	26	15.4762	2		marine metagenome, seawater metagenome	marine	Marine	KRUG19_1	SAMN06266113	https://www.ncbi.nlm.nih.gov/biosample/SAMN06266113/	13545	21	16	37	12	7.14286	0	0	0	0	147.299	24	64.8649	1	0	36	21.4286	full
	MIRUS_G_0501	MAG		This study	IT02_mOTUs		Class_04	Demuto	Demuto_09	Yes	14	237410	54.77	25089	95.24	2.38	92.86	191	190	206013	86.7752	54	28.4211	1	1	marine metagenome, seawater metagenome	marine	Marine	SCHU20_1	SAMEA5756316	https://www.ncbi.nlm.nih.gov/biosample/SAMEA5756316/	1047	0	0	49	18	9.47368	0	0	0	0	206.394	35	71.4286	1	0	38	20	full
	MIRUS_G_0512	MAG		This study	IT02_mOTUs		Class_04	Demuto	Demuto_09	Yes	15	208425	64.55	24632	91.67	4.76	86.9	183	170	177027	84.9356	35	20.5882	0		marine metagenome, seawater metagenome	marine	Marine	BATS20_1	SAMN10388044	https://www.ncbi.nlm.nih.gov/biosample/SAMN10388044/	14166	24	18	52	21	12.3529	0	0	0	3	249.49	27	51.9231	6	4	35	20.5882	full
	MIRUS_G_0603	MAG		This study	IT02_mOTUs		Class_04	Demuto	Demuto_09	Yes	16	212665	56.18	20586	84.52	0	84.52	169	155	163062	76.6755	10	6.45161	0		marine metagenome, seawater metagenome	marine	Marine	SOLA22_1	SAMEA7060523	https://www.ncbi.nlm.nih.gov/biosample/SAMEA7060523/	987	3	0	38	10	6.45161	0	0	0	5	178.685	27	71.0526	11	10	39	25.1613	full
	MIRUS_G_0699	MAG		This study	IT02_mOTUs		Class_04	Demuto	Demuto_09	Yes	21	241336	54.8	16578	94.05	0	94.05	201	207	219066	90.7722	25	12.0773	3		marine metagenome, seawater metagenome	marine	Marine	BPAM22_1	SAMN07483336	https://www.ncbi.nlm.nih.gov/biosample/SAMN07483336/	7880	8	5	23	16	7.72947	0	1	0	0	95.3028	7	30.4348	2	1	42	20.2899	full
	MIRUS_G_0819	MAG		This study	IT02_mOTUs		Class_04	Demuto	Demuto_09	Yes	22	204574	51.56	13228	89.29	7.14	82.14	188	184	177210	86.6239	23	12.5	3	2	marine metagenome, seawater metagenome	marine	Marine	TARA	SAMEA6039657	https://www.ncbi.nlm.nih.gov/biosample/SAMEA6039657/	727	3	0	26	11	5.97826	0	0	0	1	127.093	16	61.5385	1	1	46	25	full
	MIRUS_G_0998	MAG		This study	IT02_mOTUs		Class_04	Demuto	Demuto_09	Yes	31	228101	56.22	9627	96.43	2.38	94.05	198	189	181362	79.5095	12	6.34921	1		marine metagenome, seawater metagenome	marine	Marine	KRUG19_1	SAMN06267311	https://www.ncbi.nlm.nih.gov/biosample/SAMN06267311/	1058	1	0	34	10	5.29101	0	0	0	2	149.057	26	76.4706	5	4	40	21.164	full
	MIRUS_G_1049	MAG		This study	IT02_mOTUs		Class_04	Demuto	Demuto_09	Yes	25	231261	55.86	13431	92.86	7.14	85.71	223	212	208326	90.0826	44	20.7547	4	4	marine metagenome, seawater metagenome	marine	Marine	TARA	SAMEA2620084	https://www.ncbi.nlm.nih.gov/biosample/SAMEA2620084/	92043	21	18	24	13	6.13208	0	0	0	0	103.779	9	37.5	2	1	43	20.283	full
	MIRUS_G_0434	MAG		This study	IT02_mOTUs		Class_04	Demuto	Demuto_10	Yes	14	271657	49.55	29121				183	171	245862	90.5046	93	54.386	1		marine metagenome, seawater metagenome	marine	Marine	SIER19_1	SAMEA4692677	https://www.ncbi.nlm.nih.gov/biosample/SAMEA4692677/	835	0	0	2	1	0.584795	0	0	0	0	7.36223	2	100	1	0	17	9.94152	trans-spliced
	MIRUS_G_0676	MAG		This study	IT02_mOTUs		Class_04	Demuto	Demuto_10	Yes	18	280238	45.91	17611				215	206	250581	89.4172	118	57.2816	1		marine metagenome, seawater metagenome	marine	Marine	TARA	SAMEA2623226	https://www.ncbi.nlm.nih.gov/biosample/SAMEA2623226/	720888	63	37	30	15	7.28155	0	0	0	0	107.052	4	13.3333	0	0	19	9.2233	trans-spliced
	MIRUS_G_0730	MAG		This study	IT02_mOTUs		Class_04	Demuto	Demuto_10	Yes	13	173915	52.4	15433				143	126	149622	86.0317	37	29.3651	0		marine metagenome, seawater metagenome	marine	Marine	TARA	SAMEA2623135	https://www.ncbi.nlm.nih.gov/biosample/SAMEA2623135/	69010	13	8	30	14	11.1111	0	0	0	0	172.498	14	46.6667	3	0	19	15.0794	full
	MIRUS_G_0859	MAG		This study	IT02_mOTUs		Class_04	Demuto	Demuto_10	Yes	23	216927	54.45	16510				217	185	184059	84.8484	86	46.4865	1	1	marine metagenome, seawater metagenome	marine	Marine	HEVR20_1	SAMEA6263976	https://www.ncbi.nlm.nih.gov/biosample/SAMEA6263976/	18309	22	11	71	25	13.5135	0	0	0	0	327.299	22	30.9859	3	0	20	10.8108	full
	MIRUS_G_1291	MAG		This study	IT02_mOTUs		Class_04	Demuto	Demuto_10	Yes	73	337803	50.36	4993				202	191	310266	91.8482	43	22.5131	0		marine metagenome, seawater metagenome	marine	Marine	SOLA22_1	SAMEA7060527	https://www.ncbi.nlm.nih.gov/biosample/SAMEA7060527/	7146	0	0	21	14	7.32984	0	0	0	0	62.1664	2	9.52381	0	0	42	21.9895	trans-spliced
	MIRUS_G_1340	MAG		This study	IT02_mOTUs		Class_04	Demuto	Demuto_10	Yes	29	129131	53.66	4419				79	72	118296	91.6093	18	25	0		marine metagenome, seawater metagenome	marine	Marine	TARA	SAMEA2621696	https://www.ncbi.nlm.nih.gov/biosample/SAMEA2621696/	57125	6	3	10	5	6.94444	0	0	0	0	77.4407	1	10	0	0	13	18.0556	unknown
	MIRUS_G_1380	MAG		This study	IT02_mOTUs		Class_04	Demuto	Demuto_10	Yes	136	540101	48.97	3906				434	374	460095	85.1868	121	32.3529	0		marine metagenome, seawater metagenome	marine	Marine	SOLA22_1	SAMEA7060529	https://www.ncbi.nlm.nih.gov/biosample/SAMEA7060529/	29257	30	26	103	48	12.8342	0	0	0	2	190.705	11	10.6796	16	2	69	18.4492	unknown
	MIRUS_G_1398	MAG		This study	IT02_mOTUs		Class_04	Demuto	Demuto_10	Yes	32	121395	49.6	3493				106	90	101958	83.9886	28	31.1111	1		marine metagenome, seawater metagenome	marine	Marine	SOLA22_1	SAMEA7060529	https://www.ncbi.nlm.nih.gov/biosample/SAMEA7060529/	371	0	0	19	12	13.3333	0	0	0	0	156.514	2	10.5263	0	0	14	15.5556	not_found
	MIRUS_G_0378	MAG		This study	IT02_mOTUs		Class_04	Demuto	Demuto_11	Yes	20	394846	45.57	34383				266	260	340368	86.2027	98	37.6923	1	1	marine metagenome, seawater metagenome	marine	Marine	BPAM22_1	SAMN07482955	https://www.ncbi.nlm.nih.gov/biosample/SAMN07482955/	813	1	0	8	4	1.53846	0	0	0	0	20.2611	0	0	0	0	69	26.5385	full
	MIRUS_G_1314	MAG		This study	IT02_mOTUs		Class_04	Demuto	Demuto_11	Yes	28	122329	48.91	4411				98	95	107385	87.7838	30	31.5789	0		marine metagenome, seawater metagenome	marine	Marine	BPAM22_1	SAMN07483498	https://www.ncbi.nlm.nih.gov/biosample/SAMN07483498/	74	0	0	5	5	5.26316	0	0	0	0	40.8734	0	0	0	0	15	15.7895	not_found
	MIRUS_G_0098	MAG		This study	IT02_mOTUs		Class_04	Extra_Order_7	Extra_Family_10	No	3	216795	42.5	121251				205	194	192405	88.7497	39	20.1031	0		marine metagenome, seawater metagenome	marine	Marine	KRUG19_2	SAMN08778202	https://www.ncbi.nlm.nih.gov/biosample/SAMN08778202/	43891	12	9	9	7	3.60825	0	0	0	0	41.5139	0	0	2	0	22	11.3402	full
	MIRUS_G_0136	MAG		This study	IT02_mOTUs		Class_04	Extra_Order_7	Extra_Family_10	No	4	143142	56.77	91024				120	114	108504	75.8017	46	40.3509	0		marine metagenome, seawater metagenome	marine	Marine	SOLA22_1	SAMEA7060516	https://www.ncbi.nlm.nih.gov/biosample/SAMEA7060516/	382	3	0	23	13	11.4035	0	0	0	4	160.68	0	0	8	5	23	20.1754	full
	MIRUS_G_1262	MAG		This study	IT02_mOTUs		Class_04	Extra_Order_7	Extra_Family_10	No	13	51849	59.95	4411				57	48	44538	85.8994	24	50	0		marine metagenome, seawater metagenome	marine	Marine	KRUG19_2	SAMN08777636	https://www.ncbi.nlm.nih.gov/biosample/SAMN08777636/	524	0	0	5	3	6.25	0	0	0	1	96.4339	0	0	3	3	5	10.4167	not_found
	MIRUS_G_1345	MAG		This study	IT02_mOTUs		Class_04	Extra_Order_7	Extra_Family_10	No	52	230721	62.29	4370				178	163	204678	88.7123	76	46.6258	0		marine metagenome, seawater metagenome	marine	Marine	SOLA22_1	SAMEA7060526	https://www.ncbi.nlm.nih.gov/biosample/SAMEA7060526/	28869	26	18	59	27	16.5644	0	0	0	6	255.72	0	0	24	11	21	12.8834	not_found
	MIRUS_G_0309	MAG		This study	IT02_mOTUs		Class_04	Extra_Order_6	Extra_Family_14	No	15	395523	48.98	40730				406	392	358572	90.6577	59	15.051	2	3	algae metagenome, seawater metagenome	marine	Marine	NAPP22_1	SAMN15346752	https://www.ncbi.nlm.nih.gov/biosample/SAMN15346752/	323	0	0	36	24	6.12245	0	0	0	0	91.0187	3	8.33333	1	0	79	20.1531	trans-spliced
	MIRUS_G_0093	MAG		This study	IT02_mOTUs		Class_04	Extra_Order_5	Extra_Family_16	No	3	132839	46.05	122061				114	110	109935	82.7581	46	41.8182	0		aquarium metagenome, freshwater metagenome	catfish tank water	Other	ZENG19_1	SAMN07679370	https://www.ncbi.nlm.nih.gov/biosample/SAMN07679370/	9	0	0	7	5	4.54545	0	0	0	1	52.6954	0	0	2	1	23	20.9091	not_found
	MIRUS_G_0086	MAG		This study	IT02_mOTUs		Class_03	Extra_Order_9	Extra_Family_26	No	2	131683	54.01	126376				115	115	114633	87.0522	42	36.5217	2	1	biofilm metagenome; freshwater biome	Freshwater biofilm	Other	YUYA23_1	SAMN37110683	https://www.ncbi.nlm.nih.gov/biosample/SAMN37110683/	27	0	0	8	6	5.21739	0	0	0	0	60.752	3	37.5	0	0	22	19.1304	unknown
	MIRUS_G_0146	MAG		This study	IT02_mOTUs		Class_03	Extra_Order_9	Extra_Family_26	No	6	162817	48.51	82170				147	144	142998	87.8274	32	22.2222	1		peat metagenome, permafrost metagenome	permafrost	Permafrost	WOOD18_1	SAMN07125091	https://www.ncbi.nlm.nih.gov/biosample/SAMN07125091/	0	0	0	9	8	5.55556	0	0	0	0	55.2768	1	11.1111	0	0	17	11.8056	unknown
	MIRUS_G_1332	MAG		This study	IT02_mOTUs		Class_03	Extra_Order_9	Extra_Family_26	No	12	55681	51.48	4479				68	66	50799	91.2322	19	28.7879	0		groundwater metagenome	groundwater	freshwater	ANAN16_1	SAMN03842433	https://www.ncbi.nlm.nih.gov/biosample/SAMN03842433/	1	0	0	2	2	3.0303	0	0	0	0	35.9189	1	50	0	0	7	10.6061	unknown
	MIRUS_G_0241	MAG		This study	IT02_mOTUs		Class_01	Extra_Order_11	Extra_Family_29	No	8	225569	46.96	50805				219	208	201711	89.4232	79	37.9808	3	2	marine metagenome, seawater metagenome	marine	Marine	TARA	SAMEA2622632	https://www.ncbi.nlm.nih.gov/biosample/SAMEA2622632/	65122	9	7	28	21	10.0962	0	0	0	0	124.131	2	7.14286	5	1	45	21.6346	trans-spliced
	MIRUS_G_0248	MAG		This study	IT02_mOTUs		Class_01	Extra_Order_11	Extra_Family_29	No	13	255310	51.19	49907				238	230	220773	86.4725	28	12.1739	1		marine metagenome, seawater metagenome	marine	Marine	BPAM22_1	SAMN07483524	https://www.ncbi.nlm.nih.gov/biosample/SAMN07483524/	214	0	0	26	15	6.52174	0	0	1	0	101.837	11	42.3077	3	1	56	24.3478	trans-spliced
	MIRUS_G_0277	MAG		This study	IT02_mOTUs		Class_01	Extra_Order_11	Extra_Family_29	No	11	261970	59.81	44770				226	210	225858	86.2152	19	9.04762	3	1	marine metagenome, seawater metagenome	marine	Marine	TARA	SAMEA6022681	https://www.ncbi.nlm.nih.gov/biosample/SAMEA6022681/	450	0	0	25	13	6.19048	0	0	1	1	95.4308	14	56	10	3	44	20.9524	trans-spliced
	MIRUS_G_0322	MAG		This study	IT02_mOTUs		Class_01	Extra_Order_11	Extra_Family_29	No	11	265341	58.07	39439				226	218	225990	85.1696	18	8.25688	1		marine metagenome, seawater metagenome	marine	Marine	KRUG19_1	SAMN03169781	https://www.ncbi.nlm.nih.gov/biosample/SAMN03169781/	248	0	0	27	14	6.42202	0	0	1	7	101.756	8	29.6296	21	17	53	24.3119	trans-spliced
	MIRUS_G_0398	MAG		This study	IT02_mOTUs		Class_01	Extra_Order_11	Extra_Family_29	No	13	246221	59.23	32222				207	204	209031	84.8957	29	14.2157	1		marine metagenome, seawater metagenome	marine	Marine	TARA	SAMEA2620979	https://www.ncbi.nlm.nih.gov/biosample/SAMEA2620979/	2867	4	2	19	13	6.37255	0	0	1	2	77.1664	7	36.8421	13	8	42	20.5882	trans-spliced
	MIRUS_G_0430	MAG		This study	IT02_mOTUs		Class_01	Extra_Order_11	Extra_Family_29	No	14	252725	57.81	29395				216	198	210390	83.2486	27	13.6364	1		marine metagenome, seawater metagenome	marine	Marine	SOLA22_1	SAMEA7060524	https://www.ncbi.nlm.nih.gov/biosample/SAMEA7060524/	242	0	0	40	22	11.1111	0	0	1	5	158.275	12	30	16	9	40	20.202	trans-spliced
	MIRUS_G_0523	MAG		This study	IT02_mOTUs		Class_01	Extra_Order_11	Extra_Family_29	No	6	86392	47.33	24226				83	76	75033	86.8518	37	48.6842	1	1	marine metagenome, seawater metagenome	marine	Marine	ZHAN22_1	SAMN11355745	https://www.ncbi.nlm.nih.gov/biosample/SAMN11355745/	31	0	0	32	13	17.1053	0	0	0	0	370.405	9	28.125	1	0	14	18.4211	trans-spliced
	MIRUS_G_0661	MAG		This study	IT02_mOTUs		Class_01	Extra_Order_11	Extra_Family_29	No	17	224089	53.23	18371				215	200	198837	88.7313	20	10	2	1	marine metagenome, seawater metagenome	marine	Marine	TARA	SAMEA2622628	https://www.ncbi.nlm.nih.gov/biosample/SAMEA2622628/	30850	4	2	38	18	9	0	0	1	2	169.575	9	23.6842	7	4	43	21.5	trans-spliced
	MIRUS_G_0781	MAG		This study	IT02_mOTUs		Class_01	Extra_Order_11	Extra_Family_29	No	16	138573	49.09	14229				121	118	127026	91.6672	22	18.6441	0		marine metagenome, seawater metagenome	marine	Marine	COLA18_1	SAMN06267280	https://www.ncbi.nlm.nih.gov/biosample/SAMN06267280/	2414	1	0	12	9	7.62712	0	0	1	0	86.597	3	25	1	1	26	22.0339	trans-spliced
	MIRUS_G_0796	MAG		This study	IT02_mOTUs		Class_01	Extra_Order_11	Extra_Family_29	No	23	228217	50.61	13833				218	217	195582	85.7	45	20.7373	4	1	marine metagenome, seawater metagenome	marine	Marine	SOLA22_1	SAMEA7060531	https://www.ncbi.nlm.nih.gov/biosample/SAMEA7060531/	299	3	1	11	10	4.60829	0	0	0	0	48.1997	2	18.1818	3	1	41	18.894	trans-spliced
	MIRUS_G_1339	MAG		This study	IT02_mOTUs		Class_01	Extra_Order_11	Extra_Family_29	No	26	106541	59.09	4429				100	94	91902	86.2597	17	18.0851	2	1	marine metagenome, seawater metagenome	marine	Marine	BPAM22_1	SAMN08953040	https://www.ncbi.nlm.nih.gov/biosample/SAMN08953040/	136	0	0	7	3	3.19149	0	0	0	1	65.7024	4	57.1429	2	2	15	15.9574	trans-spliced
	MIRUS_G_0961	MAG		This study	IT02_mOTUs		Class_01	Extra_Order_11	Extra_Family_30	No	13	113212	37.06	8695				120	103	102561	90.592	32	31.068	0		marine metagenome, seawater metagenome	marine	Marine	TARA	SAMEA6033207	https://www.ncbi.nlm.nih.gov/biosample/SAMEA6033207/	70	0	0	1	1	0.970874	0	0	0	0	8.83299	1	100	1	0	17	16.5049	unknown
	MIRUS_G_0977	MAG		This study	IT02_mOTUs		Class_01	Extra_Order_11	Extra_Family_30	No	8	73721	44.29	9731				76	74	68076	92.3428	15	20.2703	0		marine metagenome, seawater metagenome	marine	Marine	COLL22_1	SAMN16929975	https://www.ncbi.nlm.nih.gov/biosample/SAMN16929975/	492	0	0	6	2	2.7027	0	0	0	1	81.3879	5	83.3333	2	2	14	18.9189	unknown
	MIRUS_G_1014	MAG		This study	IT02_mOTUs		Class_01	Extra_Order_11	Extra_Family_32	No	12	95842	61.08	9115				116	97	81762	85.3092	40	41.2371	1		lake water metagenome, freshwater metagenome	freshwater	freshwater	BUCK21_1	SAMEA6873003	https://www.ncbi.nlm.nih.gov/biosample/SAMEA6873003/	67	0	0	32	20	20.6186	0	0	0	1	333.883	1	3.125	5	2	29	29.8969	not_found
	MIRUS_G_1124	MAG		This study	IT02_mOTUs		Class_01	Extra_Order_11	Extra_Family_32	No	34	220967	58.99	7254				233	206	160011	72.414	55	26.699	0		pond metagenome, freshwater metagenome	freshwater	freshwater	BUCK21_1	SAMEA6872822	https://www.ncbi.nlm.nih.gov/biosample/SAMEA6872822/	43	0	0	46	23	11.165	0	0	0	2	208.176	3	6.52174	14	5	35	16.9903	full
	MIRUS_G_1211	MAG		This study	IT02_mOTUs		Class_01	Extra_Order_11	Extra_Family_32	No	14	96946	61.5	6058				81	71	79245	81.7414	29	40.8451	0		lake water metagenome, freshwater metagenome	freshwater	freshwater	BUCK21_1	SAMEA6873003	https://www.ncbi.nlm.nih.gov/biosample/SAMEA6873003/	147	0	0	13	8	11.2676	0	0	0	0	134.095	2	15.3846	5	2	12	16.9014	full
	MIRUS_G_1254	MAG		This study	IT02_mOTUs		Class_01	Extra_Order_11	Extra_Family_32	No	19	106427	64.3	5509				102	99	86568	81.3403	25	25.2525	1		lake water metagenome, freshwater metagenome	freshwater	freshwater	BUCK21_1	SAMEA6873003	https://www.ncbi.nlm.nih.gov/biosample/SAMEA6873003/	63	0	0	4	3	3.0303	0	0	0	2	37.5844	0	0	4	2	24	24.2424	full
	MIRUS_G_1353	MAG		This study	IT02_mOTUs		Class_01	Extra_Order_11	Extra_Family_32	No	25	98872	62.08	4259				83	80	79296	80.2007	22	27.5	0		pond metagenome, freshwater metagenome	freshwater	freshwater	BUCK21_1	SAMEA6872749	https://www.ncbi.nlm.nih.gov/biosample/SAMEA6872749/	137	1	0	8	6	7.5	0	0	0	1	80.9127	1	12.5	4	3	19	23.75	unknown
	MIRUS_G_1394	MAG		This study	IT02_mOTUs		Class_01	Extra_Order_11	Extra_Family_32	No	24	88531	59.68	3476				89	81	66786	75.438	12	14.8148	0		pond metagenome, freshwater metagenome	freshwater	freshwater	BUCK21_1	SAMEA6872749	https://www.ncbi.nlm.nih.gov/biosample/SAMEA6872749/	15	0	0	8	3	3.7037	0	0	0	0	90.3638	0	0	5	3	15	18.5185	not_found
	MIRUS_G_1402	MAG		This study	IT02_mOTUs		Class_01	Extra_Order_11	Extra_Family_32	No	20	73037	60.29	3440				102	79	62403	85.4403	22	27.8481	0		lake water metagenome, freshwater metagenome	freshwater	freshwater	BUCK21_1	SAMEA6872995	https://www.ncbi.nlm.nih.gov/biosample/SAMEA6872995/	15	0	0	39	20	25.3165	0	0	0	1	533.976	2	5.12821	3	1	7	8.86076	not_found
	MIRUS_G_0371	MAG		This study	IT02_mOTUs		Class_01	Extra_Order_11	Extra_Family_33	No	2	56439	41.94	34941				52	43	50064	88.7046	20	46.5116	0		marine metagenome, seawater metagenome	marine	Marine	GALA18_1	SAMEA4699799	https://www.ncbi.nlm.nih.gov/biosample/SAMEA4699799/	286	2	2	23	7	16.2791	0	0	0	0	407.52	16	69.5652	2	1	7	16.2791	full
	MIRUS_G_0397	MAG		This study	IT02_mOTUs		Class_01	Extra_Order_11	Extra_Family_33	No	5	204392	43.7	32357				315	224	128988	63.1081	68	30.3571	0		marine metagenome, seawater metagenome	marine	Marine	ZHAN22_1	SAMN11355944	https://www.ncbi.nlm.nih.gov/biosample/SAMN11355944/	744	8	1	214	62	27.6786	0	0	0	5	1047.01	34	15.8879	18	5	11	4.91071	trans-spliced
	MIRUS_G_0184	MAG		This study	IT02_mOTUs		Class_02	Extra_Order_13	Extra_Family_39	No	1	65649	52.6	65649				25	26	56481	86.0348	17	65.3846	0		marine metagenome, seawater metagenome	marine	Marine	TAOJ22_1	SAMN27365859	https://www.ncbi.nlm.nih.gov/biosample/SAMN27365859/	157	0	0	4	4	15.3846	0	0	0	0	60.9301	0	0	1	0	2	7.69231	not_found
	MIRUS_G_1201	MAG		This study	IT02_mOTUs		Class_02	Extra_Order_13	Extra_Family_41	No	19	104374	52.3	6117				113	92	80103	76.7461	46	50	0		marine metagenome, seawater metagenome	marine	Marine	DUNC22_1	SAMN06268367	https://www.ncbi.nlm.nih.gov/biosample/SAMN06268367/	107	0	0	20	5	5.43478	0	0	0	0	191.619	0	0	4	1	21	22.8261	not_found
	MIRUS_G_1207	MAG		This study	IT02_mOTUs		Class_02	Extra_Order_13	Extra_Family_41	No	14	70473	52.57	6077				60	59	63468	90.06	19	32.2034	0		marine metagenome, seawater metagenome	marine	Marine	COLA18_1	SAMN06267288	https://www.ncbi.nlm.nih.gov/biosample/SAMN06267288/	5924	0	0	0	0	0	0	0	0	0	0	0	0	0	0	18	30.5085	trans-spliced
	MIRUS_G_0218	MAG		This study	IT02_mOTUs		Class_02	Extra_Order_13	Extra_Family_42	No	7	268144	49.39	55054				270	253	239907	89.4695	84	33.2016	1	3	marine metagenome, seawater metagenome	marine	Marine	TARA	SAMEA5996880		1219	2	1	57	19	7.50988	1	0	0	1	212.572	26	45.614	5	3	60	23.7154	trans-spliced
	MIRUS_G_0957	MAG		This study	IT02_mOTUs		Class_02	Extra_Order_13	Extra_Family_42	No	30	217874	39.56	10172				223	213	195231	89.6073	53	24.8826	5	5	marine metagenome, seawater metagenome	marine	Marine	COLA18_1	SAMN06267285	https://www.ncbi.nlm.nih.gov/biosample/SAMN06267285/	730	0	0	44	18	8.4507	0	0	0	1	201.952	16	36.3636	1	1	71	33.3333	trans-spliced
	MIRUS_G_1198	MAG		This study	IT02_mOTUs		Class_02	Extra_Order_13	Extra_Family_42	No	17	90716	39.07	6149				88	83	77703	85.6552	17	20.4819	0	1	marine metagenome, seawater metagenome	marine	Marine	KRUG19_2	SAMN08777636	https://www.ncbi.nlm.nih.gov/biosample/SAMN08777636/	885	0	0	6	2	2.40964	0	0	0	0	66.1405	0	0	0	0	20	24.0964	not_found
	MIRUS_G_1342	MAG		This study	IT02_mOTUs		Class_02	Extra_Order_13	Extra_Family_42	No	21	82301	39.3	4411				86	84	72669	88.2966	12	14.2857	2	1	marine metagenome, seawater metagenome	marine	Marine	TARA	SAMEA4396971	https://www.ncbi.nlm.nih.gov/biosample/SAMEA4396971/	16687	14	11	31	10	11.9048	0	0	0	1	376.666	7	22.5806	1	1	26	30.9524	unknown
	MIRUS_G_0533	MAG		This study	IT02_mOTUs		NA	NA	NA	NA	14	230481	49.87	23852				241	228	193089	83.7765	87	38.1579	1	1	marine metagenome, seawater metagenome	marine	Marine	SEON22_1	SAMN23460444	https://www.ncbi.nlm.nih.gov/biosample/SAMN23460444/	2784	7	3	27	11	4.82456	1	0	1	0	117.146	15	55.5556	3	2	41	17.9825	trans-spliced
	MIRUS_G_0634	MAG		This study	IT02_mOTUs		Class_02	Okeano	NA	Yes	27	430461	62	19466	95.65	4.35	91.3	276	276	380757	88.4533	41	14.8551	2		marine metagenome, seawater metagenome	marine	Marine	DLUG22_1	SAMEA5958359	https://www.ncbi.nlm.nih.gov/biosample/SAMEA5958359/	2323	6	2	38	17	6.15942	0	1	0	3	88.2775	10	26.3158	9	6	33	11.9565	trans-spliced
	MIRUS_G_0836	MAG		This study	IT02_mOTUs		Class_04	Demuto	NA	Yes	14	142449	44.11	12868				128	120	121101	85.0136	21	17.5	1		marine metagenome, seawater metagenome	marine	Marine	NOWI19_1	SAMN09201450	https://www.ncbi.nlm.nih.gov/biosample/SAMN09201450/	231	1	0	10	8	6.66667	0	0	0	0	70.2006	0	0	0	0	32	26.6667	not_found
	MIRUS_G_0846	MAG		This study	IT02_mOTUs		NA	NA	NA	NA	2	103959	59.05	91328				117	108	98934	95.1664	37	34.2593	2	1	marine metagenome, seawater metagenome	marine	Marine	TARA	SAMEA6006780	https://www.ncbi.nlm.nih.gov/biosample/SAMEA6006780/	866	1	0	21	13	12.037	0	0	0	0	202.003	11	52.381	0	0	25	23.1481	full
	MIRUS_G_0853	MAG		This study	IT02_mOTUs		Class_04	Demuto	NA	Yes	5	52559	68.63	28052				61	58	47436	90.2529	24	41.3793	1		marine metagenome, seawater metagenome	marine	Marine	TARA	SAMEA6041658	https://www.ncbi.nlm.nih.gov/biosample/SAMEA6041658/	219	0	0	5	5	8.62069	0	0	0	0	95.1312	0	0	1	0	10	17.2414	not_found
	MIRUS_G_0986	MAG		This study	IT02_mOTUs		NA	NA	NA	NA	10	80293	66.97	9584				75	69	67635	84.2352	13	18.8406	0		marine metagenome, seawater metagenome	marine	Marine	TARA	SAMEA5996789		160	0	0	28	7	10.1449	1	0	0	0	348.723	15	53.5714	2	2	2	2.89855	trans-spliced
	MIRUS_G_1063	MAG		This study	IT02_mOTUs		NA	NA	NA	NA	7	51682	36.46	11939				57	53	47193	91.3142	1	1.88679	0		marine metagenome, seawater metagenome	marine	Marine	TARA	SAMEA2591108	https://www.ncbi.nlm.nih.gov/biosample/SAMEA2591108/	395	0	0	4	2	3.77358	0	0	0	0	77.3964	1	25	0	0	11	20.7547	not_found
	MIRUS_G_1145	MAG		This study	IT02_mOTUs		NA	NA	NA	NA	14	69840	54.39	6796				38	31	64650	92.5687	16	51.6129	0		marine metagenome, seawater metagenome	marine	Marine	TARA	SAMEA5996789		113430	4	3	1	1	3.22581	0	0	0	0	14.3184	0	0	0	0	11	35.4839	not_found
	MIRUS_G_1172	MAG		This study	IT02_mOTUs		Class_02	Okeano	NA	Yes	47	256980	64.16	6538	69.57	6.52	63.04	234	232	231066	89.9159	11	4.74138	1		marine metagenome, seawater metagenome	marine	Marine	TARA	SAMEA6036046	https://www.ncbi.nlm.nih.gov/biosample/SAMEA6036046/	12237	1	0	15	9	3.87931	0	0	0	0	58.3703	3	20	2	2	42	18.1034	trans-spliced
	MIRUS_G_1176	MAG		This study	IT02_mOTUs		Class_02	Okeano	NA	Yes	53	285485	67.06	6462	78.26	0	78.26	266	261	254007	88.9739	14	5.36398	3	1	marine metagenome, seawater metagenome	marine	Marine	TARA	SAMEA2621044	https://www.ncbi.nlm.nih.gov/biosample/SAMEA2621044/	1818	1	1	10	8	3.06513	0	0	0	0	35.0281	3	30	0	0	31	11.8774	trans-spliced
	MIRUS_G_1206	MAG		This study	IT02_mOTUs		NA	NA	NA	NA	14	78722	57.93	6086				19	20	68226	86.667	4	20	0		lake water metagenome, freshwater metagenome	freshwater	freshwater	BUCK21_1	SAMEA6872935	https://www.ncbi.nlm.nih.gov/biosample/SAMEA6872935/	6	0	0	6	3	15	0	0	0	3	76.2176	0	0	3	3	13	65	not_found
	MIRUS_G_1256	MAG		This study	IT02_mOTUs		NA	NA	NA	NA	11	64743	54.66	5847				59	51	59991	92.6602	21	41.1765	0		marine metagenome, seawater metagenome	marine	Marine	TARA	SAMEA2620959	https://www.ncbi.nlm.nih.gov/biosample/SAMEA2620959/	31041	31	25	7	6	11.7647	0	0	0	0	108.12	0	0	0	0	12	23.5294	trans-spliced
	MIRUS_G_1261	MAG		This study	IT02_mOTUs		NA	NA	NA	NA	41	203523	50.44	5422				111	102	190650	93.6749	19	18.6275	0		marine metagenome, seawater metagenome	marine	Marine	SOLA22_1	SAMEA7060529	https://www.ncbi.nlm.nih.gov/biosample/SAMEA7060529/	5076	3	2	17	9	8.82353	0	0	0	0	83.5286	3	17.6471	2	0	24	23.5294	unknown
	MIRUS_G_1285	MAG		This study	IT02_mOTUs		NA	NA	NA	NA	13	64320	47.62	5882				22	22	59106	91.8937	4	18.1818	0		marine metagenome, seawater metagenome	marine	Marine	TARA	SAMEA4396427	https://www.ncbi.nlm.nih.gov/biosample/SAMEA4396427/	53574	2	0	0	0	0	0	0	0	0	0	0	0	0	0	13	59.0909	not_found
	MIRUS_G_1331	MAG		This study	IT02_mOTUs		NA	NA	NA	NA	16	69053	49.76	4494				63	64	60585	87.737	14	21.875	0		marine metagenome, seawater metagenome	marine	Marine	COLA18_1	SAMN06267279	https://www.ncbi.nlm.nih.gov/biosample/SAMN06267279/	834	0	0	1	1	1.5625	0	0	0	0	14.4816	0	0	1	0	9	14.0625	not_found
	MIRUS_G_1363	MAG		This study	IT02_mOTUs		NA	NA	NA	NA	16	62456	64.75	3820				63	55	56091	89.8088	21	38.1818	0		marine metagenome, seawater metagenome	marine	Marine	TARA	SAMEA4397105	https://www.ncbi.nlm.nih.gov/biosample/SAMEA4397105/	6998	3	1	23	5	9.09091	0	0	0	0	368.259	0	0	1	0	4	7.27273	not_found
	MIRUS_G_1365	MAG		This study	IT02_mOTUs		NA	NA	NA	NA	30	101860	42.96	3234				112	104	88470	86.8545	8	7.69231	1		marine metagenome, seawater metagenome	marine	Marine	TARA	SAMEA2620959	https://www.ncbi.nlm.nih.gov/biosample/SAMEA2620959/	6434	4	2	12	5	4.80769	0	0	0	0	117.809	7	58.3333	1	1	16	15.3846	not_found
	MIRUS_G_1373	MAG		This study	IT02_mOTUs		Class_02	Okeano	NA	Yes	54	218781	67.46	3937	54.35	4.35	50	213	206	195183	89.2139	10	4.85437	2	1	marine metagenome, seawater metagenome	marine	Marine	TARA	SAMEA6035087	https://www.ncbi.nlm.nih.gov/biosample/SAMEA6035087/	1524	1	0	18	11	5.33981	0	0	0	0	82.2741	8	44.4444	0	0	32	15.534	trans-spliced
	MIRUS_G_1386	MAG		This study	IT02_mOTUs		NA	NA	NA	NA	18	69697	51.56	3742				36	33	60360	86.6034	6	18.1818	0		marine metagenome, seawater metagenome	marine	Marine	KIMD21_1	SAMN19707289	https://www.ncbi.nlm.nih.gov/biosample/SAMN19707289/	21	0	0	0	0	0	0	0	0	0	0	0	0	0	0	18	54.5455	not_found
	MIRUS_G_1406	MAG		This study	IT02_mOTUs		Class_04	Demuto	NA	Yes	16	54463	48.09	3312				62	60	51531	94.6165	17	28.3333	1		marine metagenome, seawater metagenome	marine	Marine	TARA	SAMEA2622842	https://www.ncbi.nlm.nih.gov/biosample/SAMEA2622842/	1706	0	0	4	4	6.66667	0	0	0	0	73.4444	0	0	0	0	17	28.3333	not_found
	MIRUS_G_1408	MAG		This study	IT02_mOTUs		NA	NA	NA	NA	17	56710	58.39	3253				55	54	51207	90.2962	1	1.85185	0		marine metagenome, seawater metagenome	marine	Marine	BPAM22_1	SAMN07483527	https://www.ncbi.nlm.nih.gov/biosample/SAMN07483527/	51	0	0	0	0	0	0	0	0	0	0	0	0	0	0	17	31.4815	not_found
	MIRUS_G_0190	MAG		This study	IT02_mOTUs		Class_02	Okeano	Okeano_01	Yes	13	435109	60.2	63959	100	0	100	315	288	369780	84.9856	8	2.77778	4		marine metagenome, seawater metagenome	marine	Marine	TARA	SAMEA2622376	https://www.ncbi.nlm.nih.gov/biosample/SAMEA2622376/	21460	23	15	83	32	11.1111	1	0	1	7	190.757	32	38.5542	13	11	42	14.5833	trans-spliced
	MIRUS_G_0249	MAG		This study	IT02_mOTUs		Class_02	Okeano	Okeano_01	Yes	17	426221	61.01	49889	100	2.17	97.83	347	316	360465	84.5723	20	6.32911	2		marine metagenome, seawater metagenome	marine	Marine	TARA	SAMEA2621839	https://www.ncbi.nlm.nih.gov/biosample/SAMEA2621839/	40306	35	26	84	31	9.81013	1	0	1	2	197.081	36	42.8571	11	6	45	14.2405	trans-spliced
	MIRUS_G_0260	MAG		This study	IT02_mOTUs		Class_02	Okeano	Okeano_01	Yes	14	412462	62.35	48316	95.65	0	95.65	335	298	359208	87.0887	12	4.02685	6		marine metagenome, seawater metagenome	marine	Marine	TARA	SAMEA2621852	https://www.ncbi.nlm.nih.gov/biosample/SAMEA2621852/	284115	88	65	105	38	12.7517	0	2	1	8	254.569	32	30.4762	19	12	38	12.7517	trans-spliced
	MIRUS_G_0295	MAG		This study	IT02_mOTUs		Class_02	Okeano	Okeano_01	Yes	13	358363	63.39	42408	89.13	8.7	80.43	285	275	313581	87.5037	19	6.90909	3		marine metagenome, seawater metagenome	marine	Marine	SANC23_1	SAMEA110646500	https://www.ncbi.nlm.nih.gov/biosample/SAMEA110646500/	2696	19	13	69	20	7.27273	1	5	1	0	192.542	39	56.5217	15	9	33	12	trans-spliced
	MIRUS_G_0303	MAG		This study	IT02_mOTUs		Class_02	Okeano	Okeano_01	Yes	17	325088	62.34	41711	71.74	2.17	69.57	266	258	288273	88.6754	12	4.65116	4		marine metagenome, seawater metagenome	marine	Marine	TARA	SAMEA2621839	https://www.ncbi.nlm.nih.gov/biosample/SAMEA2621839/	13608	20	18	56	26	10.0775	1	1	0	3	172.261	18	32.1429	7	5	31	12.0155	not_found
	MIRUS_G_0326	MAG		This study	IT02_mOTUs		Class_02	Okeano	Okeano_01	Yes	16	409145	63.3	38968	97.83	2.17	95.65	322	315	367608	89.8479	28	8.88889	1		marine metagenome, seawater metagenome	marine	Marine	TARA	SAMEA6000840	https://www.ncbi.nlm.nih.gov/biosample/SAMEA6000840/	2295	4	2	31	18	5.71429	1	0	0	8	75.7678	11	35.4839	12	12	43	13.6508	trans-spliced
	MIRUS_G_0402	MAG		This study	IT02_mOTUs		Class_02	Okeano	Okeano_01	Yes	19	387856	61.05	31831	95.65	2.17	93.48	326	302	315642	81.3812	60	19.8675	3	1	marine metagenome, seawater metagenome	marine	Marine	TARA	SAMEA6000809	https://www.ncbi.nlm.nih.gov/biosample/SAMEA6000809/	2130	0	0	85	32	10.596	1	1	1	4	219.154	33	38.8235	10	9	43	14.2384	trans-spliced
	MIRUS_G_0410	MAG		This study	IT02_mOTUs		Class_02	Okeano	Okeano_01	Yes	10	208688	48.39	31023	65.22	2.17	63.04	200	166	165363	79.2393	69	41.5663	1		marine metagenome, seawater metagenome	marine	Marine	SIER19_1	SAMEA104210872	https://www.ncbi.nlm.nih.gov/biosample/SAMEA104210872/	508	0	0	64	28	16.8675	0	0	0	3	306.678	5	7.8125	12	3	16	9.63855	trans-spliced
	MIRUS_G_0417	MAG		This study	IT02_mOTUs		Class_02	Okeano	Okeano_01	Yes	27	460207	58.9	30665	100	10.87	89.13	373	348	382698	83.1578	84	24.1379	7	2	marine metagenome, seawater metagenome	marine	Marine	KOPF15_1	SAMEA7422951	https://www.ncbi.nlm.nih.gov/biosample/SAMEA7422951/	2101	9	5	64	28	8.04598	0	3	1	7	139.068	25	39.0625	32	19	44	12.6437	trans-spliced
	MIRUS_G_0419	MAG		This study	IT02_mOTUs		Class_02	Okeano	Okeano_01	Yes	16	382206	44.88	30175	95.65	0	95.65	306	284	321360	84.0803	104	36.6197	1	1	marine metagenome, seawater metagenome	marine	Marine	TARA	SAMEA2623946	https://www.ncbi.nlm.nih.gov/biosample/SAMEA2623946/	175150	27	17	50	23	8.09859	0	0	1	2	130.82	11	22	11	6	41	14.4366	trans-spliced
	MIRUS_G_0423	MAG		This study	IT02_mOTUs		Class_02	Okeano	Okeano_01	Yes	22	427450	63.65	29914	97.83	4.35	93.48	356	338	380475	89.0104	9	2.66272	6		marine metagenome, seawater metagenome	marine	Marine	TARA	SAMEA2621075	https://www.ncbi.nlm.nih.gov/biosample/SAMEA2621075/	4908	12	9	73	28	8.28402	1	0	1	3	170.78	35	47.9452	9	7	50	14.7929	trans-spliced
	MIRUS_G_0426	MAG		This study	IT02_mOTUs		Class_02	Okeano	Okeano_01	Yes	19	407235	61.29	29636	91.3	0	91.3	309	268	331923	81.5065	50	18.6567	2		marine metagenome, seawater metagenome	marine	Marine	TARA	SAMEA2189670	https://www.ncbi.nlm.nih.gov/biosample/SAMEA2189670/	10141	9	4	102	43	16.0448	0	0	1	8	250.47	18	17.6471	24	11	43	16.0448	trans-spliced
	MIRUS_G_0458	MAG		This study	IT02_mOTUs		Class_02	Okeano	Okeano_01	Yes	20	386946	59.17	27108	97.83	2.17	95.65	298	270	303396	78.4078	19	7.03704	4		marine metagenome, seawater metagenome	marine	Marine	COLA18_1	SAMN06267288	https://www.ncbi.nlm.nih.gov/biosample/SAMN06267288/	21044	26	16	86	25	9.25926	1	3	1	7	222.253	41	47.6744	20	12	43	15.9259	trans-spliced
	MIRUS_G_0459	MAG		This study	IT02_mOTUs		Class_02	Okeano	Okeano_01	Yes	24	393770	61.95	27086	97.83	4.35	93.48	284	255	327312	83.1226	9	3.52941	4		marine metagenome, seawater metagenome	marine	Marine	DLUG22_1	SAMEA5958375	https://www.ncbi.nlm.nih.gov/biosample/SAMEA5958375/	5975	9	4	83	19	7.45098	1	2	1	1	210.783	34	40.9639	8	7	35	13.7255	trans-spliced
	MIRUS_G_0462	MAG		This study	IT02_mOTUs		Class_02	Okeano	Okeano_01	Yes	23	385787	51.24	26999	97.83	2.17	95.65	311	299	336285	87.1686	31	10.3679	3	1	marine metagenome, seawater metagenome	marine	Marine	TARA	SAMEA2621076	https://www.ncbi.nlm.nih.gov/biosample/SAMEA2621076/	1208	1	1	30	13	4.34783	1	0	1	0	77.7631	22	73.3333	5	2	42	14.0468	trans-spliced
	MIRUS_G_0500	MAG		This study	IT02_mOTUs		Class_02	Okeano	Okeano_01	Yes	25	424776	64.26	25092	93.48	0	93.48	321	303	371325	87.4167	12	3.9604	3		marine metagenome, seawater metagenome	marine	Marine	TARA	SAMEA2623987	https://www.ncbi.nlm.nih.gov/biosample/SAMEA2623987/	47653	58	41	87	27	8.91089	1	2	0	2	204.814	48	55.1724	8	6	40	13.2013	trans-spliced
	MIRUS_G_0513	MAG		This study	IT02_mOTUs		Class_02	Okeano	Okeano_01	Yes	15	277010	58.62	24552	76.09	0	76.09	216	197	242814	87.6553	24	12.1827	3	1	marine metagenome, seawater metagenome	marine	Marine	TARA	SAMEA2620979	https://www.ncbi.nlm.nih.gov/biosample/SAMEA2620979/	2597	13	12	62	20	10.1523	3	1	0	2	223.819	20	32.2581	10	9	34	17.2589	trans-spliced
	MIRUS_G_0517	MAG		This study	IT02_mOTUs		Class_02	Okeano	Okeano_01	Yes	21	331542	58.26	24355	95.65	6.52	89.13	286	248	274842	82.8981	47	18.9516	1		marine metagenome, seawater metagenome	marine	Marine	KOPF15_1	SAMEA7422963	https://www.ncbi.nlm.nih.gov/biosample/SAMEA7422963/	861	1	0	74	23	9.27419	0	1	0	4	223.199	41	55.4054	14	12	29	11.6935	trans-spliced
	MIRUS_G_0522	MAG		This study	IT02_mOTUs		Class_02	Okeano	Okeano_01	Yes	24	354188	61.65	19616	80.43	2.17	78.26	313	283	291960	82.4308	74	26.1484	5	1	marine metagenome, seawater metagenome	marine	Marine	TARA	SAMEA2620828	https://www.ncbi.nlm.nih.gov/biosample/SAMEA2620828/	11257	13	8	59	21	7.42049	0	0	1	4	166.578	28	47.4576	16	8	31	10.9541	trans-spliced
	MIRUS_G_0525	MAG		This study	IT02_mOTUs		Class_02	Okeano	Okeano_01	Yes	19	272475	57.09	24134	78.26	2.17	76.09	261	241	205113	75.2777	89	36.9295	1	1	marine metagenome, seawater metagenome	marine	Marine	PRIE21_1	SAMEA7670912	https://www.ncbi.nlm.nih.gov/biosample/SAMEA7670912/	443	2	0	29	12	4.97925	0	0	0	7	106.432	7	24.1379	12	10	30	12.4481	trans-spliced
	MIRUS_G_0529	MAG		This study	IT02_mOTUs		Class_02	Okeano	Okeano_01	Yes	23	369110	56.68	23954	95.65	6.52	89.13	293	266	290139	78.605	32	12.0301	2	1	marine metagenome, seawater metagenome	marine	Marine	TARA	SAMEA2621839	https://www.ncbi.nlm.nih.gov/biosample/SAMEA2621839/	916	2	1	97	23	8.64662	1	1	1	6	262.794	59	60.8247	16	13	35	13.1579	trans-spliced
	MIRUS_G_0531	MAG		This study	IT02_mOTUs		Class_02	Okeano	Okeano_01	Yes	21	317931	60.25	23877	97.83	4.35	93.48	263	202	250314	78.7322	23	11.3861	4	1	marine metagenome, seawater metagenome	marine	Marine	COLL22_1	SAMN16929959	https://www.ncbi.nlm.nih.gov/biosample/SAMN16929959/	1556	4	3	207	41	20.297	0	1	1	3	651.085	90	43.4783	12	6	26	12.8713	trans-spliced
	MIRUS_G_0547	MAG		This study	IT02_mOTUs		Class_02	Okeano	Okeano_01	Yes	17	359957	53.34	23096	91.3	0	91.3	301	290	323241	89.7999	39	13.4483	6	2	marine metagenome, seawater metagenome	marine	Marine	TARA	SAMEA2623304	https://www.ncbi.nlm.nih.gov/biosample/SAMEA2623304/	83111	24	20	34	14	4.82759	0	0	1	0	94.4557	21	61.7647	3	1	42	14.4828	trans-spliced
	MIRUS_G_0552	MAG		This study	IT02_mOTUs		Class_02	Okeano	Okeano_01	Yes	25	366335	66.59	22952	93.48	2.17	91.3	272	228	314484	85.846	67	29.386	1		marine metagenome, seawater metagenome	marine	Marine	TARA	SAMEA4396538	https://www.ncbi.nlm.nih.gov/biosample/SAMEA4396538/	3311552	204	150	130	29	12.7193	0	4	1	2	354.866	55	42.3077	12	9	20	8.77193	trans-spliced
	MIRUS_G_0553	MAG		This study	IT02_mOTUs		Class_02	Okeano	Okeano_01	Yes	18	315823	51.97	22908	95.65	0	95.65	252	235	275130	87.1153	32	13.617	2		marine metagenome, seawater metagenome	marine	Marine	TARA	SAMEA2621216	https://www.ncbi.nlm.nih.gov/biosample/SAMEA2621216/	1057	2	1	33	19	8.08511	0	0	0	0	104.489	9	27.2727	2	0	36	15.3191	trans-spliced
	MIRUS_G_0556	MAG		This study	IT02_mOTUs		Class_02	Okeano	Okeano_01	Yes	26	382904	66.8	22766	97.83	4.35	93.48	316	304	338022	88.2785	10	3.28947	0		marine metagenome, seawater metagenome	marine	Marine	POHA15_1	SAMEA2555033	https://www.ncbi.nlm.nih.gov/biosample/SAMEA2555033/	1679	4	1	43	20	6.57895	1	1	1	0	112.3	26	60.4651	4	4	40	13.1579	trans-spliced
	MIRUS_G_0568	MAG		This study	IT02_mOTUs		Class_02	Okeano	Okeano_01	Yes	19	300933	45.44	22269	89.13	0	89.13	274	223	253803	84.3387	74	33.1839	1	1	marine metagenome, seawater metagenome	marine	Marine	NOWI19_1	SAMN10351267	https://www.ncbi.nlm.nih.gov/biosample/SAMN10351267/	122	0	0	142	23	10.3139	0	0	1	2	471.866	53	37.3239	9	3	20	8.96861	trans-spliced
	MIRUS_G_0586	MAG		This study	IT02_mOTUs		Class_02	Okeano	Okeano_01	Yes	16	260057	54.48	21015	95.65	0	95.65	222	206	226722	87.1817	21	10.1942	2	1	marine metagenome, seawater metagenome	marine	Marine	SUNY21_1	SAMEA6942735	https://www.ncbi.nlm.nih.gov/biosample/SAMEA6942735/	1020	2	1	45	17	8.25243	0	0	1	1	173.039	30	66.6667	6	2	32	15.534	trans-spliced
	MIRUS_G_0591	MAG		This study	IT02_mOTUs		Class_02	Okeano	Okeano_01	Yes	29	397260	62.32	20935	95.65	6.52	89.13	335	316	350793	88.3031	11	3.48101	3		marine metagenome, seawater metagenome	marine	Marine	TARA	SAMEA2622452	https://www.ncbi.nlm.nih.gov/biosample/SAMEA2622452/	11004	14	13	51	27	8.5443	1	0	1	2	128.379	12	23.5294	11	4	38	12.0253	trans-spliced
	MIRUS_G_0610	MAG		This study	IT02_mOTUs		Class_02	Okeano	Okeano_01	Yes	27	366755	65.63	20140	97.83	4.35	93.48	293	282	321576	87.6814	5	1.77305	3		marine metagenome, seawater metagenome	marine	Marine	POHA15_1	SAMEA2555033	https://www.ncbi.nlm.nih.gov/biosample/SAMEA2555033/	1925	5	4	29	14	4.96454	0	1	1	1	79.0719	10	34.4828	6	4	47	16.6667	trans-spliced
	MIRUS_G_0621	MAG		This study	IT02_mOTUs		Class_02	Okeano	Okeano_01	Yes	25	379518	64.78	19796	97.83	2.17	95.65	310	281	310668	81.8586	45	16.0142	1		marine metagenome, seawater metagenome	marine	Marine	TARA	SAMEA2622376	https://www.ncbi.nlm.nih.gov/biosample/SAMEA2622376/	12361	25	17	141	36	12.8114	1	1	1	3	371.524	68	48.227	9	6	40	14.2349	trans-spliced
	MIRUS_G_0625	MAG		This study	IT02_mOTUs		Class_02	Okeano	Okeano_01	Yes	22	315002	56.47	19754	84.78	6.52	78.26	317	276	249450	79.19	73	26.4493	1		marine metagenome, seawater metagenome	marine	Marine	DLUG22_1	SAMEA5958375	https://www.ncbi.nlm.nih.gov/biosample/SAMEA5958375/	1966	3	3	149	32	11.5942	0	1	1	6	473.013	66	44.2953	15	9	35	12.6812	trans-spliced
	MIRUS_G_0630	MAG		This study	IT02_mOTUs		Class_02	Okeano	Okeano_01	Yes	25	397390	60.38	19633	95.65	4.35	91.3	323	294	329235	82.8493	6	2.04082	4		marine metagenome, seawater metagenome	marine	Marine	SUNY21_1	SAMEA6942736	https://www.ncbi.nlm.nih.gov/biosample/SAMEA6942736/	3974	4	2	92	22	7.48299	0	1	1	1	231.511	33	35.8696	9	5	39	13.2653	trans-spliced
	MIRUS_G_0635	MAG		This study	IT02_mOTUs		Class_02	Okeano	Okeano_01	Yes	26	392695	62.1	19449	100	0	100	264	268	355518	90.5329	34	12.6866	2		marine metagenome, seawater metagenome	marine	Marine	POHA15_1	SAMEA2555033	https://www.ncbi.nlm.nih.gov/biosample/SAMEA2555033/	1104	1	0	53	18	6.71642	0	0	1	3	134.965	34	64.1509	7	5	21	7.83582	trans-spliced
	MIRUS_G_0636	MAG		This study	IT02_mOTUs		Class_02	Okeano	Okeano_01	Yes	20	277643	58.68	19375	78.26	2.17	76.09	240	227	230631	83.0675	69	30.3965	3	1	marine metagenome, seawater metagenome	marine	Marine	HARO18_2	SAMN10839330	https://www.ncbi.nlm.nih.gov/biosample/SAMN10839330/	555	0	0	53	16	7.04846	1	0	1	2	190.893	31	58.4906	10	8	44	19.3833	trans-spliced
	MIRUS_G_0641	MAG		This study	IT02_mOTUs		Class_02	Okeano	Okeano_01	Yes	23	311369	50.38	19094	95.65	2.17	93.48	303	272	255027	81.9051	73	26.8382	0		marine metagenome, seawater metagenome	marine	Marine	BATS20_1	SAMN10388044	https://www.ncbi.nlm.nih.gov/biosample/SAMN10388044/	261	0	0	109	29	10.6618	0	0	1	0	350.067	56	51.3761	3	1	33	12.1324	trans-spliced
	MIRUS_G_0654	MAG		This study	IT02_mOTUs		Class_02	Okeano	Okeano_01	Yes	27	285217	51.11	18609	97.83	2.17	95.65	244	208	246882	86.5594	38	18.2692	1		marine metagenome, seawater metagenome	marine	Marine	COEL20_1	SAMN07406980	https://www.ncbi.nlm.nih.gov/biosample/SAMN07406980/	281	3	2	101	21	10.0962	0	0	1	1	354.116	35	34.6535	7	2	34	16.3462	trans-spliced
	MIRUS_G_0663	MAG		This study	IT02_mOTUs		Class_02	Okeano	Okeano_01	Yes	31	373164	59.09	18342	93.48	8.7	84.78	305	273	319203	85.5396	30	10.989	4		marine metagenome, seawater metagenome	marine	Marine	SIER19_1	SAMEA104210869	https://www.ncbi.nlm.nih.gov/biosample/SAMEA104210869/	845	0	0	102	31	11.3553	2	2	1	2	273.338	38	37.2549	12	11	34	12.4542	trans-spliced
	MIRUS_G_0668	MAG		This study	IT02_mOTUs		Class_02	Okeano	Okeano_01	Yes	18	295048	53.87	17974	93.48	4.35	89.13	266	250	249462	84.5496	51	20.4	2	1	marine metagenome, seawater metagenome	marine	Marine	SUNY21_1	SAMEA6942737	https://www.ncbi.nlm.nih.gov/biosample/SAMEA6942737/	77	0	0	38	15	6	0	0	1	0	128.793	24	63.1579	2	1	32	12.8	trans-spliced
	MIRUS_G_0678	MAG		This study	IT02_mOTUs		Class_02	Okeano	Okeano_01	Yes	34	397652	64.06	17579	97.83	2.17	95.65	285	279	349974	88.0101	43	15.4122	2		marine metagenome, seawater metagenome	marine	Marine	KOPF15_1	SAMEA7422951	https://www.ncbi.nlm.nih.gov/biosample/SAMEA7422951/	1193	3	0	37	19	6.81004	1	0	0	1	93.0462	8	21.6216	9	6	38	13.6201	trans-spliced
	MIRUS_G_0679	MAG		This study	IT02_mOTUs		Class_02	Okeano	Okeano_01	Yes	26	364861	51.75	17561	91.3	0	91.3	314	299	321396	88.0872	23	7.69231	3		marine metagenome, seawater metagenome	marine	Marine	LARK21_1	SAMN15782483	https://www.ncbi.nlm.nih.gov/biosample/SAMN15782483/	808	1	1	34	19	6.35452	0	0	1	1	93.1862	15	44.1176	3	2	47	15.7191	trans-spliced
	MIRUS_G_0683	MAG		This study	IT02_mOTUs		Class_02	Okeano	Okeano_01	Yes	18	308160	55.29	17482	80.43	4.35	76.09	262	239	266448	86.4642	73	30.5439	1		marine metagenome, seawater metagenome	marine	Marine	SACH19_1	SAMN02709776	https://www.ncbi.nlm.nih.gov/biosample/SAMN02709776/	1695	8	1	35	14	5.85774	0	0	0	2	113.577	14	40	13	9	29	12.1339	trans-spliced
	MIRUS_G_0685	MAG		This study	IT02_mOTUs		Class_02	Okeano	Okeano_01	Yes	28	408169	63.53	17419	100	4.35	95.65	334	311	354660	86.8905	15	4.82315	2		marine metagenome, seawater metagenome	marine	Marine	KRUG19_2	SAMN08778199	https://www.ncbi.nlm.nih.gov/biosample/SAMN08778199/	2233	4	3	112	30	9.6463	1	0	1	0	274.396	44	39.2857	5	2	52	16.7203	trans-spliced
	MIRUS_G_0688	MAG		This study	IT02_mOTUs		Class_02	Okeano	Okeano_01	Yes	25	366787	63.27	17241	100	6.52	93.48	337	286	304536	83.028	21	7.34266	3	1	marine metagenome, seawater metagenome	marine	Marine	TARA	SAMEA5996789		328	2	0	138	39	13.6364	1	2	1	5	376.24	38	27.5362	15	9	38	13.2867	trans-spliced
	MIRUS_G_0692	MAG		This study	IT02_mOTUs		Class_02	Okeano	Okeano_01	Yes	27	370960	58.93	17068	95.65	2.17	93.48	311	274	301797	81.3557	63	22.9927	1	1	marine metagenome, seawater metagenome	marine	Marine	TARA	SAMEA2619548	https://www.ncbi.nlm.nih.gov/biosample/SAMEA2619548/	1129	3	1	114	37	13.5036	1	2	1	3	307.311	38	33.3333	13	7	34	12.4088	trans-spliced
	MIRUS_G_0693	MAG		This study	IT02_mOTUs		Class_02	Okeano	Okeano_01	Yes	30	352567	67.34	16962	97.83	2.17	95.65	314	268	304899	86.4797	9	3.35821	1		marine metagenome, seawater metagenome	marine	Marine	TARA	SAMEA2620980	https://www.ncbi.nlm.nih.gov/biosample/SAMEA2620980/	4357	26	8	141	35	13.0597	0	0	1	1	399.924	52	36.8794	2	2	39	14.5522	trans-spliced
	MIRUS_G_0704	MAG		This study	IT02_mOTUs		Class_02	Okeano	Okeano_01	Yes	32	420863	67.64	16450	100	0	100	268	267	366984	87.198	52	19.4757	3		marine metagenome, seawater metagenome	marine	Marine	POHA15_1	SAMEA2555033	https://www.ncbi.nlm.nih.gov/biosample/SAMEA2555033/	1805	5	0	43	18	6.74157	0	0	1	2	102.171	26	60.4651	6	3	30	11.236	trans-spliced
	MIRUS_G_0711	MAG		This study	IT02_mOTUs		Class_02	Okeano	Okeano_01	Yes	19	251868	58.46	16307	84.78	8.7	76.09	252	232	209754	83.2793	48	20.6897	1		marine metagenome, seawater metagenome	marine	Marine	SUNY21_1	SAMEA6942737	https://www.ncbi.nlm.nih.gov/biosample/SAMEA6942737/	137	0	0	51	24	10.3448	0	1	1	2	202.487	29	56.8627	8	5	24	10.3448	trans-spliced
	MIRUS_G_0715	MAG		This study	IT02_mOTUs		Class_02	Okeano	Okeano_01	Yes	29	385598	60.97	16225	95.65	0	95.65	306	288	328926	85.3028	37	12.8472	2		marine metagenome, seawater metagenome	marine	Marine	TARA	SAMEA2623919	https://www.ncbi.nlm.nih.gov/biosample/SAMEA2623919/	30441	37	28	67	18	6.25	2	1	1	1	173.756	44	65.6716	10	7	35	12.1528	trans-spliced
	MIRUS_G_0723	MAG		This study	IT02_mOTUs		Class_02	Okeano	Okeano_01	Yes	37	371050	63.87	15786	100	2.17	97.83	331	309	327198	88.1816	11	3.55987	3		marine metagenome, seawater metagenome	marine	Marine	KOPF15_1	SAMEA7392456	https://www.ncbi.nlm.nih.gov/biosample/SAMEA7392456/	785	2	0	78	28	9.06149	1	1	1	0	210.214	40	51.2821	3	3	47	15.2104	trans-spliced
	MIRUS_G_0726	MAG		This study	IT02_mOTUs		Class_02	Okeano	Okeano_01	Yes	35	301692	64.29	15626	84.78	0	84.78	263	245	257550	85.3685	36	14.6939	1		marine metagenome, seawater metagenome	marine	Marine	KRUG19_1	SAMN03169776	https://www.ncbi.nlm.nih.gov/biosample/SAMN03169776/	11255	19	13	75	33	13.4694	1	1	1	3	248.598	25	33.3333	7	7	30	12.2449	trans-spliced
	MIRUS_G_0731	MAG		This study	IT02_mOTUs		Class_02	Okeano	Okeano_01	Yes	29	341189	64.57	15504	71.74	4.35	67.39	264	234	285516	83.6827	22	9.40171	1		marine metagenome, seawater metagenome	marine	Marine	TARA	SAMEA2620979	https://www.ncbi.nlm.nih.gov/biosample/SAMEA2620979/	5408	29	14	112	22	9.40171	2	0	1	2	328.264	40	35.7143	8	6	29	12.3932	trans-spliced
	MIRUS_G_0732	MAG		This study	IT02_mOTUs		Class_02	Okeano	Okeano_01	Yes	30	346518	63.8	15446	82.61	2.17	80.43	282	277	309168	89.2213	7	2.52708	3		marine metagenome, seawater metagenome	marine	Marine	TARA	SAMEA6000741	https://www.ncbi.nlm.nih.gov/biosample/SAMEA6000741/	2201	7	4	23	13	4.69314	0	0	1	2	66.3746	12	52.1739	5	4	37	13.3574	trans-spliced
	MIRUS_G_0735	MAG		This study	IT02_mOTUs		Class_02	Okeano	Okeano_01	Yes	39	422607	69.18	15368	91.3	15.22	76.09	320	307	372750	88.2025	50	16.2866	0		marine metagenome, seawater metagenome	marine	Marine	DLUG22_1	SAMEA5958359	https://www.ncbi.nlm.nih.gov/biosample/SAMEA5958359/	3781	9	5	68	28	9.12052	1	0	0	2	160.906	25	36.7647	5	3	30	9.77199	not_found
	MIRUS_G_0737	MAG		This study	IT02_mOTUs		Class_02	Okeano	Okeano_01	Yes	30	337412	63.43	15319	97.83	0	97.83	317	279	284280	84.2531	24	8.60215	1		marine metagenome, seawater metagenome	marine	Marine	SUNY21_1	SAMEA6942735	https://www.ncbi.nlm.nih.gov/biosample/SAMEA6942735/	362	0	0	103	28	10.0358	2	1	1	2	305.265	32	31.068	14	7	30	10.7527	trans-spliced
	MIRUS_G_0744	MAG		This study	IT02_mOTUs		Class_02	Okeano	Okeano_01	Yes	33	378626	69.88	15146	91.3	6.52	84.78	253	231	335853	88.7031	21	9.09091	1		marine metagenome, seawater metagenome	marine	Marine	COLA18_1	SAMN06267280	https://www.ncbi.nlm.nih.gov/biosample/SAMN06267280/	6276	15	11	118	21	9.09091	2	2	1	0	311.653	68	57.6271	6	5	32	13.8528	trans-spliced
	MIRUS_G_0748	MAG		This study	IT02_mOTUs		Class_02	Okeano	Okeano_01	Yes	39	374909	66.12	15100	91.3	2.17	89.13	302	287	328227	87.5484	10	3.48432	3		marine metagenome, seawater metagenome	marine	Marine	KOPF15_1	SAMEA7422953	https://www.ncbi.nlm.nih.gov/biosample/SAMEA7422953/	1587	3	1	63	27	9.40767	0	1	0	0	168.041	24	38.0952	4	1	39	13.5889	trans-spliced
	MIRUS_G_0756	MAG		This study	IT02_mOTUs		Class_02	Okeano	Okeano_01	Yes	29	319402	52.31	14822	91.3	0	91.3	242	241	285456	89.372	77	31.9502	0	1	marine metagenome, seawater metagenome	marine	Marine	NOWI19_1	SAMN09201850	https://www.ncbi.nlm.nih.gov/biosample/SAMN09201850/	1171	5	2	61	22	9.12863	1	0	1	0	190.982	34	55.7377	8	3	25	10.3734	trans-spliced
	MIRUS_G_0757	MAG		This study	IT02_mOTUs		Class_02	Okeano	Okeano_01	Yes	29	361568	62.49	14820	86.96	2.17	84.78	277	273	330858	91.5064	13	4.7619	1		marine metagenome, seawater metagenome	marine	Marine	TARA	SAMEA2619467	https://www.ncbi.nlm.nih.gov/biosample/SAMEA2619467/	1728	1	0	64	20	7.32601	0	0	1	1	177.007	25	39.0625	2	2	37	13.5531	trans-spliced
	MIRUS_G_0759	MAG		This study	IT02_mOTUs		Class_02	Okeano	Okeano_01	Yes	31	335906	64.73	14786	89.13	0	89.13	296	289	305940	91.0791	17	5.88235	2		marine metagenome, seawater metagenome	marine	Marine	ZHAN22_1	SAMN11355748	https://www.ncbi.nlm.nih.gov/biosample/SAMN11355748/	2721	4	2	25	11	3.80623	0	0	0	1	74.4256	13	52	2	2	41	14.1869	trans-spliced
	MIRUS_G_0762	MAG		This study	IT02_mOTUs		Class_02	Okeano	Okeano_01	Yes	31	379077	67.17	17216	95.65	6.52	89.13	315	273	326190	86.0485	25	9.15751	4	1	marine metagenome, seawater metagenome	marine	Marine	KOPF15_1	SAMEA7392458	https://www.ncbi.nlm.nih.gov/biosample/SAMEA7392458/	1505	6	3	147	29	10.6227	3	2	1	2	387.784	69	46.9388	12	8	35	12.8205	trans-spliced
	MIRUS_G_0766	MAG		This study	IT02_mOTUs		Class_02	Okeano	Okeano_01	Yes	30	339007	68.51	14606	95.65	2.17	93.48	285	270	290088	85.5699	20	7.40741	1		marine metagenome, seawater metagenome	marine	Marine	KRUG19_2	SAMN08777875	https://www.ncbi.nlm.nih.gov/biosample/SAMN08777875/	7157	14	6	76	28	10.3704	1	0	1	1	224.184	31	40.7895	7	3	44	16.2963	trans-spliced
	MIRUS_G_0773	MAG		This study	IT02_mOTUs		Class_02	Okeano	Okeano_01	Yes	33	345663	60.24	14416	95.65	0	95.65	293	268	290685	84.0949	7	2.61194	1		marine metagenome, seawater metagenome	marine	Marine	DLUG22_1	SAMEA5958378	https://www.ncbi.nlm.nih.gov/biosample/SAMEA5958378/	1439	2	0	77	19	7.08955	1	2	1	0	222.76	42	54.5455	8	4	31	11.5672	trans-spliced
	MIRUS_G_0774	MAG		This study	IT02_mOTUs		Class_02	Okeano	Okeano_01	Yes	29	377068	61.07	14397	95.65	2.17	93.48	309	297	326352	86.5499	12	4.0404	3		marine metagenome, seawater metagenome	marine	Marine	BPAM22_1	SAMN07482938	https://www.ncbi.nlm.nih.gov/biosample/SAMN07482938/	3368	2	1	46	25	8.41751	0	0	0	1	121.994	11	23.913	3	2	44	14.8148	trans-spliced
	MIRUS_G_0782	MAG		This study	IT02_mOTUs		Class_02	Okeano	Okeano_01	Yes	20	241275	52.69	14227	89.13	0	89.13	215	206	205479	85.1638	67	32.5243	1		marine metagenome, seawater metagenome	marine	Marine	TARA	SAMEA2622842	https://www.ncbi.nlm.nih.gov/biosample/SAMEA2622842/	529	0	0	27	8	3.8835	0	0	1	1	111.906	16	59.2593	2	2	28	13.5922	trans-spliced
	MIRUS_G_0783	MAG		This study	IT02_mOTUs		Class_02	Okeano	Okeano_01	Yes	25	283842	61.9	14214	89.13	4.35	84.78	261	252	259167	91.3068	72	28.5714	3	1	marine metagenome, seawater metagenome	marine	Marine	COLL22_1	SAMN16930078	https://www.ncbi.nlm.nih.gov/biosample/SAMN16930078/	850	0	0	38	22	8.73016	0	1	0	2	133.877	13	34.2105	5	4	29	11.5079	trans-spliced
	MIRUS_G_0784	MAG		This study	IT02_mOTUs		Class_02	Okeano	Okeano_01	Yes	27	324623	51.41	14186	95.65	2.17	93.48	286	266	273855	84.3609	46	17.2932	1	1	marine metagenome, seawater metagenome	marine	Marine	PUEN22_1	SAMN25861438	https://www.ncbi.nlm.nih.gov/biosample/SAMN25861438/	22262	22	16	50	18	6.76692	0	1	1	1	154.025	23	46	3	3	34	12.782	trans-spliced
	MIRUS_G_0790	MAG		This study	IT02_mOTUs		Class_02	Okeano	Okeano_01	Yes	33	342642	64.12	14067	93.48	4.35	89.13	304	294	308448	90.0205	2	0.680272	4		marine metagenome, seawater metagenome	marine	Marine	TARA	SAMEA6000703	https://www.ncbi.nlm.nih.gov/biosample/SAMEA6000703/	4658	7	5	27	15	5.10204	0	0	0	1	78.7994	13	48.1481	3	2	35	11.9048	trans-spliced
	MIRUS_G_0801	MAG		This study	IT02_mOTUs		Class_02	Okeano	Okeano_01	Yes	44	394255	63.54	13675	95.65	2.17	93.48	262	255	334209	84.7698	23	9.01961	1		marine metagenome, seawater metagenome	marine	Marine	KOPF15_1	SAMEA7392481	https://www.ncbi.nlm.nih.gov/biosample/SAMEA7392481/	2853	8	6	45	16	6.27451	0	0	1	2	114.139	24	53.3333	8	6	19	7.45098	trans-spliced
	MIRUS_G_0804	MAG		This study	IT02_mOTUs		Class_02	Okeano	Okeano_01	Yes	34	381720	58.5	14101	97.83	4.35	93.48	323	285	310218	81.2685	63	22.1053	2	1	marine metagenome, seawater metagenome	marine	Marine	GALA18_1	SAMEA4699782	https://www.ncbi.nlm.nih.gov/biosample/SAMEA4699782/	814	0	0	121	31	10.8772	0	2	1	4	316.986	39	32.2314	17	11	26	9.12281	trans-spliced
	MIRUS_G_0824	MAG		This study	IT02_mOTUs		Class_02	Okeano	Okeano_01	Yes	35	394445	55.07	13170	86.96	2.17	84.78	348	327	300123	76.0874	73	22.3242	1		marine metagenome, seawater metagenome	marine	Marine	KRUG19_1	SAMN06266127	https://www.ncbi.nlm.nih.gov/biosample/SAMN06266127/	1652	7	0	95	21	6.42202	1	0	1	4	240.845	43	45.2632	12	9	38	11.6208	trans-spliced
	MIRUS_G_0825	MAG		This study	IT02_mOTUs		Class_02	Okeano	Okeano_01	Yes	35	351938	55.65	13128	97.83	2.17	95.65	311	262	282582	80.2931	37	14.1221	3	2	marine metagenome, seawater metagenome	marine	Marine	KRUG19_1	SAMN06264398	https://www.ncbi.nlm.nih.gov/biosample/SAMN06264398/	8504	14	13	122	25	9.54198	2	2	1	7	346.652	60	49.1803	19	16	29	11.0687	trans-spliced
	MIRUS_G_0837	MAG		This study	IT02_mOTUs		Class_02	Okeano	Okeano_01	Yes	40	372911	60.53	12852	84.78	4.35	80.43	263	272	322539	86.4922	27	9.92647	1		marine metagenome, seawater metagenome	marine	Marine	KRUG19_1	SAMN06264398	https://www.ncbi.nlm.nih.gov/biosample/SAMN06264398/	60250	18	9	46	25	9.19118	0	0	0	2	123.354	7	15.2174	10	3	32	11.7647	not_found
	MIRUS_G_0842	MAG		This study	IT02_mOTUs		Class_02	Okeano	Okeano_01	Yes	32	322143	63.87	12712	80.43	0	80.43	268	250	276321	85.7759	15	6	3		marine metagenome, seawater metagenome	marine	Marine	SANC23_1	SAMEA110646500	https://www.ncbi.nlm.nih.gov/biosample/SAMEA110646500/	3883	15	11	79	21	8.4	1	1	1	3	245.233	46	58.2278	6	6	36	14.4	trans-spliced
	MIRUS_G_0848	MAG		This study	IT02_mOTUs		Class_02	Okeano	Okeano_01	Yes	29	297448	59.41	12578	89.13	4.35	84.78	237	223	249918	84.0207	49	21.9731	0		marine metagenome, seawater metagenome	marine	Marine	ZHAN22_1	SAMN11355750	https://www.ncbi.nlm.nih.gov/biosample/SAMN11355750/	546	6	2	35	14	6.27803	0	0	1	4	117.668	19	54.2857	12	8	25	11.2108	trans-spliced
	MIRUS_G_0849	MAG		This study	IT02_mOTUs		Class_02	Okeano	Okeano_01	Yes	39	343412	63.48	12545	84.78	0	84.78	250	245	299403	87.1848	11	4.4898	2		marine metagenome, seawater metagenome	marine	Marine	KRUG19_2	SAMN08778201	https://www.ncbi.nlm.nih.gov/biosample/SAMN08778201/	1153	5	1	51	20	8.16327	0	0	0	1	148.51	5	9.80392	4	1	34	13.8776	trans-spliced
	MIRUS_G_0854	MAG		This study	IT02_mOTUs		Class_02	Okeano	Okeano_01	Yes	34	313109	62.71	12431	84.78	0	84.78	249	215	261837	83.6249	32	14.8837	0		marine metagenome, seawater metagenome	marine	Marine	CAST23_1	SAMN19118285	https://www.ncbi.nlm.nih.gov/biosample/SAMN19118285/	1453	6	3	88	17	7.90698	1	1	1	1	281.052	47	53.4091	8	6	26	12.093	trans-spliced
	MIRUS_G_0858	MAG		This study	IT02_mOTUs		Class_02	Okeano	Okeano_01	Yes	39	367119	65.7	12388	84.78	0	84.78	288	276	305079	83.1008	43	15.5797	4		marine metagenome, seawater metagenome	marine	Marine	KOPF15_1	SAMEA7392458	https://www.ncbi.nlm.nih.gov/biosample/SAMEA7392458/	2339	4	3	83	28	10.1449	0	0	1	4	226.085	43	51.8072	10	5	34	12.3188	trans-spliced
	MIRUS_G_0862	MAG		This study	IT02_mOTUs		Class_02	Okeano	Okeano_01	Yes	23	222893	50.94	12228	63.04	2.17	60.87	206	192	187245	84.0067	28	14.5833	2	1	marine metagenome, seawater metagenome	marine	Marine	HAWL17_1	SAMN05224532	https://www.ncbi.nlm.nih.gov/biosample/SAMN05224532/	804	12	5	57	15	7.8125	0	1	1	0	255.728	35	61.4035	3	2	24	12.5	trans-spliced
	MIRUS_G_0864	MAG		This study	IT02_mOTUs		Class_02	Okeano	Okeano_01	Yes	34	351284	61.55	12182	97.83	4.35	93.48	289	241	298029	84.8399	51	21.1618	1	1	marine metagenome, seawater metagenome	marine	Marine	KOPF15_1	SAMEA7422985	https://www.ncbi.nlm.nih.gov/biosample/SAMEA7422985/	665	5	1	131	24	9.95851	1	4	1	4	372.918	35	26.7176	18	11	25	10.3734	trans-spliced
	MIRUS_G_0865	MAG		This study	IT02_mOTUs		Class_02	Okeano	Okeano_01	Yes	36	361102	64.38	12151	100	2.17	97.83	286	279	315105	87.262	17	6.09319	0		marine metagenome, seawater metagenome	marine	Marine	KOPF15_1	SAMEA7422988	https://www.ncbi.nlm.nih.gov/biosample/SAMEA7422988/	3102	2	0	59	24	8.60215	1	1	1	3	163.389	28	47.4576	8	6	34	12.1864	trans-spliced
	MIRUS_G_0867	MAG		This study	IT02_mOTUs		Class_02	Okeano	Okeano_01	Yes	30	327411	65.17	12075	93.48	0	93.48	292	290	292554	89.3537	82	28.2759	5	1	marine metagenome, seawater metagenome	marine	Marine	TARA	SAMEA2619548	https://www.ncbi.nlm.nih.gov/biosample/SAMEA2619548/	6834	4	4	31	17	5.86207	1	0	1	0	94.6822	18	58.0645	5	3	33	11.3793	trans-spliced
	MIRUS_G_0869	MAG		This study	IT02_mOTUs		Class_02	Okeano	Okeano_01	Yes	33	376397	64.95	12019	95.65	6.52	89.13	297	283	316842	84.1776	10	3.53357	2		marine metagenome, seawater metagenome	marine	Marine	POHA15_1	SAMEA2555029	https://www.ncbi.nlm.nih.gov/biosample/SAMEA2555029/	5898	20	8	84	29	10.2473	1	0	1	3	223.169	42	50	10	7	41	14.4876	trans-spliced
	MIRUS_G_0871	MAG		This study	IT02_mOTUs		Class_02	Okeano	Okeano_01	Yes	36	334690	59.16	11999	93.48	4.35	89.13	284	252	286080	85.4761	27	10.7143	2	1	marine metagenome, seawater metagenome	marine	Marine	TARA	SAMEA4396996	https://www.ncbi.nlm.nih.gov/biosample/SAMEA4396996/	955651	92	80	97	36	14.2857	0	0	1	1	289.82	29	29.8969	7	3	22	8.73016	trans-spliced
	MIRUS_G_0874	MAG		This study	IT02_mOTUs		Class_02	Okeano	Okeano_01	Yes	34	309005	65.83	11944	86.96	6.52	80.43	276	271	271527	87.8714	20	7.38007	3	2	marine metagenome, seawater metagenome	marine	Marine	POHA15_1	SAMEA2555033	https://www.ncbi.nlm.nih.gov/biosample/SAMEA2555033/	11996	2	0	29	15	5.53506	0	1	1	0	93.8496	12	41.3793	3	2	36	13.2841	trans-spliced
	MIRUS_G_0875	MAG		This study	IT02_mOTUs		Class_02	Okeano	Okeano_01	Yes	36	381157	59.18	11941	95.65	4.35	91.3	310	283	310752	81.5286	25	8.83392	1		marine metagenome, seawater metagenome	marine	Marine	PRIE21_1	SAMEA7670910	https://www.ncbi.nlm.nih.gov/biosample/SAMEA7670910/	5199	14	10	48	17	6.00707	0	1	1	3	125.932	23	47.9167	13	10	34	12.0141	trans-spliced
	MIRUS_G_0876	MAG		This study	IT02_mOTUs		Class_02	Okeano	Okeano_01	Yes	36	330505	64.02	11940	93.48	2.17	91.3	287	277	295005	89.2589	9	3.2491	1		marine metagenome, seawater metagenome	marine	Marine	TARA	SAMEA2619548	https://www.ncbi.nlm.nih.gov/biosample/SAMEA2619548/	1012	1	1	32	12	4.33213	0	1	1	1	96.8215	19	59.375	5	5	35	12.6354	trans-spliced
	MIRUS_G_0880	MAG		This study	IT02_mOTUs		Class_02	Okeano	Okeano_01	Yes	43	366500	62.83	11746	93.48	4.35	89.13	303	288	330330	90.131	12	4.16667	1		marine metagenome, seawater metagenome	marine	Marine	TARA	SAMEA2620084	https://www.ncbi.nlm.nih.gov/biosample/SAMEA2620084/	11816	6	1	37	18	6.25	0	0	0	2	100.955	15	40.5405	6	6	62	21.5278	trans-spliced
	MIRUS_G_0886	MAG		This study	IT02_mOTUs		Class_02	Okeano	Okeano_01	Yes	41	358756	64.57	11650	95.65	4.35	91.3	307	298	318102	88.6681	9	3.02013	2	1	marine metagenome, seawater metagenome	marine	Marine	KOPF15_1	SAMEA7392446	https://www.ncbi.nlm.nih.gov/biosample/SAMEA7392446/	2077	9	3	70	21	7.04698	1	1	1	1	195.119	43	61.4286	6	4	68	22.8188	trans-spliced
	MIRUS_G_0890	MAG		This study	IT02_mOTUs		Class_02	Okeano	Okeano_01	Yes	43	361685	64.9	11415	82.61	0	82.61	295	279	318303	88.0056	16	5.73477	2		marine metagenome, seawater metagenome	marine	Marine	TARA	SAMEA2621892	https://www.ncbi.nlm.nih.gov/biosample/SAMEA2621892/	8488	8	4	56	25	8.96057	0	2	1	0	154.831	19	33.9286	8	3	37	13.2616	trans-spliced
	MIRUS_G_0892	MAG		This study	IT02_mOTUs		Class_02	Okeano	Okeano_01	Yes	39	333006	55.65	11367	86.96	15.22	71.74	300	275	268026	80.4868	65	23.6364	2	2	marine metagenome, seawater metagenome	marine	Marine	KRUG19_1	SAMN06266127	https://www.ncbi.nlm.nih.gov/biosample/SAMN06266127/	547	3	1	76	29	10.5455	1	0	0	7	228.224	25	32.8947	23	14	25	9.09091	trans-spliced
	MIRUS_G_0903	MAG		This study	IT02_mOTUs		Class_02	Okeano	Okeano_01	Yes	44	383291	70.49	11162	91.3	2.17	89.13	288	281	348099	90.8185	12	4.27046	2		marine metagenome, seawater metagenome	marine	Marine	TARA	SAMEA6000703	https://www.ncbi.nlm.nih.gov/biosample/SAMEA6000703/	3342	2	0	38	14	4.98221	0	0	0	0	99.1414	18	47.3684	3	0	39	13.879	trans-spliced
	MIRUS_G_0904	MAG		This study	IT02_mOTUs		Class_02	Okeano	Okeano_01	Yes	30	297685	61.79	11147	78.26	0	78.26	255	249	257880	86.6285	72	28.9157	1		biofilm metagenome	marine biofilm	marine biofilm	WANG22_1	SAMN08714628	https://www.ncbi.nlm.nih.gov/biosample/SAMN08714628/	519	0	0	80	23	9.23695	1	0	1	6	268.74	44	55	13	8	36	14.4578	trans-spliced
	MIRUS_G_0907	MAG		This study	IT02_mOTUs		Class_02	Okeano	Okeano_01	Yes	41	322557	62.88	11134	82.61	4.35	78.26	261	265	297213	92.1428	16	6.03774	4		marine metagenome, seawater metagenome	marine	Marine	TARA	SAMEA6000676	https://www.ncbi.nlm.nih.gov/biosample/SAMEA6000676/	345	0	0	32	17	6.41509	0	0	0	0	99.2073	14	43.75	2	0	30	11.3208	trans-spliced
	MIRUS_G_0908	MAG		This study	IT02_mOTUs		Class_02	Okeano	Okeano_01	Yes	41	363799	62.77	11078	93.48	2.17	91.3	285	270	315321	86.6745	35	12.963	2		marine metagenome, seawater metagenome	marine	Marine	SIER19_1	SAMEA4692739	https://www.ncbi.nlm.nih.gov/biosample/SAMEA4692739/	1711	6	2	70	19	7.03704	1	0	1	0	192.414	31	44.2857	9	4	36	13.3333	trans-spliced
	MIRUS_G_0914	MAG		This study	IT02_mOTUs		Class_02	Okeano	Okeano_01	Yes	28	251731	54.52	11043	86.96	0	86.96	244	214	212322	84.3448	63	29.4393	0		marine metagenome, seawater metagenome	marine	Marine	NOWI19_1	SAMN09201847	https://www.ncbi.nlm.nih.gov/biosample/SAMN09201847/	150	0	0	89	20	9.34579	0	0	1	2	353.552	35	39.3258	5	3	22	10.2804	trans-spliced
	MIRUS_G_0916	MAG		This study	IT02_mOTUs		Class_02	Okeano	Okeano_01	Yes	20	191173	58.47	11124	76.09	0	76.09	169	152	156192	81.7019	52	34.2105	0		marine metagenome, seawater metagenome	marine	Marine	BPAM22_1	SAMN07482702	https://www.ncbi.nlm.nih.gov/biosample/SAMN07482702/	136	0	0	11	5	3.28947	0	0	1	1	57.5395	6	54.5455	9	6	24	15.7895	trans-spliced
	MIRUS_G_0919	MAG		This study	IT02_mOTUs		Class_02	Okeano	Okeano_01	Yes	27	278044	52.12	10960	80.43	0	80.43	217	203	246816	88.7687	20	9.85222	2		marine metagenome, seawater metagenome	marine	Marine	SANC23_1	SAMEA110646514	https://www.ncbi.nlm.nih.gov/biosample/SAMEA110646514/	235	0	0	30	15	7.38916	0	1	1	1	107.897	12	40	5	3	31	15.2709	trans-spliced
	MIRUS_G_0921	MAG		This study	IT02_mOTUs		Class_02	Okeano	Okeano_01	Yes	29	256589	62.61	11449	76.09	2.17	73.91	201	181	214776	83.7043	24	13.2597	2	1	marine metagenome, seawater metagenome	marine	Marine	TARA	SAMEA2620980	https://www.ncbi.nlm.nih.gov/biosample/SAMEA2620980/	16283	51	44	77	20	11.0497	2	1	0	1	300.091	45	58.4416	7	5	30	16.5746	trans-spliced
	MIRUS_G_0922	MAG		This study	IT02_mOTUs		Class_02	Okeano	Okeano_01	Yes	42	372490	63.55	11024	89.13	4.35	84.78	286	273	324336	87.0724	13	4.7619	3		marine metagenome, seawater metagenome	marine	Marine	CAST23_1	SAMN19118290	https://www.ncbi.nlm.nih.gov/biosample/SAMN19118290/	3072	3	2	71	24	8.79121	0	0	0	0	190.609	21	29.5775	4	2	36	13.1868	not_found
	MIRUS_G_0924	MAG		This study	IT02_mOTUs		Class_02	Okeano	Okeano_01	Yes	28	286897	56.29	10926	97.83	0	97.83	249	209	233736	81.4704	34	16.2679	0		marine metagenome, seawater metagenome	marine	Marine	TARA	SAMEA4398247	https://www.ncbi.nlm.nih.gov/biosample/SAMEA4398247/	19112	45	31	146	26	12.4402	0	2	1	3	508.893	64	43.8356	15	7	29	13.8756	trans-spliced
	MIRUS_G_0926	MAG		This study	IT02_mOTUs		Class_02	Okeano	Okeano_01	Yes	34	304198	60.78	10898	95.65	2.17	93.48	245	228	240993	79.2224	44	19.2982	1		marine metagenome, seawater metagenome	marine	Marine	PRIE21_1	SAMEA7670912	https://www.ncbi.nlm.nih.gov/biosample/SAMEA7670912/	4545	3	1	47	18	7.89474	0	0	1	4	154.505	25	53.1915	9	7	25	10.9649	trans-spliced
	MIRUS_G_0927	MAG		This study	IT02_mOTUs		Class_02	Okeano	Okeano_01	Yes	32	309509	61.2	11996	93.48	4.35	89.13	246	237	268860	86.8666	27	11.3924	1	1	marine metagenome, seawater metagenome	marine	Marine	TARA	SAMEA6035087	https://www.ncbi.nlm.nih.gov/biosample/SAMEA6035087/	2262	5	2	26	13	5.48523	0	0	1	2	84.004	13	50	7	4	33	13.9241	trans-spliced
	MIRUS_G_0928	MAG		This study	IT02_mOTUs		Class_02	Okeano	Okeano_01	Yes	29	252926	62.79	11118	82.61	6.52	76.09	230	201	214077	84.6402	26	12.9353	1		marine metagenome, seawater metagenome	marine	Marine	BPAM22_1	SAMN07483284	https://www.ncbi.nlm.nih.gov/biosample/SAMN07483284/	2451	2	1	65	22	10.9453	1	0	1	2	256.992	23	35.3846	7	4	28	13.9303	trans-spliced
	MIRUS_G_0932	MAG		This study	IT02_mOTUs		Class_02	Okeano	Okeano_01	Yes	37	360645	65.33	10750	93.48	4.35	89.13	290	291	331530	91.927	30	10.3093	1	1	marine metagenome, seawater metagenome	marine	Marine	BPAM22_1	SAMN07483179	https://www.ncbi.nlm.nih.gov/biosample/SAMN07483179/	5664	15	8	51	21	7.21649	1	0	0	1	141.413	27	52.9412	6	3	52	17.8694	trans-spliced
	MIRUS_G_0934	MAG		This study	IT02_mOTUs		Class_02	Okeano	Okeano_01	Yes	36	295140	49.29	10685	100	0	100	253	236	256404	86.8754	42	17.7966	0		marine metagenome, seawater metagenome	marine	Marine	TARA	SAMEA2621696	https://www.ncbi.nlm.nih.gov/biosample/SAMEA2621696/	99374	72	65	101	28	11.8644	1	1	1	1	342.21	57	56.4356	4	4	17	7.20339	trans-spliced
	MIRUS_G_0935	MAG		This study	IT02_mOTUs		Class_02	Okeano	Okeano_01	Yes	30	307846	64.5	10683	95.65	6.52	89.13	246	255	278430	90.4446	32	12.549	0		marine metagenome, seawater metagenome	marine	Marine	TARA	SAMEA6000676	https://www.ncbi.nlm.nih.gov/biosample/SAMEA6000676/	1903	1	0	24	16	6.27451	0	0	0	2	77.9611	10	41.6667	3	3	45	17.6471	trans-spliced
	MIRUS_G_0936	MAG		This study	IT02_mOTUs		Class_02	Okeano	Okeano_01	Yes	33	281472	69.58	10682	86.96	4.35	82.61	240	239	248322	88.2226	25	10.4603	1		marine metagenome, seawater metagenome	marine	Marine	TARA	SAMEA2621221	https://www.ncbi.nlm.nih.gov/biosample/SAMEA2621221/	3127	1	0	7	7	2.92887	0	0	0	0	24.8693	2	28.5714	3	0	29	12.1339	not_found
	MIRUS_G_0937	MAG		This study	IT02_mOTUs		Class_02	Okeano	Okeano_01	Yes	30	265394	62.38	10677	89.13	6.52	82.61	252	214	225615	85.0113	33	15.4206	2	2	marine metagenome, seawater metagenome	marine	Marine	DLUG22_1	SAMEA5958359	https://www.ncbi.nlm.nih.gov/biosample/SAMEA5958359/	463	1	0	100	32	14.9533	0	0	1	4	376.798	34	34	9	5	30	14.0187	trans-spliced
	MIRUS_G_0938	MAG		This study	IT02_mOTUs		Class_02	Okeano	Okeano_01	Yes	30	245716	57.02	10674	86.96	4.35	82.61	206	198	199197	81.068	54	27.2727	1	1	marine metagenome, seawater metagenome	marine	Marine	TARA	SAMEA6004500	https://www.ncbi.nlm.nih.gov/biosample/SAMEA6004500/	1110	2	0	42	19	9.59596	1	0	1	6	170.929	23	54.7619	10	10	23	11.6162	trans-spliced
	MIRUS_G_0941	MAG		This study	IT02_mOTUs		Class_02	Okeano	Okeano_01	Yes	33	281408	62	10889	86.96	0	86.96	239	206	227967	81.0094	53	25.7282	0		marine metagenome, seawater metagenome	marine	Marine	GALA18_1	SAMEA4699808	https://www.ncbi.nlm.nih.gov/biosample/SAMEA4699808/	2340	10	3	80	24	11.6505	0	1	1	8	284.285	52	65	15	13	24	11.6505	trans-spliced
	MIRUS_G_0942	MAG		This study	IT02_mOTUs		Class_02	Okeano	Okeano_01	Yes	33	295322	50.21	10581	100	0	100	291	289	268869	91.0427	60	20.7612	1		marine metagenome, seawater metagenome	marine	Marine	KOPF15_1	SAMEA7392446	https://www.ncbi.nlm.nih.gov/biosample/SAMEA7392446/	1538	9	0	49	12	4.15225	2	0	1	1	165.921	31	63.2653	7	6	37	12.8028	trans-spliced
	MIRUS_G_0946	MAG		This study	IT02_mOTUs		Class_02	Okeano	Okeano_01	Yes	35	341645	66.77	10417	95.65	2.17	93.48	282	266	303480	88.829	37	13.9098	0		marine metagenome, seawater metagenome	marine	Marine	POHA15_1	SAMEA2555029	https://www.ncbi.nlm.nih.gov/biosample/SAMEA2555029/	1213	3	1	90	29	10.9023	0	1	0	1	263.431	39	43.3333	4	4	24	9.02256	trans-spliced
	MIRUS_G_0950	MAG		This study	IT02_mOTUs		Class_02	Okeano	Okeano_01	Yes	44	389842	65.92	10379	93.48	2.17	91.3	271	247	338952	86.946	33	13.3603	1	1	marine metagenome, seawater metagenome	marine	Marine	TARA	SAMEA4397004	https://www.ncbi.nlm.nih.gov/biosample/SAMEA4397004/	338416	117	101	122	32	12.9555	2	1	1	0	312.947	53	43.4426	6	5	25	10.1215	trans-spliced
	MIRUS_G_0954	MAG		This study	IT02_mOTUs		Class_02	Okeano	Okeano_01	Yes	44	370966	67.18	10234	86.96	0	86.96	266	252	322272	86.8737	39	15.4762	3		marine metagenome, seawater metagenome	marine	Marine	SIER19_1	SAMEA104210875	https://www.ncbi.nlm.nih.gov/biosample/SAMEA104210875/	1501	2	1	81	19	7.53968	1	0	1	1	218.349	52	64.1975	5	4	26	10.3175	trans-spliced
	MIRUS_G_0955	MAG		This study	IT02_mOTUs		Class_02	Okeano	Okeano_01	Yes	40	337605	60.76	10193	78.26	2.17	76.09	275	250	286428	84.8412	18	7.2	1		marine metagenome, seawater metagenome	marine	Marine	TARA	SAMEA6864586	https://www.ncbi.nlm.nih.gov/biosample/SAMEA6864586/	358580	116	99	114	36	14.4	2	3	1	3	337.673	39	34.2105	15	10	31	12.4	trans-spliced
	MIRUS_G_0959	MAG		This study	IT02_mOTUs		Class_02	Okeano	Okeano_01	Yes	41	335568	60.91	10151	93.48	4.35	89.13	249	242	289602	86.302	22	9.09091	1		marine metagenome, seawater metagenome	marine	Marine	CAOS20_1	SAMN13674977	https://www.ncbi.nlm.nih.gov/biosample/SAMN13674977/	13305	19	6	68	22	9.09091	0	0	1	2	202.641	23	33.8235	10	6	25	10.3306	trans-spliced
	MIRUS_G_0973	MAG		This study	IT02_mOTUs		Class_02	Okeano	Okeano_01	Yes	39	317516	64.58	9812	86.96	6.52	80.43	280	267	276237	86.9994	16	5.99251	0		marine metagenome, seawater metagenome	marine	Marine	CAST23_1	SAMN19118245	https://www.ncbi.nlm.nih.gov/biosample/SAMN19118245/	915	4	1	75	18	6.74157	0	3	1	0	236.209	43	57.3333	5	5	37	13.8577	trans-spliced
	MIRUS_G_0975	MAG		This study	IT02_mOTUs		Class_02	Okeano	Okeano_01	Yes	46	358027	64.55	9774	89.13	4.35	84.78	302	301	316392	88.371	19	6.31229	0		marine metagenome, seawater metagenome	marine	Marine	BPAM22_1	SAMN07483521	https://www.ncbi.nlm.nih.gov/biosample/SAMN07483521/	3996	7	2	28	16	5.31561	0	1	0	0	78.2064	9	32.1429	6	4	48	15.9468	trans-spliced
	MIRUS_G_0976	MAG		This study	IT02_mOTUs		Class_02	Okeano	Okeano_01	Yes	43	298483	63.47	9739	86.96	2.17	84.78	274	276	270087	90.4866	14	5.07246	3		marine metagenome, seawater metagenome	marine	Marine	BPAM22_1	SAMN07452649	https://www.ncbi.nlm.nih.gov/biosample/SAMN07452649/	1492	7	5	48	15	5.43478	0	0	1	0	160.813	36	75	2	1	30	10.8696	trans-spliced
	MIRUS_G_0978	MAG		This study	IT02_mOTUs		Class_02	Okeano	Okeano_01	Yes	40	290306	57.34	9725	84.78	6.52	78.26	265	243	224157	77.214	61	25.1029	1		marine metagenome, seawater metagenome	marine	Marine	BPAM22_1	SAMN07482955	https://www.ncbi.nlm.nih.gov/biosample/SAMN07482955/	215	0	0	78	20	8.23045	0	1	2	0	268.682	44	56.4103	5	3	32	13.1687	trans-spliced
	MIRUS_G_0980	MAG		This study	IT02_mOTUs		Class_02	Okeano	Okeano_01	Yes	39	317633	58.72	9662	91.3	4.35	86.96	276	261	260691	82.073	17	6.51341	1		marine metagenome, seawater metagenome	marine	Marine	COLL22_1	SAMN16929942	https://www.ncbi.nlm.nih.gov/biosample/SAMN16929942/	1201	1	0	31	17	6.51341	0	0	1	2	97.5969	12	38.7097	10	7	24	9.1954	trans-spliced
	MIRUS_G_0985	MAG		This study	IT02_mOTUs		Class_02	Okeano	Okeano_01	Yes	42	311402	61.55	9593	86.96	8.7	78.26	262	262	274959	88.2971	15	5.72519	0		marine metagenome, seawater metagenome	marine	Marine	TARA	SAMEA2619399	https://www.ncbi.nlm.nih.gov/biosample/SAMEA2619399/	2937	5	3	12	9	3.43511	0	0	0	1	38.5354	6	50	2	1	28	10.687	trans-spliced
	MIRUS_G_0992	MAG		This study	IT02_mOTUs		Class_02	Okeano	Okeano_01	Yes	25	205780	53.03	9483	56.52	0	56.52	192	171	177591	86.3014	18	10.5263	2		marine metagenome, seawater metagenome	marine	Marine	MCMU21_1	SAMN18057477	https://www.ncbi.nlm.nih.gov/biosample/SAMN18057477/	81487	57	41	70	17	9.94152	0	0	1	1	340.169	21	30	3	2	36	21.0526	trans-spliced
	MIRUS_G_0994	MAG		This study	IT02_mOTUs		Class_02	Okeano	Okeano_01	Yes	30	246985	52.56	10879	84.78	6.52	78.26	234	206	218418	88.4337	66	32.0388	1	1	marine metagenome, seawater metagenome	marine	Marine	COLL22_1	SAMN16930103	https://www.ncbi.nlm.nih.gov/biosample/SAMN16930103/	1262	13	3	77	20	9.70874	0	1	1	2	311.76	32	41.5584	8	4	26	12.6214	trans-spliced
	MIRUS_G_0995	MAG		This study	IT02_mOTUs		Class_02	Okeano	Okeano_01	Yes	48	381415	70.23	9478	97.83	0	97.83	279	263	343719	90.1168	32	12.1673	2	2	marine metagenome, seawater metagenome	marine	Marine	PRIE21_1	SAMEA7670920	https://www.ncbi.nlm.nih.gov/biosample/SAMEA7670920/	106346	64	43	85	28	10.6464	1	1	1	2	222.854	30	35.2941	5	5	35	13.308	trans-spliced
	MIRUS_G_1006	MAG		This study	IT02_mOTUs		Class_02	Okeano	Okeano_01	Yes	43	353837	63.63	9213	89.13	4.35	84.78	284	279	313176	88.5086	16	5.73477	1		marine metagenome, seawater metagenome	marine	Marine	TARA	SAMEA2622219	https://www.ncbi.nlm.nih.gov/biosample/SAMEA2622219/	3580	11	4	15	7	2.50896	0	1	0	0	42.3924	10	66.6667	2	2	36	12.9032	trans-spliced
	MIRUS_G_1010	MAG		This study	IT02_mOTUs		Class_02	Okeano	Okeano_01	Yes	46	366665	64.24	9165	93.48	4.35	89.13	312	304	328227	89.5169	15	4.93421	3	2	marine metagenome, seawater metagenome	marine	Marine	TARA	SAMEA6048784	https://www.ncbi.nlm.nih.gov/biosample/SAMEA6048784/	15091	8	3	46	22	7.23684	0	0	0	1	125.455	26	56.5217	4	1	56	18.4211	trans-spliced
	MIRUS_G_1011	MAG		This study	IT02_mOTUs		Class_02	Okeano	Okeano_01	Yes	52	410276	66.8	9156	97.83	4.35	93.48	300	277	352467	85.9097	30	10.8303	1		marine metagenome, seawater metagenome	marine	Marine	POHA15_1	SAMEA2555029	https://www.ncbi.nlm.nih.gov/biosample/SAMEA2555029/	9413	24	18	106	37	13.3574	0	1	1	1	258.363	42	39.6226	6	4	34	12.2744	trans-spliced
	MIRUS_G_1012	MAG		This study	IT02_mOTUs		Class_02	Okeano	Okeano_01	Yes	44	345641	64.95	9128	91.3	8.7	82.61	323	314	303837	87.9054	9	2.86624	2		marine metagenome, seawater metagenome	marine	Marine	ZHAN22_1	SAMN11355748	https://www.ncbi.nlm.nih.gov/biosample/SAMN11355748/	3178	1	0	34	12	3.82166	1	0	0	0	98.368	24	70.5882	1	1	41	13.0573	trans-spliced
	MIRUS_G_1020	MAG		This study	IT02_mOTUs		Class_02	Okeano	Okeano_01	Yes	40	295927	65.52	9010	89.13	0	89.13	266	253	253767	85.7532	4	1.58103	3		marine metagenome, seawater metagenome	marine	Marine	CAST23_1	SAMN19118242	https://www.ncbi.nlm.nih.gov/biosample/SAMN19118242/	8633	10	5	45	17	6.71937	0	0	0	0	152.065	14	31.1111	1	0	28	11.0672	trans-spliced
	MIRUS_G_1021	MAG		This study	IT02_mOTUs		Class_02	Okeano	Okeano_01	Yes	26	220244	56.14	8972	78.26	4.35	73.91	185	185	183216	83.1877	45	24.3243	0		marine metagenome, seawater metagenome	marine	Marine	COLA18_1	SAMN06267282	https://www.ncbi.nlm.nih.gov/biosample/SAMN06267282/	2184	10	8	51	11	5.94595	0	0	1	4	231.561	26	50.9804	12	7	18	9.72973	trans-spliced
	MIRUS_G_1023	MAG		This study	IT02_mOTUs		Class_02	Okeano	Okeano_01	Yes	42	314495	60.23	8941	89.13	0	89.13	254	223	248868	79.1326	24	10.7623	1	1	marine metagenome, seawater metagenome	marine	Marine	TARA	SAMEA4397903	https://www.ncbi.nlm.nih.gov/biosample/SAMEA4397903/	1307276	163	142	133	29	13.0045	0	3	0	2	422.9	39	29.3233	8	4	26	11.6592	trans-spliced
	MIRUS_G_1032	MAG		This study	IT02_mOTUs		Class_02	Okeano	Okeano_01	Yes	50	401262	67.23	8814	91.3	8.7	82.61	294	286	356370	88.8123	42	14.6853	1		marine metagenome, seawater metagenome	marine	Marine	TARA	SAMEA2619419	https://www.ncbi.nlm.nih.gov/biosample/SAMEA2619419/	5641	12	9	45	20	6.99301	2	1	0	2	112.146	31	68.8889	6	5	33	11.5385	trans-spliced
	MIRUS_G_1037	MAG		This study	IT02_mOTUs		Class_02	Okeano	Okeano_01	Yes	52	353016	65.39	8623	89.13	0	89.13	315	307	314091	88.9736	2	0.651466	3		marine metagenome, seawater metagenome	marine	Marine	BILL18_1	SAMN07136639	https://www.ncbi.nlm.nih.gov/biosample/SAMN07136639/	464	0	0	58	23	7.49186	0	2	1	1	164.299	26	44.8276	4	4	43	14.0065	trans-spliced
	MIRUS_G_1040	MAG		This study	IT02_mOTUs		Class_02	Okeano	Okeano_01	Yes	40	264939	60.63	8600	82.61	4.35	78.26	233	213	219012	82.6651	66	30.9859	3	1	marine metagenome, seawater metagenome	marine	Marine	FORT15_1	SAMEA3355528	https://www.ncbi.nlm.nih.gov/biosample/SAMEA3355528/	209	1	0	72	23	10.7981	0	0	1	1	271.761	40	55.5556	9	7	30	14.0845	trans-spliced
	MIRUS_G_1044	MAG		This study	IT02_mOTUs		Class_02	Okeano	Okeano_01	Yes	45	353598	60.94	8506	95.65	8.7	86.96	274	256	297396	84.1057	13	5.07812	2		marine metagenome, seawater metagenome	marine	Marine	TARA	SAMEA2621509	https://www.ncbi.nlm.nih.gov/biosample/SAMEA2621509/	35350	48	38	92	31	12.1094	0	5	1	3	260.182	24	26.087	19	15	30	11.7188	trans-spliced
	MIRUS_G_1045	MAG		This study	IT02_mOTUs		Class_02	Okeano	Okeano_01	Yes	48	330157	65.07	8488	93.48	10.87	82.61	305	297	300432	90.9967	8	2.6936	1		marine metagenome, seawater metagenome	marine	Marine	TARA	SAMEA2622219	https://www.ncbi.nlm.nih.gov/biosample/SAMEA2622219/	9881	13	11	19	10	3.367	0	0	1	0	57.5484	10	52.6316	2	2	41	13.8047	trans-spliced
	MIRUS_G_1046	MAG		This study	IT02_mOTUs		Class_02	Okeano	Okeano_01	Yes	35	276695	56.66	9924	76.09	4.35	71.74	259	241	230772	83.403	49	20.332	2	1	marine metagenome, seawater metagenome	marine	Marine	KOPF15_1	SAMEA7422952	https://www.ncbi.nlm.nih.gov/biosample/SAMEA7422952/	3799	9	6	45	20	8.29876	0	2	0	5	162.634	14	31.1111	13	8	25	10.3734	not_found
	MIRUS_G_1051	MAG		This study	IT02_mOTUs		Class_02	Okeano	Okeano_01	Yes	49	333487	64.84	8419	91.3	0	91.3	262	252	276603	82.9427	9	3.57143	4		marine metagenome, seawater metagenome	marine	Marine	BILL18_1	SAMN07136915	https://www.ncbi.nlm.nih.gov/biosample/SAMN07136915/	4460	6	4	58	18	7.14286	0	0	1	0	173.92	34	58.6207	3	1	32	12.6984	trans-spliced
	MIRUS_G_1054	MAG		This study	IT02_mOTUs		Class_02	Okeano	Okeano_01	Yes	40	293376	55.18	8411	93.48	4.35	89.13	285	253	234681	79.9933	59	23.3202	0		marine metagenome, seawater metagenome	marine	Marine	TARA	SAMEA5996789		206	0	0	112	20	7.90514	0	1	0	10	381.763	43	38.3929	15	13	30	11.8577	not_found
	MIRUS_G_1060	MAG		This study	IT02_mOTUs		Class_02	Okeano	Okeano_01	Yes	35	239357	58.39	8325	91.3	4.35	86.96	213	209	205719	85.9465	50	23.9234	0		marine metagenome, seawater metagenome	marine	Marine	DLUG22_1	SAMEA5958359	https://www.ncbi.nlm.nih.gov/biosample/SAMEA5958359/	885	0	0	38	12	5.74163	0	0	1	4	158.759	21	55.2632	7	5	23	11.0048	trans-spliced
	MIRUS_G_1065	MAG		This study	IT02_mOTUs		Class_02	Okeano	Okeano_01	Yes	41	301034	62.57	8221	86.96	0	86.96	245	230	264501	87.8642	11	4.78261	2		marine metagenome, seawater metagenome	marine	Marine	HAWL17_1	SAMN05224532	https://www.ncbi.nlm.nih.gov/biosample/SAMN05224532/	967	5	1	53	17	7.3913	0	1	0	4	176.06	19	35.8491	7	5	29	12.6087	trans-spliced
	MIRUS_G_1070	MAG		This study	IT02_mOTUs		Class_02	Okeano	Okeano_01	Yes	33	245430	54.1	8124	73.91	4.35	69.57	242	223	214908	87.5639	79	35.426	0		marine metagenome, seawater metagenome	marine	Marine	CAST23_1	SAMN19118291	https://www.ncbi.nlm.nih.gov/biosample/SAMN19118291/	303	8	6	67	24	10.7623	1	0	1	1	272.99	41	61.194	5	3	27	12.1076	trans-spliced
	MIRUS_G_1073	MAG		This study	IT02_mOTUs		Class_02	Okeano	Okeano_01	Yes	44	303815	51.36	8083	89.13	2.17	86.96	283	276	267318	87.9871	19	6.88406	2	1	marine metagenome, seawater metagenome	marine	Marine	TARA	SAMEA2622376	https://www.ncbi.nlm.nih.gov/biosample/SAMEA2622376/	2056	1	1	21	9	3.26087	0	0	1	0	69.121	15	71.4286	3	1	42	15.2174	trans-spliced
	MIRUS_G_1074	MAG		This study	IT02_mOTUs		Class_02	Okeano	Okeano_01	Yes	51	350903	65.34	8082	93.48	4.35	89.13	318	305	307842	87.7285	12	3.93443	4	1	marine metagenome, seawater metagenome	marine	Marine	BPAM22_1	SAMN07482745	https://www.ncbi.nlm.nih.gov/biosample/SAMN07482745/	12508	6	5	63	17	5.57377	2	2	1	2	179.537	42	66.6667	8	7	41	13.4426	trans-spliced
	MIRUS_G_1077	MAG		This study	IT02_mOTUs		Class_02	Okeano	Okeano_01	Yes	41	304212	61.93	8013	95.65	0	95.65	258	267	280260	92.1265	42	15.7303	3		marine metagenome, seawater metagenome	marine	Marine	TARA	SAMEA6052852	https://www.ncbi.nlm.nih.gov/biosample/SAMEA6052852/	1508	3	0	27	14	5.24345	0	0	1	1	88.7539	12	44.4444	2	2	26	9.73783	trans-spliced
	MIRUS_G_1080	MAG		This study	IT02_mOTUs		Class_02	Okeano	Okeano_01	Yes	38	260459	55.16	7974	80.43	2.17	78.26	265	217	208779	80.1581	63	29.0323	0		marine metagenome, seawater metagenome	marine	Marine	TARA	SAMEA2621694	https://www.ncbi.nlm.nih.gov/biosample/SAMEA2621694/	41069	48	29	156	23	10.5991	0	0	1	14	598.943	63	40.3846	21	17	20	9.21659	trans-spliced
	MIRUS_G_1083	MAG		This study	IT02_mOTUs		Class_02	Okeano	Okeano_01	Yes	48	343581	69.61	8595	91.3	10.87	80.43	264	245	297369	86.5499	35	14.2857	1		marine metagenome, seawater metagenome	marine	Marine	KRUG19_2	SAMN08776908	https://www.ncbi.nlm.nih.gov/biosample/SAMN08776908/	4878	9	3	81	26	10.6122	0	1	0	0	235.752	22	27.1605	3	2	34	13.8776	trans-spliced
	MIRUS_G_1086	MAG		This study	IT02_mOTUs		Class_02	Okeano	Okeano_01	Yes	50	295020	66.49	7932	91.3	2.17	89.13	267	268	272031	92.2076	11	4.10448	2	1	marine metagenome, seawater metagenome	marine	Marine	DLUG22_1	SAMEA5958364	https://www.ncbi.nlm.nih.gov/biosample/SAMEA5958364/	1693	2	1	27	21	7.83582	0	0	1	0	91.5192	9	33.3333	1	1	36	13.4328	trans-spliced
	MIRUS_G_1087	MAG		This study	IT02_mOTUs		Class_02	Okeano	Okeano_01	Yes	51	334214	67.78	8349	95.65	8.7	86.96	284	273	286125	85.6113	30	10.989	1		marine metagenome, seawater metagenome	marine	Marine	KOPF15_1	SAMEA7422988	https://www.ncbi.nlm.nih.gov/biosample/SAMEA7422988/	4206	10	5	62	19	6.95971	0	0	0	1	185.51	15	24.1935	2	1	43	15.7509	trans-spliced
	MIRUS_G_1088	MAG		This study	IT02_mOTUs		Class_02	Okeano	Okeano_01	Yes	48	334188	65.36	7910	89.13	13.04	76.09	329	288	289950	86.7625	45	15.625	1		marine metagenome, seawater metagenome	marine	Marine	TARA	SAMEA6043808	https://www.ncbi.nlm.nih.gov/biosample/SAMEA6043808/	1836	11	7	106	28	9.72222	0	1	1	2	317.187	41	38.6792	9	5	35	12.1528	trans-spliced
	MIRUS_G_1089	MAG		This study	IT02_mOTUs		Class_02	Okeano	Okeano_01	Yes	28	202819	53.61	7870	67.39	4.35	63.04	188	182	181815	89.644	21	11.5385	0		marine metagenome, seawater metagenome	marine	Marine	KRUG19_2	SAMN08776908	https://www.ncbi.nlm.nih.gov/biosample/SAMN08776908/	183	0	0	25	10	5.49451	0	0	1	0	123.263	17	68	3	1	21	11.5385	trans-spliced
	MIRUS_G_1090	MAG		This study	IT02_mOTUs		Class_02	Okeano	Okeano_01	Yes	52	366833	63.9	7829	89.13	0	89.13	324	315	322989	88.048	22	6.98413	2	1	marine metagenome, seawater metagenome	marine	Marine	BPAM22_1	SAMN07482756	https://www.ncbi.nlm.nih.gov/biosample/SAMN07482756/	4579	5	2	34	20	6.34921	1	0	0	1	92.6852	17	50	2	2	55	17.4603	not_found
	MIRUS_G_1091	MAG		This study	IT02_mOTUs		Class_02	Okeano	Okeano_01	Yes	29	212582	51.77	8574	78.26	0	78.26	186	167	185163	87.1019	54	32.3353	0		marine metagenome, seawater metagenome	marine	Marine	SCHU20_1	SAMEA5756316	https://www.ncbi.nlm.nih.gov/biosample/SAMEA5756316/	164	0	0	39	11	6.58683	0	0	1	1	183.459	25	64.1026	6	2	11	6.58683	trans-spliced
	MIRUS_G_1092	MAG		This study	IT02_mOTUs		Class_02	Okeano	Okeano_01	Yes	38	226673	63.88	7771	73.91	4.35	69.57	206	183	195618	86.2996	9	4.91803	1		marine metagenome, seawater metagenome	marine	Marine	SOLA22_1	SAMEA7060519	https://www.ncbi.nlm.nih.gov/biosample/SAMEA7060519/	211	0	0	85	30	16.3934	0	1	0	0	374.99	24	28.2353	1	1	21	11.4754	trans-spliced
	MIRUS_G_1093	MAG		This study	IT02_mOTUs		Class_02	Okeano	Okeano_01	Yes	33	230951	50.46	7958	80.43	0	80.43	223	186	193530	83.797	47	25.2688	0		marine metagenome, seawater metagenome	marine	Marine	PRIE21_1	SAMEA7670911	https://www.ncbi.nlm.nih.gov/biosample/SAMEA7670911/	47437	119	91	143	24	12.9032	2	0	1	0	619.179	70	48.951	7	3	16	8.60215	trans-spliced
	MIRUS_G_1094	MAG		This study	IT02_mOTUs		Class_02	Okeano	Okeano_01	Yes	54	362123	65.38	7741	82.61	23.91	58.7	322	310	315621	87.1585	8	2.58065	2		marine metagenome, seawater metagenome	marine	Marine	TARA	SAMEA6000741	https://www.ncbi.nlm.nih.gov/biosample/SAMEA6000741/	1907	3	1	42	15	4.83871	0	1	2	2	115.983	27	64.2857	5	5	43	13.871	trans-spliced
	MIRUS_G_1096	MAG		This study	IT02_mOTUs		Class_02	Okeano	Okeano_01	Yes	40	254827	62.09	7826	76.09	2.17	73.91	212	197	214752	84.2736	27	13.7056	1		marine metagenome, seawater metagenome	marine	Marine	KRUG19_1	SAMN06266127	https://www.ncbi.nlm.nih.gov/biosample/SAMN06266127/	4464	7	5	47	23	11.6751	0	0	0	5	184.439	2	4.25532	9	7	21	10.6599	trans-spliced
	MIRUS_G_1102	MAG		This study	IT02_mOTUs		Class_02	Okeano	Okeano_01	Yes	53	373190	70.28	7593	82.61	4.35	78.26	292	263	328629	88.0594	52	19.7719	1		marine metagenome, seawater metagenome	marine	Marine	WEBE19_1	SAMN08181973	https://www.ncbi.nlm.nih.gov/biosample/SAMN08181973/	2735	8	1	113	25	9.5057	2	3	1	2	302.795	46	40.708	10	8	29	11.0266	trans-spliced
	MIRUS_G_1107	MAG		This study	IT02_mOTUs		Class_02	Okeano	Okeano_01	Yes	39	248645	56.89	7540	78.26	19.57	58.7	223	212	195201	78.5059	62	29.2453	0		marine metagenome, seawater metagenome	marine	Marine	KOPF15_1	SAMEA7392442	https://www.ncbi.nlm.nih.gov/biosample/SAMEA7392442/	488	2	2	48	19	8.96226	0	1	1	5	193.046	31	64.5833	13	8	21	9.90566	trans-spliced
	MIRUS_G_1109	MAG		This study	IT02_mOTUs		Class_02	Okeano	Okeano_01	Yes	49	275540	67.61	7531	84.78	2.17	82.61	266	257	243261	88.2852	11	4.28016	2	1	marine metagenome, seawater metagenome	marine	Marine	ZHAN22_1	SAMN19492042	https://www.ncbi.nlm.nih.gov/biosample/SAMN19492042/	1837	7	0	34	12	4.66926	0	1	0	0	123.394	20	58.8235	1	1	49	19.0661	not_found
	MIRUS_G_1111	MAG		This study	IT02_mOTUs		Class_02	Okeano	Okeano_01	Yes	45	314411	65.4	7491	95.65	2.17	93.48	299	274	268449	85.3816	21	7.66423	1		marine metagenome, seawater metagenome	marine	Marine	WIND23_1	Gp0561257	https://gold.jgi.doe.gov/project?id=Gp0561257	51054	49	30	108	35	12.7737	0	0	1	4	343.499	36	33.3333	7	5	40	14.5985	trans-spliced
	MIRUS_G_1112	MAG		This study	IT02_mOTUs		Class_02	Okeano	Okeano_01	Yes	29	180848	65.38	7220	82.61	0	82.61	154	139	152376	84.2564	39	28.0576	0		marine metagenome, seawater metagenome	marine	Marine	CAST23_1	SAMN19118243	https://www.ncbi.nlm.nih.gov/biosample/SAMN19118243/	145	0	0	51	12	8.63309	0	0	1	0	282.005	30	58.8235	4	2	15	10.7914	trans-spliced
	MIRUS_G_1118	MAG		This study	IT02_mOTUs		Class_02	Okeano	Okeano_01	Yes	54	362396	65.8	7386	93.48	6.52	86.96	306	287	313455	86.4952	9	3.13589	0		marine metagenome, seawater metagenome	marine	Marine	KRUG19_1	SAMN06266127	https://www.ncbi.nlm.nih.gov/biosample/SAMN06266127/	1157	3	0	96	30	10.453	0	0	1	2	264.904	31	32.2917	4	3	34	11.8467	trans-spliced
	MIRUS_G_1120	MAG		This study	IT02_mOTUs		Class_02	Okeano	Okeano_01	Yes	54	343054	59.61	7331	86.96	13.04	73.91	314	280	285543	83.2356	56	20	0		marine metagenome, seawater metagenome	marine	Marine	KOPF15_1	SAMEA7422952	https://www.ncbi.nlm.nih.gov/biosample/SAMEA7422952/	918	5	0	103	32	11.4286	1	2	1	6	300.244	41	39.8058	16	11	28	10	trans-spliced
	MIRUS_G_1128	MAG		This study	IT02_mOTUs		Class_02	Okeano	Okeano_01	Yes	34	213555	62.31	7212	73.91	0	73.91	192	181	188895	88.4526	20	11.0497	1		marine metagenome, seawater metagenome	marine	Marine	TARA	SAMEA6041658	https://www.ncbi.nlm.nih.gov/biosample/SAMEA6041658/	1008	6	0	25	9	4.97238	1	1	0	1	117.066	16	64	6	5	21	11.6022	trans-spliced
	MIRUS_G_1132	MAG		This study	IT02_mOTUs		Class_02	Okeano	Okeano_01	Yes	43	289409	54.02	7149	91.3	4.35	86.96	278	241	239244	82.6664	27	11.2033	3		marine metagenome, seawater metagenome	marine	Marine	ZHAN22_5	SAMN24541642	https://www.ncbi.nlm.nih.gov/biosample/SAMN24541642/	6346139	369	195	98	27	11.2033	0	0	1	0	338.621	33	33.6735	4	2	29	12.0332	trans-spliced
	MIRUS_G_1140	MAG		This study	IT02_mOTUs		Class_02	Okeano	Okeano_01	Yes	31	187632	49.6	7040	56.52	0	56.52	180	177	170100	90.6562	9	5.08475	0		marine metagenome, seawater metagenome	marine	Marine	BPAM22_1	SAMN07483592	https://www.ncbi.nlm.nih.gov/biosample/SAMN07483592/	353	4	1	28	10	5.64972	0	0	1	0	149.228	21	75	1	1	21	11.8644	trans-spliced
	MIRUS_G_1142	MAG		This study	IT02_mOTUs		Class_02	Okeano	Okeano_01	Yes	41	261797	60.31	6981	73.91	4.35	69.57	241	225	212190	81.0513	66	29.3333	0		marine metagenome, seawater metagenome	marine	Marine	KOPF15_1	SAMEA7392442	https://www.ncbi.nlm.nih.gov/biosample/SAMEA7392442/	653	2	0	68	20	8.88889	0	0	1	3	259.743	34	50	12	9	21	9.33333	trans-spliced
	MIRUS_G_1150	MAG		This study	IT02_mOTUs		Class_02	Okeano	Okeano_01	Yes	50	313058	65.5	6846	73.91	2.17	71.74	245	239	269505	86.0879	14	5.85774	2		marine metagenome, seawater metagenome	marine	Marine	BPAM22_1	SAMN08953105	https://www.ncbi.nlm.nih.gov/biosample/SAMN08953105/	2657	3	3	43	16	6.69456	0	1	0	2	137.355	19	44.186	4	4	36	15.0628	trans-spliced
	MIRUS_G_1160	MAG		This study	IT02_mOTUs		Class_02	Okeano	Okeano_01	Yes	50	295897	63.45	6735	78.26	4.35	73.91	243	231	257721	87.0982	27	11.6883	1		marine metagenome, seawater metagenome	marine	Marine	SOLA22_1	SAMEA7060521	https://www.ncbi.nlm.nih.gov/biosample/SAMEA7060521/	550	0	0	28	16	6.92641	1	0	1	0	94.6275	14	50	7	4	26	11.2554	trans-spliced
	MIRUS_G_1162	MAG		This study	IT02_mOTUs		Class_02	Okeano	Okeano_01	Yes	59	345215	67.15	6715	91.3	2.17	89.13	304	270	296574	85.9099	14	5.18519	1		marine metagenome, seawater metagenome	marine	Marine	DLUG22_1	SAMEA5958359	https://www.ncbi.nlm.nih.gov/biosample/SAMEA5958359/	2244	5	2	144	32	11.8519	0	0	1	2	417.131	41	28.4722	4	4	35	12.963	trans-spliced
	MIRUS_G_1166	MAG		This study	IT02_mOTUs		Class_02	Okeano	Okeano_01	Yes	35	218996	67.25	6681	80.43	2.17	78.26	236	209	190395	86.9399	13	6.2201	4	1	marine metagenome, seawater metagenome	marine	Marine	SUNY21_1	SAMEA6942736	https://www.ncbi.nlm.nih.gov/biosample/SAMEA6942736/	277	0	0	68	28	13.3971	0	1	1	0	310.508	29	42.6471	5	5	19	9.09091	trans-spliced
	MIRUS_G_1167	MAG		This study	IT02_mOTUs		Class_02	Okeano	Okeano_01	Yes	42	266103	61.35	7411	91.3	6.52	84.78	228	207	232431	87.3463	30	14.4928	2	1	marine metagenome, seawater metagenome	marine	Marine	BPAM22_1	SAMN07483594	https://www.ncbi.nlm.nih.gov/biosample/SAMN07483594/	970	1	1	26	14	6.76329	1	0	0	0	97.7065	8	30.7692	4	2	24	11.5942	trans-spliced
	MIRUS_G_1170	MAG		This study	IT02_mOTUs		Class_02	Okeano	Okeano_01	Yes	61	362339	65.65	6633	95.65	6.52	89.13	330	310	323643	89.3205	13	4.19355	2		marine metagenome, seawater metagenome	marine	Marine	BPAM22_1	SAMN07483480	https://www.ncbi.nlm.nih.gov/biosample/SAMN07483480/	438	1	0	73	26	8.3871	0	0	1	0	201.469	13	17.8082	1	1	42	13.5484	trans-spliced
	MIRUS_G_1171	MAG		This study	IT02_mOTUs		Class_02	Okeano	Okeano_01	Yes	38	222448	62.03	6606	73.91	2.17	71.74	248	226	180042	80.9367	67	29.646	0		marine metagenome, seawater metagenome	marine	Marine	TARA	SAMEA4398370	https://www.ncbi.nlm.nih.gov/biosample/SAMEA4398370/	421	2	0	49	15	6.63717	0	1	1	1	220.276	31	63.2653	5	3	20	8.84956	trans-spliced
	MIRUS_G_1173	MAG		This study	IT02_mOTUs		Class_02	Okeano	Okeano_01	Yes	61	337520	65.93	6507	86.96	15.22	71.74	325	319	299583	88.7601	13	4.07524	1		marine metagenome, seawater metagenome	marine	Marine	TARA	SAMEA2622219	https://www.ncbi.nlm.nih.gov/biosample/SAMEA2622219/	14773	13	10	15	8	2.50784	0	1	0	0	44.4418	10	66.6667	3	3	32	10.0313	trans-spliced
	MIRUS_G_1175	MAG		This study	IT02_mOTUs		Class_02	Okeano	Okeano_01	Yes	54	304659	51.31	6468	84.78	2.17	82.61	267	242	273876	89.8959	65	26.8595	0		marine metagenome, seawater metagenome	marine	Marine	COLL22_1	SAMN16930084	https://www.ncbi.nlm.nih.gov/biosample/SAMN16930084/	44704	53	44	105	33	13.6364	1	1	0	2	344.648	35	33.3333	4	4	22	9.09091	not_found
	MIRUS_G_1178	MAG		This study	IT02_mOTUs		Class_02	Okeano	Okeano_01	Yes	47	266293	65.07	6402	80.43	0	80.43	250	234	231297	86.8581	7	2.99145	0		marine metagenome, seawater metagenome	marine	Marine	TARA	SAMEA4398370	https://www.ncbi.nlm.nih.gov/biosample/SAMEA4398370/	1725	0	0	55	15	6.41026	0	0	0	1	206.539	19	34.5455	4	2	23	9.82906	trans-spliced
	MIRUS_G_1180	MAG		This study	IT02_mOTUs		Class_02	Okeano	Okeano_01	Yes	50	267375	63.56	6391	84.78	0	84.78	245	241	233958	87.5018	5	2.07469	2		marine metagenome, seawater metagenome	marine	Marine	KRUG19_1	SAMN06264398	https://www.ncbi.nlm.nih.gov/biosample/SAMN06264398/	436	0	0	29	14	5.80913	0	1	0	0	108.462	19	65.5172	2	1	33	13.6929	trans-spliced
	MIRUS_G_1184	MAG		This study	IT02_mOTUs		Class_02	Okeano	Okeano_01	Yes	61	337065	69.9	6344	78.26	8.7	69.57	272	271	304368	90.2995	18	6.64207	0		estuary metagenome	marine	Marine	KIEF18_1	SAMN04917373	https://www.ncbi.nlm.nih.gov/biosample/SAMN04917373/	2332	2	1	48	21	7.74908	0	0	0	1	142.406	22	45.8333	1	1	25	9.22509	trans-spliced
	MIRUS_G_1187	MAG		This study	IT02_mOTUs		Class_02	Okeano	Okeano_01	Yes	36	196977	55.17	6325	58.7	2.17	56.52	191	179	153552	77.9543	46	25.6983	0		marine metagenome, seawater metagenome	marine	Marine	TARA	SAMEA2623226	https://www.ncbi.nlm.nih.gov/biosample/SAMEA2623226/	5282	13	9	47	15	8.37989	1	1	0	3	238.607	30	63.8298	8	7	17	9.49721	trans-spliced
	MIRUS_G_1188	MAG		This study	IT02_mOTUs		Class_02	Okeano	Okeano_01	Yes	51	286362	65.17	6325	84.78	8.7	76.09	269	255	254226	88.7778	7	2.7451	1		marine metagenome, seawater metagenome	marine	Marine	TARA	SAMEA6000703	https://www.ncbi.nlm.nih.gov/biosample/SAMEA6000703/	512	2	1	58	20	7.84314	1	0	1	0	202.541	32	55.1724	2	2	38	14.902	trans-spliced
	MIRUS_G_1192	MAG		This study	IT02_mOTUs		Class_02	Okeano	Okeano_01	Yes	45	256307	62.28	6249	65.22	2.17	63.04	197	194	222807	86.9297	23	11.8557	2		marine metagenome, seawater metagenome	marine	Marine	TARA	SAMEA6000741	https://www.ncbi.nlm.nih.gov/biosample/SAMEA6000741/	259	1	1	33	9	4.63918	0	0	1	0	128.752	25	75.7576	4	2	14	7.21649	trans-spliced
	MIRUS_G_1193	MAG		This study	IT02_mOTUs		Class_02	Okeano	Okeano_01	Yes	58	312254	66.7	6223	84.78	6.52	78.26	274	242	260922	83.5608	7	2.89256	0		marine metagenome, seawater metagenome	marine	Marine	LAPP22_1	SAMN25292451	https://www.ncbi.nlm.nih.gov/biosample/SAMN25292451/	692	3	2	125	29	11.9835	0	0	1	1	400.315	60	48	3	2	27	11.157	trans-spliced
	MIRUS_G_1199	MAG		This study	IT02_mOTUs		Class_02	Okeano	Okeano_01	Yes	37	196082	59.51	6121	67.39	2.17	65.22	181	164	167886	85.6203	27	16.4634	0		marine metagenome, seawater metagenome	marine	Marine	DLUG22_1	SAMEA5958359	https://www.ncbi.nlm.nih.gov/biosample/SAMEA5958359/	285	0	0	40	14	8.53659	0	0	1	0	203.996	17	42.5	5	2	18	10.9756	trans-spliced
	MIRUS_G_1200	MAG		This study	IT02_mOTUs		Class_02	Okeano	Okeano_01	Yes	55	314390	62.73	6119	78.26	8.7	69.57	262	235	272412	86.6478	27	11.4894	1		marine metagenome, seawater metagenome	marine	Marine	KRUG19_1	SAMN06266120	https://www.ncbi.nlm.nih.gov/biosample/SAMN06266120/	4677	15	9	66	20	8.51064	1	2	1	1	209.93	31	46.9697	9	6	24	10.2128	trans-spliced
	MIRUS_G_1203	MAG		This study	IT02_mOTUs		Class_02	Okeano	Okeano_01	Yes	41	198257	60.65	5494	82.61	4.35	78.26	231	198	166893	84.1801	27	13.6364	1		marine metagenome, seawater metagenome	marine	Marine	COEL20_1	SAMN07406980	https://www.ncbi.nlm.nih.gov/biosample/SAMN07406980/	425	0	0	79	34	17.1717	0	0	1	6	398.473	23	29.1139	9	7	22	11.1111	trans-spliced
	MIRUS_G_1205	MAG		This study	IT02_mOTUs		Class_02	Okeano	Okeano_01	Yes	53	299876	63.7	6086	80.43	0	80.43	252	240	249591	83.2314	10	4.16667	4		marine metagenome, seawater metagenome	marine	Marine	LARK21_1	SAMN15783091	https://www.ncbi.nlm.nih.gov/biosample/SAMN15783091/	3712	13	9	64	15	6.25	0	0	1	2	213.422	45	70.3125	4	3	38	15.8333	trans-spliced
	MIRUS_G_1212	MAG		This study	IT02_mOTUs		Class_02	Okeano	Okeano_01	Yes	39	238092	59.53	6037	82.61	8.7	73.91	209	202	206121	86.572	34	16.8317	1		marine metagenome, seawater metagenome	marine	Marine	COLA18_1	SAMN06267279	https://www.ncbi.nlm.nih.gov/biosample/SAMN06267279/	5426	1	0	32	13	6.43564	1	0	1	3	134.402	16	50	8	5	23	11.3861	trans-spliced
	MIRUS_G_1216	MAG		This study	IT02_mOTUs		Class_02	Okeano	Okeano_01	Yes	48	280958	63.65	5968	86.96	2.17	84.78	234	219	241500	85.9559	11	5.02283	3		marine metagenome, seawater metagenome	marine	Marine	KRUG19_1	SAMN06266127	https://www.ncbi.nlm.nih.gov/biosample/SAMN06266127/	5150	2	1	64	19	8.6758	0	0	1	0	227.792	35	54.6875	2	2	33	15.0685	trans-spliced
	MIRUS_G_1220	MAG		This study	IT02_mOTUs		Class_02	Okeano	Okeano_01	Yes	29	169516	55.58	5861	69.57	2.17	67.39	130	132	141339	83.378	18	13.6364	1	1	marine metagenome, seawater metagenome	marine	Marine	COLA18_1	SAMN06267285	https://www.ncbi.nlm.nih.gov/biosample/SAMN06267285/	1773	6	4	19	9	6.81818	0	1	0	3	112.084	6	31.5789	7	4	12	9.09091	trans-spliced
	MIRUS_G_1222	MAG		This study	IT02_mOTUs		Class_02	Okeano	Okeano_01	Yes	57	314022	56.87	5870	86.96	13.04	73.91	286	252	258252	82.2401	32	12.6984	0		marine metagenome, seawater metagenome	marine	Marine	CAST23_1	SAMN19118296	https://www.ncbi.nlm.nih.gov/biosample/SAMN19118296/	6364	9	1	146	36	14.2857	0	2	1	3	464.936	72	49.3151	9	7	27	10.7143	trans-spliced
	MIRUS_G_1226	MAG		This study	IT02_mOTUs		Class_02	Okeano	Okeano_01	Yes	51	278540	65.07	5803	91.3	6.52	84.78	262	259	246816	88.6106	12	4.6332	1		marine metagenome, seawater metagenome	marine	Marine	CAST23_1	SAMN19118243	https://www.ncbi.nlm.nih.gov/biosample/SAMN19118243/	563	1	0	33	16	6.17761	1	1	0	0	118.475	16	48.4848	2	2	32	12.3552	trans-spliced
	MIRUS_G_1227	MAG		This study	IT02_mOTUs		Class_02	Okeano	Okeano_01	Yes	58	316596	63.72	5899	80.43	4.35	76.09	290	274	280680	88.6556	7	2.55474	4	1	marine metagenome, seawater metagenome	marine	Marine	BPAM22_1	SAMN07483527	https://www.ncbi.nlm.nih.gov/biosample/SAMN07483527/	7714	7	4	41	19	6.93431	0	0	1	1	129.503	14	34.1463	2	2	42	15.3285	trans-spliced
	MIRUS_G_1230	MAG		This study	IT02_mOTUs		Class_02	Okeano	Okeano_01	Yes	51	269607	60.45	5752	82.61	15.22	67.39	277	244	222030	82.3532	48	19.6721	1		marine metagenome, seawater metagenome	marine	Marine	CAST23_1	SAMN19118290	https://www.ncbi.nlm.nih.gov/biosample/SAMN19118290/	835	0	0	119	27	11.0656	3	4	1	5	441.383	52	43.6975	21	13	31	12.7049	trans-spliced
	MIRUS_G_1234	MAG		This study	IT02_mOTUs		Class_02	Okeano	Okeano_01	Yes	39	214238	67.99	5776	60.87	2.17	58.7	173	153	181140	84.5508	31	20.2614	1	1	marine metagenome, seawater metagenome	marine	Marine	TARA	SAMEA2621044	https://www.ncbi.nlm.nih.gov/biosample/SAMEA2621044/	1365	2	0	39	15	9.80392	1	0	0	2	182.041	19	48.7179	7	4	22	14.3791	trans-spliced
	MIRUS_G_1236	MAG		This study	IT02_mOTUs		Class_02	Okeano	Okeano_01	Yes	37	186871	60.96	4906	76.09	6.52	69.57	180	165	155949	83.4528	43	26.0606	1	1	marine metagenome, seawater metagenome	marine	Marine	ZHAN22_1	SAMN11355922	https://www.ncbi.nlm.nih.gov/biosample/SAMN11355922/	878	0	0	44	10	6.06061	0	0	1	4	235.457	33	75	9	8	22	13.3333	trans-spliced
	MIRUS_G_1237	MAG		This study	IT02_mOTUs		Class_02	Okeano	Okeano_01	Yes	42	215084	58.72	5692	80.43	0	80.43	191	180	177801	82.6658	22	12.2222	1		marine metagenome, seawater metagenome	marine	Marine	SUHA22_1	SAMN20336528	https://www.ncbi.nlm.nih.gov/biosample/SAMN20336528/	128	0	0	13	5	2.77778	0	0	1	1	60.4415	8	61.5385	7	7	16	8.88889	trans-spliced
	MIRUS_G_1240	MAG		This study	IT02_mOTUs		Class_02	Okeano	Okeano_01	Yes	32	161987	47.41	5328	63.04	8.7	54.35	158	149	143838	88.796	33	22.1477	0		marine metagenome, seawater metagenome	marine	Marine	SHAF22_1	SAMEA7723672	https://www.ncbi.nlm.nih.gov/biosample/SAMEA7723672/	91	0	0	24	7	4.69799	1	1	0	1	148.16	12	50	3	3	16	10.7383	trans-spliced
	MIRUS_G_1245	MAG		This study	IT02_mOTUs		Class_02	Okeano	Okeano_01	Yes	42	236809	64.68	5596	71.74	6.52	65.22	216	208	208095	87.8746	9	4.32692	3	1	marine metagenome, seawater metagenome	marine	Marine	TARA	SAMEA2621277	https://www.ncbi.nlm.nih.gov/biosample/SAMEA2621277/	2459	1	1	20	10	4.80769	0	0	0	1	84.4562	10	50	2	2	38	18.2692	trans-spliced
	MIRUS_G_1246	MAG		This study	IT02_mOTUs		Class_02	Okeano	Okeano_01	Yes	45	229659	65.46	5595	71.74	15.22	56.52	214	211	206832	90.0605	7	3.31754	0		marine metagenome, seawater metagenome	marine	Marine	TARA	SAMEA2619548	https://www.ncbi.nlm.nih.gov/biosample/SAMEA2619548/	796	3	1	7	7	3.31754	0	0	0	0	30.48	0	0	1	1	21	9.95261	trans-spliced
	MIRUS_G_1255	MAG		This study	IT02_mOTUs		Class_02	Okeano	Okeano_01	Yes	46	227508	63.22	5496	73.91	8.7	65.22	229	198	188388	82.805	18	9.09091	2		marine metagenome, seawater metagenome	marine	Marine	KRUG19_2	SAMN08776908	https://www.ncbi.nlm.nih.gov/biosample/SAMN08776908/	576	1	0	128	30	15.1515	1	1	1	1	562.618	58	45.3125	6	4	23	11.6162	trans-spliced
	MIRUS_G_1259	MAG		This study	IT02_mOTUs		Class_02	Okeano	Okeano_01	Yes	52	282632	62.89	5311	86.96	0	86.96	235	207	242490	85.7971	37	17.8744	0		marine metagenome, seawater metagenome	marine	Marine	CAST23_2	SAMN12109738	https://www.ncbi.nlm.nih.gov/biosample/SAMN12109738/	574	1	0	83	22	10.628	0	0	0	3	293.668	17	20.4819	4	4	21	10.1449	trans-spliced
	MIRUS_G_1263	MAG		This study	IT02_mOTUs		Class_02	Okeano	Okeano_01	Yes	49	255681	60.13	5384	71.74	2.17	69.57	236	216	211854	82.8587	35	16.2037	0		marine metagenome, seawater metagenome	marine	Marine	KOPF15_1	SAMEA7422952	https://www.ncbi.nlm.nih.gov/biosample/SAMEA7422952/	536	0	0	58	22	10.1852	0	3	1	0	226.845	21	36.2069	5	4	28	12.963	trans-spliced
	MIRUS_G_1264	MAG		This study	IT02_mOTUs		Class_02	Okeano	Okeano_01	Yes	53	260473	68.56	5347	80.43	6.52	73.91	220	213	245334	94.1879	51	23.9437	3	1	marine metagenome, seawater metagenome	marine	Marine	BPAM22_1	SAMN07483179	https://www.ncbi.nlm.nih.gov/biosample/SAMN07483179/	1795	2	0	61	29	13.615	1	0	0	2	234.189	18	29.5082	6	3	22	10.3286	trans-spliced
	MIRUS_G_1275	MAG		This study	IT02_mOTUs		Class_02	Okeano	Okeano_01	Yes	45	208965	64.92	5235	73.91	2.17	71.74	202	173	174039	83.2862	7	4.04624	1		marine metagenome, seawater metagenome	marine	Marine	TARA	SAMEA4397804	https://www.ncbi.nlm.nih.gov/biosample/SAMEA4397804/	45215	40	28	74	18	10.4046	0	0	1	0	354.126	28	37.8378	3	1	19	10.9827	trans-spliced
	MIRUS_G_1276	MAG		This study	IT02_mOTUs		Class_02	Okeano	Okeano_01	Yes	49	248024	64.65	5228	65.22	8.7	56.52	242	238	218475	88.0862	10	4.20168	0		marine metagenome, seawater metagenome	marine	Marine	BPAM22_1	SAMN07482689	https://www.ncbi.nlm.nih.gov/biosample/SAMN07482689/	1164	10	5	28	9	3.78151	0	1	0	0	112.892	22	78.5714	2	1	30	12.605	not_found
	MIRUS_G_1283	MAG		This study	IT02_mOTUs		Class_02	Okeano	Okeano_01	Yes	55	250426	67.19	5132	65.22	2.17	63.04	224	211	226191	90.3225	24	11.3744	3		marine metagenome, seawater metagenome	marine	Marine	LARK21_1	SAMN15782456	https://www.ncbi.nlm.nih.gov/biosample/SAMN15782456/	619	3	1	52	14	6.63507	0	0	0	0	207.646	32	61.5385	1	0	26	12.3223	trans-spliced
	MIRUS_G_1297	MAG		This study	IT02_mOTUs		Class_02	Okeano	Okeano_01	Yes	54	250036	64.76	4943	58.7	0	58.7	222	208	208155	83.25	20	9.61538	3		marine metagenome, seawater metagenome	marine	Marine	GALA18_1	SAMEA4699802	https://www.ncbi.nlm.nih.gov/biosample/SAMEA4699802/	498	2	2	59	16	7.69231	0	1	0	1	235.966	42	71.1864	4	2	22	10.5769	trans-spliced
	MIRUS_G_1300	MAG		This study	IT02_mOTUs		Class_02	Okeano	Okeano_01	Yes	56	256747	66.02	4888	80.43	6.52	73.91	247	230	222246	86.5623	6	2.6087	1		marine metagenome, seawater metagenome	marine	Marine	KRUG19_1	SAMN06266127	https://www.ncbi.nlm.nih.gov/biosample/SAMN06266127/	9866	6	2	62	17	7.3913	0	0	1	0	241.483	27	43.5484	2	1	33	14.3478	trans-spliced
	MIRUS_G_1308	MAG		This study	IT02_mOTUs		Class_02	Okeano	Okeano_01	Yes	46	207573	61.12	4807	63.04	2.17	60.87	204	192	182988	88.156	9	4.6875	1		marine metagenome, seawater metagenome	marine	Marine	COLA18_1	SAMN06267282	https://www.ncbi.nlm.nih.gov/biosample/SAMN06267282/	14400	15	11	32	15	7.8125	0	0	0	0	154.163	7	21.875	1	1	21	10.9375	not_found
	MIRUS_G_1309	MAG		This study	IT02_mOTUs		Class_02	Okeano	Okeano_01	Yes	49	225036	64.89	4793	73.91	4.35	69.57	185	167	197715	87.8593	22	13.1737	0		marine metagenome, seawater metagenome	marine	Marine	CAST23_2	SAMN12109737	https://www.ncbi.nlm.nih.gov/biosample/SAMN12109737/	490	0	0	44	15	8.98204	0	1	0	0	195.524	21	47.7273	2	1	17	10.1796	not_found
	MIRUS_G_1312	MAG		This study	IT02_mOTUs		Class_02	Okeano	Okeano_01	Yes	29	132805	66.01	4787	52.17	0	52.17	130	115	112734	84.8869	39	33.913	0		seawater metagenome, oil metagenome	marine	Marine	WANG21_1	SAMN08952654	https://www.ncbi.nlm.nih.gov/biosample/SAMN08952654/	167	1	1	23	6	5.21739	0	0	1	1	173.186	6	26.087	2	2	12	10.4348	unknown
	MIRUS_G_1313	MAG		This study	IT02_mOTUs		Class_02	Okeano	Okeano_01	Yes	46	219387	62.49	4717	71.74	4.35	67.39	167	164	190050	86.6277	6	3.65854	2		marine metagenome, seawater metagenome	marine	Marine	KOPF15_1	SAMEA7392422	https://www.ncbi.nlm.nih.gov/biosample/SAMEA7392422/	92	0	0	19	8	4.87805	0	0	0	1	86.6049	13	68.4211	2	1	9	5.4878	not_found
	MIRUS_G_1315	MAG		This study	IT02_mOTUs		Class_02	Okeano	Okeano_01	Yes	41	193104	56.68	4714	71.74	6.52	65.22	189	163	149490	77.4142	27	16.5644	1		marine metagenome, seawater metagenome	marine	Marine	LARK21_1	SAMN15782438	https://www.ncbi.nlm.nih.gov/biosample/SAMN15782438/	1396	3	3	74	23	14.1104	1	3	0	2	383.213	29	39.1892	8	7	22	13.4969	trans-spliced
	MIRUS_G_1336	MAG		This study	IT02_mOTUs		Class_02	Okeano	Okeano_01	Yes	53	221602	66.71	4466	65.22	8.7	56.52	229	222	199800	90.1616	4	1.8018	1		marine metagenome, seawater metagenome	marine	Marine	TARA	SAMEA2622843	https://www.ncbi.nlm.nih.gov/biosample/SAMEA2622843/	668	1	1	23	12	5.40541	0	0	0	0	103.79	14	60.8696	0	0	26	11.7117	trans-spliced
	MIRUS_G_1347	MAG		This study	IT02_mOTUs		Class_02	Okeano	Okeano_01	Yes	54	240626	64.36	4344	80.43	8.7	71.74	269	253	213786	88.8458	22	8.69565	2		marine metagenome, seawater metagenome	marine	Marine	BPAM22_1	SAMN07483486	https://www.ncbi.nlm.nih.gov/biosample/SAMN07483486/	1223	5	4	50	17	6.71937	0	1	0	0	207.791	35	70	1	1	37	14.6245	trans-spliced
	MIRUS_G_1356	MAG		This study	IT02_mOTUs		Class_02	Okeano	Okeano_01	Yes	39	155517	63.18	4201	58.7	2.17	56.52	145	138	135933	87.4072	13	9.42029	1		marine metagenome, seawater metagenome	marine	Marine	TARA	SAMEA6000258	https://www.ncbi.nlm.nih.gov/biosample/SAMEA6000258/	135	0	0	29	10	7.24638	0	0	0	0	186.475	5	17.2414	0	0	9	6.52174	not_found
	MIRUS_G_1362	MAG		This study	IT02_mOTUs		Class_02	Okeano	Okeano_01	Yes	37	160198	68.94	4156	69.57	4.35	65.22	162	160	142845	89.1678	4	2.5	0		marine metagenome, seawater metagenome	marine	Marine	TARA	SAMEA2619548	https://www.ncbi.nlm.nih.gov/biosample/SAMEA2619548/	756	5	4	13	8	5	0	0	0	0	81.1496	9	69.2308	0	0	16	10	trans-spliced
	MIRUS_G_1378	MAG		This study	IT02_mOTUs		Class_02	Okeano	Okeano_01	Yes	53	202587	65.56	3894	56.52	2.17	54.35	189	183	179781	88.7426	7	3.82514	2		marine metagenome, seawater metagenome	marine	Marine	TARA	SAMEA2623266	https://www.ncbi.nlm.nih.gov/biosample/SAMEA2623266/	782	1	0	13	8	4.37158	0	0	0	0	64.17	6	46.1538	0	0	18	9.83607	trans-spliced
	MIRUS_G_1381	MAG		This study	IT02_mOTUs		Class_02	Okeano	Okeano_01	Yes	34	139116	67.98	3654	54.35	2.17	52.17	142	138	126528	90.9514	3	2.17391	1		marine metagenome, seawater metagenome	marine	Marine	BPAM22_1	SAMN07483479	https://www.ncbi.nlm.nih.gov/biosample/SAMN07483479/	1119	1	1	11	10	7.24638	0	1	0	0	79.0707	4	36.3636	1	1	13	9.42029	trans-spliced
	MIRUS_G_0515	MAG		This study	IT02_mOTUs		Class_02	Okeano	Okeano_02	Yes	16	274086	56.15	25682	95	5	90	208	190	226035	82.4686	40	21.0526	0		marine metagenome, seawater metagenome	marine	Marine	NOWI19_1	SAMN10351037	https://www.ncbi.nlm.nih.gov/biosample/SAMN10351037/	399	1	0	30	17	8.94737	0	0	1	4	109.455	13	43.3333	17	11	25	13.1579	trans-spliced
	MIRUS_G_0626	MAG		This study	IT02_mOTUs		Class_02	Okeano	Okeano_02	Yes	15	263314	56	19746	95	0	95	184	173	207954	78.9757	43	24.8555	1		marine metagenome, seawater metagenome	marine	Marine	TARA	SAMEA6039731	https://www.ncbi.nlm.nih.gov/biosample/SAMEA6039731/	291	2	0	24	10	5.78035	0	0	1	4	91.1459	14	58.3333	16	8	28	16.185	trans-spliced
	MIRUS_G_0650	MAG		This study	IT02_mOTUs		Class_02	Okeano	Okeano_02	Yes	22	259543	65.68	16487	100	10	90	156	159	212499	81.8743	63	39.6226	0		biofilm metagenome	marine biofilm	marine biofilm	WANG22_1	SAMN08714535	https://www.ncbi.nlm.nih.gov/biosample/SAMN08714535/	408	0	0	5	4	2.51572	0	0	0	0	19.2646	2	40	6	2	25	15.7233	trans-spliced
	MIRUS_G_0662	MAG		This study	IT02_mOTUs		Class_02	Okeano	Okeano_02	Yes	15	216371	56.14	17248	85	0	85	147	144	179709	83.056	58	40.2778	0		marine metagenome, seawater metagenome	marine	Marine	NOWI19_1	SAMN09201441	https://www.ncbi.nlm.nih.gov/biosample/SAMN09201441/	185	0	0	3	2	1.38889	0	0	1	0	13.8651	2	66.6667	12	6	19	13.1944	trans-spliced
	MIRUS_G_0689	MAG		This study	IT02_mOTUs		Class_02	Okeano	Okeano_02	Yes	11	170891	54.08	16555	85	10	75	147	136	149331	87.3838	47	34.5588	0		marine metagenome, seawater metagenome	marine	Marine	KOPF15_1	SAMEA7422972	https://www.ncbi.nlm.nih.gov/biosample/SAMEA7422972/	221	0	0	21	12	8.82353	0	0	1	1	122.885	6	28.5714	3	2	24	17.6471	trans-spliced
	MIRUS_G_0694	MAG		This study	IT02_mOTUs		Class_02	Okeano	Okeano_02	Yes	22	268960	53.73	17045	90	0	90	202	193	231687	86.1418	42	21.7617	0		marine metagenome, seawater metagenome	marine	Marine	POHA15_1	SAMEA2555027	https://www.ncbi.nlm.nih.gov/biosample/SAMEA2555027/	140	0	0	21	7	3.62694	0	0	1	0	78.0785	16	76.1905	1	1	37	19.171	trans-spliced
	MIRUS_G_0769	MAG		This study	IT02_mOTUs		Class_02	Okeano	Okeano_02	Yes	14	132934	51.83	14456	70	5	65	121	117	116559	87.6819	47	40.1709	1		marine metagenome, seawater metagenome	marine	Marine	NOWI19_1	SAMN10351091	https://www.ncbi.nlm.nih.gov/biosample/SAMN10351091/	18	0	0	8	8	6.83761	0	0	0	2	60.1802	1	12.5	4	3	16	13.6752	not_found
	MIRUS_G_0982	MAG		This study	IT02_mOTUs		Class_02	Okeano	Okeano_02	Yes	21	138369	57.84	9832	90	0	90	114	100	102618	74.1626	34	34	0		marine metagenome, seawater metagenome	marine	Marine	BPAM22_1	SAMN07483062	https://www.ncbi.nlm.nih.gov/biosample/SAMN07483062/	151	0	0	28	15	15	0	0	0	5	202.357	11	39.2857	8	7	12	12	not_found
	MIRUS_G_1165	MAG		This study	IT02_mOTUs		Class_02	Okeano	Okeano_02	Yes	16	102011	43.2	7795	65	0	65	107	99	85260	83.5792	37	37.3737	1	1	marine metagenome, seawater metagenome	marine	Marine	TARA	SAMEA6041658	https://www.ncbi.nlm.nih.gov/biosample/SAMEA6041658/	1100	0	0	7	4	4.0404	0	0	1	0	68.6201	5	71.4286	3	1	14	14.1414	trans-spliced
	MIRUS_G_0313	MAG		This study	IT02_mOTUs		Class_02	Okeano	Okeano_03	Yes	8	192636	49.01	40113	90	0	90	161	159	164406	85.3454	61	38.3648	2	1	marine metagenome, seawater metagenome	marine	Marine	ZHAN22_1	SAMN11355745	https://www.ncbi.nlm.nih.gov/biosample/SAMN11355745/	660	0	0	4	4	2.51572	0	0	0	0	20.7646	0	0	0	0	28	17.6101	trans-spliced
	MIRUS_G_0348	MAG		This study	IT02_mOTUs		Class_02	Okeano	Okeano_03	Yes	11	223419	48.31	37037	90	0	90	178	168	184320	82.4997	67	39.881	2	1	marine metagenome, seawater metagenome	marine	Marine	KOPF15_1	SAMEA7422942	https://www.ncbi.nlm.nih.gov/biosample/SAMEA7422942/	398	0	0	19	12	7.14286	0	0	0	0	85.042	8	42.1053	3	0	26	15.4762	trans-spliced
	MIRUS_G_0436	MAG		This study	IT02_mOTUs		Class_02	Okeano	Okeano_03	Yes	11	154913	47.43	21888	65	5	60	122	122	134028	86.5182	47	38.5246	0		marine metagenome, seawater metagenome	marine	Marine	TARA	SAMEA6035544	https://www.ncbi.nlm.nih.gov/biosample/SAMEA6035544/	921	0	0	9	7	5.7377	0	0	0	1	58.0971	2	22.2222	3	1	30	24.5902	trans-spliced
	MIRUS_G_0440	MAG		This study	IT02_mOTUs		Class_02	Okeano	Okeano_03	Yes	16	245970	59.05	28712	80	0	80	194	176	196938	80.0659	73	41.4773	4		marine metagenome, seawater metagenome	marine	Marine	MEHR18_1	SAMN03444909	https://www.ncbi.nlm.nih.gov/biosample/SAMN03444909/	842	2	1	24	11	6.25	2	0	0	1	97.5729	9	37.5	20	11	33	18.75	trans-spliced
	MIRUS_G_0473	MAG		This study	IT02_mOTUs		Class_02	Okeano	Okeano_03	Yes	15	285021	48.25	26573	95	5	90	227	230	247134	86.7073	35	15.2174	3		marine metagenome, seawater metagenome	marine	Marine	SIER19_1	SAMEA104210869	https://www.ncbi.nlm.nih.gov/biosample/SAMEA104210869/	327	2	0	9	5	2.17391	0	0	0	1	31.5766	3	33.3333	3	1	30	13.0435	trans-spliced
	MIRUS_G_0612	MAG		This study	IT02_mOTUs		Class_02	Okeano	Okeano_03	Yes	15	231461	48.25	19598	85	0	85	199	197	197196	85.1962	21	10.6599	2		marine metagenome, seawater metagenome	marine	Marine	KRUG19_1	SAMN06264398	https://www.ncbi.nlm.nih.gov/biosample/SAMN06264398/	32	0	0	8	6	3.04569	0	0	0	0	34.5631	2	25	0	0	22	11.1675	trans-spliced
	MIRUS_G_0620	MAG		This study	IT02_mOTUs		Class_02	Okeano	Okeano_03	Yes	12	204742	47.69	18746	85	5	80	196	194	167025	81.5783	76	39.1753	1		marine metagenome, seawater metagenome	marine	Marine	SUNY21_1	SAMEA6942736	https://www.ncbi.nlm.nih.gov/biosample/SAMEA6942736/	483	0	0	8	6	3.09278	0	0	0	0	39.0736	0	0	3	1	29	14.9485	not_found
	MIRUS_G_0624	MAG		This study	IT02_mOTUs		Class_02	Okeano	Okeano_03	Yes	10	176904	46.95	19766	55	0	55	160	155	142695	80.6624	70	45.1613	1		marine metagenome, seawater metagenome	marine	Marine	SUNY21_1	SAMEA6942735	https://www.ncbi.nlm.nih.gov/biosample/SAMEA6942735/	65	0	0	21	7	4.51613	0	0	1	1	118.708	15	71.4286	2	2	19	12.2581	trans-spliced
	MIRUS_G_0700	MAG		This study	IT02_mOTUs		Class_02	Okeano	Okeano_03	Yes	22	263812	64.85	16662	90	0	90	186	176	203463	77.1242	72	40.9091	1		marine metagenome, seawater metagenome	marine	Marine	SOLA22_1	SAMEA7060521	https://www.ncbi.nlm.nih.gov/biosample/SAMEA7060521/	5176	0	0	25	11	6.25	1	0	1	8	94.7645	12	48	28	20	30	17.0455	trans-spliced
	MIRUS_G_0724	MAG		This study	IT02_mOTUs		Class_02	Okeano	Okeano_03	Yes	22	273814	57.67	16343	95	10	85	219	207	206052	75.2525	66	31.8841	3		marine metagenome, seawater metagenome	marine	Marine	DLUG22_1	SAMEA5958359	https://www.ncbi.nlm.nih.gov/biosample/SAMEA5958359/	3495	3	0	59	15	7.24638	0	0	1	10	215.475	31	52.5424	20	13	28	13.5266	trans-spliced
	MIRUS_G_0805	MAG		This study	IT02_mOTUs		Class_02	Okeano	Okeano_03	Yes	21	241755	66.33	14045	90	0	90	175	151	193179	79.9069	43	28.4768	1		marine metagenome, seawater metagenome	marine	Marine	TARA	SAMEA5996878		811	2	0	62	19	12.5828	0	1	1	1	256.458	44	70.9677	6	3	29	19.2053	trans-spliced
	MIRUS_G_0897	MAG		This study	IT02_mOTUs		Class_02	Okeano	Okeano_03	Yes	27	245408	62.58	11265	80	0	80	170	164	192426	78.4106	66	40.2439	3	1	marine metagenome, seawater metagenome	marine	Marine	SOLA22_1	SAMEA7060533	https://www.ncbi.nlm.nih.gov/biosample/SAMEA7060533/	725	1	0	40	14	8.53659	0	0	1	4	162.994	15	37.5	16	10	30	18.2927	trans-spliced
	MIRUS_G_0905	MAG		This study	IT02_mOTUs		Class_02	Okeano	Okeano_03	Yes	27	215504	61.67	11145	85	15	70	172	157	163521	75.8784	42	26.7516	4	1	marine metagenome, seawater metagenome	marine	Marine	PRIE21_1	SAMEA7670910	https://www.ncbi.nlm.nih.gov/biosample/SAMEA7670910/	1038	2	1	24	9	5.73248	0	0	0	4	111.367	13	54.1667	13	8	30	19.1083	trans-spliced
	MIRUS_G_0983	MAG		This study	IT02_mOTUs		Class_02	Okeano	Okeano_03	Yes	30	211216	67.1	9290	80	5	75	164	155	168849	79.9414	45	29.0323	2		marine metagenome, seawater metagenome	marine	Marine	COLL22_1	SAMN16930022	https://www.ncbi.nlm.nih.gov/biosample/SAMN16930022/	1306	0	0	18	13	8.3871	0	0	0	0	85.2208	5	27.7778	6	0	24	15.4839	not_found
	MIRUS_G_1084	MAG		This study	IT02_mOTUs		Class_02	Okeano	Okeano_03	Yes	21	143901	56.35	7941	70	5	65	134	125	107184	74.4845	44	35.2	0		marine metagenome, seawater metagenome	marine	Marine	TARA	SAMEA5996938		29	0	0	29	11	8.8	0	0	0	4	201.527	19	65.5172	8	6	17	13.6	unknown
	MIRUS_G_1137	MAG		This study	IT02_mOTUs		Class_02	Okeano	Okeano_04	Yes	19	118445	59.8	7086	65	0	65	103	88	100503	84.852	39	44.3182	1		marine metagenome, seawater metagenome	marine	Marine	TARA	SAMEA2621812	https://www.ncbi.nlm.nih.gov/biosample/SAMEA2621812/	720	0	0	22	6	6.81818	0	0	1	1	185.74	17	77.2727	8	7	10	11.3636	trans-spliced
	MIRUS_G_0058	MAG		This study	IT02_mOTUs		Class_02	Extra_Order_13	Singleton	No	4	178888	53.18	151135				140	138	167679	93.7341	70	50.7246	4	3	marine metagenome, seawater metagenome	marine	Marine	WIND23_1	Gp0561257	https://gold.jgi.doe.gov/project?id=Gp0561257	63	0	0	10	9	6.52174	0	0	0	0	55.9009	0	0	2	1	38	27.5362	full
	MIRUS_G_0115	MAG		This study	IT02_mOTUs		Class_04	Extra_Order_7	Singleton	No	2	132121	59.52	110770				104	100	110004	83.26	81	81	0		lake water metagenome, freshwater metagenome	freshwater	freshwater	BUCK21_1	SAMEA6873017	https://www.ncbi.nlm.nih.gov/biosample/SAMEA6873017/	7	0	0	7	6	6	0	0	0	3	52.9817	0	0	9	6	7	7	trans-spliced
	MIRUS_G_0142	MAG		This study	IT02_mOTUs		Class_02	Styx	Singleton	Yes	8	403187	60.5	87112				383	301	319770	79.3106	201	66.7774	0		marine metagenome, seawater metagenome	marine	Marine	TARA	SAMEA2622632	https://www.ncbi.nlm.nih.gov/biosample/SAMEA2622632/	97241	113	88	217	88	29.2359	0	0	1	6	538.212	30	13.8249	19	7	38	12.6246	trans-spliced
	MIRUS_G_0152	MAG		This study	IT02_mOTUs		Class_01	Extra_Order_11	Singleton	No	1	112505	54.03	112505				122	86	100515	89.3427	50	58.1395	0		marine metagenome, seawater metagenome	marine	Marine	ZHAN22_1	SAMN11355745	https://www.ncbi.nlm.nih.gov/biosample/SAMN11355745/	158	0	0	44	16	18.6047	0	0	0	0	391.094	5	11.3636	6	1	17	19.7674	not_found
	MIRUS_G_0154	MAG		This study	IT02_mOTUs		Class_04	Extra_Order_2	Singleton	No	2	130440	54.24	77798				88	87	118803	91.0787	68	78.1609	0		marine metagenome, seawater metagenome	marine	Marine	CAOS20_1	SAMN13674978	https://www.ncbi.nlm.nih.gov/biosample/SAMN13674978/	123	1	0	4	3	3.44828	0	0	0	0	30.6654	1	25	0	0	7	8.04598	trans-spliced
	MIRUS_G_0389	MAG		This study	IT02_mOTUs		Class_02	Okeano	Singleton	Yes	15	296439	53.18	33291	67.39	4.35	63.04	224	197	256155	86.4107	70	35.533	0		marine metagenome, seawater metagenome	marine	Marine	TARA	SAMEA5996848		738	0	0	74	26	13.198	0	0	1	2	249.63	19	25.6757	9	3	30	15.2284	trans-spliced
	MIRUS_G_0593	MAG		This study	IT02_mOTUs		Class_02	Okeano	Singleton	Yes	15	284496	52.9	20896	85	5	80	244	228	245658	86.3485	91	39.9123	1	1	marine metagenome, seawater metagenome	marine	Marine	NOWI19_1	SAMN09201603	https://www.ncbi.nlm.nih.gov/biosample/SAMN09201603/	98	0	0	25	14	6.14035	0	0	1	1	87.8747	12	48	5	4	28	12.2807	trans-spliced
	MIRUS_G_0969	MAG		This study	IT02_mOTUs		Class_02	Extra_Order_13	Singleton	No	40	345075	51.74	13500				378	312	276750	80.2	148	47.4359	2	1	marine metagenome, seawater metagenome	marine	Marine	TARA	SAMEA2621583	https://www.ncbi.nlm.nih.gov/biosample/SAMEA2621583/	326724	36	27	45	24	7.69231	0	0	0	0	130.406	0	0	4	1	79	25.3205	full
	MIRUS_G_1085	MAG		This study	IT02_mOTUs		Class_04	Extra_Order_3	Singleton	No	18	118419	67.56	7937				106	98	106869	90.2465	80	81.6327	0		lake water metagenome, freshwater metagenome	freshwater	freshwater	KRAE22_1	SAMEA4981854	https://www.ncbi.nlm.nih.gov/biosample/SAMEA4981854/	53	0	0	9	6	6.12245	0	0	0	1	76.0013	0	0	2	1	10	10.2041	full
	MIRUS_G_1343	MAG		This study	IT02_mOTUs		Class_03	Extra_Order_9	Singleton	No	25	114312	27.45	4393				87	77	91767	80.2777	30	38.961	0		marine metagenome, seawater metagenome	marine	Marine	SOLA22_1	SAMEA7060541	https://www.ncbi.nlm.nih.gov/biosample/SAMEA7060541/	55	1	0	0	0	0	0	0	0	0	0	0	0	0	0	13	16.8831	unknown
	MIRUS_G_0186	MAG		This study	IT02_mOTUs		Class_02	Sopora	Sopora_01	Yes	7	255260	49.92	64773	100	0	100	256	246	226596	88.7707	21	8.53659	3	2	lake water metagenome, freshwater metagenome	freshwater	freshwater	KRAE22_1	SAMEA7614282	https://www.ncbi.nlm.nih.gov/biosample/SAMEA7614282/	50	0	0	15	12	4.87805	0	0	0	1	58.7636	0	0	3	2	68	27.6423	full
	MIRUS_G_0455	MAG		This study	IT02_mOTUs		Class_02	Sopora	Sopora_01	Yes	15	234151	50.36	27406	100	0	100	233	229	212655	90.8196	15	6.55022	2	2	marine metagenome, seawater metagenome	marine	Marine	KOPF15_1	SAMEA7422987	https://www.ncbi.nlm.nih.gov/biosample/SAMEA7422987/	27	0	0	10	7	3.05677	0	0	0	0	42.7075	0	0	2	0	52	22.7074	full
	MIRUS_G_0799	MAG		This study	IT02_mOTUs		Class_02	Sopora	Sopora_01	Yes	14	132211	35.57	13720	87.18	2.56	84.62	143	144	113829	86.0965	46	31.9444	2	1	marine metagenome, seawater metagenome	marine	Marine	KOPF15_1	SAMEA7392479	https://www.ncbi.nlm.nih.gov/biosample/SAMEA7392479/	55	0	0	0	0	0	0	0	0	0	0	0	0	0	0	26	18.0556	full
	MIRUS_G_0830	MAG		This study	IT02_mOTUs		Class_02	Sopora	Sopora_01	Yes	9	100019	30.45	13034	56.41	0	56.41	111	106	85857	85.8407	45	42.4528	0		marine metagenome, seawater metagenome	marine	Marine	KOPF15_1	SAMEA7392437	https://www.ncbi.nlm.nih.gov/biosample/SAMEA7392437/	57	0	0	2	2	1.88679	0	0	0	0	19.9962	0	0	2	2	23	21.6981	not_found
	MIRUS_G_0839	MAG		This study	IT02_mOTUs		Class_02	Sopora	Sopora_01	Yes	10	80719	44.68	12739	61.54	2.56	58.97	86	83	71970	89.1612	14	16.8675	1	1	marine metagenome, seawater metagenome	marine	Marine	BPAM22_1	SAMN07449442	https://www.ncbi.nlm.nih.gov/biosample/SAMN07449442/	17	0	0	1	1	1.20482	0	0	0	0	12.3887	0	0	0	0	22	26.506	full
	MIRUS_G_0879	MAG		This study	IT02_mOTUs		Class_02	Sopora	Sopora_01	Yes	29	237371	42.16	11794	94.87	7.69	87.18	246	230	214140	90.2132	18	7.82609	0	1	biofilm metagenome	marine biofilm	marine biofilm	WANG22_1	SAMN08714533	https://www.ncbi.nlm.nih.gov/biosample/SAMN08714533/	1	0	0	11	7	3.04348	0	0	0	0	46.341	0	0	2	0	69	30	full
	MIRUS_G_0895	MAG		This study	IT02_mOTUs		Class_02	Sopora	Sopora_01	Yes	19	190815	34.86	11323	100	2.56	97.44	238	227	172116	90.2005	64	28.1938	4	2	biofilm metagenome	marine biofilm	marine biofilm	WANG22_1	SAMN08714533	https://www.ncbi.nlm.nih.gov/biosample/SAMN08714533/	2	0	0	3	3	1.32159	0	0	0	0	15.722	0	0	0	0	50	22.0264	full
	MIRUS_G_1131	MAG		This study	IT02_mOTUs		Class_02	Sopora	Sopora_01	Yes	30	200647	38.26	7186	79.49	2.56	76.92	221	215	173946	86.6925	61	28.3721	1	3	marine metagenome, seawater metagenome	marine	Marine	KIMY16_1	SAMN03945039	https://www.ncbi.nlm.nih.gov/biosample/SAMN03945039/	2	0	0	3	3	1.39535	0	0	0	1	14.9516	0	0	2	1	53	24.6512	full
	MIRUS_G_1400	MAG		This study	IT02_mOTUs		Class_02	Sopora	Sopora_01	Yes	22	73348	33.27	3468	56.41	0	56.41	93	90	67932	92.616	14	15.5556	1	1	sediment metagenome; Intertidal sediment	marine sediment	Marine sediment	XULI22_1	SAMN30677863	https://www.ncbi.nlm.nih.gov/biosample/SAMN30677863/	1	0	0	0	0	0	0	0	0	0	0	0	0	0	0	24	26.6667	full
	MIRUS_G_0144	MAG		This study	IT02_mOTUs		Class_02	Sopora	Sopora_02	Yes	5	265291	32.87	83765	97.44	0	97.44	280	277	234357	88.3396	55	19.8556	1	2	biofilm metagenome	marine biofilm	marine biofilm	WANG22_1	SAMN08714533	https://www.ncbi.nlm.nih.gov/biosample/SAMN08714533/	28	0	0	2	2	0.722022	0	0	0	0	7.53889	0	0	4	0	64	23.1047	full
	MIRUS_G_0073	MAG		This study	IT02_mOTUs		Class_02	Styx	Styx_01	Yes	16	572385	48.59	137107	97.87	2.13	95.74	386	363	501726	87.6553	25	6.88705	5	1	marine metagenome, seawater metagenome	marine	Marine	GLAS20_1	SAMN13567153	https://www.ncbi.nlm.nih.gov/biosample/SAMN13567153/	10024	18	12	52	23	6.33609	0	0	0	1	90.8479	20	38.4615	5	1	95	26.1708	trans-spliced
	MIRUS_G_0130	MAG		This study	IT02_mOTUs		Class_02	Styx	Styx_01	Yes	9	468892	47.74	98027	89.36	0	89.36	308	299	415077	88.5229	19	6.35452	5	1	marine metagenome, seawater metagenome	marine	Marine	TARA	SAMEA2620979	https://www.ncbi.nlm.nih.gov/biosample/SAMEA2620979/	12465	13	9	32	14	4.68227	0	0	0	0	68.246	14	43.75	3	1	78	26.087	trans-spliced
	MIRUS_G_0225	MAG		This study	IT02_mOTUs		Class_02	Styx	Styx_01	Yes	16	593698	49.02	53829	97.87	6.38	91.49	391	381	508077	85.5784	23	6.03675	7	1	marine metagenome, seawater metagenome	marine	Marine	BPAM22_1	SAMN08953153	https://www.ncbi.nlm.nih.gov/biosample/SAMN08953153/	32359	35	28	111	58	15.2231	0	0	0	0	186.964	27	24.3243	5	1	99	25.9843	trans-spliced
	MIRUS_G_0247	MAG		This study	IT02_mOTUs		Class_02	Styx	Styx_01	Yes	26	418813	46.66	50166	93.62	2.13	91.49	331	315	348990	83.3284	110	34.9206	3	1	marine metagenome, seawater metagenome	marine	Marine	SACH19_1	SAMN02709776	https://www.ncbi.nlm.nih.gov/biosample/SAMN02709776/	17211	22	18	49	25	7.93651	0	0	0	1	116.997	15	30.6122	8	3	64	20.3175	trans-spliced
	MIRUS_G_0325	MAG		This study	IT02_mOTUs		Class_02	Styx	Styx_01	Yes	20	469073	62.94	39088	94.12	4.41	89.71	361	319	388725	82.8709	36	11.2853	2		marine metagenome, seawater metagenome	marine	Marine	TARA	SAMEA2620979	https://www.ncbi.nlm.nih.gov/biosample/SAMEA2620979/	371709	38	15	93	51	15.9875	0	0	1	13	198.263	12	12.9032	33	19	52	16.3009	trans-spliced
	MIRUS_G_0516	MAG		This study	IT02_mOTUs		Class_02	Styx	Styx_01	Yes	21	383024	46.73	24368	97.87	0	97.87	328	310	327714	85.5597	23	7.41935	1		marine metagenome, seawater metagenome	marine	Marine	SACH19_1	SAMN02709776	https://www.ncbi.nlm.nih.gov/biosample/SAMN02709776/	12532	20	17	42	21	6.77419	0	0	0	0	109.654	19	45.2381	3	1	73	23.5484	trans-spliced
	MIRUS_G_0526	MAG		This study	IT02_mOTUs		Class_02	Styx	Styx_01	Yes	16	251197	55.09	27705	82.98	4.26	78.72	224	192	185694	73.9237	20	10.4167	4		marine metagenome, seawater metagenome	marine	Marine	TARA	SAMEA2619399	https://www.ncbi.nlm.nih.gov/biosample/SAMEA2619399/	22082	13	9	51	22	11.4583	0	0	0	5	203.028	24	47.0588	15	9	47	24.4792	trans-spliced
	MIRUS_G_0656	MAG		This study	IT02_mOTUs		Class_02	Styx	Styx_01	Yes	27	407166	46.88	18533	97.87	2.13	95.74	322	314	351798	86.4016	95	30.2548	3	1	marine metagenome, seawater metagenome	marine	Marine	SACH19_1	SAMN02709776	https://www.ncbi.nlm.nih.gov/biosample/SAMN02709776/	40373	22	21	49	29	9.23567	0	0	0	1	120.344	19	38.7755	5	3	67	21.3376	trans-spliced
	MIRUS_G_0681	MAG		This study	IT02_mOTUs		Class_02	Styx	Styx_01	Yes	29	364406	52.2	17533	91.49	2.13	89.36	294	285	315042	86.4536	100	35.0877	2	1	marine metagenome, seawater metagenome	marine	Marine	BPAM22_1	SAMN07483509	https://www.ncbi.nlm.nih.gov/biosample/SAMN07483509/	1545	11	5	61	27	9.47368	0	0	0	2	167.396	16	26.2295	7	2	74	25.9649	not_found
	MIRUS_G_0702	MAG		This study	IT02_mOTUs		Class_02	Styx	Styx_01	Yes	28	358945	61.4	16512	92.65	2.94	89.71	331	295	264096	73.5756	35	11.8644	1		marine metagenome, seawater metagenome	marine	Marine	HAWL17_1	SAMN05224440	https://www.ncbi.nlm.nih.gov/biosample/SAMN05224440/	3731	5	3	87	49	16.6102	0	0	1	11	242.377	8	9.1954	26	14	51	17.2881	trans-spliced
	MIRUS_G_0760	MAG		This study	IT02_mOTUs		Class_02	Styx	Styx_01	Yes	47	469555	58.66	14760	97.06	14.71	82.35	417	380	344247	73.3135	97	25.5263	3		marine metagenome, seawater metagenome	marine	Marine	BILL18_1	SAMN07136681	https://www.ncbi.nlm.nih.gov/biosample/SAMN07136681/	5077	1	0	77	51	13.4211	0	0	1	8	163.985	7	9.09091	29	13	66	17.3684	trans-spliced
	MIRUS_G_0770	MAG		This study	IT02_mOTUs		Class_02	Styx	Styx_01	Yes	43	478128	61.37	14439	94.12	11.76	82.35	403	358	363804	76.0892	67	18.7151	3		marine metagenome, seawater metagenome	marine	Marine	ALNE20_1	SAMEA6236710	https://www.ncbi.nlm.nih.gov/biosample/SAMEA6236710/	14265	13	10	99	59	16.4804	0	0	1	9	207.058	5	5.05051	28	15	66	18.4358	trans-spliced
	MIRUS_G_0812	MAG		This study	IT02_mOTUs		Class_02	Styx	Styx_01	Yes	32	339079	61.63	13447	85.11	2.13	82.98	329	287	262593	77.443	18	6.27178	5		marine metagenome, seawater metagenome	marine	Marine	TARA	SAMEA5996819		7010	12	4	82	44	15.331	0	0	0	11	241.832	20	24.3902	24	13	75	26.1324	trans-spliced
	MIRUS_G_0814	MAG		This study	IT02_mOTUs		Class_02	Styx	Styx_01	Yes	44	438288	59.41	13311	95.59	4.41	91.18	366	341	337680	77.0452	48	14.0762	4	1	marine metagenome, seawater metagenome	marine	Marine	KOBI21_1	SAMD00232171	https://www.ncbi.nlm.nih.gov/biosample/SAMD00232171/	634	0	0	56	37	10.8504	0	0	1	5	127.77	3	5.35714	23	11	80	23.4604	trans-spliced
	MIRUS_G_0844	MAG		This study	IT02_mOTUs		Class_02	Styx	Styx_01	Yes	39	377661	59.33	13090	83.82	4.41	79.41	299	277	295440	78.2289	36	12.9964	3	1	marine metagenome, seawater metagenome	marine	Marine	TARA	SAMEA6000676	https://www.ncbi.nlm.nih.gov/biosample/SAMEA6000676/	1565	3	2	54	31	11.1913	0	0	1	9	142.985	6	11.1111	19	14	64	23.1047	trans-spliced
	MIRUS_G_0883	MAG		This study	IT02_mOTUs		Class_02	Styx	Styx_01	Yes	54	431637	38.01	11889				336	315	340725	78.9379	56	17.7778	1	1	marine metagenome, seawater metagenome	marine	Marine	COLL22_1	SAMN16929952	https://www.ncbi.nlm.nih.gov/biosample/SAMN16929952/	71779	26	11	40	22	6.98413	0	0	1	3	92.6705	5	12.5	10	7	66	20.9524	trans-spliced
	MIRUS_G_0898	MAG		This study	IT02_mOTUs		Class_02	Styx	Styx_01	Yes	46	410644	61.82	11265	89.36	0	89.36	365	334	346902	84.4776	41	12.2754	8		marine metagenome, seawater metagenome	marine	Marine	GLAS20_1	SAMN13567152	https://www.ncbi.nlm.nih.gov/biosample/SAMN13567152/	8454	12	6	79	37	11.0778	0	0	0	3	192.381	18	22.7848	12	7	78	23.3533	trans-spliced
	MIRUS_G_0967	MAG		This study	IT02_mOTUs		Class_02	Styx	Styx_01	Yes	21	199992	54.37	9887	63.83	4.26	59.57	170	154	149340	74.673	18	11.6883	0		marine metagenome, seawater metagenome	marine	Marine	KIMD21_1	SAMN19707289	https://www.ncbi.nlm.nih.gov/biosample/SAMN19707289/	1870	9	6	46	22	14.2857	0	0	0	8	230.009	17	36.9565	12	9	43	27.9221	trans-spliced
	MIRUS_G_0993	MAG		This study	IT02_mOTUs		Class_02	Styx	Styx_01	Yes	33	248223	42.4	9505	74.47	2.13	72.34	227	216	221241	89.1299	66	30.5556	2		marine metagenome, seawater metagenome	marine	Marine	BPAM22_1	SAMN07483603	https://www.ncbi.nlm.nih.gov/biosample/SAMN07483603/	11120	7	5	15	8	3.7037	0	0	0	0	60.4295	6	40	4	3	63	29.1667	trans-spliced
	MIRUS_G_1009	MAG		This study	IT02_mOTUs		Class_02	Styx	Styx_01	Yes	46	341494	36.58	9175				264	262	275382	80.6404	39	14.8855	1	1	marine metagenome, seawater metagenome	marine	Marine	HUGE15_1	SAMN03351360	https://www.ncbi.nlm.nih.gov/biosample/SAMN03351360/	13764	1	1	32	21	8.01527	0	0	1	2	93.7059	4	12.5	6	4	50	19.084	trans-spliced
	MIRUS_G_1066	MAG		This study	IT02_mOTUs		Class_02	Styx	Styx_01	Yes	35	270489	44.07	8184	78.72	2.13	76.6	200	190	224118	82.8566	62	32.6316	3	2	marine metagenome, seawater metagenome	marine	Marine	BPAM22_1	SAMN08953213	https://www.ncbi.nlm.nih.gov/biosample/SAMN08953213/	4311	0	0	16	11	5.78947	0	0	0	0	59.1521	6	37.5	0	0	58	30.5263	trans-spliced
	MIRUS_G_1119	MAG		This study	IT02_mOTUs		Class_02	Styx	Styx_01	Yes	51	318006	49.27	7359	82.98	6.38	76.6	280	254	273252	85.9267	13	5.11811	5	1	marine metagenome, seawater metagenome	marine	Marine	TARA	SAMEA2620855	https://www.ncbi.nlm.nih.gov/biosample/SAMEA2620855/	84823	41	30	87	40	15.748	0	0	0	0	273.58	21	24.1379	2	1	66	25.9843	trans-spliced
	MIRUS_G_1224	MAG		This study	IT02_mOTUs		Class_02	Styx	Styx_01	Yes	50	266329	59.54	5541	82.35	1.47	80.88	240	225	213627	80.2117	27	12	2	1	marine metagenome, seawater metagenome	marine	Marine	ASPL16_1	SAMN05150081	https://www.ncbi.nlm.nih.gov/biosample/SAMN05150081/	2735	0	0	41	26	11.5556	0	0	1	4	153.945	4	9.7561	10	7	46	20.4444	trans-spliced
	MIRUS_G_0033	MAG		This study	IT02_mOTUs		Class_02	Styx	Styx_02	Yes	9	384044	45.46	211892	100	2.7	97.3	289	289	345348	89.9241	74	25.6055	1		lake water metagenome, freshwater metagenome	freshwater	freshwater	BUCK21_1	SAMEA6872872	https://www.ncbi.nlm.nih.gov/biosample/SAMEA6872872/	78	0	0	11	6	2.07612	0	0	1	0	28.6426	5	45.4545	7	4	43	14.8789	trans-spliced
	MIRUS_G_0057	MAG		This study	IT02_mOTUs		Class_02	Styx	Styx_02	Yes	5	270823	55.64	153719	91.89	10.81	81.08	234	199	219942	81.2125	43	21.608	1		lake water metagenome, freshwater metagenome	freshwater	freshwater	KRAE22_1	SAMEA8798228	https://www.ncbi.nlm.nih.gov/biosample/SAMEA8798228/	49	0	0	45	21	10.5528	0	0	0	6	166.16	2	4.44444	12	7	29	14.5729	trans-spliced
	MIRUS_G_0188	MAG		This study	IT02_mOTUs		Class_02	Styx	Styx_02	Yes	9	279602	48.55	64241	94.59	0	94.59	229	218	246108	88.0208	58	26.6055	0		lake water metagenome, freshwater metagenome	freshwater	freshwater	MEHR18_2	SAMN08331104	https://www.ncbi.nlm.nih.gov/biosample/SAMN08331104/	40	0	0	24	12	5.50459	0	0	1	0	85.8363	9	37.5	3	0	28	12.844	trans-spliced
	MIRUS_G_0350	MAG		This study	IT02_mOTUs		Class_02	Styx	Styx_02	Yes	15	359118	31.98	36865	91.89	10.81	81.08	350	314	304422	84.7694	78	24.8408	1		lake water metagenome, freshwater metagenome	freshwater	freshwater	MEHR18_2	SAMN08331108	https://www.ncbi.nlm.nih.gov/biosample/SAMN08331108/	87	0	0	36	17	5.41401	0	0	0	1	100.246	2	5.55556	8	4	35	11.1465	trans-spliced
	MIRUS_G_0363	MAG		This study	IT02_mOTUs		Class_02	Styx	Styx_02	Yes	20	228078	44.59	35937	97.3	2.7	94.59	186	185	192666	84.4737	55	29.7297	0		lake water metagenome, freshwater metagenome	freshwater	freshwater	KAVA23_1	SAMEA14109804	https://www.ncbi.nlm.nih.gov/biosample/SAMEA14109804/	29	0	0	26	20	10.8108	0	0	1	0	113.996	7	26.9231	4	1	22	11.8919	trans-spliced
	MIRUS_G_0544	MAG		This study	IT02_mOTUs		Class_02	Styx	Styx_02	Yes	17	323102	54.71	23249	89.19	5.41	83.78	310	255	286668	88.7237	46	18.0392	1		lake water metagenome, freshwater metagenome	freshwater	freshwater	BUCK21_1	SAMEA6872890	https://www.ncbi.nlm.nih.gov/biosample/SAMEA6872890/	50	0	0	93	37	14.5098	0	0	1	2	287.835	12	12.9032	9	5	48	18.8235	trans-spliced
	MIRUS_G_0686	MAG		This study	IT02_mOTUs		Class_02	Styx	Styx_02	Yes	21	306172	39.6	17394	100	2.7	97.3	253	246	263868	86.1829	54	21.9512	0		lake water metagenome, freshwater metagenome	freshwater	freshwater	KRAE22_1	SAMEA8798181	https://www.ncbi.nlm.nih.gov/biosample/SAMEA8798181/	16	0	0	10	6	2.43902	0	0	1	0	32.6614	5	50	3	1	33	13.4146	trans-spliced
	MIRUS_G_0758	MAG		This study	IT02_mOTUs		Class_02	Styx	Styx_02	Yes	25	296035	55.07	14799	91.89	5.41	86.49	320	256	245421	82.9027	49	19.1406	1	1	lake water metagenome, freshwater metagenome	freshwater	freshwater	BUCK21_1	SAMEA6872977	https://www.ncbi.nlm.nih.gov/biosample/SAMEA6872977/	138	3	1	106	48	18.75	0	0	1	8	358.066	12	11.3208	22	14	44	17.1875	trans-spliced
	MIRUS_G_0956	MAG		This study	IT02_mOTUs		Class_02	Styx	Styx_02	Yes	29	245024	71.78	11034	83.78	0	83.78	196	206	229464	93.6496	68	33.0097	0		pond metagenome, freshwater metagenome	freshwater	freshwater	BUCK21_1	SAMEA6872841	https://www.ncbi.nlm.nih.gov/biosample/SAMEA6872841/	268	1	0	30	21	10.1942	0	0	1	1	122.437	7	23.3333	9	3	24	11.6505	trans-spliced
	MIRUS_G_1115	MAG		This study	IT02_mOTUs		Class_02	Styx	Styx_02	Yes	42	255518	71.77	7331	81.08	0	81.08	248	236	235578	92.1962	68	28.8136	1		pond metagenome, freshwater metagenome	freshwater	freshwater	BUCK21_1	SAMEA6872800	https://www.ncbi.nlm.nih.gov/biosample/SAMEA6872800/	350	1	1	23	21	8.89831	0	0	0	1	90.0132	3	13.0435	4	3	40	16.9492	trans-spliced
	MIRUS_G_1149	MAG		This study	IT02_mOTUs		Class_02	Styx	Styx_02	Yes	40	249385	65.23	6893	91.89	2.7	89.19	229	206	216540	86.8296	52	25.2427	0		pond metagenome, freshwater metagenome	freshwater	freshwater	BUCK21_1	SAMEA6872801	https://www.ncbi.nlm.nih.gov/biosample/SAMEA6872801/	124	0	0	54	34	16.5049	1	0	1	4	216.533	6	11.1111	17	8	26	12.6214	trans-spliced
	MIRUS_G_1164	MAG		This study	IT02_mOTUs		Class_02	Styx	Styx_02	Yes	49	314122	60.13	6701	91.89	5.41	86.49	345	280	268170	85.3713	62	22.1429	1		lake water metagenome, freshwater metagenome	freshwater	freshwater	BUCK21_1	SAMEA6872936	https://www.ncbi.nlm.nih.gov/biosample/SAMEA6872936/	88	0	0	121	55	19.6429	0	0	0	5	385.201	5	4.13223	8	6	34	12.1429	trans-spliced
	MIRUS_G_1265	MAG		This study	IT02_mOTUs		Class_02	Styx	Styx_02	Yes	40	207775	40.93	5623	94.59	8.11	86.49	206	195	177468	85.4135	41	21.0256	0		lake water metagenome, freshwater metagenome	freshwater	freshwater	KAVA23_1	SAMEA14109804	https://www.ncbi.nlm.nih.gov/biosample/SAMEA14109804/	7	0	0	14	9	4.61538	0	0	1	1	67.3806	4	28.5714	4	2	19	9.74359	trans-spliced
	MIRUS_G_1277	MAG		This study	IT02_mOTUs		Class_02	Styx	Styx_02	Yes	39	191556	38.51	5210	72.97	8.11	64.86	129	125	170526	89.0215	21	16.8	0		lake water metagenome, freshwater metagenome	freshwater	freshwater	BUCK21_1	SAMEA6872910	https://www.ncbi.nlm.nih.gov/biosample/SAMEA6872910/	9	0	0	4	4	3.2	0	0	0	0	20.8816	1	25	0	0	21	16.8	trans-spliced
	MIRUS_G_1301	MAG		This study	IT02_mOTUs		Class_02	Styx	Styx_02	Yes	52	246807	69.4	4857	70.27	8.11	62.16	193	179	228213	92.4662	46	25.6983	0		lake water metagenome, freshwater metagenome	freshwater	freshwater	BUCK21_1	SAMEA6872793	https://www.ncbi.nlm.nih.gov/biosample/SAMEA6872793/	206	1	0	26	15	8.37989	0	0	1	1	105.345	3	11.5385	3	3	33	18.4358	trans-spliced
	MIRUS_G_0025	MAG	linear_with_IR?	This study	IT02_mOTUs		Class_02	Styx	Styx_03	Yes	1	235573	61.65	235573	98.04	5.88	92.16	223	201	188382	79.9676	33	16.4179	0		lake water metagenome, freshwater metagenome	freshwater	freshwater	KRAE22_1	SAMEA8798221	https://www.ncbi.nlm.nih.gov/biosample/SAMEA8798221/	25	0	0	46	24	11.9403	0	0	1	8	195.269	6	13.0435	16	12	25	12.4378	trans-spliced
	MIRUS_G_0039	MAG		This study	IT02_mOTUs		Class_02	Styx	Styx_03	Yes	2	231542	57.67	192042	98.04	0	98.04	210	197	184836	79.8283	43	21.8274	1		lake water metagenome, freshwater metagenome	freshwater	freshwater	MEHR18_2	SAMN08331096	https://www.ncbi.nlm.nih.gov/biosample/SAMN08331096/	17	0	0	47	25	12.6904	0	0	1	6	202.987	6	12.766	11	9	23	11.6751	trans-spliced
	MIRUS_G_0043	MAG		This study	IT02_mOTUs		Class_02	Styx	Styx_03	Yes	2	214672	63.38	184232	100	0	100	215	190	180717	84.1828	12	6.31579	0		lake water metagenome, freshwater metagenome	freshwater	freshwater	KRAE22_1	SAMEA7614305	https://www.ncbi.nlm.nih.gov/biosample/SAMEA7614305/	14	0	0	60	28	14.7368	0	0	1	8	279.496	7	11.6667	18	10	16	8.42105	trans-spliced
	MIRUS_G_0066	MAG		This study	IT02_mOTUs		Class_02	Styx	Styx_03	Yes	2	221363	60.56	142857	100	0	100	232	210	184821	83.4923	30	14.2857	0		lake water metagenome, freshwater metagenome	freshwater	freshwater	KRAE22_1	SAMEA4981796	https://www.ncbi.nlm.nih.gov/biosample/SAMEA4981796/	19	1	0	67	36	17.1429	0	0	1	5	302.67	10	14.9254	11	8	17	8.09524	trans-spliced
	MIRUS_G_0083	MAG		This study	IT02_mOTUs		Class_02	Styx	Styx_03	Yes	4	218043	55.34	127603	96.08	0	96.08	179	169	170451	78.1731	43	25.4438	1		pond metagenome, freshwater metagenome	freshwater	freshwater	BUCK21_1	SAMEA6872805	https://www.ncbi.nlm.nih.gov/biosample/SAMEA6872805/	18	0	0	24	14	8.28402	0	0	1	1	110.07	3	12.5	5	4	21	12.426	trans-spliced
	MIRUS_G_0092	MAG		This study	IT02_mOTUs		Class_02	Styx	Styx_03	Yes	2	224695	60.38	122170	98.04	7.84	90.2	214	188	165723	73.7546	38	20.2128	0		lake water metagenome, freshwater metagenome	freshwater	freshwater	BUCK21_1	SAMEA6873003	https://www.ncbi.nlm.nih.gov/biosample/SAMEA6873003/	22	0	0	51	25	13.2979	0	0	1	11	226.974	7	13.7255	20	13	18	9.57447	trans-spliced
	MIRUS_G_0112	MAG		This study	IT02_mOTUs		Class_02	Styx	Styx_03	Yes	5	392546	50.67	113575	100	0	100	429	413	348309	88.7307	124	30.0242	1		lake water metagenome, freshwater metagenome	freshwater	freshwater	BUCK21_1	SAMEA6872754	https://www.ncbi.nlm.nih.gov/biosample/SAMEA6872754/	165	0	0	42	26	6.2954	0	0	0	0	106.994	12	28.5714	1	1	52	12.5908	trans-spliced
	MIRUS_G_0134	MAG		This study	IT02_mOTUs		Class_02	Styx	Styx_03	Yes	7	186573	58.04	93438	86.27	11.76	74.51	152	132	152808	81.9025	29	21.9697	0		wastewater metagenome	wastewater	freshwater	MUNK22_1	SAMEA7428323	https://www.ncbi.nlm.nih.gov/biosample/SAMEA7428323/	18	0	0	56	26	19.697	0	0	2	7	300.151	9	16.0714	16	11	12	9.09091	trans-spliced
	MIRUS_G_0162	MAG		This study	IT02_mOTUs		Class_02	Styx	Styx_03	Yes	4	215560	59.8	73074	96.08	1.96	94.12	198	195	172101	79.839	50	25.641	0		lake water metagenome, freshwater metagenome	freshwater	freshwater	BUCK21_1	SAMEA6872944	https://www.ncbi.nlm.nih.gov/biosample/SAMEA6872944/	23	0	0	57	23	11.7949	0	0	1	8	264.428	7	12.2807	18	12	16	8.20513	trans-spliced
	MIRUS_G_0165	MAG		This study	IT02_mOTUs		Class_02	Styx	Styx_03	Yes	4	232724	45.29	72662	100	5.88	94.12	201	180	205155	88.1538	54	30	0		lake water metagenome, freshwater metagenome	freshwater	freshwater	BUCK21_1	SAMEA6872890	https://www.ncbi.nlm.nih.gov/biosample/SAMEA6872890/	21	0	0	34	11	6.11111	0	0	1	0	146.096	5	14.7059	1	1	22	12.2222	trans-spliced
	MIRUS_G_0168	MAG		This study	IT02_mOTUs		Class_02	Styx	Styx_03	Yes	3	226286	53.09	71476	94.12	1.96	92.16	187	180	205404	90.7719	27	15	1		lake water metagenome, freshwater metagenome	freshwater	freshwater	BUCK21_1	SAMEA6872988	https://www.ncbi.nlm.nih.gov/biosample/SAMEA6872988/	40	0	0	20	14	7.77778	0	0	1	1	88.3837	2	10	6	4	17	9.44444	trans-spliced
	MIRUS_G_0173	MAG		This study	IT02_mOTUs		Class_02	Styx	Styx_03	Yes	6	216282	62.77	68947	100	1.96	98.04	215	201	184878	85.4801	16	7.9602	0		lake water metagenome, freshwater metagenome	freshwater	freshwater	KRAE22_1	SAMEA7614216	https://www.ncbi.nlm.nih.gov/biosample/SAMEA7614216/	16	0	0	48	25	12.4378	0	0	1	5	221.932	6	12.5	14	9	19	9.45274	trans-spliced
	MIRUS_G_0200	MAG		This study	IT02_mOTUs		Class_02	Styx	Styx_03	Yes	5	204664	59.56	59506	98.04	0	98.04	179	166	165279	80.7563	29	17.4699	1		lake water metagenome, freshwater metagenome	freshwater	freshwater	KRAE22_1	SAMEA8798181	https://www.ncbi.nlm.nih.gov/biosample/SAMEA8798181/	35	0	0	24	13	7.83133	0	0	1	2	117.265	11	45.8333	9	6	24	14.4578	trans-spliced
	MIRUS_G_0210	MAG		This study	IT02_mOTUs		Class_02	Styx	Styx_03	Yes	10	337434	49.17	56633	100	7.14	92.86	388	328	288411	85.4718	80	24.3902	2	1	lake water metagenome, freshwater metagenome	freshwater	freshwater	KRAE22_1	SAMEA7614192	https://www.ncbi.nlm.nih.gov/biosample/SAMEA7614192/	70	0	0	127	49	14.939	0	0	1	3	376.37	20	15.748	12	4	31	9.45122	trans-spliced
	MIRUS_G_0220	MAG		This study	IT02_mOTUs		Class_02	Styx	Styx_03	Yes	5	209382	64.7	54878	98.04	15.69	82.35	219	183	170466	81.4139	11	6.01093	0		lake water metagenome, freshwater metagenome	freshwater	freshwater	KRAE22_1	SAMEA7614304	https://www.ncbi.nlm.nih.gov/biosample/SAMEA7614304/	20	0	0	74	38	20.765	0	0	0	4	353.421	12	16.2162	10	5	17	9.28962	trans-spliced
	MIRUS_G_0240	MAG		This study	IT02_mOTUs		Class_02	Styx	Styx_03	Yes	15	348348	56.5	51166	84.62	0	84.62	378	346	272007	78.0848	48	13.8728	1		lake water metagenome, freshwater metagenome	freshwater	freshwater	KRAE22_1	SAMEA8798222	https://www.ncbi.nlm.nih.gov/biosample/SAMEA8798222/	77	1	0	52	35	10.1156	0	0	0	9	149.276	4	7.69231	19	14	50	14.4509	trans-spliced
	MIRUS_G_0256	MAG		This study	IT02_mOTUs		Class_02	Styx	Styx_03	Yes	6	175920	54.76	49184	84.31	3.92	80.39	174	158	155796	88.5607	32	20.2532	0		lake water metagenome, freshwater metagenome	freshwater	freshwater	BUCK21_1	SAMEA6872863	https://www.ncbi.nlm.nih.gov/biosample/SAMEA6872863/	3	0	0	34	19	12.0253	1	0	1	0	193.27	9	26.4706	8	3	13	8.22785	trans-spliced
	MIRUS_G_0257	MAG		This study	IT02_mOTUs		Class_02	Styx	Styx_03	Yes	8	200757	59.45	49151	98.04	3.92	94.12	208	193	161808	80.5989	32	16.5803	1		lake water metagenome, freshwater metagenome	freshwater	freshwater	BUCK21_1	SAMEA6872920	https://www.ncbi.nlm.nih.gov/biosample/SAMEA6872920/	78	0	0	39	21	10.8808	0	0	0	7	194.265	3	7.69231	12	8	18	9.32642	trans-spliced
	MIRUS_G_0263	MAG		This study	IT02_mOTUs		Class_02	Styx	Styx_03	Yes	9	296297	50.52	48022	100	7.14	92.86	309	228	247254	83.448	87	38.1579	0		lake water metagenome, freshwater metagenome	freshwater	freshwater	KRAE22_1	SAMEA7614298	https://www.ncbi.nlm.nih.gov/biosample/SAMEA7614298/	27	0	0	113	43	18.8596	0	0	1	3	381.374	20	17.6991	19	5	18	7.89474	trans-spliced
	MIRUS_G_0281	MAG		This study	IT02_mOTUs		Class_02	Styx	Styx_03	Yes	10	206299	61.26	44127	98.04	3.92	94.12	203	194	166041	80.4856	31	15.9794	0		riverine metagenome, freshwater metagenome	freshwater	freshwater	LIAN20_1	SAMN11649419	https://www.ncbi.nlm.nih.gov/biosample/SAMN11649419/	14	0	0	49	27	13.9175	0	0	1	4	237.519	7	14.2857	8	8	17	8.76289	trans-spliced
	MIRUS_G_0282	MAG		This study	IT02_mOTUs		Class_02	Styx	Styx_03	Yes	6	166000	46.55	43653				131	127	149247	89.9078	68	53.5433	0		marine metagenome, seawater metagenome	marine	Marine	COEL20_1	SAMN07406990	https://www.ncbi.nlm.nih.gov/biosample/SAMN07406990/	15	0	0	5	3	2.3622	0	0	1	0	30.1205	4	80	2	1	8	6.29921	trans-spliced
	MIRUS_G_0306	MAG		This study	IT02_mOTUs		Class_02	Styx	Styx_03	Yes	6	212613	60.09	41181	94.12	1.96	92.16	197	184	172545	81.1545	36	19.5652	1		lake water metagenome, freshwater metagenome	freshwater	freshwater	MEHR18_2	SAMN08331102	https://www.ncbi.nlm.nih.gov/biosample/SAMN08331102/	45	0	0	19	10	5.43478	0	0	1	3	89.3642	8	42.1053	12	10	22	11.9565	trans-spliced
	MIRUS_G_0314	MAG		This study	IT02_mOTUs		Class_02	Styx	Styx_03	Yes	6	216237	50	40062	96.08	1.96	94.12	189	180	187827	86.8616	33	18.3333	1		riverine metagenome, freshwater metagenome	freshwater	freshwater	LIAN20_1	SAMN11649381	https://www.ncbi.nlm.nih.gov/biosample/SAMN11649381/	60	0	0	21	10	5.55556	0	0	1	2	97.1157	5	23.8095	7	4	19	10.5556	trans-spliced
	MIRUS_G_0327	MAG		This study	IT02_mOTUs		Class_02	Styx	Styx_03	Yes	7	208453	62.59	38917	100	1.96	98.04	220	193	169674	81.3968	17	8.80829	0		lake water metagenome, freshwater metagenome	freshwater	freshwater	BUCK21_1	SAMEA6872917	https://www.ncbi.nlm.nih.gov/biosample/SAMEA6872917/	7	0	0	67	36	18.6528	0	0	1	7	321.415	10	14.9254	12	9	18	9.32642	trans-spliced
	MIRUS_G_0333	MAG		This study	IT02_mOTUs		Class_02	Styx	Styx_03	Yes	9	248446	52.47	38057	92.86	3.57	89.29	367	187	198564	79.9224	77	41.1765	0		lake water metagenome, freshwater metagenome	freshwater	freshwater	KRAE22_1	SAMEA4981802	https://www.ncbi.nlm.nih.gov/biosample/SAMEA4981802/	46	0	0	271	68	36.3636	0	0	1	4	1090.78	32	11.8081	16	5	17	9.09091	trans-spliced
	MIRUS_G_0336	MAG		This study	IT02_mOTUs		Class_02	Styx	Styx_03	Yes	9	228358	44.08	37696	80.77	11.54	69.23	181	144	192588	84.336	19	13.1944	0		lake water metagenome, freshwater metagenome	freshwater	freshwater	KRAE22_1	SAMEA7614298	https://www.ncbi.nlm.nih.gov/biosample/SAMEA7614298/	12	0	0	48	20	13.8889	0	0	0	7	210.196	12	25	17	8	10	6.94444	trans-spliced
	MIRUS_G_0362	MAG		This study	IT02_mOTUs		Class_02	Styx	Styx_03	Yes	8	238810	45.33	35973	80.77	11.54	69.23	196	169	208851	87.4549	55	32.5444	1	1	lake water metagenome, freshwater metagenome	freshwater	freshwater	KRAE22_1	SAMEA7614240	https://www.ncbi.nlm.nih.gov/biosample/SAMEA7614240/	80	0	0	34	19	11.2426	0	0	1	4	142.373	10	29.4118	17	8	17	10.0592	trans-spliced
	MIRUS_G_0368	MAG		This study	IT02_mOTUs		Class_02	Styx	Styx_03	Yes	13	325957	49.6	35411	92.86	14.29	78.57	382	322	283176	86.8753	77	23.913	1	1	lake water metagenome, freshwater metagenome	freshwater	freshwater	MEHR18_2	SAMN08331096	https://www.ncbi.nlm.nih.gov/biosample/SAMN08331096/	48	0	0	117	45	13.9752	0	0	1	6	358.943	16	13.6752	17	9	27	8.38509	trans-spliced
	MIRUS_G_0409	MAG		This study	IT02_mOTUs		Class_02	Styx	Styx_03	Yes	10	205217	61.28	31130	88.24	5.88	82.35	268	184	170088	82.882	45	24.4565	0		lake water metagenome, freshwater metagenome	freshwater	freshwater	BUCK21_1	SAMEA6872759	https://www.ncbi.nlm.nih.gov/biosample/SAMEA6872759/	67	0	0	159	51	27.7174	1	0	1	4	774.79	21	13.2075	12	8	20	10.8696	trans-spliced
	MIRUS_G_0429	MAG		This study	IT02_mOTUs		Class_02	Styx	Styx_03	Yes	20	344116	50.5	32971	100	3.85	96.15	386	367	300132	87.2183	101	27.5204	0		lake water metagenome, freshwater metagenome	freshwater	freshwater	KRAE22_1	SAMEA8798221	https://www.ncbi.nlm.nih.gov/biosample/SAMEA8798221/	5	0	0	47	29	7.90191	0	0	0	2	136.582	5	10.6383	4	3	43	11.7166	trans-spliced
	MIRUS_G_0460	MAG		This study	IT02_mOTUs		Class_02	Styx	Styx_03	Yes	34	511168	48.04	27048	100	3.85	96.15	536	506	444177	86.8945	141	27.8656	1		pond metagenome, freshwater metagenome	freshwater	freshwater	BUCK21_1	SAMEA6872822	https://www.ncbi.nlm.nih.gov/biosample/SAMEA6872822/	67	0	0	53	32	6.32411	0	0	0	4	103.684	3	5.66038	6	4	64	12.6482	trans-spliced
	MIRUS_G_0468	MAG		This study	IT02_mOTUs		Class_02	Styx	Styx_03	Yes	13	203471	67.15	26787	92.16	5.88	86.27	248	226	177480	87.2262	53	23.4513	0		lake water metagenome, freshwater metagenome	freshwater	freshwater	KRAE22_1	SAMEA8798221	https://www.ncbi.nlm.nih.gov/biosample/SAMEA8798221/	46	0	0	76	38	16.8142	0	0	1	3	373.518	9	11.8421	4	4	15	6.63717	trans-spliced
	MIRUS_G_0474	MAG		This study	IT02_mOTUs		Class_02	Styx	Styx_03	Yes	23	315008	59.52	18749	100	3.85	96.15	369	353	263874	83.7674	78	22.0963	0		lake water metagenome, freshwater metagenome	freshwater	freshwater	BUCK21_1	SAMEA6872849	https://www.ncbi.nlm.nih.gov/biosample/SAMEA6872849/	22	0	0	44	37	10.4816	0	0	0	8	139.679	3	6.81818	15	12	48	13.5977	trans-spliced
	MIRUS_G_0489	MAG		This study	IT02_mOTUs		Class_02	Styx	Styx_03	Yes	11	235389	44.32	25695	80.77	7.69	73.08	194	159	198501	84.3289	23	14.4654	2	2	lake water metagenome, freshwater metagenome	freshwater	freshwater	KRAE22_1	SAMEA8798193	https://www.ncbi.nlm.nih.gov/biosample/SAMEA8798193/	24	0	0	38	19	11.9497	0	0	1	5	161.435	9	23.6842	12	7	13	8.1761	trans-spliced
	MIRUS_G_0492	MAG		This study	IT02_mOTUs		Class_02	Styx	Styx_03	Yes	12	230382	46.81	25375	71.43	7.14	64.29	216	185	171834	74.5866	90	48.6486	0		lake water metagenome, freshwater metagenome	freshwater	freshwater	BUCK21_1	SAMEA6873011	https://www.ncbi.nlm.nih.gov/biosample/SAMEA6873011/	12	0	0	81	37	20	0	0	1	2	351.59	12	14.8148	22	3	16	8.64865	trans-spliced
	MIRUS_G_0504	MAG		This study	IT02_mOTUs		Class_02	Styx	Styx_03	Yes	11	205444	57.08	25054	88.24	1.96	86.27	219	204	161076	78.4038	30	14.7059	0		lake water metagenome, freshwater metagenome	freshwater	freshwater	KRAE22_1	SAMEA7614261	https://www.ncbi.nlm.nih.gov/biosample/SAMEA7614261/	5	0	0	48	24	11.7647	0	0	0	6	233.64	7	14.5833	9	8	16	7.84314	trans-spliced
	MIRUS_G_0505	MAG		This study	IT02_mOTUs		Class_02	Styx	Styx_03	Yes	10	200381	45.15	24954	82.14	0	82.14	271	179	154296	77.0013	68	37.9888	1		lake water metagenome, freshwater metagenome	freshwater	freshwater	MEHR18_2	SAMN08331092	https://www.ncbi.nlm.nih.gov/biosample/SAMN08331092/	14	0	0	128	44	24.581	0	0	1	3	638.783	17	13.2812	6	4	15	8.37989	trans-spliced
	MIRUS_G_0524	MAG		This study	IT02_mOTUs		Class_02	Styx	Styx_03	Yes	17	215908	62.22	24148	96.08	9.8	86.27	232	204	174372	80.7622	32	15.6863	0		lake water metagenome, freshwater metagenome	freshwater	freshwater	BUCK21_1	SAMEA6872905	https://www.ncbi.nlm.nih.gov/biosample/SAMEA6872905/	23	0	0	78	39	19.1176	0	0	1	7	361.265	11	14.1026	17	11	18	8.82353	trans-spliced
	MIRUS_G_0543	MAG		This study	IT02_mOTUs		Class_02	Styx	Styx_03	Yes	11	201126	56.91	23316	90.2	11.76	78.43	187	173	160434	79.7679	43	24.8555	0		lake water metagenome, freshwater metagenome	freshwater	freshwater	BUCK21_1	SAMEA6872904	https://www.ncbi.nlm.nih.gov/biosample/SAMEA6872904/	11	0	0	46	21	12.1387	0	0	1	4	228.712	14	30.4348	13	8	18	10.4046	trans-spliced
	MIRUS_G_0555	MAG		This study	IT02_mOTUs		Class_02	Styx	Styx_03	Yes	21	252503	56.45	23605	96.08	3.92	92.16	277	256	197934	78.3888	49	19.1406	0		lake water metagenome, freshwater metagenome	freshwater	freshwater	KRAE22_1	SAMEA4981846	https://www.ncbi.nlm.nih.gov/biosample/SAMEA4981846/	12	0	0	57	28	10.9375	0	0	1	9	225.74	11	19.2982	15	12	21	8.20312	trans-spliced
	MIRUS_G_0600	MAG		This study	IT02_mOTUs		Class_02	Styx	Styx_03	Yes	13	197936	52.92	20619	88.24	3.92	84.31	195	191	175569	88.6999	54	28.2723	1		lake water metagenome, freshwater metagenome	freshwater	freshwater	KRAE22_1	SAMEA7614212	https://www.ncbi.nlm.nih.gov/biosample/SAMEA7614212/	95	0	0	21	14	7.32984	0	0	1	1	106.095	5	23.8095	5	2	15	7.8534	trans-spliced
	MIRUS_G_0697	MAG		This study	IT02_mOTUs		Class_02	Styx	Styx_03	Yes	20	229396	61.01	16777	98.04	5.88	92.16	263	237	188058	81.9796	34	14.346	0		lake water metagenome, freshwater metagenome	freshwater	freshwater	BUCK21_1	SAMEA6872916	https://www.ncbi.nlm.nih.gov/biosample/SAMEA6872916/	23	0	0	65	37	15.6118	0	0	1	4	283.353	9	13.8462	9	6	20	8.43882	trans-spliced
	MIRUS_G_0714	MAG		This study	IT02_mOTUs		Class_02	Styx	Styx_03	Yes	17	178224	54.23	13394	85.71	3.57	82.14	154	143	158034	88.6716	63	44.0559	0		marine metagenome, seawater metagenome	marine	Marine	CAST23_1	SAMN19118290	https://www.ncbi.nlm.nih.gov/biosample/SAMN19118290/	4200	4	1	22	12	8.39161	0	0	1	1	123.44	9	40.9091	3	2	14	9.79021	trans-spliced
	MIRUS_G_0727	MAG		This study	IT02_mOTUs		Class_02	Styx	Styx_03	Yes	19	228693	47.93	15597	100	0	100	296	222	191856	83.8924	85	38.2883	3	1	lake water metagenome, freshwater metagenome	freshwater	freshwater	KRAE22_1	SAMEA8798265	https://www.ncbi.nlm.nih.gov/biosample/SAMEA8798265/	21	0	0	126	43	19.3694	1	0	1	5	550.957	20	15.873	10	8	22	9.90991	trans-spliced
	MIRUS_G_0779	MAG		This study	IT02_mOTUs		Class_02	Styx	Styx_03	Yes	27	349665	58.78	14275	100	0	100	432	406	298506	85.3691	91	22.4138	0		pond metagenome, freshwater metagenome	freshwater	freshwater	BUCK21_1	SAMEA6872808	https://www.ncbi.nlm.nih.gov/biosample/SAMEA6872808/	21	0	0	33	24	5.91133	0	0	0	3	94.376	0	0	9	4	52	12.8079	trans-spliced
	MIRUS_G_0884	MAG		This study	IT02_mOTUs		Class_02	Styx	Styx_03	Yes	24	226387	49.85	11721	92.86	10.71	82.14	306	197	177861	78.565	57	28.934	1		lake water metagenome, freshwater metagenome	freshwater	freshwater	KRAE22_1	SAMEA7614310	https://www.ncbi.nlm.nih.gov/biosample/SAMEA7614310/	77	0	0	155	49	24.8731	0	0	1	2	684.668	13	8.3871	7	3	14	7.1066	trans-spliced
	MIRUS_G_0925	MAG		This study	IT02_mOTUs		Class_02	Styx	Styx_03	Yes	35	270465	52.38	10912	92.86	10.71	82.14	370	225	221094	81.7459	71	31.5556	1	1	lake water metagenome, freshwater metagenome	freshwater	freshwater	MEHR18_2	SAMN08331104	https://www.ncbi.nlm.nih.gov/biosample/SAMN08331104/	7	0	0	258	75	33.3333	0	0	1	4	953.913	25	9.68992	18	6	19	8.44444	trans-spliced
	MIRUS_G_0988	MAG		This study	IT02_mOTUs		Class_02	Styx	Styx_03	Yes	33	275673	41.2	9540	80.39	7.84	72.55	241	222	195933	71.0744	63	28.3784	1		pond metagenome, freshwater metagenome	freshwater	freshwater	BUCK21_1	SAMEA6872822	https://www.ncbi.nlm.nih.gov/biosample/SAMEA6872822/	71	0	0	19	12	5.40541	0	0	1	0	68.9222	2	10.5263	8	2	18	8.10811	trans-spliced
	MIRUS_G_1013	MAG		This study	IT02_mOTUs		Class_02	Styx	Styx_03	Yes	26	195869	49.43	9122	85.71	25	60.71	332	241	146022	74.5508	104	43.1535	0		wastewater metagenome	wastewater	freshwater	MUNK22_1	SAMEA4777387	https://www.ncbi.nlm.nih.gov/biosample/SAMEA4777387/	30	0	0	211	68	28.2158	0	0	0	2	1077.25	35	16.5877	14	3	19	7.88382	trans-spliced
	MIRUS_G_1041	MAG		This study	IT02_mOTUs		Class_02	Styx	Styx_03	Yes	61	390673	47.49	8572	96.15	7.69	88.46	434	413	343530	87.9329	82	19.8547	2		lake water metagenome, freshwater metagenome	freshwater	freshwater	KAVA23_1	SAMEA14109800	https://www.ncbi.nlm.nih.gov/biosample/SAMEA14109800/	5	0	0	48	32	7.74818	0	0	0	1	122.865	3	6.25	2	1	64	15.4964	trans-spliced
	MIRUS_G_1078	MAG		This study	IT02_mOTUs		Class_02	Styx	Styx_03	Yes	52	359581	50.24	8002	100	3.85	96.15	435	414	311334	86.5824	106	25.6039	0		lake water metagenome, freshwater metagenome	freshwater	freshwater	KAVA23_1	SAMEA14109804	https://www.ncbi.nlm.nih.gov/biosample/SAMEA14109804/	3	0	0	48	32	7.72947	0	0	0	2	133.489	5	10.4167	5	2	47	11.3527	trans-spliced
	MIRUS_G_1081	MAG		This study	IT02_mOTUs		Class_02	Styx	Styx_03	Yes	29	232028	47.74	8632	84.62	3.85	80.77	261	233	198615	85.5996	55	23.6052	0		lake water metagenome, freshwater metagenome	freshwater	freshwater	BUCK21_1	SAMEA6872852	https://www.ncbi.nlm.nih.gov/biosample/SAMEA6872852/	55	0	0	27	16	6.86695	0	0	0	2	116.365	3	11.1111	8	3	22	9.44206	trans-spliced
	MIRUS_G_1113	MAG		This study	IT02_mOTUs		Class_02	Styx	Styx_03	Yes	44	288743	51.79	7489	92.31	3.85	88.46	369	337	252375	87.4047	60	17.8042	1		lake water metagenome, freshwater metagenome	freshwater	freshwater	BUCK21_1	SAMEA6872911	https://www.ncbi.nlm.nih.gov/biosample/SAMEA6872911/	20	0	0	48	25	7.4184	0	0	0	2	166.238	2	4.16667	6	3	42	12.4629	trans-spliced
	MIRUS_G_1146	MAG		This study	IT02_mOTUs		Class_02	Styx	Styx_03	Yes	50	311926	53.87	7253	96.15	11.54	84.62	385	359	280188	89.8252	55	15.3203	1		lake water metagenome, freshwater metagenome	freshwater	freshwater	BUCK21_1	SAMEA6872870	https://www.ncbi.nlm.nih.gov/biosample/SAMEA6872870/	22	0	0	49	29	8.07799	0	0	1	1	157.089	3	6.12245	5	3	48	13.3705	trans-spliced
	MIRUS_G_1168	MAG		This study	IT02_mOTUs		Class_02	Styx	Styx_03	Yes	45	284414	55.12	6655	96.15	11.54	84.62	360	333	229947	80.8494	48	14.4144	2		lake water metagenome, freshwater metagenome	freshwater	freshwater	KAVA23_1	SAMEA14109800	https://www.ncbi.nlm.nih.gov/biosample/SAMEA14109800/	30	0	0	48	29	8.70871	0	0	0	5	168.768	4	8.33333	10	8	38	11.4114	trans-spliced
	MIRUS_G_1214	MAG		This study	IT02_mOTUs		Class_02	Styx	Styx_03	Yes	28	155669	55.08	5989	70.59	0	70.59	149	138	127551	81.9373	40	28.9855	0		lake water metagenome, freshwater metagenome	freshwater	freshwater	KRAE22_1	SAMEA8798229	https://www.ncbi.nlm.nih.gov/biosample/SAMEA8798229/	2	0	0	20	10	7.24638	0	0	1	3	128.478	3	15	9	7	19	13.7681	trans-spliced
	MIRUS_G_1280	MAG		This study	IT02_mOTUs		Class_02	Styx	Styx_03	Yes	32	160895	47.03	5784	73.08	3.85	69.23	219	218	135972	84.5098	60	27.5229	0		pond metagenome, freshwater metagenome	freshwater	freshwater	BUCK21_1	SAMEA6872841	https://www.ncbi.nlm.nih.gov/biosample/SAMEA6872841/	2	0	0	24	15	6.88073	0	0	0	0	149.166	9	37.5	2	0	23	10.5505	trans-spliced
	MIRUS_G_1298	MAG		This study	IT02_mOTUs		Class_02	Styx	Styx_03	Yes	30	138653	65.44	4577	76.92	0	76.92	162	168	123150	88.8188	52	30.9524	0		lake water metagenome, freshwater metagenome	freshwater	freshwater	BUCK21_1	SAMEA6872997	https://www.ncbi.nlm.nih.gov/biosample/SAMEA6872997/	18	0	0	19	13	7.7381	0	0	0	2	137.033	0	0	2	2	21	12.5	not_found
	MIRUS_G_0022	MAG	circular	This study	IT02_mOTUs		Class_02	Styx	Styx_04	Yes	1	242642	44.83	242642	100	0	100	181	176	222051	91.5138	35	19.8864	1	1	lake water metagenome, freshwater metagenome	freshwater	freshwater	KRAE22_1	SAMEA4981795	https://www.ncbi.nlm.nih.gov/biosample/SAMEA4981795/	12	0	0	15	10	5.68182	0	0	1	0	61.8195	2	13.3333	3	1	27	15.3409	trans-spliced
	MIRUS_G_0027	MAG	circular	This study	IT02_mOTUs		Class_02	Styx	Styx_04	Yes	1	232580	51.54	232580	95	2.5	92.5	205	197	202005	86.854	57	28.934	1	1	lake water metagenome, freshwater metagenome	freshwater	freshwater	KRAE22_1	SAMEA7614253	https://www.ncbi.nlm.nih.gov/biosample/SAMEA7614253/	88	1	0	24	16	8.12183	0	0	0	1	103.19	5	20.8333	5	1	28	14.2132	trans-spliced
	MIRUS_G_0032	MAG		This study	IT02_mOTUs		Class_02	Styx	Styx_04	Yes	1	226452	51.35	226452	100	2.5	97.5	223	215	189639	83.7436	63	29.3023	1	1	lake water metagenome, freshwater metagenome	freshwater	freshwater	MEHR18_2	SAMN08331093	https://www.ncbi.nlm.nih.gov/biosample/SAMN08331093/	25	0	0	19	13	6.04651	0	0	1	1	83.903	6	31.5789	3	2	29	13.4884	trans-spliced
	MIRUS_G_0059	MAG		This study	IT02_mOTUs		Class_02	Styx	Styx_04	Yes	2	227713	45.51	150983	97.5	2.5	95	150	145	207828	91.2675	7	4.82759	0		marine metagenome, seawater metagenome	marine	Marine	HAWL17_1	SAMN05224532	https://www.ncbi.nlm.nih.gov/biosample/SAMN05224532/	671	0	0	19	11	7.58621	0	0	1	4	83.4384	4	21.0526	10	6	18	12.4138	trans-spliced
	MIRUS_G_0068	MAG		This study	IT02_mOTUs		Class_02	Styx	Styx_04	Yes	5	233843	44.94	141920	97.5	0	97.5	188	184	214521	91.7372	80	43.4783	2	2	marine metagenome, seawater metagenome	marine	Marine	STEI20_1	SAMEA6871965	https://www.ncbi.nlm.nih.gov/biosample/SAMEA6871965/	5916	1	0	17	8	4.34783	0	0	1	3	72.6983	5	29.4118	5	5	26	14.1304	trans-spliced
	MIRUS_G_0097	MAG		This study	IT02_mOTUs		Class_02	Styx	Styx_04	Yes	3	241784	37.61	121411	100	0	100	194	194	225699	93.3474	70	36.0825	1	1	marine metagenome, seawater metagenome	marine	Marine	KOPF15_1	SAMEA7392479	https://www.ncbi.nlm.nih.gov/biosample/SAMEA7392479/	440	0	0	8	7	3.60825	0	0	0	2	33.0874	2	25	3	3	21	10.8247	trans-spliced
	MIRUS_G_0099	MAG		This study	IT02_mOTUs		Class_02	Styx	Styx_04	Yes	3	229596	54.73	120914	100	2.5	97.5	185	172	180237	78.5018	56	32.5581	2		marine metagenome, seawater metagenome	marine	Marine	KOPF15_1	SAMEA7422957	https://www.ncbi.nlm.nih.gov/biosample/SAMEA7422957/	705	0	0	19	11	6.39535	0	0	1	7	82.7541	8	42.1053	15	13	26	15.1163	trans-spliced
	MIRUS_G_0114	MAG		This study	IT02_mOTUs		Class_02	Styx	Styx_04	Yes	3	224644	40.01	112584	95	0	95	175	162	197340	87.8457	67	41.358	1	1	marine metagenome, seawater metagenome	marine	Marine	TARA	SAMEA2622619	https://www.ncbi.nlm.nih.gov/biosample/SAMEA2622619/	324290	5	2	16	8	4.93827	0	0	1	0	71.2238	5	31.25	3	2	20	12.3457	trans-spliced
	MIRUS_G_0120	MAG		This study	IT02_mOTUs		Class_02	Styx	Styx_04	Yes	4	203541	53.61	107787	97.5	0	97.5	177	161	182721	89.7711	50	31.0559	1	1	marine metagenome, seawater metagenome	marine	Marine	TARA	SAMEA4396431	https://www.ncbi.nlm.nih.gov/biosample/SAMEA4396431/	83613	6	5	29	20	12.4224	0	0	1	4	142.477	5	17.2414	10	6	23	14.2857	trans-spliced
	MIRUS_G_0128	MAG		This study	IT02_mOTUs		Class_02	Styx	Styx_04	Yes	3	236438	48.07	99733	97.5	2.5	95	174	167	209217	88.487	27	16.1677	2	2	lake water metagenome, freshwater metagenome	freshwater	freshwater	KRAE22_1	SAMEA7614309	https://www.ncbi.nlm.nih.gov/biosample/SAMEA7614309/	27	0	0	18	14	8.38323	0	1	1	0	76.1299	5	27.7778	5	3	27	16.1677	trans-spliced
	MIRUS_G_0143	MAG		This study	IT02_mOTUs		Class_02	Styx	Styx_04	Yes	4	230136	52.08	84115	97.5	0	97.5	187	182	207618	90.2154	43	23.6264	2	1	lake water metagenome, freshwater metagenome	freshwater	freshwater	BUCK21_1	SAMEA6872910	https://www.ncbi.nlm.nih.gov/biosample/SAMEA6872910/	9	0	0	16	10	5.49451	0	0	1	1	69.5241	7	43.75	6	3	37	20.3297	trans-spliced
	MIRUS_G_0145	MAG		This study	IT02_mOTUs		Class_02	Styx	Styx_04	Yes	3	232384	55.16	82419	100	0	100	178	168	191802	82.5367	23	13.6905	1	1	lake water metagenome, freshwater metagenome	freshwater	freshwater	KRAE22_1	SAMEA4981846	https://www.ncbi.nlm.nih.gov/biosample/SAMEA4981846/	95	0	0	21	11	6.54762	0	1	1	6	90.3677	3	14.2857	14	12	30	17.8571	trans-spliced
	MIRUS_G_0167	MAG		This study	IT02_mOTUs		Class_02	Styx	Styx_04	Yes	4	242935	43.86	72015	97.5	0	97.5	183	176	216555	89.1411	20	11.3636	1	1	lake water metagenome, freshwater metagenome	freshwater	freshwater	KRAE22_1	SAMEA7614265	https://www.ncbi.nlm.nih.gov/biosample/SAMEA7614265/	41	0	0	16	12	6.81818	0	0	1	2	65.8612	2	12.5	7	3	23	13.0682	trans-spliced
	MIRUS_G_0172	MAG		This study	IT02_mOTUs		Class_02	Styx	Styx_04	Yes	5	219534	52.17	69982	97.5	2.5	95	198	193	199125	90.7035	44	22.7979	1	1	lake water metagenome, freshwater metagenome	freshwater	freshwater	KAVA23_1	SAMEA14109817	https://www.ncbi.nlm.nih.gov/biosample/SAMEA14109817/	57	0	0	19	13	6.73575	0	0	1	2	86.547	4	21.0526	5	3	34	17.6166	trans-spliced
	MIRUS_G_0175	MAG		This study	IT02_mOTUs		Class_02	Styx	Styx_04	Yes	4	230348	56.17	68267	97.5	0	97.5	177	176	185406	80.4895	26	14.7727	1	1	lake water metagenome, freshwater metagenome	freshwater	freshwater	KRAE22_1	SAMEA7614202	https://www.ncbi.nlm.nih.gov/biosample/SAMEA7614202/	382	0	0	16	10	5.68182	0	0	1	5	69.4601	2	12.5	13	10	25	14.2045	trans-spliced
	MIRUS_G_0206	MAG		This study	IT02_mOTUs		Class_02	Styx	Styx_04	Yes	6	209820	47.62	57850	92.5	0	92.5	161	138	193692	92.3134	11	7.97101	0		marine metagenome, seawater metagenome	marine	Marine	TARA	SAMEA2622632	https://www.ncbi.nlm.nih.gov/biosample/SAMEA2622632/	480633	14	7	42	16	11.5942	0	0	1	2	200.172	6	14.2857	9	5	16	11.5942	trans-spliced
	MIRUS_G_0209	MAG		This study	IT02_mOTUs		Class_02	Styx	Styx_04	Yes	7	225157	50.85	57113	97.5	5	92.5	232	235	207720	92.2556	64	27.234	0		lake water metagenome, freshwater metagenome	freshwater	freshwater	KRAE22_1	SAMEA8798177	https://www.ncbi.nlm.nih.gov/biosample/SAMEA8798177/	18	0	0	20	10	4.25532	0	0	1	2	88.8269	4	20	7	3	28	11.9149	trans-spliced
	MIRUS_G_0245	MAG		This study	IT02_mOTUs		Class_02	Styx	Styx_04	Yes	11	224292	58.44	50322	100	2.5	97.5	215	208	186864	83.3128	38	18.2692	0		lake water metagenome, freshwater metagenome	freshwater	freshwater	KAVA23_1	SAMEA14109797	https://www.ncbi.nlm.nih.gov/biosample/SAMEA14109797/	172	1	0	20	14	6.73077	0	0	1	5	89.1695	4	20	8	7	35	16.8269	trans-spliced
	MIRUS_G_0262	MAG		This study	IT02_mOTUs		Class_02	Styx	Styx_04	Yes	5	208583	62.28	48209	87.5	2.5	85	163	153	178965	85.8004	20	13.0719	3		lake water metagenome, freshwater metagenome	freshwater	freshwater	KRAE22_1	SAMEA4981786	https://www.ncbi.nlm.nih.gov/biosample/SAMEA4981786/	94	0	0	18	10	6.53595	0	1	1	3	86.2966	5	27.7778	15	11	27	17.6471	trans-spliced
	MIRUS_G_0273	MAG		This study	IT02_mOTUs		Class_02	Styx	Styx_04	Yes	11	234621	45.4	45132	100	2.5	97.5	176	172	208566	88.8949	31	18.0233	1	1	marine metagenome, seawater metagenome	marine	Marine	TARA	SAMEA2620979	https://www.ncbi.nlm.nih.gov/biosample/SAMEA2620979/	16838	0	0	15	10	5.81395	0	0	1	1	63.9329	6	40	4	2	25	14.5349	trans-spliced
	MIRUS_G_0274	MAG		This study	IT02_mOTUs		Class_02	Styx	Styx_04	Yes	7	192048	52.02	45047	87.5	0	87.5	166	164	174627	90.9288	51	31.0976	2	1	marine metagenome, seawater metagenome	marine	Marine	TARA	SAMEA2620894	https://www.ncbi.nlm.nih.gov/biosample/SAMEA2620894/	81276	13	9	24	10	6.09756	0	0	1	1	124.969	13	54.1667	3	2	24	14.6341	trans-spliced
	MIRUS_G_0317	MAG		This study	IT02_mOTUs		Class_02	Styx	Styx_04	Yes	7	225369	51.98	39715	97.5	0	97.5	175	165	205410	91.1439	36	21.8182	1	1	riverine metagenome, freshwater metagenome	freshwater	freshwater	LIAN20_1	SAMN11649448	https://www.ncbi.nlm.nih.gov/biosample/SAMN11649448/	6	0	0	19	14	8.48485	0	1	1	1	84.3062	4	21.0526	8	4	22	13.3333	trans-spliced
	MIRUS_G_0335	MAG		This study	IT02_mOTUs		Class_02	Styx	Styx_04	Yes	9	234950	59.04	37818	100	10	90	188	180	196971	83.8353	26	14.4444	1	1	lake water metagenome, freshwater metagenome	freshwater	freshwater	KRAE22_1	SAMEA7614283	https://www.ncbi.nlm.nih.gov/biosample/SAMEA7614283/	117	0	0	18	13	7.22222	0	0	1	4	76.612	4	22.2222	9	7	28	15.5556	trans-spliced
	MIRUS_G_0340	MAG		This study	IT02_mOTUs		Class_02	Styx	Styx_04	Yes	13	247394	41.9	37289	100	7.5	92.5	202	195	223725	90.4327	12	6.15385	1	1	lake water metagenome, freshwater metagenome	freshwater	freshwater	KRAE22_1	SAMEA7614218	https://www.ncbi.nlm.nih.gov/biosample/SAMEA7614218/	40	0	0	9	5	2.5641	0	0	1	0	36.3792	2	22.2222	3	1	29	14.8718	trans-spliced
	MIRUS_G_0405	MAG		This study	IT02_mOTUs		Class_02	Styx	Styx_04	Yes	21	389218	56.94	31999	97.5	5	92.5	320	296	319266	82.0276	62	20.9459	0		lake water metagenome, freshwater metagenome	freshwater	freshwater	BUCK21_1	SAMEA6872910	https://www.ncbi.nlm.nih.gov/biosample/SAMEA6872910/	182	0	0	43	22	7.43243	0	0	1	7	110.478	16	37.2093	20	16	72	24.3243	trans-spliced
	MIRUS_G_0446	MAG		This study	IT02_mOTUs		Class_02	Styx	Styx_04	Yes	15	206140	57.11	27875	95	2.5	92.5	163	155	171099	83.0014	38	24.5161	1	1	lake water metagenome, freshwater metagenome	freshwater	freshwater	BUCK21_1	SAMEA6872904	https://www.ncbi.nlm.nih.gov/biosample/SAMEA6872904/	180	0	0	22	13	8.3871	0	1	1	5	106.724	5	22.7273	13	9	22	14.1935	trans-spliced
	MIRUS_G_0447	MAG		This study	IT02_mOTUs		Class_02	Styx	Styx_04	Yes	6	170814	49.86	27817	90	2.5	87.5	138	128	153906	90.1015	16	12.5	1	1	marine metagenome, seawater metagenome	marine	Marine	TARA	SAMEA6023080	https://www.ncbi.nlm.nih.gov/biosample/SAMEA6023080/	4457	0	0	11	9	7.03125	0	0	1	0	64.3975	2	18.1818	2	1	14	10.9375	trans-spliced
	MIRUS_G_0456	MAG		This study	IT02_mOTUs		Class_02	Styx	Styx_04	Yes	11	245803	44.24	27383	100	15	85	175	176	212742	86.5498	31	17.6136	1	1	marine metagenome, seawater metagenome	marine	Marine	KOPF15_1	SAMEA7392442	https://www.ncbi.nlm.nih.gov/biosample/SAMEA7392442/	2393	3	2	27	21	11.9318	0	0	0	3	109.844	3	11.1111	8	3	18	10.2273	trans-spliced
	MIRUS_G_0481	MAG		This study	IT02_mOTUs		Class_02	Styx	Styx_04	Yes	9	200859	48.25	26375	100	0	100	182	171	182193	90.7069	40	23.3918	3	1	marine metagenome, seawater metagenome	marine	Marine	TARA	SAMEA2620979	https://www.ncbi.nlm.nih.gov/biosample/SAMEA2620979/	27837	8	4	26	11	6.43275	0	0	1	0	129.444	16	61.5385	3	1	24	14.0351	trans-spliced
	MIRUS_G_0548	MAG		This study	IT02_mOTUs		Class_02	Styx	Styx_04	Yes	21	279337	38.07	23071	95	2.5	92.5	238	233	236259	84.5785	43	18.4549	0		marine metagenome, seawater metagenome	marine	Marine	DUNC22_1	SAMN06268367	https://www.ncbi.nlm.nih.gov/biosample/SAMN06268367/	955	0	0	12	9	3.86266	0	0	0	0	42.9589	2	16.6667	3	1	20	8.58369	trans-spliced
	MIRUS_G_0569	MAG		This study	IT02_mOTUs		Class_02	Styx	Styx_04	Yes	15	257614	62.17	22241	65	0	65	229	223	211980	82.2859	68	30.4933	1	1	lake water metagenome, freshwater metagenome	freshwater	freshwater	KRAE22_1	SAMEA8798242	https://www.ncbi.nlm.nih.gov/biosample/SAMEA8798242/	230	0	0	19	10	4.4843	0	0	1	4	73.7538	9	47.3684	9	7	36	16.1435	trans-spliced
	MIRUS_G_0608	MAG		This study	IT02_mOTUs		Class_02	Styx	Styx_04	Yes	13	220730	61.19	20286	100	2.5	97.5	183	175	186831	84.6423	26	14.8571	3	1	lake water metagenome, freshwater metagenome	freshwater	freshwater	KRAE22_1	SAMEA8798178	https://www.ncbi.nlm.nih.gov/biosample/SAMEA8798178/	130	1	0	11	5	2.85714	0	1	1	2	49.8346	4	36.3636	8	7	26	14.8571	trans-spliced
	MIRUS_G_0609	MAG		This study	IT02_mOTUs		Class_02	Styx	Styx_04	Yes	21	307392	37.87	19423	92.5	10	82.5	288	276	254301	82.7286	66	23.913	0		marine metagenome, seawater metagenome	marine	Marine	HAWL17_1	SAMN05224532	https://www.ncbi.nlm.nih.gov/biosample/SAMN05224532/	830	0	0	14	10	3.62319	0	0	0	2	45.5445	1	7.14286	7	3	25	9.05797	trans-spliced
	MIRUS_G_0716	MAG		This study	IT02_mOTUs		Class_02	Styx	Styx_04	Yes	17	208279	48.39	16188	85	2.5	82.5	158	144	192420	92.3857	13	9.02778	0		marine metagenome, seawater metagenome	marine	Marine	GIFF20_1	SAMN15311067	https://www.ncbi.nlm.nih.gov/biosample/SAMN15311067/	2036	0	0	36	19	13.1944	0	0	1	2	172.845	5	13.8889	7	3	20	13.8889	trans-spliced
	MIRUS_G_0808	MAG		This study	IT02_mOTUs		Class_02	Styx	Styx_04	Yes	22	261738	58.97	13582	70	0	70	233	222	200580	76.6339	52	23.4234	2	1	riverine metagenome, freshwater metagenome	freshwater	freshwater	LIAN20_1	SAMN11649448	https://www.ncbi.nlm.nih.gov/biosample/SAMN11649448/	146	0	0	30	19	8.55856	0	1	0	4	114.618	7	23.3333	8	5	49	22.0721	trans-spliced
	MIRUS_G_0902	MAG		This study	IT02_mOTUs		Class_02	Styx	Styx_04	Yes	21	187807	50.69	11214	87.5	2.5	85	152	141	169431	90.2155	20	14.1844	0		marine metagenome, seawater metagenome	marine	Marine	BPAM22_1	SAMN07482722	https://www.ncbi.nlm.nih.gov/biosample/SAMN07482722/	592	0	0	11	8	5.67376	0	0	1	0	58.5708	4	36.3636	1	1	22	15.6028	trans-spliced
	MIRUS_G_1223	MAG		This study	IT02_mOTUs		Class_02	Styx	Styx_04	Yes	22	116218	51.61	5827	65	2.5	62.5	113	110	106593	91.7182	12	10.9091	0		marine metagenome, seawater metagenome	marine	Marine	TARA	SAMEA2623302	https://www.ncbi.nlm.nih.gov/biosample/SAMEA2623302/	23540	0	0	15	12	10.9091	1	0	0	0	129.068	0	0	1	1	16	14.5455	not_found
	MIRUS_G_0160	MAG		This study	IT02_mOTUs		Class_02	Styx	Styx_05	Yes	1	74799	42.25	74799	75	0	75	83	81	61884	82.7337	29	35.8025	0		marine metagenome, seawater metagenome	marine	Marine	KRUG19_1	SAMN06264409	https://www.ncbi.nlm.nih.gov/biosample/SAMN06264409/	319	0	0	4	3	3.7037	0	0	0	0	53.4767	3	75	0	0	8	9.87654	trans-spliced
	MIRUS_G_0502	MAG		This study	IT02_mOTUs		Class_02	Styx	Styx_05	Yes	7	72967	44.94	25078	79.17	8.33	70.83	79	75	64326	88.1577	23	30.6667	0		marine metagenome, seawater metagenome	marine	Marine	JEGO21_1	SAMEA7725452	https://www.ncbi.nlm.nih.gov/biosample/SAMEA7725452/	63	0	0	5	3	4	0	0	0	0	68.5241	5	100	1	1	7	9.33333	trans-spliced
	MIRUS_G_1377	MAG		This study	IT02_mOTUs		Class_02	Styx	Styx_05	Yes	43	174060	44.52	3915	79.17	16.67	62.5	162	156	139626	80.2172	69	44.2308	1	1	marine metagenome, seawater metagenome	marine	Marine	KOPF15_1	SAMEA3275564	https://www.ncbi.nlm.nih.gov/biosample/SAMEA3275564/	45	0	0	10	6	3.84615	0	0	0	0	57.4515	1	10	1	0	23	14.7436	unknown
	MIRUS_G_0067	MAG		This study	IT02_SPIRE		Class_01	Extra_Order_11	Extra_Family_32	No	4	238112	59.26	142810				250	212	199038	83.5901	79	37.2642	0		lake water metagenome, freshwater metagenome	freshwater	freshwater	IT02_SPIRE	SAMEA6873003	https://www.ncbi.nlm.nih.gov/biosample/SAMEA6873003/	489	5	1	68	32	15.0943	0	0	0	6	285.58	6	8.82353	7	7	47	22.1698	full
	MIRUS_G_0722	MAG		This study	IT02_SPIRE		NA	NA	NA	NA	5	57385	49.72	15800				44	42	48522	84.5552	13	30.9524	0		freshwater metagenome	freshwater	freshwater	IT02_SPIRE	SAMN06267042		2	0	0	9	3	7.14286	0	0	0	0	156.835	0	0	0	0	9	21.4286	not_found
	MIRUS_G_0951	MAG		This study	IT02_SPIRE		NA	NA	NA	NA	9	86287	49.09	10379				66	65	73188	84.8193	30	46.1538	0		freshwater metagenome	freshwater	freshwater	IT02_SPIRE	SAMN06267042		0	0	0	7	4	6.15385	0	0	0	0	81.1246	3	42.8571	0	0	8	12.3077	trans-spliced
	MIRUS_G_0117	MAG		This study	IT02_SPIRE		Class_04	Extra_Order_3	Singleton	No	4	206059	59.19	108667				152	139	168363	81.7062	98	70.5036	0		lake water metagenome, freshwater metagenome	freshwater	freshwater	IT02_SPIRE	SAMEA6872940	https://www.ncbi.nlm.nih.gov/biosample/SAMEA6872940/	44	1	0	30	14	10.0719	0	0	0	12	145.589	6	20	20	16	6	4.31655	full
	MIRUS_G_0677	MAG		This study	IT02_SPIRE		Class_02	Styx	Styx_01	Yes	12	184484	70.57	17606				123	116	157971	85.6286	41	35.3448	0		freshwater metagenome	freshwater	freshwater	IT02_SPIRE	SAMN06267043		130	0	0	18	14	12.069	0	0	0	1	97.5694	2	11.1111	5	4	25	21.5517	trans-spliced
	MIRUS_G_0822	MAG		This study	IT02_SPIRE		Class_02	Styx	Styx_01	Yes	20	215243	60.35	13173	72.06	1.47	70.59	189	177	174888	81.2514	17	9.60452	2	1	salt marsh metagenome	salt marsh	Other	IT02_SPIRE	SAMN09092239		314	2	1	26	18	10.1695	0	0	1	1	120.794	5	19.2308	5	3	30	16.9492	trans-spliced
	MIRUS_G_0148	MAG		This study	IT02_SPIRE		Class_02	Styx	Styx_02	Yes	3	267440	58.26	80752	86.49	2.7	83.78	239	209	204030	76.29	87	41.6268	0		lake water metagenome, freshwater metagenome	freshwater	freshwater	IT02_SPIRE	SAMEA6872892	https://www.ncbi.nlm.nih.gov/biosample/SAMEA6872892/	86	0	0	48	28	13.3971	0	0	1	6	179.48	2	4.16667	16	8	26	12.4402	full
	MIRUS_G_0408	MAG		This study	IT02_SPIRE		Class_02	Styx	Styx_02	Yes	13	247856	64.78	31180	97.3	5.41	91.89	219	202	210312	84.8525	53	26.2376	0		lake water metagenome, freshwater metagenome	freshwater	freshwater	IT02_SPIRE	SAMEA6872875	https://www.ncbi.nlm.nih.gov/biosample/SAMEA6872875/	50	0	0	25	16	7.92079	0	0	1	1	100.865	3	12	4	3	37	18.3168	trans-spliced
	MIRUS_G_0444	MAG		This study	IT02_SPIRE		Class_02	Styx	Styx_02	Yes	12	215201	57.09	28034	100	5.41	94.59	213	193	185589	86.2398	40	20.7254	0		lake water metagenome, freshwater metagenome	freshwater	freshwater	IT02_SPIRE	SAMEA6872872	https://www.ncbi.nlm.nih.gov/biosample/SAMEA6872872/	15	0	0	22	14	7.25389	0	0	1	2	102.23	4	18.1818	8	5	34	17.6166	trans-spliced
	MIRUS_G_0990	MAG		This study	IT02_SPIRE		Class_02	Styx	Styx_02	Yes	10	90984	50.97	9533	67.57	0	67.57	121	112	80850	88.8618	29	25.8929	0		lake water metagenome, freshwater metagenome	freshwater	freshwater	IT02_SPIRE	SAMEA6872849	https://www.ncbi.nlm.nih.gov/biosample/SAMEA6872849/	2	0	0	13	6	5.35714	0	0	1	1	142.882	6	46.1538	2	2	16	14.2857	trans-spliced
	MIRUS_G_0334	MAG		This study	IT02_SPIRE		Class_02	Styx	Styx_03	Yes	8	171691	53.2	38045	84.62	3.85	80.77	223	214	152235	88.668	93	43.4579	0		lake water metagenome, freshwater metagenome	freshwater	freshwater	IT02_SPIRE	SAMEA6872911	https://www.ncbi.nlm.nih.gov/biosample/SAMEA6872911/	10	0	0	31	16	7.47664	0	0	2	3	180.557	9	29.0323	5	5	23	10.7477	trans-spliced
	MIRUS_G_0944	MAG		This study	IT02_SPIRE		Class_02	Styx	Styx_03	Yes	28	286092	52.03	10484	85.71	17.86	67.86	319	239	199824	69.8461	76	31.7992	0		reclaimed water facility; aquatic metagenome	freshwater	freshwater	IT02_SPIRE	SAMN11527961		5	0	0	153	55	23.0126	0	0	0	1	534.793	24	15.6863	21	1	25	10.4603	trans-spliced
	MIRUS_G_1016	MAG		This study	IT02_SPIRE		Class_02	Styx	Styx_03	Yes	29	251456	49.27	9070	75	7.14	67.86	313	241	212328	84.4394	65	26.971	0		reclaimed water facility; aquatic metagenome	freshwater	freshwater	IT02_SPIRE	SAMN11527908		16	0	0	135	47	19.5021	0	0	0	4	536.873	13	9.62963	8	4	22	9.12863	trans-spliced
	MIRUS_G_0437	MAG		This study	IT02_SPIRE		Class_02	Styx	Styx_04	Yes	9	219129	45.91	28727	95	0	95	175	171	195783	89.346	48	28.0702	2	1	freshwater metagenome	freshwater	freshwater	IT02_SPIRE	SAMN06267639		40	0	0	5	4	2.33918	0	0	1	0	22.8176	2	40	2	1	24	14.0351	trans-spliced
	MIRUS_G_0244	MAG		This study	IT03_mOTUs		Class_04	Demuto	Demuto_12	Yes	5	167415	42.1	50392				164	133	137256	81.9855	90	67.6692	0		marine metagenome, seawater metagenome	marine	Marine	SUNY21_1	SAMEA6942737	https://www.ncbi.nlm.nih.gov/biosample/SAMEA6942737/	579	1	1	8	7	5.26316	0	0	0	0	47.7854	0	0	4	2	17	12.782	full
	MIRUS_G_0311	MAG		This study	IT03_mOTUs		Class_04	Demuto	Demuto_12	Yes	7	254018	62.92	47098				200	174	216294	85.1491	91	52.2989	1	1	marine metagenome, seawater metagenome	marine	Marine	TARA	SAMEA5996940		176	0	0	11	6	3.44828	0	0	0	2	43.304	0	0	4	2	21	12.069	full
	MIRUS_G_0452	MAG		This study	IT03_mOTUs		Class_04	Demuto	Demuto_12	Yes	13	302679	59.06	27546				242	232	246429	81.416	35	15.0862	1	1	marine metagenome, seawater metagenome	marine	Marine	TARA	SAMEA5996938		8986	0	0	15	8	3.44828	0	0	0	5	49.5575	0	0	13	12	21	9.05172	full
	MIRUS_G_0464	MAG		This study	IT03_mOTUs		Class_04	Demuto	Demuto_12	Yes	16	294229	59.06	26934				238	234	236658	80.4333	41	17.5214	1	1	marine metagenome, seawater metagenome	marine	Marine	SONG20_1	SAMN08290283	https://www.ncbi.nlm.nih.gov/biosample/SAMN08290283/	3952	0	0	16	12	5.12821	0	0	0	3	54.3794	0	0	10	6	18	7.69231	full
	MIRUS_G_0911	MAG		This study	IT03_mOTUs		Class_04	Demuto	Demuto_12	Yes	30	256469	59.47	11062				214	207	212736	82.948	30	14.4928	1	1	marine metagenome, seawater metagenome	marine	Marine	TARA	SAMEA2621198	https://www.ncbi.nlm.nih.gov/biosample/SAMEA2621198/	346474	24	8	9	6	2.89855	0	0	0	2	35.092	1	11.1111	9	8	18	8.69565	unknown
	MIRUS_G_0765	MAG		This study	IT03_mOTUs		Class_04	Extra_Order_2	Extra_Family_04	No	12	125104	51.81	14675				105	105	112497	89.9228	72	68.5714	1	2	sediment metagenome; lake	freshwater sediment	freshwater sediment	ZHEN22_1	SAMN22703513	https://www.ncbi.nlm.nih.gov/biosample/SAMN22703513/	4	0	0	3	3	2.85714	0	0	0	0	23.98	0	0	0	0	14	13.3333	full
	MIRUS_G_1055	MAG		This study	IT03_mOTUs		Class_04	Extra_Order_2	Extra_Family_04	No	43	266077	43.79	8404				199	189	237666	89.3223	60	31.746	2	1	marine sediment metagenome	marine sediment	Marine sediment	BAEC19_1	SAMN10404973	https://www.ncbi.nlm.nih.gov/biosample/SAMN10404973/	91	0	0	5	3	1.5873	0	0	0	0	18.7916	0	0	2	0	35	18.5185	trans-spliced
	MIRUS_G_0404	MAG		This study	IT03_mOTUs		Class_04	Extra_Order_2	Extra_Family_05	No	17	306898	34.21	31684				263	239	236610	77.0973	136	56.9038	2	2	peat metagenome, permafrost metagenome	permafrost	Permafrost	WOOD18_1	SAMN07125042	https://www.ncbi.nlm.nih.gov/biosample/SAMN07125042/	48	0	0	12	10	4.1841	0	0	0	2	39.1009	5	41.6667	6	3	41	17.1548	trans-spliced
	MIRUS_G_0901	MAG		This study	IT03_mOTUs		Class_04	Extra_Order_2	Extra_Family_05	No	22	225590	46.64	11214				233	218	180852	80.1684	94	43.1193	1	1	marine sediment metagenome	marine sediment	Marine sediment	BAEC19_1	SAMN10404973	https://www.ncbi.nlm.nih.gov/biosample/SAMN10404973/	186	1	0	6	4	1.83486	0	0	0	1	26.5969	2	33.3333	3	1	36	16.5138	trans-spliced
	MIRUS_G_0575	MAG		This study	IT03_mOTUs		Class_04	Extra_Order_1	Extra_Family_06	No	21	275193	50.93	21564				203	210	259269	94.2135	109	51.9048	1	1	wastewater metagenome	wastewater	freshwater	MUNK22_1	SAMEA7428533	https://www.ncbi.nlm.nih.gov/biosample/SAMEA7428533/	39	0	0	18	16	7.61905	0	0	0	1	65.4086	1	5.55556	5	1	33	15.7143	trans-spliced
	MIRUS_G_1174	MAG		This study	IT03_mOTUs		Class_04	Extra_Order_1	Extra_Family_06	No	27	171411	48.63	6506				118	114	145158	84.6842	40	35.0877	0		marine metagenome, seawater metagenome	marine	Marine	XUSH22_1	SAMN16869657	https://www.ncbi.nlm.nih.gov/biosample/SAMN16869657/	24	0	0	0	0	0	0	0	0	0	0	0	0	0	0	20	17.5439	trans-spliced
	MIRUS_G_0180	MAG		This study	IT03_mOTUs		Class_04	Extra_Order_7	Extra_Family_07	No	6	265786	57.41	67333				184	186	226134	85.0812	64	34.4086	0		marine metagenome, seawater metagenome	marine	Marine	TARA	SAMEA6000948	https://www.ncbi.nlm.nih.gov/biosample/SAMEA6000948/	64	0	0	14	8	4.30108	0	0	0	2	52.674	4	28.5714	7	6	17	9.13978	trans-spliced
	MIRUS_G_0230	MAG		This study	IT03_mOTUs		Class_04	Extra_Order_7	Extra_Family_07	No	11	265106	57.96	53505				189	184	228186	86.0735	64	34.7826	0		algae metagenome, seawater metagenome	marine	Marine	NAPP22_1	SAMN15346752	https://www.ncbi.nlm.nih.gov/biosample/SAMN15346752/	53	0	0	12	6	3.26087	0	0	0	2	45.2649	0	0	10	6	15	8.15217	trans-spliced
	MIRUS_G_0488	MAG		This study	IT03_mOTUs		Class_04	Extra_Order_7	Extra_Family_08	No	19	275657	44.35	25813				338	318	245901	89.2054	156	49.0566	4	3	wastewater metagenome	wastewater	freshwater	YUYA23_1	SAMN37110699	https://www.ncbi.nlm.nih.gov/biosample/SAMN37110699/	373	0	0	17	15	4.71698	0	0	0	0	61.6708	0	0	1	0	42	13.2075	trans-spliced
	MIRUS_G_0642	MAG		This study	IT03_mOTUs		Class_04	Extra_Order_7	Extra_Family_08	No	17	266690	44.83	19063				307	295	231738	86.8941	123	41.6949	4	1	biofilm metagenome; freshwater biome	Freshwater biofilm	Other	YUYA23_1	SAMN37110659	https://www.ncbi.nlm.nih.gov/biosample/SAMN37110659/	12	0	0	4	4	1.35593	0	0	0	0	14.9987	1	25	0	0	39	13.2203	trans-spliced
	MIRUS_G_0536	MAG		This study	IT03_mOTUs		Class_04	Extra_Order_7	Extra_Family_09	No	19	336892	51.56	23636				228	218	296943	88.1419	121	55.5046	0		pond metagenome, freshwater metagenome	freshwater	freshwater	BUCK21_1	SAMEA6872806	https://www.ncbi.nlm.nih.gov/biosample/SAMEA6872806/	7	0	0	9	6	2.75229	0	0	0	0	26.7148	0	0	3	0	57	26.1468	unknown
	MIRUS_G_1293	MAG		This study	IT03_mOTUs		Class_04	Extra_Order_7	Extra_Family_09	No	30	141413	67.8	4970				126	109	115791	81.8814	54	49.5413	0		pond metagenome, freshwater metagenome	freshwater	freshwater	BUCK21_1	SAMEA6872750	https://www.ncbi.nlm.nih.gov/biosample/SAMEA6872750/	41	0	0	4	2	1.83486	0	0	0	2	28.2859	0	0	3	3	21	19.2661	not_found
	MIRUS_G_0276	MAG		This study	IT03_mOTUs		Class_04	Extra_Order_7	Extra_Family_10	No	6	191510	55.16	44810				167	161	155571	81.2339	114	70.8075	0		marine metagenome, seawater metagenome	marine	Marine	SOLA22_1	SAMEA7060517	https://www.ncbi.nlm.nih.gov/biosample/SAMEA7060517/	165	0	0	3	2	1.24224	0	0	0	2	15.665	0	0	6	4	18	11.1801	full
	MIRUS_G_0509	MAG		This study	IT03_mOTUs		Class_04	Extra_Order_7	Extra_Family_10	No	10	196173	59.83	24748				206	186	171924	87.639	102	54.8387	0		marine metagenome, seawater metagenome	marine	Marine	SEON22_1	SAMN23460437	https://www.ncbi.nlm.nih.gov/biosample/SAMN23460437/	1338	0	0	20	13	6.98925	0	0	0	1	101.951	0	0	4	4	25	13.4409	full
	MIRUS_G_0755	MAG		This study	IT03_mOTUs		Class_04	Extra_Order_7	Extra_Family_10	No	7	62092	58.53	14896				62	52	51660	83.1991	20	38.4615	0		marine metagenome, seawater metagenome	marine	Marine	SANC23_1	SAMEA110646480	https://www.ncbi.nlm.nih.gov/biosample/SAMEA110646480/	198	0	0	16	6	11.5385	0	0	0	1	257.682	10	62.5	2	2	8	15.3846	full
	MIRUS_G_0467	MAG		This study	IT03_mOTUs		Class_04	Extra_Order_7	Extra_Family_12	No	16	341082	63.68	30557				187	192	297996	87.3678	121	63.0208	1		marine metagenome, seawater metagenome	marine	Marine	CAST23_1	SAMN19118294	https://www.ncbi.nlm.nih.gov/biosample/SAMN19118294/	923	0	0	57	26	13.5417	0	0	0	18	167.115	2	3.50877	36	23	18	9.375	trans-spliced
	MIRUS_G_1335	MAG		This study	IT03_mOTUs		Class_04	Extra_Order_7	Extra_Family_12	No	34	153550	66.45	4467				103	103	133026	86.6337	46	44.6602	0		marine metagenome, seawater metagenome	marine	Marine	WIND23_1	Gp0561266	https://gold.jgi.doe.gov/project?id=Gp0561266	761	0	0	8	8	7.76699	0	0	0	2	52.1003	1	12.5	6	4	13	12.6214	unknown
	MIRUS_G_0316	MAG		This study	IT03_mOTUs		Class_04	Extra_Order_7	Extra_Family_13	No	11	381377	63.74	39718				193	183	346395	90.8274	49	26.776	0		marine metagenome, seawater metagenome	marine	Marine	KRUG19_1	SAMN06266119	https://www.ncbi.nlm.nih.gov/biosample/SAMN06266119/	713	0	0	36	19	10.3825	0	0	0	6	94.3948	2	5.55556	21	14	16	8.74317	full
	MIRUS_G_0484	MAG		This study	IT03_mOTUs		Class_04	Extra_Order_7	Extra_Family_13	No	20	343322	62.44	26147				183	182	305238	88.9072	49	26.9231	0		marine metagenome, seawater metagenome	marine	Marine	BPAM22_1	SAMN08953058	https://www.ncbi.nlm.nih.gov/biosample/SAMN08953058/	417	0	0	6	6	3.2967	0	0	0	2	17.4763	0	0	9	8	13	7.14286	full
	MIRUS_G_0211	MAG		This study	IT03_mOTUs		Class_04	Extra_Order_6	Extra_Family_15	No	5	267607	44.47	138466				221	185	207753	77.6336	118	63.7838	2	1	marine metagenome, seawater metagenome	marine	Marine	KOPF15_1	SAMEA7392442	https://www.ncbi.nlm.nih.gov/biosample/SAMEA7392442/	104	0	0	16	10	5.40541	0	0	0	1	59.7892	0	0	6	3	28	15.1351	full
	MIRUS_G_0463	MAG		This study	IT03_mOTUs		Class_04	Extra_Order_6	Extra_Family_15	No	11	213489	43.45	26993				145	147	179718	84.1814	81	55.102	4	2	marine metagenome, seawater metagenome	marine	Marine	KOPF15_1	SAMEA7392442	https://www.ncbi.nlm.nih.gov/biosample/SAMEA7392442/	23	0	0	8	6	4.08163	0	0	0	2	37.4727	1	12.5	6	3	31	21.0884	full
	MIRUS_G_0171	MAG		This study	IT03_mOTUs		Class_04	Extra_Order_5	Extra_Family_16	No	6	380475	39.7	70712				391	387	331053	87.0104	112	28.9406	5	3	aquarium metagenome, freshwater metagenome	catfish tank water	Other	ZENG19_1	SAMN07679374	https://www.ncbi.nlm.nih.gov/biosample/SAMN07679374/	28	0	0	6	5	1.29199	0	1	0	1	15.7698	2	33.3333	5	4	69	17.8295	trans-spliced
	MIRUS_G_0380	MAG		This study	IT03_mOTUs		Class_04	Extra_Order_5	Extra_Family_16	No	12	149656	44.83	34192				142	139	123051	82.2226	45	32.3741	0		aquarium metagenome, freshwater metagenome	catfish tank water	Other	ZENG19_1	SAMN07679372	https://www.ncbi.nlm.nih.gov/biosample/SAMN07679372/	37	0	0	8	7	5.03597	0	0	0	1	53.4559	1	12.5	2	1	25	17.9856	not_found
	MIRUS_G_0645	MAG		This study	IT03_mOTUs		Class_04	Extra_Order_5	Extra_Family_16	No	27	330327	46.01	18981				346	337	284499	86.1265	113	33.5312	0	1	freshwater sediment metagenome	glacier-fed streams	freshwater	BUSI22_1	SAMN19433703	https://www.ncbi.nlm.nih.gov/biosample/SAMN19433703/	98	1	1	10	9	2.67062	0	0	0	1	30.273	0	0	3	1	58	17.2107	unknown
	MIRUS_G_0733	MAG		This study	IT03_mOTUs		Class_04	Extra_Order_5	Extra_Family_16	No	25	324738	52.39	15444				293	277	268107	82.561	131	47.2924	0		freshwater sediment metagenome	freshwater sediment	freshwater sediment	SHAF22_1	SAMEA7723910	https://www.ncbi.nlm.nih.gov/biosample/SAMEA7723910/	106	0	0	22	17	6.13718	0	0	0	1	67.7469	2	9.09091	2	1	42	15.1625	trans-spliced
	MIRUS_G_0740	MAG		This study	IT03_mOTUs		Class_04	Extra_Order_5	Extra_Family_16	No	30	347739	32.09	15249				318	312	278943	80.2162	143	45.8333	1	1	peat metagenome, permafrost metagenome	permafrost	Permafrost	WOOD18_1	SAMN07125042	https://www.ncbi.nlm.nih.gov/biosample/SAMN07125042/	26	0	0	6	5	1.60256	0	0	0	0	17.2543	2	33.3333	4	2	43	13.7821	trans-spliced
	MIRUS_G_0315	MAG		This study	IT03_mOTUs		Class_04	Extra_Order_4	Extra_Family_17	No	13	309903	63.35	39778				323	314	270183	87.1831	119	37.8981	2	1	indoor metagenome	indoor	Other	DANK21_1	haib18CEM5453_HT5YVCCXY_SL357310	https://pngb.io/metasub-2021	40	0	0	19	15	4.77707	0	0	0	2	61.3095	1	5.26316	4	2	44	14.0127	trans-spliced
	MIRUS_G_0416	MAG		This study	IT03_mOTUs		Class_04	Extra_Order_4	Extra_Family_17	No	17	276989	59.31	30747				261	248	248454	89.6981	63	25.4032	1	1	sediment metagenome; lake	freshwater sediment	freshwater sediment	ZHEN22_1	SAMN22703514	https://www.ncbi.nlm.nih.gov/biosample/SAMN22703514/	23	0	0	20	15	6.04839	0	0	0	2	72.205	6	30	8	3	46	18.5484	trans-spliced
	MIRUS_G_0546	MAG		This study	IT03_mOTUs		Class_04	Extra_Order_4	Extra_Family_17	No	18	263158	66.83	23190				243	228	236307	89.7966	54	23.6842	0		aquarium metagenome, freshwater metagenome	catfish tank water	Other	ZENG19_1	SAMN07679372	https://www.ncbi.nlm.nih.gov/biosample/SAMN07679372/	114	1	0	18	12	5.26316	0	0	0	2	68.4	5	27.7778	3	3	37	16.2281	trans-spliced
	MIRUS_G_0563	MAG		This study	IT03_mOTUs		Class_04	Extra_Order_4	Extra_Family_17	No	16	287267	53.14	22417				269	262	262881	91.511	98	37.4046	0		marine metagenome, seawater metagenome	marine	Marine	CAOS20_1	SAMN13674978	https://www.ncbi.nlm.nih.gov/biosample/SAMN13674978/	16	0	0	14	13	4.96183	0	0	0	0	48.7351	0	0	1	0	33	12.5954	trans-spliced
	MIRUS_G_1183	MAG		This study	IT03_mOTUs		Class_04	Extra_Order_4	Extra_Family_17	No	32	212840	62.03	6359				209	202	191028	89.7519	41	20.297	0		biofilm metagenome	marine biofilm	marine biofilm	WANG22_1	SAMN08714533	https://www.ncbi.nlm.nih.gov/biosample/SAMN08714533/	36	0	0	11	9	4.45545	0	0	0	2	51.682	1	9.09091	4	2	25	12.3762	trans-spliced
	MIRUS_G_0174	MAG		This study	IT03_mOTUs		Class_04	Extra_Order_3	Extra_Family_18	No	6	227941	65.59	68360				162	160	209898	92.0844	66	41.25	0		lake water metagenome, freshwater metagenome	freshwater	freshwater	BUCK21_1	SAMEA6872968	https://www.ncbi.nlm.nih.gov/biosample/SAMEA6872968/	49	0	0	17	6	3.75	0	0	0	3	74.5807	3	17.6471	5	4	22	13.75	full
	MIRUS_G_0703	MAG		This study	IT03_mOTUs		Class_04	Extra_Order_3	Extra_Family_18	No	12	186402	62.84	16464				132	129	164529	88.2657	40	31.0078	0		wastewater metagenome	wastewater	freshwater	MUNK22_1	SAMEA7426349	https://www.ncbi.nlm.nih.gov/biosample/SAMEA7426349/	24	0	0	5	4	3.10078	0	0	0	0	26.8237	1	20	9	6	23	17.8295	full
	MIRUS_G_0339	MAG		This study	IT03_mOTUs		Class_03	Extra_Order_9	Extra_Family_19	No	17	323328	48.44	37333				234	224	281427	87.0407	66	29.4643	3	4	peat metagenome, permafrost metagenome	permafrost	Permafrost	WOOD18_1	SAMN07125042	https://www.ncbi.nlm.nih.gov/biosample/SAMN07125042/	56	0	0	9	8	3.57143	0	0	0	0	27.8355	1	11.1111	3	0	41	18.3036	trans-spliced
	MIRUS_G_0585	MAG		This study	IT03_mOTUs		Class_03	Extra_Order_9	Extra_Family_19	No	17	297703	45.57	22881				215	194	263487	88.5067	60	30.9278	0		wastewater metagenome	wastewater	freshwater	MUNK22_1	SAMEA7428514	https://www.ncbi.nlm.nih.gov/biosample/SAMEA7428514/	989	0	0	2	2	1.03093	0	0	0	0	6.7181	0	0	2	1	27	13.9175	trans-spliced
	MIRUS_G_0215	MAG		This study	IT03_mOTUs		Class_03	Extra_Order_9	Extra_Family_20	No	8	297292	38.55	55483	97.44	10.26	87.18	320	311	272883	91.7896	126	40.5145	3	2	aquarium metagenome, freshwater metagenome	catfish tank water	Other	ZENG19_1	SAMN07679375	https://www.ncbi.nlm.nih.gov/biosample/SAMN07679375/	56	0	0	2	1	0.321543	1	0	0	0	6.72739	2	100	3	1	55	17.6849	trans-spliced
	MIRUS_G_0267	MAG		This study	IT03_mOTUs		Class_03	Extra_Order_9	Extra_Family_20	No	10	292764	43	47361	100	2.56	97.44	302	296	248559	84.9008	73	24.6622	1	1	biofilm metagenome from glacier streams	glacier-fed streams	freshwater	BUSI22_1	SAMN19433749	https://www.ncbi.nlm.nih.gov/biosample/SAMN19433749/	26	0	0	12	7	2.36486	0	0	0	0	40.9886	4	33.3333	2	1	55	18.5811	trans-spliced
	MIRUS_G_0349	MAG		This study	IT03_mOTUs		Class_03	Extra_Order_9	Extra_Family_20	No	9	250400	47.69	36942	92.31	0	92.31	257	242	227793	90.9716	11	4.54545	0		lake water metagenome, freshwater metagenome	freshwater	freshwater	KRAE22_1	SAMEA7614199	https://www.ncbi.nlm.nih.gov/biosample/SAMEA7614199/	27	0	0	12	11	4.54545	0	0	0	0	47.9233	2	16.6667	2	1	41	16.9421	trans-spliced
	MIRUS_G_0353	MAG		This study	IT03_mOTUs		Class_03	Extra_Order_9	Extra_Family_20	No	8	263685	48.05	36616	94.87	0	94.87	287	267	239526	90.8379	17	6.36704	0		lake water metagenome, freshwater metagenome	freshwater	freshwater	KRAE22_1	SAMEA8798243	https://www.ncbi.nlm.nih.gov/biosample/SAMEA8798243/	18	0	0	11	8	2.99625	0	0	0	1	41.7164	2	18.1818	3	3	45	16.8539	trans-spliced
	MIRUS_G_0376	MAG		This study	IT03_mOTUs		Class_03	Extra_Order_9	Extra_Family_20	No	16	279842	60.36	34444	97.44	0	97.44	343	304	241167	86.1797	107	35.1974	3	2	wastewater metagenome	wastewater	freshwater	YUYA23_1	SAMN37110702	https://www.ncbi.nlm.nih.gov/biosample/SAMN37110702/	56	0	0	22	20	6.57895	0	0	0	4	78.6158	2	9.09091	5	5	75	24.6711	trans-spliced
	MIRUS_G_0432	MAG		This study	IT03_mOTUs		Class_03	Extra_Order_9	Extra_Family_20	No	11	245252	38.26	29352	97.44	5.13	92.31	265	250	219054	89.3179	88	35.2	1		marine metagenome, seawater metagenome	marine	Marine	KRUG19_1	SAMN03169778	https://www.ncbi.nlm.nih.gov/biosample/SAMN03169778/	24	0	0	7	4	1.6	1	0	0	1	28.5421	4	57.1429	3	2	52	20.8	trans-spliced
	MIRUS_G_0498	MAG		This study	IT03_mOTUs		Class_03	Extra_Order_9	Extra_Family_20	No	16	296485	42.33	25184	92.31	2.56	89.74	383	359	254208	85.7406	144	40.1114	4	1	freshwater sediment metagenome	glacier-fed streams	freshwater	BUSI22_1	SAMN19433732	https://www.ncbi.nlm.nih.gov/biosample/SAMN19433732/	6	0	0	22	10	2.78552	1	0	0	1	74.2027	13	59.0909	4	2	60	16.7131	trans-spliced
	MIRUS_G_0835	MAG		This study	IT03_mOTUs		Class_03	Extra_Order_9	Extra_Family_20	No	22	235790	47.86	12922	94.87	2.56	92.31	259	248	215640	91.4543	13	5.24194	0		lake water metagenome, freshwater metagenome	freshwater	freshwater	KRAE22_1	SAMEA8798185	https://www.ncbi.nlm.nih.gov/biosample/SAMEA8798185/	15	0	0	15	14	5.64516	0	0	0	0	63.6159	2	13.3333	2	0	37	14.9194	trans-spliced
	MIRUS_G_1215	MAG		This study	IT03_mOTUs		Class_03	Extra_Order_9	Extra_Family_20	No	40	222756	45.95	5980	79.49	10.26	69.23	270	249	187188	84.0328	58	23.2932	2	1	aquarium metagenome, freshwater metagenome	catfish tank water	Other	ZENG19_1	SAMN07679370	https://www.ncbi.nlm.nih.gov/biosample/SAMN07679370/	23	0	0	20	9	3.61446	0	0	0	0	89.7843	4	20	1	0	40	16.0643	trans-spliced
	MIRUS_G_1321	MAG		This study	IT03_mOTUs		Class_03	Extra_Order_9	Extra_Family_20	No	37	171957	48.59	4598	82.05	10.26	71.79	221	216	155721	90.5581	61	28.2407	3	1	marine metagenome, seawater metagenome	marine	Marine	TARA	SAMEA2621823	https://www.ncbi.nlm.nih.gov/biosample/SAMEA2621823/	159	0	0	10	9	4.16667	0	0	0	0	58.1541	4	40	0	0	40	18.5185	unknown
	MIRUS_G_0520	MAG		This study	IT03_mOTUs		Class_03	Extra_Order_9	Extra_Family_21	No	9	227544	50.8	24304	92.31	0	92.31	267	248	208041	91.4289	96	38.7097	1	1	marine metagenome, seawater metagenome	marine	Marine	TARA	SAMEA6036518	https://www.ncbi.nlm.nih.gov/biosample/SAMEA6036518/	117	0	0	18	16	6.45161	0	0	0	0	79.1056	2	11.1111	4	0	56	22.5806	trans-spliced
	MIRUS_G_0831	MAG		This study	IT03_mOTUs		Class_03	Extra_Order_9	Extra_Family_21	No	22	215287	30.39	10357	92.31	7.69	84.62	339	289	186243	86.5092	114	39.4464	2	2	aquarium metagenome, freshwater metagenome	catfish tank water	Other	ZENG19_1	SAMN07679377	https://www.ncbi.nlm.nih.gov/biosample/SAMN07679377/	15	0	0	3	3	1.03806	1	0	0	0	13.9349	2	66.6667	1	1	43	14.8789	trans-spliced
	MIRUS_G_0970	MAG		This study	IT03_mOTUs		Class_03	Extra_Order_9	Extra_Family_21	No	7	63239	49.43	9830				69	65	56847	89.8923	34	52.3077	0		marine sediment metagenome	marine sediment	Marine sediment	TANS21_1	SAMN12687857	https://www.ncbi.nlm.nih.gov/biosample/SAMN12687857/	5	0	0	8	4	6.15385	0	0	0	0	126.504	2	25	0	0	12	18.4615	trans-spliced
	MIRUS_G_0166	MAG		This study	IT03_mOTUs		Class_03	Extra_Order_9	Extra_Family_22	No	10	290291	47.44	72513	89.74	20.51	69.23	378	344	247914	85.4019	176	51.1628	2	1	wastewater metagenome	wastewater	freshwater	MUNK22_1	SAMEA7426274	https://www.ncbi.nlm.nih.gov/biosample/SAMEA7426274/	15	0	0	31	23	6.68605	1	0	0	0	106.789	5	16.129	3	2	44	12.7907	trans-spliced
	MIRUS_G_0164	MAG		This study	IT03_mOTUs		Class_03	Extra_Order_9	Extra_Family_23	No	4	273324	36.43	72853	97.44	2.56	94.87	245	237	234099	85.6489	66	27.8481	0	1	marine sediment metagenome	cold seep	Other	ZHAN22_2	SAMN18200501	https://www.ncbi.nlm.nih.gov/biosample/SAMN18200501/	53	0	0	4	3	1.26582	0	0	0	0	14.6346	0	0	3	1	50	21.097	trans-spliced
	MIRUS_G_0638	MAG		This study	IT03_mOTUs		Class_03	Extra_Order_9	Extra_Family_23	No	18	241162	37.73	21295	89.74	2.56	87.18	264	212	209049	86.6841	73	34.434	0		marine sediment metagenome	cold seep	Other	ZHAN22_2	SAMN18200489	https://www.ncbi.nlm.nih.gov/biosample/SAMN18200489/	38	0	0	7	6	2.83019	0	0	0	2	29.0261	1	14.2857	3	3	46	21.6981	trans-spliced
	MIRUS_G_0889	MAG		This study	IT03_mOTUs		Class_03	Extra_Order_9	Extra_Family_23	No	26	259736	59.98	11436	82.05	5.13	76.92	257	253	231774	89.2345	106	41.8972	0		biofilm metagenome	marine biofilm	marine biofilm	WANG22_1	SAMN08714533	https://www.ncbi.nlm.nih.gov/biosample/SAMN08714533/	35	0	0	9	8	3.16206	0	0	0	0	34.6506	2	22.2222	5	3	39	15.415	trans-spliced
	MIRUS_G_1121	MAG		This study	IT03_mOTUs		Class_03	Extra_Order_9	Extra_Family_23	No	38	218445	57.1	7325	84.62	7.69	76.92	232	224	182703	83.638	83	37.0536	0		sediment metagenome; estuarine biome	estuarine sediment	Marine sediment	ZHEN15_1	SAMN22350793	https://www.ncbi.nlm.nih.gov/biosample/SAMN22350793/	52	0	0	7	7	3.125	0	0	0	2	32.0447	2	28.5714	6	4	42	18.75	trans-spliced
	MIRUS_G_1268	MAG		This study	IT03_mOTUs		Class_03	Extra_Order_9	Extra_Family_23	No	31	146325	34.9	5301	76.92	0	76.92	152	151	126021	86.124	42	27.8146	0		marine sediment metagenome	cold seep	Other	ZHAN22_2	SAMN18200499	https://www.ncbi.nlm.nih.gov/biosample/SAMN18200499/	28	0	0	0	0	0	0	0	0	0	0	0	0	1	1	24	15.894	trans-spliced
	MIRUS_G_0286	MAG		This study	IT03_mOTUs		Class_03	Extra_Order_9	Extra_Family_24	No	7	279588	57.28	45303	84.62	2.56	82.05	249	214	229581	82.114	75	35.0467	0		marine sediment metagenome	marine sediment	Marine sediment	BAEC19_1	SAMN10404972	https://www.ncbi.nlm.nih.gov/biosample/SAMN10404972/	248	0	0	33	15	7.00935	1	0	0	2	118.031	6	18.1818	17	6	43	20.0935	trans-spliced
	MIRUS_G_0383	MAG		This study	IT03_mOTUs		Class_03	Extra_Order_9	Extra_Family_24	No	12	313736	56.72	33710	84.62	5.13	79.49	294	280	265446	84.6081	98	35	1	1	peat metagenome, permafrost metagenome	permafrost	Permafrost	WOOD18_1	SAMN07124972	https://www.ncbi.nlm.nih.gov/biosample/SAMN07124972/	50	0	0	23	15	5.35714	0	0	0	6	73.31	5	21.7391	16	12	40	14.2857	trans-spliced
	MIRUS_G_0540	MAG		This study	IT03_mOTUs		Class_03	Extra_Order_9	Extra_Family_24	No	15	299496	54.5	23401	76.92	5.13	71.79	300	279	274932	91.7982	89	31.8996	1	1	peat metagenome, permafrost metagenome	permafrost	Permafrost	WOOD18_1	SAMN07125045	https://www.ncbi.nlm.nih.gov/biosample/SAMN07125045/	16	0	0	28	19	6.81004	1	0	0	0	93.4904	8	28.5714	2	1	39	13.9785	trans-spliced
	MIRUS_G_0364	MAG		This study	IT03_mOTUs		Class_03	Extra_Order_9	Extra_Family_25	No	4	109134	54.75	35629				110	99	94128	86.2499	40	40.404	0		sediment metagenome; lake	freshwater sediment	freshwater sediment	ZHEN22_1	SAMN22703514	https://www.ncbi.nlm.nih.gov/biosample/SAMN22703514/	1	0	0	3	2	2.0202	0	0	0	0	27.4891	2	66.6667	1	0	23	23.2323	trans-spliced
	MIRUS_G_0818	MAG		This study	IT03_mOTUs		Class_03	Extra_Order_9	Extra_Family_25	No	7	60405	57.95	13249				69	63	48618	80.4867	23	36.5079	0		sediment metagenome; lake	freshwater sediment	freshwater sediment	ZHEN22_1	SAMN22703512	https://www.ncbi.nlm.nih.gov/biosample/SAMN22703512/	6	0	0	2	1	1.5873	0	0	0	0	33.1098	0	0	2	0	11	17.4603	trans-spliced
	MIRUS_G_0833	MAG		This study	IT03_mOTUs		Class_03	Extra_Order_9	Extra_Family_27	No	19	215687	58.89	12997				249	239	175995	81.5974	78	32.636	2		marine sediment metagenome	marine sediment	Marine sediment	BAEC19_1	SAMN10404972	https://www.ncbi.nlm.nih.gov/biosample/SAMN10404972/	63	0	0	11	7	2.92887	0	0	0	2	50.9998	2	18.1818	5	4	59	24.6862	trans-spliced
	MIRUS_G_0965	MAG		This study	IT03_mOTUs		Class_03	Extra_Order_9	Extra_Family_27	No	31	231412	48.76	9913				275	264	195921	84.6633	48	18.1818	3	1	marine sediment metagenome	marine sediment	Marine sediment	BAEC19_1	SAMN10404973	https://www.ncbi.nlm.nih.gov/biosample/SAMN10404973/	3	0	0	8	7	2.65152	0	0	0	0	34.5704	3	37.5	1	1	80	30.303	unknown
	MIRUS_G_0479	MAG		This study	IT03_mOTUs		Class_03	Extra_Order_9	Extra_Family_28	No	18	356307	68.23	26405				219	213	312330	87.6576	44	20.6573	2		mollusc metagenome; marine biome	Ship-worm	Other	SHAF22_1	SAMEA7723408	https://www.ncbi.nlm.nih.gov/biosample/SAMEA7723408/	915	2	1	24	14	6.57277	0	0	0	3	67.3576	2	8.33333	8	6	67	31.4554	trans-spliced
	MIRUS_G_0495	MAG		This study	IT03_mOTUs		Class_03	Extra_Order_9	Extra_Family_28	No	19	358319	68.42	25256				203	195	312657	87.2566	39	20	1		activated sludge metagenome	activated sludge metagenome	Other	WANG18_1	SAMN08389220	https://www.ncbi.nlm.nih.gov/biosample/SAMN08389220/	765	1	0	26	15	7.69231	0	0	0	6	72.561	2	7.69231	16	11	56	28.7179	trans-spliced
	MIRUS_G_0076	MAG		This study	IT03_mOTUs		Class_01	Extra_Order_11	Extra_Family_31	No	5	243919	49.05	131951				212	209	217632	89.2231	87	41.6268	0		glacier metagenome	glacier	freshwater	ZHAN22_5	SAMN24541574	https://www.ncbi.nlm.nih.gov/biosample/SAMN24541574/	86	0	0	12	11	5.26316	0	0	0	1	49.1967	0	0	3	1	43	20.5742	full
	MIRUS_G_0320	MAG		This study	IT03_mOTUs		Class_01	Extra_Order_11	Extra_Family_31	No	21	397008	59.71	39541				402	362	332757	83.8162	82	22.6519	5	2	lake water metagenome, freshwater metagenome	freshwater	freshwater	KRAE22_1	SAMEA7614192	https://www.ncbi.nlm.nih.gov/biosample/SAMEA7614192/	1066	3	1	67	31	8.56354	0	0	0	5	168.762	11	16.4179	22	14	86	23.7569	full
	MIRUS_G_0413	MAG		This study	IT03_mOTUs		Class_01	Extra_Order_11	Extra_Family_31	No	14	335166	56.87	30923				298	284	265545	79.2279	57	20.0704	2		lake water metagenome, freshwater metagenome	freshwater	freshwater	KRAE22_1	SAMEA8798230	https://www.ncbi.nlm.nih.gov/biosample/SAMEA8798230/	192	1	1	42	13	4.57746	0	0	0	6	125.311	9	21.4286	12	8	80	28.169	unknown
	MIRUS_G_0415	MAG		This study	IT03_mOTUs		Class_01	Extra_Order_11	Extra_Family_31	No	12	244876	52.59	30841				246	225	220032	89.8545	55	24.4444	2		lake water metagenome, freshwater metagenome	freshwater	freshwater	BUCK21_1	SAMEA6872853	https://www.ncbi.nlm.nih.gov/biosample/SAMEA6872853/	614	7	2	21	15	6.66667	0	0	0	1	85.7577	1	4.7619	4	1	64	28.4444	full
	MIRUS_G_0534	MAG		This study	IT03_mOTUs		Class_01	Extra_Order_11	Extra_Family_31	No	32	372071	60.02	23746				355	323	311469	83.7122	35	10.8359	4	1	lake water metagenome, freshwater metagenome	freshwater	freshwater	KRAE22_1	SAMEA4981791	https://www.ncbi.nlm.nih.gov/biosample/SAMEA4981791/	442	3	0	107	39	12.0743	0	2	0	6	287.58	22	20.5607	14	10	93	28.7926	not_found
	MIRUS_G_0597	MAG		This study	IT03_mOTUs		Class_01	Extra_Order_11	Extra_Family_31	No	27	345120	61.39	20752				329	290	284487	82.4313	24	8.27586	5	1	lake water metagenome, freshwater metagenome	freshwater	freshwater	KRAE22_1	SAMEA8798177	https://www.ncbi.nlm.nih.gov/biosample/SAMEA8798177/	401	2	0	75	35	12.069	0	2	0	9	217.316	11	14.6667	14	12	84	28.9655	full
	MIRUS_G_0632	MAG		This study	IT03_mOTUs		Class_01	Extra_Order_11	Extra_Family_31	No	13	220733	57.15	19538				224	212	181668	82.3021	48	22.6415	3	1	lake water metagenome, freshwater metagenome	freshwater	freshwater	BUCK21_1	SAMEA6872772	https://www.ncbi.nlm.nih.gov/biosample/SAMEA6872772/	326	3	0	27	16	7.54717	0	0	0	6	122.32	5	18.5185	12	8	55	25.9434	trans-spliced
	MIRUS_G_0899	MAG		This study	IT03_mOTUs		Class_01	Extra_Order_11	Extra_Family_31	No	14	146018	63.14	14967				181	147	129591	88.75	58	39.4558	2		lake water metagenome, freshwater metagenome	freshwater	freshwater	MEHR18_2	SAMN08331102	https://www.ncbi.nlm.nih.gov/biosample/SAMN08331102/	61	0	0	40	22	14.966	0	0	0	1	273.939	0	0	4	2	32	21.7687	full
	MIRUS_G_0933	MAG		This study	IT03_mOTUs		Class_01	Extra_Order_11	Extra_Family_31	No	38	321653	58.65	10707				333	300	256578	79.7686	87	29	4	2	lake water metagenome, freshwater metagenome	freshwater	freshwater	KRAE22_1	SAMEA4981809	https://www.ncbi.nlm.nih.gov/biosample/SAMEA4981809/	362	1	0	89	38	12.6667	0	2	0	4	276.696	17	19.1011	14	7	67	22.3333	full
	MIRUS_G_0968	MAG		This study	IT03_mOTUs		Class_01	Extra_Order_11	Extra_Family_31	No	24	210372	52.84	9879				240	234	200862	95.4794	68	29.0598	5	2	lake water metagenome, freshwater metagenome	freshwater	freshwater	KRAE22_1	SAMEA4981809	https://www.ncbi.nlm.nih.gov/biosample/SAMEA4981809/	140	0	0	18	12	5.12821	0	0	0	2	85.5627	1	5.55556	3	2	62	26.4957	full
	MIRUS_G_0987	MAG		This study	IT03_mOTUs		Class_01	Extra_Order_11	Extra_Family_31	No	35	300516	61.8	9579				305	274	252741	84.1023	36	13.1387	2		lake water metagenome, freshwater metagenome	freshwater	freshwater	KRAE22_1	SAMEA7614223	https://www.ncbi.nlm.nih.gov/biosample/SAMEA7614223/	617	1	1	96	42	15.3285	0	1	0	6	319.451	32	33.3333	13	9	63	22.9927	not_found
	MIRUS_G_1101	MAG		This study	IT03_mOTUs		Class_01	Extra_Order_11	Extra_Family_31	No	45	310753	60.81	7595				329	299	269247	86.6434	34	11.3712	2	1	lake water metagenome, freshwater metagenome	freshwater	freshwater	MEHR18_2	SAMN08331103	https://www.ncbi.nlm.nih.gov/biosample/SAMN08331103/	642	1	0	86	32	10.7023	0	0	0	4	276.747	29	33.7209	6	6	74	24.7492	full
	MIRUS_G_1213	MAG		This study	IT03_mOTUs		Class_01	Extra_Order_11	Extra_Family_31	No	30	157395	55.87	6030				168	166	137505	87.363	34	20.4819	1		lake water metagenome, freshwater metagenome	freshwater	freshwater	KRAE22_1	SAMEA4981807	https://www.ncbi.nlm.nih.gov/biosample/SAMEA4981807/	14	0	0	10	6	3.61446	0	0	0	2	63.5344	6	60	4	3	46	27.7108	full
	MIRUS_G_1233	MAG		This study	IT03_mOTUs		Class_01	Extra_Order_11	Extra_Family_31	No	21	112984	60.26	5709				127	117	97437	86.2396	45	38.4615	2		lake water metagenome, freshwater metagenome	freshwater	freshwater	KRAE22_1	SAMEA4981773	https://www.ncbi.nlm.nih.gov/biosample/SAMEA4981773/	62	0	0	24	11	9.40171	0	0	0	0	212.419	4	16.6667	3	2	28	23.9316	not_found
	MIRUS_G_1244	MAG		This study	IT03_mOTUs		Class_01	Extra_Order_11	Extra_Family_31	No	21	111963	60.79	5597				160	143	94905	84.7646	50	34.965	1		lake water metagenome, freshwater metagenome	freshwater	freshwater	KRAE22_1	SAMEA8798235	https://www.ncbi.nlm.nih.gov/biosample/SAMEA8798235/	34	0	0	27	18	12.5874	0	0	0	0	241.151	4	14.8148	3	2	39	27.2727	not_found
	MIRUS_G_1346	MAG		This study	IT03_mOTUs		Class_01	Extra_Order_11	Extra_Family_31	No	23	99089	65.21	4361				123	112	87228	88.03	32	28.5714	2	1	lake water metagenome, freshwater metagenome	freshwater	freshwater	KRAE22_1	SAMEA4981773	https://www.ncbi.nlm.nih.gov/biosample/SAMEA4981773/	32	0	0	21	11	9.82143	0	0	0	0	211.931	6	28.5714	2	1	31	27.6786	full
	MIRUS_G_0233	MAG		This study	IT03_mOTUs		Class_02	Extra_Order_12	Extra_Family_34	No	10	291251	46.68	52426				232	223	261381	89.7442	63	28.2511	2	1	sediment metagenome; lake	freshwater sediment	freshwater sediment	ZHEN22_1	SAMN22703514	https://www.ncbi.nlm.nih.gov/biosample/SAMN22703514/	48	0	0	2	2	0.896861	0	0	0	0	6.86693	0	0	2	1	33	14.7982	trans-spliced
	MIRUS_G_0283	MAG		This study	IT03_mOTUs		Class_02	Extra_Order_12	Extra_Family_34	No	11	275505	46.87	43279				186	184	250077	90.7704	35	19.0217	2	2	marine sediment metagenome	marine sediment	Marine sediment	BAEC19_1	SAMN10404973	https://www.ncbi.nlm.nih.gov/biosample/SAMN10404973/	108	0	0	2	1	0.543478	0	0	0	0	7.2594	2	100	1	0	38	20.6522	trans-spliced
	MIRUS_G_0793	MAG		This study	IT03_mOTUs		Class_02	Extra_Order_12	Extra_Family_34	No	21	293080	50.18	13965				232	228	264273	90.1709	87	38.1579	1	1	marine sediment metagenome	marine sediment	Marine sediment	BAEC19_1	SAMN10404973	https://www.ncbi.nlm.nih.gov/biosample/SAMN10404973/	97	0	0	4	2	0.877193	0	0	0	0	13.6482	2	50	4	0	30	13.1579	trans-spliced
	MIRUS_G_0518	MAG		This study	IT03_mOTUs		Class_02	Extra_Order_12	Extra_Family_35	No	14	270680	45.62	24315				320	311	247005	91.2535	104	33.4405	2	1	sediment metagenome; lake	freshwater sediment	freshwater sediment	ZHEN22_1	SAMN22703513	https://www.ncbi.nlm.nih.gov/biosample/SAMN22703513/	71	0	0	5	4	1.28617	0	0	0	1	18.472	1	20	2	2	50	16.0772	trans-spliced
	MIRUS_G_0541	MAG		This study	IT03_mOTUs		Class_02	Extra_Order_12	Extra_Family_35	No	13	269747	46.82	23400				330	321	246762	91.4791	117	36.4486	1	2	sediment metagenome; lake	freshwater sediment	freshwater sediment	ZHEN22_1	SAMN22703513	https://www.ncbi.nlm.nih.gov/biosample/SAMN22703513/	40	0	0	10	7	2.18069	0	0	0	1	37.0718	3	30	3	1	48	14.9533	trans-spliced
	MIRUS_G_0213	MAG		This study	IT03_mOTUs		Class_02	Extra_Order_12	Extra_Family_36	No	3	92896	57.99	56483				67	68	74649	80.3576	31	45.5882	0		marine sediment metagenome	cold seep	Other	ZHAN22_2	SAMN18200494	https://www.ncbi.nlm.nih.gov/biosample/SAMN18200494/	7	0	0	4	3	4.41176	0	0	0	0	43.0589	0	0	2	2	14	20.5882	trans-spliced
	MIRUS_G_0855	MAG		This study	IT03_mOTUs		Class_02	Extra_Order_12	Extra_Family_36	No	20	247711	66.55	12430				222	216	206964	83.5506	76	35.1852	1		marine sediment metagenome	marine sediment	Marine sediment	BAEC19_1	SAMN10397929	https://www.ncbi.nlm.nih.gov/biosample/SAMN10397929/	526	0	0	18	14	6.48148	0	0	0	0	72.6653	2	11.1111	1	0	49	22.6852	trans-spliced
	MIRUS_G_0302	MAG		This study	IT03_mOTUs		Class_02	Extra_Order_12	Extra_Family_37	No	10	272989	31.36	41871				262	255	199389	73.0392	102	40	1		marine sediment metagenome	marine sediment	Marine sediment	BAEC19_1	SAMN10402039	https://www.ncbi.nlm.nih.gov/biosample/SAMN10402039/	23	0	0	5	5	1.96078	0	0	0	0	18.3158	0	0	4	0	51	20	trans-spliced
	MIRUS_G_0373	MAG		This study	IT03_mOTUs		Class_02	Extra_Order_12	Extra_Family_37	No	22	448321	46.49	34735				518	437	381084	85.0025	184	42.1053	1	1	marine sediment metagenome	marine sediment	Marine sediment	BAEC19_1	SAMN10404973	https://www.ncbi.nlm.nih.gov/biosample/SAMN10404973/	32	0	0	47	33	7.55149	0	0	0	2	104.836	4	8.51064	3	2	105	24.0275	trans-spliced
	MIRUS_G_0834	MAG		This study	IT03_mOTUs		Class_02	Extra_Order_12	Extra_Family_37	No	21	221152	25.99	13223				245	229	177972	80.475	59	25.7642	1	1	marine sediment metagenome	marine sediment	Marine sediment	BAEC19_1	SAMN10404973	https://www.ncbi.nlm.nih.gov/biosample/SAMN10404973/	126	0	0	5	2	0.873362	0	0	0	1	22.6089	4	80	3	2	43	18.7773	trans-spliced
	MIRUS_G_0179	MAG		This study	IT03_mOTUs		Class_02	Extra_Order_12	Extra_Family_38	No	5	270248	49.56	67689				249	231	247950	91.7491	19	8.22511	1	1	wastewater metagenome	wastewater	freshwater	MUNK22_1	SAMEA4777405	https://www.ncbi.nlm.nih.gov/biosample/SAMEA4777405/	25	0	0	5	4	1.7316	0	0	0	0	18.5015	0	0	2	0	51	22.0779	trans-spliced
	MIRUS_G_0208	MAG		This study	IT03_mOTUs		Class_02	Extra_Order_12	Extra_Family_38	No	7	284054	56.1	57125				238	228	242613	85.4109	104	45.614	1	1	marine metagenome, seawater metagenome	marine	Marine	TREM17_1	SAMN05416860	https://www.ncbi.nlm.nih.gov/biosample/SAMN05416860/	206	1	1	13	5	2.19298	0	0	0	3	45.7659	0	0	12	9	30	13.1579	trans-spliced
	MIRUS_G_0324	MAG		This study	IT03_mOTUs		Class_02	Extra_Order_12	Extra_Family_38	No	9	253726	58.18	39137				188	184	215844	85.0697	70	38.0435	0		wastewater metagenome	wastewater	freshwater	MUNK22_1	SAMEA7428506	https://www.ncbi.nlm.nih.gov/biosample/SAMEA7428506/	144	0	0	14	10	5.43478	0	0	0	2	55.1776	0	0	7	4	29	15.7609	trans-spliced
	MIRUS_G_0360	MAG		This study	IT03_mOTUs		Class_02	Extra_Order_12	Extra_Family_38	No	14	236237	49.94	36299				223	210	218235	92.3797	10	4.7619	1	1	wastewater metagenome	wastewater	freshwater	MUNK22_1	SAMEA7426273	https://www.ncbi.nlm.nih.gov/biosample/SAMEA7426273/	14	0	0	3	3	1.42857	0	0	0	0	12.6991	0	0	1	0	42	20	trans-spliced
	MIRUS_G_0427	MAG		This study	IT03_mOTUs		Class_02	Extra_Order_12	Extra_Family_38	No	11	259254	53.57	29635				210	205	223314	86.1371	94	45.8537	0		freshwater sediment metagenome	glacier-fed streams	freshwater	BUSI22_1	SAMN19433720	https://www.ncbi.nlm.nih.gov/biosample/SAMN19433720/	25	0	0	12	10	4.87805	0	0	0	0	46.2867	2	16.6667	0	0	33	16.0976	trans-spliced
	MIRUS_G_0719	MAG		This study	IT03_mOTUs		Class_02	Extra_Order_12	Extra_Family_38	No	20	241273	53.46	16016				196	195	219687	91.0533	89	45.641	0		sediment metagenome; lake	freshwater sediment	freshwater sediment	ZHEN22_1	SAMN22703513	https://www.ncbi.nlm.nih.gov/biosample/SAMN22703513/	14	0	0	9	8	4.10256	0	0	0	1	37.3021	0	0	1	1	29	14.8718	trans-spliced
	MIRUS_G_0176	MAG		This study	IT03_mOTUs		Class_02	Extra_Order_13	Extra_Family_40	No	12	266275	62.04	68157				183	178	224478	84.3031	78	43.8202	1		marine metagenome, seawater metagenome	marine	Marine	TARA	SAMEA2620979	https://www.ncbi.nlm.nih.gov/biosample/SAMEA2620979/	4685	1	0	15	9	5.05618	0	0	0	5	56.3327	4	26.6667	9	7	22	12.3596	trans-spliced
	MIRUS_G_0278	MAG		This study	IT03_mOTUs		Class_02	Extra_Order_13	Extra_Family_40	No	6	239509	46.47	44695				190	181	204894	85.5475	72	39.779	1		marine metagenome, seawater metagenome	marine	Marine	TARA	SAMEA6053336	https://www.ncbi.nlm.nih.gov/biosample/SAMEA6053336/	57	0	0	12	7	3.8674	0	0	0	2	50.1025	4	33.3333	5	2	23	12.7072	trans-spliced
	MIRUS_G_0392	MAG		This study	IT03_mOTUs		NA	NA	NA	NA	9	226942	63.96	33193				134	127	196323	86.508	69	54.3307	0		wastewater metagenome	wastewater	freshwater	MUNK22_1	SAMEA7428265	https://www.ncbi.nlm.nih.gov/biosample/SAMEA7428265/	125	0	0	4	4	3.14961	0	0	0	1	17.6256	0	0	8	3	19	14.9606	not_found
	MIRUS_G_0510	MAG		This study	IT03_mOTUs		NA	NA	NA	NA	10	84571	36.75	24704				99	84	69270	81.9075	30	35.7143	0		biofilm metagenome	marine biofilm	marine biofilm	WANG22_1	SAMN08714628	https://www.ncbi.nlm.nih.gov/biosample/SAMN08714628/	0	0	0	4	3	3.57143	0	0	0	1	47.2975	0	0	1	1	26	30.9524	not_found
	MIRUS_G_0542	MAG		This study	IT03_mOTUs		NA	NA	NA	NA	15	238211	58.18	23335				294	270	203616	85.4772	143	52.963	1		marine sediment metagenome	marine sediment	Marine sediment	BAEC19_1	SAMN10404973	https://www.ncbi.nlm.nih.gov/biosample/SAMN10404973/	19	0	0	28	18	6.66667	0	0	0	2	117.543	5	17.8571	8	4	41	15.1852	trans-spliced
	MIRUS_G_0587	MAG		This study	IT03_mOTUs		NA	NA	NA	NA	8	79574	30.95	20970				67	58	57702	72.5136	28	48.2759	0		marine sediment metagenome	marine sediment	Marine sediment	BAEC19_1	SAMN10404973	https://www.ncbi.nlm.nih.gov/biosample/SAMN10404973/	82	0	0	5	4	6.89655	0	0	0	3	62.8346	0	0	3	3	10	17.2414	not_found
	MIRUS_G_0718	MAG		This study	IT03_mOTUs		NA	NA	NA	NA	12	171258	50.58	16105				130	127	150354	87.7939	87	68.5039	1		biofilm metagenome	marine biofilm	marine biofilm	WANG22_1	SAMN08714535	https://www.ncbi.nlm.nih.gov/biosample/SAMN08714535/	11	0	0	7	6	4.72441	0	0	0	0	40.874	1	14.2857	1	0	14	11.0236	trans-spliced
	MIRUS_G_0751	MAG		This study	IT03_mOTUs		NA	NA	NA	NA	21	254034	66.04	15244				200	189	218232	85.9066	112	59.2593	5	4	biofilm metagenome	marine biofilm	marine biofilm	WANG22_1	SAMN08714533	https://www.ncbi.nlm.nih.gov/biosample/SAMN08714533/	226	0	0	19	11	5.82011	0	0	0	1	74.7931	5	26.3158	3	1	36	19.0476	trans-spliced
	MIRUS_G_0775	MAG		This study	IT03_mOTUs		NA	NA	NA	NA	29	285294	61.21	13891				247	207	240075	84.15	139	67.1498	0		sea ice metagenome	sea ice	freshwater	WIND23_1	Gp0561260	https://gold.jgi.doe.gov/project?id=Gp0561260	238	0	0	6	6	2.89855	0	0	0	1	21.0309	0	0	7	3	32	15.4589	trans-spliced
	MIRUS_G_0792	MAG		This study	IT03_mOTUs		NA	NA	NA	NA	20	228759	56.87	13994				235	228	184584	80.6893	116	50.8772	0		marine sediment metagenome	marine sediment	Marine sediment	BAEC19_1	SAMN10404973	https://www.ncbi.nlm.nih.gov/biosample/SAMN10404973/	91	0	0	15	12	5.26316	0	0	0	7	65.5712	2	13.3333	18	13	28	12.2807	trans-spliced
	MIRUS_G_0800	MAG		This study	IT03_mOTUs		NA	NA	NA	NA	21	216230	56.55	13685				169	150	162852	75.3142	66	44	3		marine sediment metagenome	marine sediment	Marine sediment	BAEC19_1	SAMN10404972	https://www.ncbi.nlm.nih.gov/biosample/SAMN10404972/	48	0	0	23	11	7.33333	0	0	0	6	106.368	0	0	17	11	47	31.3333	trans-spliced
	MIRUS_G_0843	MAG		This study	IT03_mOTUs		NA	NA	NA	NA	9	103236	46.51	12666				123	103	84513	81.8639	66	64.0777	0		wastewater metagenome	wastewater	freshwater	MUNK22_1	SAMEA7428336	https://www.ncbi.nlm.nih.gov/biosample/SAMEA7428336/	10	0	0	4	4	3.8835	0	0	0	0	38.7462	1	25	0	0	9	8.73786	trans-spliced
	MIRUS_G_0863	MAG		This study	IT03_mOTUs		NA	NA	NA	NA	16	179681	52.62	12209				178	161	154443	85.954	65	40.3727	0		marine sediment metagenome	marine sediment	Marine sediment	BAEC19_1	SAMN10404973	https://www.ncbi.nlm.nih.gov/biosample/SAMN10404973/	132	1	0	15	10	6.21118	0	0	0	1	83.4813	5	33.3333	3	2	23	14.2857	unknown
	MIRUS_G_0873	MAG		This study	IT03_mOTUs		NA	NA	NA	NA	10	86996	58.67	11956				80	52	72105	82.8831	29	55.7692	0		wastewater metagenome	wastewater	freshwater	MUNK22_1	SAMEA7428253	https://www.ncbi.nlm.nih.gov/biosample/SAMEA7428253/	30	0	0	3	3	5.76923	0	0	0	2	34.4843	0	0	6	5	7	13.4615	not_found
	MIRUS_G_0912	MAG		This study	IT03_mOTUs		NA	NA	NA	NA	14	152098	51.35	15362				210	179	139701	91.8493	128	71.5084	1	1	aquarium metagenome, freshwater metagenome	catfish tank water	Other	ZENG19_1	SAMN07679373	https://www.ncbi.nlm.nih.gov/biosample/SAMN07679373/	15	0	0	7	6	3.35196	0	0	0	1	46.023	2	28.5714	1	1	20	11.1732	unknown
	MIRUS_G_0917	MAG		This study	IT03_mOTUs		NA	NA	NA	NA	22	195887	58.16	11017				169	159	158646	80.9885	108	67.9245	0		marine sediment metagenome	marine sediment	Marine sediment	BAEC19_1	SAMN10404973	https://www.ncbi.nlm.nih.gov/biosample/SAMN10404973/	57	0	0	7	7	4.40252	0	0	0	3	35.7349	1	14.2857	9	7	21	13.2075	trans-spliced
	MIRUS_G_0930	MAG		This study	IT03_mOTUs		NA	NA	NA	NA	19	187758	50.69	10818				311	228	163323	86.9859	144	63.1579	1	1	peat metagenome, permafrost metagenome	permafrost	Permafrost	WOOD18_1	SAMN07125042	https://www.ncbi.nlm.nih.gov/biosample/SAMN07125042/	9	0	0	76	35	15.3509	0	0	0	0	404.776	5	6.57895	2	1	35	15.3509	trans-spliced
	MIRUS_G_0948	MAG		This study	IT03_mOTUs		NA	NA	NA	NA	13	116748	58.98	10137				132	109	103662	88.7912	81	74.3119	0		sediment metagenome; lake	freshwater sediment	freshwater sediment	ZHEN22_1	SAMN22703514	https://www.ncbi.nlm.nih.gov/biosample/SAMN22703514/	72	0	0	4	4	3.66972	0	0	0	2	34.2618	1	25	3	2	12	11.0092	trans-spliced
	MIRUS_G_1026	MAG		This study	IT03_mOTUs		NA	NA	NA	NA	23	169262	60.31	8896				315	202	130485	77.0905	109	53.9604	1		peat metagenome, permafrost metagenome	permafrost	Permafrost	WOOD18_1	SAMN07125042	https://www.ncbi.nlm.nih.gov/biosample/SAMN07125042/	13	0	0	144	57	28.2178	0	0	0	2	850.752	12	8.33333	3	2	22	10.8911	unknown
	MIRUS_G_1071	MAG		This study	IT03_mOTUs		NA	NA	NA	NA	44	289611	58.74	8854				249	224	240429	83.0179	144	64.2857	0		sea ice metagenome	sea ice	freshwater	WIND23_1	Gp0561259	https://gold.jgi.doe.gov/project?id=Gp0561259	1315	2	1	18	9	4.01786	0	0	0	2	62.1523	0	0	6	4	32	14.2857	trans-spliced
	MIRUS_G_1147	MAG		This study	IT03_mOTUs		NA	NA	NA	NA	9	54946	24.77	6893				52	51	43914	79.9221	8	15.6863	0		marine sediment metagenome	marine sediment	Marine sediment	BAEC19_1	SAMN10404973	https://www.ncbi.nlm.nih.gov/biosample/SAMN10404973/	6	0	0	0	0	0	0	0	0	0	0	0	0	1	0	5	9.80392	not_found
	MIRUS_G_1257	MAG		This study	IT03_mOTUs		NA	NA	NA	NA	26	144966	55.29	5467				174	148	115275	79.5186	47	31.7568	1		marine sediment metagenome	marine sediment	Marine sediment	BAEC19_1	SAMN10404973	https://www.ncbi.nlm.nih.gov/biosample/SAMN10404973/	27	0	0	4	4	2.7027	0	0	0	1	27.5927	0	0	2	2	33	22.2973	not_found
	MIRUS_G_1299	MAG		This study	IT03_mOTUs		NA	NA	NA	NA	27	117387	64.45	4908				145	147	109647	93.4064	30	20.4082	1	1	lake water metagenome, freshwater metagenome	freshwater	freshwater	MEHR18_2	SAMN08331102	https://www.ncbi.nlm.nih.gov/biosample/SAMN08331102/	366	1	0	7	6	4.08163	0	0	0	1	59.6318	0	0	4	4	34	23.1293	not_found
	MIRUS_G_1305	MAG		This study	IT03_mOTUs		NA	NA	NA	NA	13	66037	65.54	5141				96	68	55806	84.5072	39	57.3529	1		lake water metagenome, freshwater metagenome	freshwater	freshwater	BUCK21_1	SAMEA6872991	https://www.ncbi.nlm.nih.gov/biosample/SAMEA6872991/	160	0	0	9	7	10.2941	0	0	0	0	136.287	0	0	2	1	10	14.7059	not_found
	MIRUS_G_0118	MAG		This study	IT03_mOTUs		Class_03	Extra_Order_9	Singleton	No	7	191740	50.9	107834				192	169	168486	87.8721	71	42.0118	0		sediment metagenome; lake	freshwater sediment	freshwater sediment	ZHEN22_1	SAMN22703513	https://www.ncbi.nlm.nih.gov/biosample/SAMN22703513/	2	0	0	9	7	4.14201	0	0	0	0	46.9386	4	44.4444	0	0	42	24.8521	trans-spliced
	MIRUS_G_0141	MAG		This study	IT03_mOTUs		Class_03	Extra_Order_9	Singleton	No	4	283361	46.28	87154				228	218	260496	91.9308	72	33.0275	1	1	biofilm metagenome; freshwater biome	Freshwater biofilm	Other	YUYA23_1	SAMN37110692	https://www.ncbi.nlm.nih.gov/biosample/SAMN37110692/	34	0	0	8	5	2.29358	0	0	0	0	28.2325	3	37.5	0	0	70	32.1101	trans-spliced
	MIRUS_G_0157	MAG		This study	IT03_mOTUs		Class_04	Extra_Order_6	Singleton	No	10	620979	27.81	91228				539	504	532257	85.7126	250	49.6032	6	5	peat metagenome, permafrost metagenome	permafrost	Permafrost	WOOD18_1	SAMN07125042	https://www.ncbi.nlm.nih.gov/biosample/SAMN07125042/	50	0	0	8	4	0.793651	0	0	0	0	12.8829	0	0	7	5	103	20.4365	unknown
	MIRUS_G_0158	MAG		This study	IT03_mOTUs		Class_04	Extra_Order_6	Singleton	No	8	378566	56.91	75652				372	344	332289	87.7757	235	68.314	2	1	bioreactor metagenome	bioreactor	Other	KANT15_1	SAMN05389828	https://www.ncbi.nlm.nih.gov/biosample/SAMN05389828/	93	0	0	40	26	7.55814	0	0	0	5	105.662	4	10	18	8	49	14.2442	unknown
	MIRUS_G_0169	MAG		This study	IT03_mOTUs		Class_01	Extra_Order_11	Singleton	No	6	255537	50.37	71412				214	204	224919	88.0182	112	54.902	1	1	marine metagenome, seawater metagenome	marine	Marine	ZHAN22_1	SAMN11355750	https://www.ncbi.nlm.nih.gov/biosample/SAMN11355750/	19	0	0	10	8	3.92157	0	0	0	0	39.1333	0	0	4	1	53	25.9804	full
	MIRUS_G_0178	MAG		This study	IT03_mOTUs		Class_04	Extra_Order_2	Singleton	No	6	299711	60.87	67691				265	257	264762	88.3391	135	52.5292	0		marine metagenome, seawater metagenome	marine	Marine	SANC23_1	SAMEA110646519	https://www.ncbi.nlm.nih.gov/biosample/SAMEA110646519/	63	0	0	8	6	2.33463	0	0	0	1	26.6924	3	37.5	4	2	34	13.2296	unknown
	MIRUS_G_0181	MAG		This study	IT03_mOTUs		Class_04	Extra_Order_7	Singleton	No	6	339706	59.97	66897				332	315	295005	86.8413	186	59.0476	1	1	peat metagenome, permafrost metagenome	permafrost	Permafrost	WOOD18_1	SAMN07125092	https://www.ncbi.nlm.nih.gov/biosample/SAMN07125092/	64	0	0	23	18	5.71429	0	0	0	4	67.7056	1	4.34783	11	4	70	22.2222	trans-spliced
	MIRUS_G_0214	MAG		This study	IT03_mOTUs		Class_04	Extra_Order_7	Singleton	No	6	220347	45.93	55884				205	196	196326	89.0986	116	59.1837	3	3	biofilm metagenome	marine biofilm	marine biofilm	WANG22_1	SAMN08714533	https://www.ncbi.nlm.nih.gov/biosample/SAMN08714533/	128	0	0	7	7	3.57143	0	0	0	0	31.7681	0	0	3	1	47	23.9796	trans-spliced
	MIRUS_G_0216	MAG		This study	IT03_mOTUs		Class_02	Extra_Order_12	Singleton	No	2	68837	60.68	55395				66	65	58896	85.5586	31	47.6923	0		marine sediment metagenome	cold seep	Other	ZHAN22_2	SAMN18200496	https://www.ncbi.nlm.nih.gov/biosample/SAMN18200496/	16	0	0	2	2	3.07692	0	0	0	0	29.0541	1	50	1	0	11	16.9231	trans-spliced
	MIRUS_G_0221	MAG		This study	IT03_mOTUs		Class_04	Extra_Order_7	Singleton	No	7	239623	55.57	54729				223	194	193188	80.6216	110	56.701	4	5	marine metagenome, seawater metagenome	marine	Marine	JING18_1	SAMN07652563	https://www.ncbi.nlm.nih.gov/biosample/SAMN07652563/	660	0	0	19	11	5.6701	0	0	0	7	79.2912	1	5.26316	13	11	39	20.1031	full
	MIRUS_G_0237	MAG		This study	IT03_mOTUs		Class_02	Extra_Order_12	Singleton	No	7	163106	57.3	51354				174	167	138939	85.1833	56	33.5329	1		marine sediment metagenome	marine sediment	Marine sediment	BAEC19_1	SAMN10402039	https://www.ncbi.nlm.nih.gov/biosample/SAMN10402039/	20	0	0	10	5	2.99401	0	0	0	0	61.3098	0	0	5	3	31	18.5629	trans-spliced
	MIRUS_G_0259	MAG		This study	IT03_mOTUs		Class_04	Extra_Order_7	Singleton	No	6	274063	47.3	48627				209	202	245052	89.4145	135	66.8317	0		marine sediment metagenome	marine sediment	Marine sediment	BAEC19_1	SAMN10404973	https://www.ncbi.nlm.nih.gov/biosample/SAMN10404973/	65	0	0	16	11	5.44554	0	0	0	1	58.3807	5	31.25	7	3	34	16.8317	trans-spliced
	MIRUS_G_0261	MAG		This study	IT03_mOTUs		Class_04	Extra_Order_4	Singleton	No	10	327142	53.63	50662				371	307	301905	92.2856	206	67.101	0		peat metagenome, permafrost metagenome	permafrost	Permafrost	WOOD18_1	SAMN07124939	https://www.ncbi.nlm.nih.gov/biosample/SAMN07124939/	20	0	0	15	13	4.23453	0	0	0	0	45.8516	0	0	1	1	60	19.544	full
	MIRUS_G_0280	MAG		This study	IT03_mOTUs		Class_04	Extra_Order_6	Singleton	No	5	138938	32	49090				188	106	117087	84.2728	72	67.9245	2	1	marine metagenome, seawater metagenome	marine	Marine	HAWL17_1	SAMN08283973	https://www.ncbi.nlm.nih.gov/biosample/SAMN08283973/	212	0	0	2	1	0.943396	0	0	0	0	14.3949	2	100	3	1	17	16.0377	unknown
	MIRUS_G_0288	MAG		This study	IT03_mOTUs		Class_04	Extra_Order_6	Singleton	No	5	195629	57.09	42707				195	177	170376	87.0914	107	60.452	0		activated sludge metagenome	activated sludge metagenome	Other	WANG18_1	SAMN08389165	https://www.ncbi.nlm.nih.gov/biosample/SAMN08389165/	35	0	0	14	8	4.51977	0	0	0	3	71.564	2	14.2857	8	5	24	13.5593	trans-spliced
	MIRUS_G_0299	MAG		This study	IT03_mOTUs		Class_01	Extra_Order_10	Singleton	No	15	441851	46.52	42020				404	345	385347	87.212	269	77.971	1		peat metagenome, permafrost metagenome	permafrost	Permafrost	WOOD18_1	SAMN07125042	https://www.ncbi.nlm.nih.gov/biosample/SAMN07125042/	63	0	0	26	19	5.50725	0	0	0	1	58.8434	1	3.84615	3	1	53	15.3623	full
	MIRUS_G_0305	MAG		This study	IT03_mOTUs		Class_04	Extra_Order_7	Singleton	No	11	295879	57.87	39111				201	169	238662	80.662	114	67.4556	1		marine metagenome, seawater metagenome	marine	Marine	KIMD21_1	SAMN19716613	https://www.ncbi.nlm.nih.gov/biosample/SAMN19716613/	521	1	1	16	9	5.32544	0	0	0	4	54.0762	2	12.5	25	18	23	13.6095	trans-spliced
	MIRUS_G_0332	MAG		This study	IT03_mOTUs		Class_04	Extra_Order_7	Singleton	No	13	302187	71.52	38273				150	143	275580	91.1952	88	61.5385	0		marine metagenome, seawater metagenome	marine	Marine	ALNE20_1	SAMEA6236708	https://www.ncbi.nlm.nih.gov/biosample/SAMEA6236708/	704	3	1	8	7	4.8951	0	0	0	0	26.4737	0	0	3	0	14	9.79021	unknown
	MIRUS_G_0345	MAG		This study	IT03_mOTUs		Class_02	Extra_Order_12	Singleton	No	13	288101	47.41	37161				347	337	256065	88.8803	193	57.27	3	3	sediment metagenome; lake	freshwater sediment	freshwater sediment	ZHEN22_1	SAMN22703514	https://www.ncbi.nlm.nih.gov/biosample/SAMN22703514/	80	0	0	5	4	1.18694	0	0	0	2	17.355	2	40	2	2	54	16.0237	full
	MIRUS_G_0351	MAG		This study	IT03_mOTUs		Class_04	Extra_Order_1	Singleton	No	11	289337	62.79	36652				231	221	261267	90.2985	112	50.6787	0		wastewater metagenome	wastewater	freshwater	MUNK22_1	SAMEA7428238	https://www.ncbi.nlm.nih.gov/biosample/SAMEA7428238/	41	0	0	22	14	6.33484	0	0	0	3	76.0359	4	18.1818	10	5	27	12.2172	trans-spliced
	MIRUS_G_0367	MAG		This study	IT03_mOTUs		Class_03	Extra_Order_9	Singleton	No	8	253658	41.31	35421	84.62	0	84.62	265	242	234120	92.2975	118	48.7603	2	2	biofilm metagenome	marine biofilm	marine biofilm	WANG22_1	SAMN08714533	https://www.ncbi.nlm.nih.gov/biosample/SAMN08714533/	5	0	0	5	3	1.23967	0	0	0	0	19.7116	3	60	2	2	42	17.3554	trans-spliced
	MIRUS_G_0375	MAG		This study	IT03_mOTUs		Class_04	Extra_Order_2	Singleton	No	8	264274	59.52	34505				137	131	218922	82.839	84	64.1221	0		biofilm metagenome	marine biofilm	marine biofilm	WANG22_1	SAMN08714533	https://www.ncbi.nlm.nih.gov/biosample/SAMN08714533/	138	0	0	10	8	6.10687	0	0	0	2	37.8395	0	0	22	10	18	13.7405	trans-spliced
	MIRUS_G_0394	MAG		This study	IT03_mOTUs		Class_04	Extra_Order_4	Singleton	No	7	234114	44.13	33073				265	255	193002	82.4393	144	56.4706	0		lake water metagenome, freshwater metagenome	freshwater	freshwater	MEHR18_3	SAMN08297396	https://www.ncbi.nlm.nih.gov/biosample/SAMN08297396/	14	0	0	5	5	1.96078	0	0	0	1	21.3571	1	20	3	1	34	13.3333	trans-spliced
	MIRUS_G_0396	MAG		This study	IT03_mOTUs		Class_04	Extra_Order_7	Singleton	No	29	792024	42.02	32802				891	847	648990	81.9407	473	55.8442	7	5	glacier metagenome	glacier	freshwater	LIUY22_1	SAMN26502294	https://www.ncbi.nlm.nih.gov/biosample/SAMN26502294/	69	0	0	27	22	2.5974	0	0	0	1	34.0899	0	0	6	2	196	23.1405	trans-spliced
	MIRUS_G_0407	MAG		This study	IT03_mOTUs		Class_04	Extra_Order_2	Singleton	No	7	182258	38.44	27085				171	113	155835	85.5024	71	62.8319	1	1	marine metagenome, seawater metagenome	marine	Marine	CAOS20_1	SAMN13674977	https://www.ncbi.nlm.nih.gov/biosample/SAMN13674977/	96	0	0	4	3	2.65487	0	0	0	0	21.9469	1	25	2	1	15	13.2743	trans-spliced
	MIRUS_G_0433	MAG		This study	IT03_mOTUs		Class_04	Extra_Order_4	Singleton	No	10	265740	56.85	29268				229	225	237024	89.1939	111	49.3333	0		biofilm metagenome; freshwater biome	Freshwater biofilm	Other	YUYA23_1	SAMN37110694	https://www.ncbi.nlm.nih.gov/biosample/SAMN37110694/	11	0	0	16	10	4.44444	0	0	0	4	60.2092	0	0	9	7	23	10.2222	trans-spliced
	MIRUS_G_0443	MAG		This study	IT03_mOTUs		Class_03	Extra_Order_9	Singleton	No	12	255157	52.27	28276				172	171	226260	88.6748	92	53.8012	0		sediment metagenome; lake	freshwater sediment	freshwater sediment	ZHEN22_1	SAMN22703514	https://www.ncbi.nlm.nih.gov/biosample/SAMN22703514/	29	0	0	6	6	3.50877	0	0	0	0	23.5149	0	0	2	0	33	19.2982	trans-spliced
	MIRUS_G_0445	MAG		This study	IT03_mOTUs		Class_03	Extra_Order_9	Singleton	No	9	196543	45.98	31388				199	178	182811	93.0132	97	54.4944	1	1	biofilm metagenome	marine biofilm	marine biofilm	WANG22_1	SAMN08714533	https://www.ncbi.nlm.nih.gov/biosample/SAMN08714533/	0	0	0	6	4	2.24719	0	0	0	0	30.5277	0	0	0	0	20	11.236	trans-spliced
	MIRUS_G_0448	MAG		This study	IT03_mOTUs		Class_04	Extra_Order_5	Singleton	No	10	269971	31.93	29829				224	179	225999	83.7123	136	75.9777	1	2	marine metagenome, seawater metagenome	marine	Marine	CAOS20_1	SAMN13674978	https://www.ncbi.nlm.nih.gov/biosample/SAMN13674978/	31	0	0	1	1	0.558659	0	0	0	0	3.7041	0	0	2	1	29	16.2011	trans-spliced
	MIRUS_G_0465	MAG		This study	IT03_mOTUs		Class_04	Extra_Order_5	Singleton	No	18	268698	34.61	26931				261	240	221127	82.2957	125	52.0833	0	1	wastewater metagenome	wastewater	freshwater	YUYA23_1	SAMN37110723	https://www.ncbi.nlm.nih.gov/biosample/SAMN37110723/	177	0	0	6	6	2.5	0	0	0	1	22.3299	1	16.6667	4	2	28	11.6667	trans-spliced
	MIRUS_G_0508	MAG		This study	IT03_mOTUs		Class_01	Extra_Order_11	Singleton	No	9	215401	29.08	24772				252	234	174654	81.0832	158	67.5214	1		peat metagenome, permafrost metagenome	permafrost	Permafrost	WOOD18_1	SAMN07125042	https://www.ncbi.nlm.nih.gov/biosample/SAMN07125042/	60	0	0	4	4	1.7094	0	0	0	0	18.57	1	25	2	0	22	9.40171	trans-spliced
	MIRUS_G_0514	MAG		This study	IT03_mOTUs		Class_04	Extra_Order_6	Singleton	No	28	530909	60.36	24411				281	265	411186	77.4494	182	68.6792	0		sponge metagenome; estuarine biome	estuary	Marine	DHAR22_1	SAMN20424373	https://www.ncbi.nlm.nih.gov/biosample/SAMN20424373/	61	0	0	43	23	8.67925	0	0	0	14	80.9932	2	4.65116	42	25	31	11.6981	unknown
	MIRUS_G_0519	MAG		This study	IT03_mOTUs		Class_04	Extra_Order_6	Singleton	No	12	217565	47.5	24308				294	261	187845	86.3397	166	63.6015	3	1	marine metagenome, seawater metagenome	marine	Marine	ZHEN20_1	SAMN07748057	https://www.ncbi.nlm.nih.gov/biosample/SAMN07748057/	2	0	0	7	6	2.29885	0	0	0	0	32.1743	0	0	0	0	49	18.7739	trans-spliced
	MIRUS_G_0549	MAG		This study	IT03_mOTUs		Class_04	Extra_Order_7	Singleton	No	15	269473	58.87	29851				214	198	235395	87.3538	121	61.1111	0		biofilm metagenome; freshwater biome	Freshwater biofilm	Other	YUYA23_1	SAMN37110687	https://www.ncbi.nlm.nih.gov/biosample/SAMN37110687/	66	0	0	4	4	2.0202	0	0	0	0	14.8438	0	0	4	1	33	16.6667	trans-spliced
	MIRUS_G_0551	MAG		This study	IT03_mOTUs		Class_04	Extra_Order_1	Singleton	No	13	255795	59.04	24484				244	176	217821	85.1545	85	48.2955	0		wastewater metagenome	wastewater	freshwater	MUNK22_1	SAMEA7426275	https://www.ncbi.nlm.nih.gov/biosample/SAMEA7426275/	62	0	0	11	7	3.97727	0	0	0	1	43.0032	0	0	13	8	26	14.7727	trans-spliced
	MIRUS_G_0558	MAG		This study	IT03_mOTUs		Class_04	Extra_Order_6	Singleton	No	13	234781	56.02	22707				163	156	169878	72.3559	102	65.3846	2	1	marine metagenome, seawater metagenome	marine	Marine	CAST23_1	SAMN19118281	https://www.ncbi.nlm.nih.gov/biosample/SAMN19118281/	74	0	0	13	9	5.76923	0	0	0	4	55.3707	0	0	6	5	32	20.5128	full
	MIRUS_G_0571	MAG		This study	IT03_mOTUs		Class_03	Extra_Order_8	Singleton	No	7	134475	48.66	25069				102	84	121875	90.6302	52	61.9048	0		peat metagenome, permafrost metagenome	permafrost	Permafrost	WOOD18_1	SAMN07125042	https://www.ncbi.nlm.nih.gov/biosample/SAMN07125042/	107	0	0	3	3	3.57143	0	0	0	0	22.309	1	33.3333	1	1	4	4.7619	trans-spliced
	MIRUS_G_0577	MAG		This study	IT03_mOTUs		Class_02	Extra_Order_12	Singleton	No	10	174399	50.8	21524				106	105	151017	86.5928	62	59.0476	0		freshwater sediment metagenome	glacier-fed streams	freshwater	BUSI22_1	SAMN19433716	https://www.ncbi.nlm.nih.gov/biosample/SAMN19433716/	46	0	0	0	0	0	0	0	0	0	0	0	0	1	0	11	10.4762	trans-spliced
	MIRUS_G_0590	MAG		This study	IT03_mOTUs		Class_04	Extra_Order_2	Singleton	No	15	253113	56.41	20955				237	200	211443	83.537	129	64.5	4	2	wastewater metagenome	wastewater	freshwater	MUNK22_1	SAMEA7426273	https://www.ncbi.nlm.nih.gov/biosample/SAMEA7426273/	48	0	0	22	14	7	0	0	0	0	86.9177	2	9.09091	20	13	25	12.5	trans-spliced
	MIRUS_G_0592	MAG		This study	IT03_mOTUs		Class_04	Extra_Order_2	Singleton	No	12	281067	61.65	20913				245	243	255510	90.9072	128	52.6749	0		marine metagenome, seawater metagenome	marine	Marine	SCHR19_1	SAMN09406144	https://www.ncbi.nlm.nih.gov/biosample/SAMN09406144/	142	0	0	6	5	2.05761	0	0	0	1	21.3472	2	33.3333	2	1	30	12.3457	unknown
	MIRUS_G_0602	MAG		This study	IT03_mOTUs		Class_03	Extra_Order_9	Singleton	No	20	254616	56.79	20599				232	228	230631	90.5799	112	49.1228	1		groundwater metagenome	groundwater	freshwater	ANAN16_1	SAMN03842433	https://www.ncbi.nlm.nih.gov/biosample/SAMN03842433/	83	0	0	30	25	10.9649	0	0	0	3	117.824	0	0	7	4	39	17.1053	trans-spliced
	MIRUS_G_0611	MAG		This study	IT03_mOTUs		Class_03	Extra_Order_8	Singleton	No	15	206323	51.85	18523				149	132	189738	91.9616	64	48.4848	1	1	biofilm metagenome	marine biofilm	marine biofilm	WANG22_1	SAMN08714533	https://www.ncbi.nlm.nih.gov/biosample/SAMN08714533/	3	0	0	8	7	5.30303	0	0	0	1	38.7742	0	0	3	1	16	12.1212	trans-spliced
	MIRUS_G_0643	MAG		This study	IT03_mOTUs		Class_04	Extra_Order_7	Singleton	No	17	279283	58.6	19031				260	211	250308	89.6252	160	75.8294	0		lake water metagenome, freshwater metagenome	freshwater	freshwater	BUCK21_1	SAMEA6872890	https://www.ncbi.nlm.nih.gov/biosample/SAMEA6872890/	275	0	0	63	36	17.0616	0	0	0	1	225.578	8	12.6984	13	1	30	14.218	full
	MIRUS_G_0653	MAG		This study	IT03_mOTUs		Class_03	Extra_Order_9	Singleton	No	15	235480	35.07	18657				210	206	193320	82.0961	73	35.4369	3	1	marine sediment metagenome	marine sediment	Marine sediment	BAEC19_1	SAMN10404973	https://www.ncbi.nlm.nih.gov/biosample/SAMN10404973/	13	0	0	1	1	0.485437	0	0	0	0	4.24665	1	100	0	0	49	23.7864	trans-spliced
	MIRUS_G_0655	MAG		This study	IT03_mOTUs		Class_02	Extra_Order_12	Singleton	No	15	235774	62.11	25603				265	236	199437	84.5882	67	28.3898	3	2	marine sediment metagenome	marine sediment	Marine sediment	BAEC19_1	SAMN10404973	https://www.ncbi.nlm.nih.gov/biosample/SAMN10404973/	54	0	0	23	14	5.9322	0	0	0	1	97.551	5	21.7391	2	1	59	25	trans-spliced
	MIRUS_G_0658	MAG		This study	IT03_mOTUs		Class_02	Extra_Order_12	Singleton	No	13	225380	59.63	19722				179	164	183765	81.5356	94	57.3171	1		marine sediment metagenome	marine sediment	Marine sediment	BAEC19_1	SAMN10404973	https://www.ncbi.nlm.nih.gov/biosample/SAMN10404973/	47	0	0	13	7	4.26829	0	0	0	2	57.6804	3	23.0769	7	2	22	13.4146	full
	MIRUS_G_0659	MAG		This study	IT03_mOTUs		Class_02	Extra_Order_12	Singleton	No	15	230697	58.26	18438				181	177	193926	84.0609	77	43.5028	2		marine sediment metagenome	marine sediment	Marine sediment	ATLA15_1	SAMN03981655	https://www.ncbi.nlm.nih.gov/biosample/SAMN03981655/	55	0	0	3	3	1.69492	0	0	0	1	13.0041	1	33.3333	9	6	29	16.3842	trans-spliced
	MIRUS_G_0695	MAG		This study	IT03_mOTUs		Class_03	Extra_Order_9	Singleton	No	14	204639	30.68	16912				173	174	169116	82.6411	106	60.9195	1	1	marine sediment metagenome	marine sediment	Marine sediment	BAEC19_1	SAMN10404973	https://www.ncbi.nlm.nih.gov/biosample/SAMN10404973/	49	0	0	1	1	0.574713	0	0	0	0	4.88665	1	100	2	2	21	12.069	trans-spliced
	MIRUS_G_0709	MAG		This study	IT03_mOTUs		Class_03	Extra_Order_9	Singleton	No	16	236222	46.91	20415	92.31	0	92.31	197	179	205296	86.9081	67	37.4302	0		biofilm metagenome	marine biofilm	marine biofilm	WANG22_1	SAMN08714533	https://www.ncbi.nlm.nih.gov/biosample/SAMN08714533/	5	0	0	4	4	2.23464	0	0	0	0	16.9332	0	0	1	0	45	25.1397	trans-spliced
	MIRUS_G_0734	MAG		This study	IT03_mOTUs		Class_04	Extra_Order_2	Singleton	No	22	243837	51.7	15370				194	195	193431	79.328	93	47.6923	0		marine sediment metagenome	marine sediment	Marine sediment	BAEC19_1	SAMN10404973	https://www.ncbi.nlm.nih.gov/biosample/SAMN10404973/	135	0	0	16	11	5.64103	0	0	0	3	65.6176	3	18.75	5	3	33	16.9231	unknown
	MIRUS_G_0736	MAG		This study	IT03_mOTUs		Class_03	Extra_Order_9	Singleton	No	17	245878	48.9	15332				175	177	229944	93.5196	90	50.8475	1	1	sediment metagenome; lake	freshwater sediment	freshwater sediment	ZHEN22_1	SAMN22703512	https://www.ncbi.nlm.nih.gov/biosample/SAMN22703512/	24	0	0	8	8	4.51977	0	0	0	0	32.5365	0	0	0	0	42	23.7288	trans-spliced
	MIRUS_G_0772	MAG		This study	IT03_mOTUs		Class_04	Extra_Order_6	Singleton	No	17	196312	41.28	14828				201	157	143775	73.238	95	60.5096	1		marine metagenome, seawater metagenome	marine	Marine	SOLA22_1	SAMEA7060531	https://www.ncbi.nlm.nih.gov/biosample/SAMEA7060531/	2431	3	3	10	6	3.82166	0	0	0	0	50.9393	0	0	4	2	24	15.2866	full
	MIRUS_G_0778	MAG		This study	IT03_mOTUs		Class_04	Extra_Order_7	Singleton	No	13	184736	42.88	22187				179	160	163827	88.6817	107	66.875	0		marine metagenome, seawater metagenome	marine	Marine	KIMD21_1	SAMN19707289	https://www.ncbi.nlm.nih.gov/biosample/SAMN19707289/	33	0	0	1	1	0.625	0	0	0	0	5.41313	1	100	0	0	24	15	trans-spliced
	MIRUS_G_0787	MAG		This study	IT03_mOTUs		Class_03	Extra_Order_9	Singleton	No	14	196732	50.5	22890				239	229	180201	91.5972	152	66.3755	0		aquarium metagenome, freshwater metagenome	catfish tank water	Other	ZENG19_1	SAMN07679375	https://www.ncbi.nlm.nih.gov/biosample/SAMN07679375/	2	0	0	17	13	5.67686	0	0	0	0	86.412	0	0	1	0	33	14.4105	trans-spliced
	MIRUS_G_0788	MAG		This study	IT03_mOTUs		Class_02	Extra_Order_12	Singleton	No	17	195658	56.57	13120				190	160	153987	78.7021	86	53.75	1	1	marine sediment metagenome	marine sediment	Marine sediment	BAEC19_1	SAMN10404973	https://www.ncbi.nlm.nih.gov/biosample/SAMN10404973/	186	0	0	12	9	5.625	0	0	0	4	61.3315	3	25	9	8	29	18.125	full
	MIRUS_G_0803	MAG		This study	IT03_mOTUs		Class_04	Extra_Order_7	Singleton	No	13	146638	32.76	13653				174	165	125289	85.441	101	61.2121	3	2	mollusc metagenome; marine biome	Ship-worm	Other	SHAF22_1	SAMEA7723408	https://www.ncbi.nlm.nih.gov/biosample/SAMEA7723408/	13	0	0	3	2	1.21212	0	0	0	1	20.4585	2	66.6667	3	1	25	15.1515	full
	MIRUS_G_0809	MAG		This study	IT03_mOTUs		Class_04	Extra_Order_6	Singleton	No	13	135428	54.63	12380				111	93	119796	88.4573	73	78.4946	0		lake water metagenome, freshwater metagenome	freshwater	freshwater	KRAE22_1	SAMEA8798152	https://www.ncbi.nlm.nih.gov/biosample/SAMEA8798152/	110	0	0	11	6	6.45161	0	0	0	0	81.224	0	0	3	0	8	8.60215	full
	MIRUS_G_0828	MAG		This study	IT03_mOTUs		Class_03	Extra_Order_8	Singleton	No	22	244528	42.9	13082				122	120	220749	90.2756	55	45.8333	0		riverine metagenome, freshwater metagenome	freshwater	freshwater	YUYA23_1	SAMN37110709	https://www.ncbi.nlm.nih.gov/biosample/SAMN37110709/	35	0	0	3	3	2.5	0	0	0	0	12.2685	0	0	2	0	17	14.1667	unknown
	MIRUS_G_0841	MAG		This study	IT03_mOTUs		Class_04	Extra_Order_5	Singleton	No	45	464564	37.75	12716				536	406	372591	80.2023	259	63.7931	1	1	marine sediment metagenome	marine sediment	Marine sediment	BAEC19_1	SAMN10404972	https://www.ncbi.nlm.nih.gov/biosample/SAMN10404972/	708	0	0	16	14	3.44828	0	0	0	3	34.4409	1	6.25	13	8	65	16.0099	trans-spliced
	MIRUS_G_0850	MAG		This study	IT03_mOTUs		Class_04	Extra_Order_2	Singleton	No	18	205006	34.25	13572				191	162	171771	83.7883	99	61.1111	2	2	wastewater metagenome	wastewater	freshwater	MUNK22_1	SAMEA4777531	https://www.ncbi.nlm.nih.gov/biosample/SAMEA4777531/	30	0	0	1	1	0.617284	0	0	0	0	4.87791	0	0	2	0	16	9.87654	trans-spliced
	MIRUS_G_0872	MAG		This study	IT03_mOTUs		Class_04	Extra_Order_3	Singleton	No	12	112296	46.26	12519				141	114	100842	89.8002	71	62.2807	2	2	peat metagenome, permafrost metagenome	permafrost	Permafrost	WOOD18_1	SAMN07125042	https://www.ncbi.nlm.nih.gov/biosample/SAMN07125042/	84	0	0	3	3	2.63158	0	0	0	0	26.7151	0	0	2	1	15	13.1579	unknown
	MIRUS_G_0885	MAG		This study	IT03_mOTUs		Class_04	Extra_Order_2	Singleton	No	11	106232	64.55	12558				115	100	92262	86.8495	61	61	0		freshwater sediment metagenome	glacier-fed streams	freshwater	BUSI22_1	SAMN19433700	https://www.ncbi.nlm.nih.gov/biosample/SAMN19433700/	192	0	0	6	4	4	0	0	0	0	56.4802	1	16.6667	5	1	17	17	trans-spliced
	MIRUS_G_0887	MAG		This study	IT03_mOTUs		Class_04	Extra_Order_4	Singleton	No	21	204234	48.37	11489				186	185	183972	90.079	97	52.4324	0		sediment metagenome; lake	freshwater sediment	freshwater sediment	ZHEN22_1	SAMN22703513	https://www.ncbi.nlm.nih.gov/biosample/SAMN22703513/	57	0	0	10	8	4.32432	0	0	0	0	48.9634	5	50	1	0	30	16.2162	unknown
	MIRUS_G_0996	MAG		This study	IT03_mOTUs		Class_02	Extra_Order_12	Singleton	No	25	230110	60.43	10423				259	236	204336	88.7993	150	63.5593	1	1	sediment metagenome; lake	freshwater sediment	freshwater sediment	ZHEN22_1	SAMN22703513	https://www.ncbi.nlm.nih.gov/biosample/SAMN22703513/	181	0	0	10	10	4.23729	0	0	0	2	43.4575	0	0	5	3	41	17.3729	unknown
	MIRUS_G_1003	MAG		This study	IT03_mOTUs		Class_03	Extra_Order_9	Singleton	No	28	223919	58.38	9567				209	182	175026	78.1649	119	65.3846	1		marine sediment metagenome	cold seep	Other	ZHAN22_2	SAMN18200494	https://www.ncbi.nlm.nih.gov/biosample/SAMN18200494/	34	0	0	17	10	5.49451	0	0	0	4	75.9203	6	35.2941	14	10	26	14.2857	trans-spliced
	MIRUS_G_1110	MAG		This study	IT03_mOTUs		Class_04	Extra_Order_2	Singleton	No	12	80230	31.78	7677				62	58	67095	83.6283	34	58.6207	2	2	wastewater metagenome	wastewater	freshwater	MUNK22_1	SAMEA7428245	https://www.ncbi.nlm.nih.gov/biosample/SAMEA7428245/	33	0	0	0	0	0	0	0	0	0	0	0	0	1	0	8	13.7931	not_found
	MIRUS_G_1122	MAG		This study	IT03_mOTUs		Class_04	Extra_Order_6	Singleton	No	41	261377	43.52	7414				351	273	224235	85.7899	154	56.4103	3	1	marine sediment metagenome	cold seep	Other	ZHAN22_2	SAMN18200495	https://www.ncbi.nlm.nih.gov/biosample/SAMN18200495/	118	0	0	4	3	1.0989	0	0	0	0	15.3036	0	0	0	0	61	22.3443	trans-spliced
	MIRUS_G_1136	MAG		This study	IT03_mOTUs		Class_03	Extra_Order_9	Singleton	No	15	88798	36.95	7102				80	77	76920	86.6236	35	45.4545	0		marine sediment metagenome	marine sediment	Marine sediment	BAEC19_1	SAMN10404973	https://www.ncbi.nlm.nih.gov/biosample/SAMN10404973/	10	0	0	0	0	0	0	0	0	0	0	0	0	1	1	17	22.0779	trans-spliced
	MIRUS_G_1217	MAG		This study	IT03_mOTUs		Class_04	Extra_Order_6	Singleton	No	33	191123	54.8	6175				328	184	174798	91.4584	115	62.5	3	2	marine metagenome, seawater metagenome	marine	Marine	SONG20_1	SAMN08290286	https://www.ncbi.nlm.nih.gov/biosample/SAMN08290286/	25	0	0	6	4	2.17391	0	0	0	0	31.3934	2	33.3333	0	0	45	24.4565	trans-spliced
	MIRUS_G_1219	MAG		This study	IT03_mOTUs		Class_04	Extra_Order_6	Singleton	No	17	91259	66.59	5633				112	81	75231	82.4368	50	61.7284	0		freshwater sediment metagenome	glacier-fed streams	freshwater	BUSI22_1	SAMN19433688	https://www.ncbi.nlm.nih.gov/biosample/SAMN19433688/	228	0	0	2	2	2.46914	0	0	0	0	21.9156	0	0	6	3	11	13.5802	trans-spliced
	MIRUS_G_1388	MAG		This study	IT03_mOTUs		Class_02	Extra_Order_13	Singleton	No	18	73592	60.34	3719				80	74	61548	83.6341	39	52.7027	0		marine sediment metagenome	marine sediment	Marine sediment	BAEC19_1	SAMN10404973	https://www.ncbi.nlm.nih.gov/biosample/SAMN10404973/	9	0	0	4	3	4.05405	0	0	0	1	54.3537	1	25	2	1	7	9.45946	not_found
	MIRUS_G_0062	MAG		Gaïa et al., 2023	REF_LITERATURE	YES	Class_04	Demuto	Demuto_01	Yes	4	258141	41.22	147134	98.82	3.53	95.29	249	242	238179	92.267	11	4.54545	4	2	marine metagenome, seawater metagenome	marine	Marine	TARA			36127	0	0	4	4	1.65289	0	0	0	0	15.4954	0	0	0	0	77	31.8182	full
	MIRUS_G_0133	MAG		Gaïa et al., 2023	REF_LITERATURE	YES	Class_04	Demuto	Demuto_01	Yes	2	176095	47.93	93902	91.76	3.53	88.24	196	198	160710	91.2632	21	10.6061	3		marine metagenome, seawater metagenome	marine	Marine	TARA			3959	0	0	9	8	4.0404	0	0	0	0	51.1088	0	0	0	0	62	31.3131	full
	MIRUS_G_0187	MAG		Gaïa et al., 2023	REF_LITERATURE	YES	Class_04	Demuto	Demuto_01	Yes	6	122402	51.3	64725	67.06	5.88	61.18	134	136	112518	91.925	23	16.9118	3		marine metagenome, seawater metagenome	marine	Marine	TARA			7097	0	0	1	1	0.735294	0	0	0	0	8.1698	0	0	0	0	43	31.6176	not_found
	MIRUS_G_0300	MAG		Gaïa et al., 2023	REF_LITERATURE	YES	Class_04	Demuto	Demuto_01	Yes	4	163621	40.51	39288	60	2.35	57.65	257	155	144732	88.4556	3	1.93548	3	2	marine metagenome, seawater metagenome	marine	Marine	TARA			21331	0	0	5	5	3.22581	0	0	0	0	30.5584	0	0	0	0	43	27.7419	not_found
	MIRUS_G_0346	MAG		Gaïa et al., 2023	REF_LITERATURE	YES	Class_04	Demuto	Demuto_01	Yes	6	195598	47.83	37137	74.12	3.53	70.59	193	189	168567	86.1803	49	25.9259	3	2	marine metagenome, seawater metagenome	marine	Marine	TARA			195983	4	1	7	7	3.7037	0	0	0	0	35.7877	0	0	0	0	44	23.2804	full
	MIRUS_G_0381	MAG		Gaïa et al., 2023	REF_LITERATURE	YES	Class_04	Demuto	Demuto_01	Yes	14	221456	42.95	34174	96.47	1.18	95.29	233	232	195675	88.3584	37	15.9483	6	1	marine metagenome, seawater metagenome	marine	Marine	TARA			20438	1	0	3	3	1.2931	0	0	0	0	13.5467	0	0	1	1	64	27.5862	full
	MIRUS_G_0384	MAG		Gaïa et al., 2023	REF_LITERATURE	YES	Class_04	Demuto	Demuto_01	Yes	11	211132	45.22	33660	95.29	2.35	92.94	216	215	194613	92.176	16	7.44186	3	2	marine metagenome, seawater metagenome	marine	Marine	TARA			24895	1	0	11	10	4.65116	0	0	0	1	52.1001	0	0	2	2	62	28.8372	full
	MIRUS_G_0648	MAG		Gaïa et al., 2023	REF_LITERATURE	YES	Class_04	Demuto	Demuto_01	Yes	17	180331	46.83	18765	84.71	5.88	78.82	195	192	161445	89.527	36	18.75	6	4	marine metagenome, seawater metagenome	marine	Marine	TARA			74405	3	0	4	4	2.08333	0	0	0	0	22.1814	1	25	0	0	48	25	full
	MIRUS_G_0651	MAG		Gaïa et al., 2023	REF_LITERATURE	YES	Class_04	Demuto	Demuto_01	Yes	11	143353	44.51	18688	82.35	2.35	80	155	148	129561	90.379	17	11.4865	3	1	marine metagenome, seawater metagenome	marine	Marine	TARA			55493	1	1	3	3	2.02703	0	0	0	0	20.9274	1	33.3333	0	0	41	27.7027	full
	MIRUS_G_0706	MAG		Gaïa et al., 2023	REF_LITERATURE	YES	Class_04	Demuto	Demuto_01	Yes	16	217240	59.15	16403	80	7.06	72.94	221	219	191109	87.9714	30	13.6986	1		marine metagenome, seawater metagenome	marine	Marine	TARA			18996	3	1	17	16	7.30594	0	0	0	5	78.2545	0	0	10	8	62	28.3105	full
	MIRUS_G_0794	MAG		Gaïa et al., 2023	REF_LITERATURE	YES	Class_04	Demuto	Demuto_01	Yes	22	209263	40.96	13946	70.59	10.59	60	202	194	193242	92.3441	5	2.57732	2	1	marine metagenome, seawater metagenome	marine	Marine	TARA			30557	0	0	2	2	1.03093	0	0	0	0	9.55735	1	50	0	0	63	32.4742	full
	MIRUS_G_1099	MAG		Gaïa et al., 2023	REF_LITERATURE	YES	Class_04	Demuto	Demuto_01	Yes	17	107538	47.54	7635	58.82	2.35	56.47	129	120	100050	93.0369	16	13.3333	1		marine metagenome, seawater metagenome	marine	Marine	TARA			11396	1	0	5	5	4.16667	0	0	0	0	46.4952	0	0	0	0	31	25.8333	not_found
	MIRUS_G_1127	MAG		Gaïa et al., 2023	REF_LITERATURE	YES	Class_04	Demuto	Demuto_01	Yes	19	134646	52.62	7214	61.18	5.88	55.29	143	142	118674	88.1378	29	20.4225	3	1	marine metagenome, seawater metagenome	marine	Marine	TARA			32175	2	1	6	6	4.22535	0	0	0	0	44.5613	1	16.6667	0	0	49	34.507	full
	MIRUS_G_1197	MAG		Gaïa et al., 2023	REF_LITERATURE	YES	Class_04	Demuto	Demuto_01	Yes	28	168988	44.17	6198	78.82	7.06	71.76	187	186	155730	92.1545	10	5.37634	2		marine metagenome, seawater metagenome	marine	Marine	TARA			6274	0	0	4	4	2.15054	0	0	0	0	23.6703	0	0	0	0	56	30.1075	full
	MIRUS_G_1210	MAG		Gaïa et al., 2023	REF_LITERATURE	YES	Class_04	Demuto	Demuto_01	Yes	29	160076	51.33	6064	75.29	11.76	63.53	174	170	146028	91.2242	19	11.1765	4	2	marine metagenome, seawater metagenome	marine	Marine	TARA			25681	1	0	7	7	4.11765	0	0	0	0	43.7292	0	0	0	0	55	32.3529	full
	MIRUS_G_1267	MAG		Gaïa et al., 2023	REF_LITERATURE	YES	Class_04	Demuto	Demuto_01	Yes	25	114007	43.84	5314	71.76	1.18	70.59	139	134	101376	88.9209	6	4.47761	2		marine metagenome, seawater metagenome	marine	Marine	TARA			5841	0	0	4	4	2.98507	0	0	0	0	35.0856	0	0	1	1	35	26.1194	not_found
	MIRUS_G_1279	MAG		Gaïa et al., 2023	REF_LITERATURE	YES	Class_04	Demuto	Demuto_01	Yes	29	134086	49.2	5173	69.41	9.41	60	173	171	119481	89.1077	24	14.0351	5	2	marine metagenome, seawater metagenome	marine	Marine	TARA			16245	1	0	10	10	5.84795	0	0	0	0	74.579	1	10	0	0	41	23.9766	full
	MIRUS_G_0354	MAG		Gaïa et al., 2023	REF_LITERATURE	YES	Class_04	Demuto	Demuto_02	Yes	7	218719	37.49	36607	80.17	0.86	79.31	252	242	192234	87.8909	28	11.5702	7	1	marine metagenome, seawater metagenome	marine	Marine	TARA			9515	0	0	13	13	5.3719	0	0	0	0	59.437	0	0	0	0	75	30.9917	full
	MIRUS_G_0680	MAG		Gaïa et al., 2023	REF_LITERATURE	YES	Class_04	Demuto	Demuto_02	Yes	18	270988	36.57	17533	86.21	21.55	64.66	286	279	245733	90.6804	8	2.86738	4		marine metagenome, seawater metagenome	marine	Marine	TARA			1793	0	0	3	3	1.07527	0	0	0	0	11.0706	0	0	0	0	74	26.5233	full
	MIRUS_G_1152	MAG		Gaïa et al., 2023	REF_LITERATURE	YES	Class_04	Demuto	Demuto_02	Yes	46	245031	37.49	6817	81.03	7.76	73.28	248	246	223767	91.3219	9	3.65854	3		marine metagenome, seawater metagenome	marine	Marine	TARA			3128	0	0	11	8	3.25203	0	0	0	0	44.8923	5	45.4545	0	0	64	26.0163	full
	MIRUS_G_1322	MAG		Gaïa et al., 2023	REF_LITERATURE	YES	Class_04	Demuto	Demuto_02	Yes	34	151585	32.77	4595	61.21	6.03	55.17	195	187	136002	89.72	12	6.41711	7		marine metagenome, seawater metagenome	marine	Marine	TARA			4233	0	0	1	1	0.534759	0	0	0	0	6.59696	0	0	0	0	56	29.9465	full
	MIRUS_G_1404	MAG		Gaïa et al., 2023	REF_LITERATURE	YES	Class_04	Demuto	Demuto_02	Yes	37	132301	33.82	3398	56.03	6.03	50	189	183	120666	91.2057	5	2.73224	6		marine metagenome, seawater metagenome	marine	Marine	TARA			2394	0	0	1	1	0.546448	0	0	0	0	7.55852	0	0	0	0	43	23.4973	full
	MIRUS_G_0107	MAG		Gaïa et al., 2023	REF_LITERATURE	YES	Class_04	Demuto	Demuto_03	Yes	3	209625	46.91	117880	53.61	1.03	52.58	182	180	187590	89.4884	27	15	0		marine metagenome, seawater metagenome	marine	Marine	TARA			45480	2	2	7	6	3.33333	0	0	0	0	33.393	0	0	0	0	41	22.7778	full
	MIRUS_G_0664	MAG		Gaïa et al., 2023	REF_LITERATURE	YES	Class_04	Demuto	Demuto_03	Yes	13	171644	43.9	18290	56.7	2.06	54.64	165	163	155463	90.5729	26	15.9509	1		marine metagenome, seawater metagenome	marine	Marine	TARA			21291	0	0	2	2	1.22699	0	0	0	0	11.652	0	0	0	0	32	19.6319	full
	MIRUS_G_0219	MAG		Gaïa et al., 2023	REF_LITERATURE	YES	Class_04	Demuto	Demuto_05	Yes	11	321758	47.65	54883	93.81	3.09	90.72	307	304	277296	86.1815	14	4.60526	7	2	marine metagenome, seawater metagenome	marine	Marine	TARA			1579637	87	52	17	8	2.63158	0	0	0	0	52.8347	0	0	0	0	79	25.9868	full
	MIRUS_G_0290	MAG		Gaïa et al., 2023	REF_LITERATURE	YES	Class_04	Demuto	Demuto_05	Yes	9	352577	49.25	42533	84.54	3.09	81.44	332	324	315078	89.3643	27	8.33333	4		marine metagenome, seawater metagenome	marine	Marine	TARA			19036	1	0	15	15	4.62963	0	0	0	1	42.5439	0	0	1	1	94	29.0123	full
	MIRUS_G_0644	MAG		Gaïa et al., 2023	REF_LITERATURE	YES	Class_04	Demuto	Demuto_05	Yes	16	257850	32.81	19002	81.44	5.15	76.29	273	266	230952	89.5684	4	1.50376	5	1	marine metagenome, seawater metagenome	marine	Marine	TARA			4973	0	0	1	1	0.37594	0	0	0	0	3.87822	0	0	0	0	69	25.9398	full
	MIRUS_G_0789	MAG		Gaïa et al., 2023	REF_LITERATURE	YES	Class_04	Demuto	Demuto_05	Yes	16	211615	32.59	14084	58.76	2.06	56.7	191	180	195192	92.2392	15	8.33333	2		marine metagenome, seawater metagenome	marine	Marine	TARA			10025	1	0	2	2	1.11111	0	0	0	0	9.45113	0	0	0	0	39	21.6667	full
	MIRUS_G_0815	MAG		Gaïa et al., 2023	REF_LITERATURE	YES	Class_04	Demuto	Demuto_05	Yes	39	385272	42.57	13309	95.88	7.22	88.66	436	430	342087	88.791	18	4.18605	10		marine metagenome, seawater metagenome	marine	Marine	TARA			42355	1	0	10	10	2.32558	0	0	0	0	25.9557	0	0	0	0	123	28.6047	full
	MIRUS_G_0851	MAG		Gaïa et al., 2023	REF_LITERATURE	YES	Class_04	Demuto	Demuto_05	Yes	39	321620	41.31	12479	93.81	2.06	91.75	355	352	280320	87.1588	11	3.125	2		marine metagenome, seawater metagenome	marine	Marine	TARA			217079	6	3	7	7	1.98864	0	0	0	0	21.7648	1	14.2857	0	0	104	29.5455	not_found
	MIRUS_G_0878	MAG		Gaïa et al., 2023	REF_LITERATURE	YES	Class_04	Demuto	Demuto_05	Yes	44	429770	43.07	11863	85.57	7.22	78.35	433	430	374079	87.0417	27	6.27907	8	1	marine metagenome, seawater metagenome	marine	Marine	TARA			188311	6	2	14	14	3.25581	0	0	0	0	32.5756	0	0	0	0	137	31.8605	full
	MIRUS_G_0939	MAG		Gaïa et al., 2023	REF_LITERATURE	YES	Class_04	Demuto	Demuto_05	Yes	28	251372	35.84	10629	78.35	5.15	73.2	265	257	213879	85.0847	13	5.05837	8	1	marine metagenome, seawater metagenome	marine	Marine	TARA			48468	4	1	17	7	2.72374	0	1	0	0	67.6289	9	52.9412	1	1	67	26.07	full
	MIRUS_G_1286	MAG		Gaïa et al., 2023	REF_LITERATURE	YES	Class_04	Demuto	Demuto_05	Yes	82	408046	33.29	5090	74.23	3.09	71.13	427	419	375195	91.9492	8	1.90931	17	3	marine metagenome, seawater metagenome	marine	Marine	TARA			58648	0	0	0	0	0	0	0	0	0	0	0	0	0	0	129	30.7876	full
	MIRUS_G_1323	MAG		Gaïa et al., 2023	REF_LITERATURE	YES	Class_04	Demuto	Demuto_06	Yes	17	77490	44.18	4589				100	95	69642	89.8722	26	27.3684	0		marine metagenome, seawater metagenome	marine	Marine	TARA			6547	0	0	3	3	3.15789	0	0	0	0	38.7147	0	0	0	0	23	24.2105	not_found
	MIRUS_G_0203	MAG		Gaïa et al., 2023	REF_LITERATURE	YES	Class_04	Demuto	Demuto_07	Yes	4	147022	38.46	59185	60	1.05	58.95	164	153	127374	86.636	2	1.30719	4		marine metagenome, seawater metagenome	marine	Marine	TARA			13536	0	0	11	5	3.26797	0	0	0	0	74.8187	0	0	0	0	24	15.6863	not_found
	MIRUS_G_0279	MAG		Gaïa et al., 2023	REF_LITERATURE	YES	Class_04	Demuto	Demuto_07	Yes	5	146142	39.24	44292	65.26	2.11	63.16	150	144	125430	85.8275	11	7.63889	2		marine metagenome, seawater metagenome	marine	Marine	TARA			11152	2	0	3	3	2.08333	0	0	0	0	20.528	1	33.3333	0	0	28	19.4444	not_found
	MIRUS_G_0596	MAG		Gaïa et al., 2023	REF_LITERATURE	YES	Class_04	Demuto	Demuto_07	Yes	19	273913	38.87	20760	93.68	4.21	89.47	258	252	235497	85.9751	22	8.73016	4	1	marine metagenome, seawater metagenome	marine	Marine	TARA			5792	0	0	3	3	1.19048	0	0	0	0	10.9524	1	33.3333	0	0	55	21.8254	trans-spliced
	MIRUS_G_1059	MAG		Gaïa et al., 2023	REF_LITERATURE	YES	Class_04	Demuto	Demuto_07	Yes	33	251653	49.4	8344	82.11	6.32	75.79	240	235	222822	88.5434	36	15.3191	2		marine metagenome, seawater metagenome	marine	Marine	TARA			13420	1	0	10	10	4.25532	0	0	0	0	39.7373	0	0	0	0	48	20.4255	trans-spliced
	MIRUS_G_1117	MAG		Gaïa et al., 2023	REF_LITERATURE	YES	Class_04	Demuto	Demuto_07	Yes	23	160733	39.4	7425	81.05	8.42	72.63	195	187	141174	87.8314	14	7.48663	2		marine metagenome, seawater metagenome	marine	Marine	TARA			10346	0	0	7	4	2.13904	0	0	0	0	43.5505	5	71.4286	0	0	38	20.3209	trans-spliced
	MIRUS_G_0687	MAG		Gaïa et al., 2023	REF_LITERATURE	YES	Class_04	Demuto	Demuto_08	Yes	14	171373	57.19	17242				194	181	142935	83.4058	55	30.3867	2		marine metagenome, seawater metagenome	marine	Marine	TARA			23952	1	0	9	7	3.8674	0	0	0	2	52.517	0	0	3	3	36	19.8895	full
	MIRUS_G_0387	MAG		Gaïa et al., 2023	REF_LITERATURE	YES	Class_04	Demuto	Demuto_09	Yes	6	171901	52.98	33344	65.48	5.95	59.52	138	134	157281	91.4951	31	23.1343	1		marine metagenome, seawater metagenome	marine	Marine	TARA			5543	4	3	13	11	8.20896	0	0	0	1	75.6249	1	7.69231	1	1	30	22.3881	not_found
	MIRUS_G_1243	MAG		Gaïa et al., 2023	REF_LITERATURE	YES	Class_04	Demuto	Demuto_09	Yes	43	235511	53.02	5652	67.86	13.1	54.76	174	174	215193	91.3728	24	13.7931	1		marine metagenome, seawater metagenome	marine	Marine	TARA			2972	0	0	3	3	1.72414	0	0	0	0	12.7383	0	0	0	0	33	18.9655	full
	MIRUS_G_0293	MAG		Gaïa et al., 2023	REF_LITERATURE	YES	NA	NA	NA	NA	3	124217	45.41	42443				132	122	114030	91.799	64	52.459	1	1	marine metagenome, seawater metagenome	marine	Marine	TARA			42448	0	0	6	5	4.09836	0	0	0	0	48.3026	1	16.6667	1	1	35	28.6885	not_found
	MIRUS_G_1302	MAG		Gaïa et al., 2023	REF_LITERATURE	YES	Class_04	Demuto	Singleton	Yes	21	89862	58.55	4847				133	111	78318	87.1536	39	35.1351	1	1	marine metagenome, seawater metagenome	marine	Marine	TARA			5622	3	3	14	8	7.20721	0	0	0	0	155.794	5	35.7143	1	0	27	24.3243	unknown
	MIRUS_G_1328	MAG		This study	Manual_binning		Class_04	Demuto	Demuto_10	Yes	26	116717	48.5	4530				110	110	101154	86.666	36	32.7273	0		marine metagenome, seawater metagenome	marine	Marine	TARA			1714	1	1	5	5	4.54545	0	0	0	0	42.8387	1	20	0	0	7	6.36364	trans-spliced
	MIRUS_G_1351	MAG		This study	Manual_binning		Class_04	Demuto	Demuto_10	Yes	60	268866	51.99	4321				218	187	234474	87.2085	59	31.5508	0		marine metagenome, seawater metagenome	marine	Marine	TARA			9721	17	12	23	11	5.88235	0	0	0	1	85.5445	0	0	3	1	31	16.5775	trans-spliced
	MIRUS_G_0461	MAG		This study	Manual_binning		Class_04	Demuto	Demuto_11	Yes	6	108533	55.33	27012				71	71	83907	77.3101	27	38.0282	0		marine metagenome, seawater metagenome	marine	Marine	TARA			208141	8	4	2	2	2.8169	1	0	0	0	18.4276	0	0	1	1	11	15.493	full
	MIRUS_G_0151	MAG		This study	Manual_binning		Class_04	Extra_Order_7	Extra_Family_10	No	2	115916	42.69	79014				107	105	101802	87.8239	11	10.4762	0		marine metagenome, seawater metagenome	marine	Marine	TARA			86903	3	3	1	1	0.952381	0	0	0	0	8.62694	0	0	0	0	11	10.4762	full
	MIRUS_G_0377	MAG		This study	Manual_binning		Class_04	Extra_Order_7	Extra_Family_10	No	6	187034	56.93	34438				165	158	166326	88.9282	83	52.5316	0		marine metagenome, seawater metagenome	marine	Marine	TARA			253522	10	5	8	5	3.16456	0	0	0	1	42.773	0	0	7	6	27	17.0886	full
	MIRUS_G_1163	MAG		This study	Manual_binning		Class_04	Extra_Order_7	Extra_Family_10	No	18	122249	45.91	6985				136	116	106995	87.5222	79	68.1034	0		marine metagenome, seawater metagenome	marine	Marine	TARA			4593	2	1	4	4	3.44828	0	0	0	0	32.7201	0	0	0	0	10	8.62069	full
	MIRUS_G_1412	MAG		This study	Manual_binning		Class_04	Extra_Order_7	Extra_Family_10	No	65	219474	60.19	3223				310	156	188121	85.7145	93	59.6154	0		marine metagenome, seawater metagenome	marine	Marine	TARA			122760	80	63	45	23	14.7436	0	0	0	8	205.036	0	0	28	14	30	19.2308	unknown
	MIRUS_G_0356	MAG		This study	Manual_binning		Class_04	Extra_Order_6	Extra_Family_14	No	15	410305	48.26	36554				406	360	365193	89.0053	31	8.61111	4	4	marine metagenome, seawater metagenome	marine	Marine	TARA			1453802	17	5	68	41	11.3889	0	0	0	0	165.73	2	2.94118	1	0	75	20.8333	trans-spliced
	MIRUS_G_0065	MAG		This study	Manual_binning		Class_03	Extra_Order_9	Extra_Family_26	No	1	144140	46.79	144140				132	127	130578	90.5911	23	18.1102	1		peat metagenome, permafrost metagenome	permafrost	Permafrost	WOOD18_1	SAMN07125042	https://www.ncbi.nlm.nih.gov/biosample/SAMN07125042/	3	0	0	8	6	4.72441	0	0	0	0	55.5016	1	12.5	0	0	23	18.1102	not_found
	MIRUS_G_1359	MAG		This study	Manual_binning		Class_01	Extra_Order_11	Extra_Family_29	No	30	122379	53.14	4216				130	118	104022	84.9999	25	21.1864	2	1	marine metagenome, seawater metagenome	marine	Marine	TARA			4371	5	4	13	9	7.62712	0	0	1	0	106.227	3	23.0769	3	2	19	16.1017	trans-spliced
	MIRUS_G_1372	MAG		This study	Manual_binning		Class_01	Extra_Order_11	Extra_Family_29	No	42	167065	49.4	4229				219	162	139044	83.2275	39	24.0741	1		marine metagenome, seawater metagenome	marine	Marine	TARA			20881	35	30	59	26	16.0494	0	0	2	1	353.156	4	6.77966	5	3	28	17.284	unknown
	MIRUS_G_1383	MAG		This study	Manual_binning		Class_01	Extra_Order_11	Extra_Family_29	No	22	90335	46.37	3990				94	90	75966	84.0937	20	22.2222	1	1	marine metagenome, seawater metagenome	marine	Marine	TARA			1337	0	0	9	7	7.77778	0	0	0	1	99.6292	0	0	2	1	16	17.7778	not_found
	MIRUS_G_1385	MAG		This study	Manual_binning		Class_01	Extra_Order_11	Extra_Family_29	No	24	85378	47.15	3594				107	94	75066	87.9219	30	31.9149	1	1	marine metagenome, seawater metagenome	marine	Marine	TARA			3202	1	0	9	7	7.44681	0	0	0	0	105.414	0	0	0	0	18	19.1489	trans-spliced
	MIRUS_G_1389	MAG		This study	Manual_binning		Class_01	Extra_Order_11	Extra_Family_29	No	28	112350	47.13	3714				126	120	96876	86.227	29	24.1667	2		marine metagenome, seawater metagenome	marine	Marine	TARA			4460	6	3	15	11	9.16667	0	0	0	0	133.511	2	13.3333	1	1	24	20	not_found
	MIRUS_G_1294	MAG		This study	Manual_binning		Class_01	Extra_Order_11	Extra_Family_30	No	12	56606	43.98	4956				60	57	50742	89.6407	8	14.0351	0		marine metagenome, seawater metagenome	marine	Marine	TARA			223	0	0	2	1	1.75439	0	0	0	0	35.3319	2	100	1	1	11	19.2982	trans-spliced
	MIRUS_G_1375	MAG		This study	Manual_binning		Class_02	Extra_Order_13	Extra_Family_39	No	33	126203	62.23	3621				123	99	106905	84.7088	60	60.6061	0		marine metagenome, seawater metagenome	marine	Marine	TARA			889	2	1	18	12	12.1212	0	0	0	3	142.627	1	5.55556	10	7	9	9.09091	trans-spliced
	MIRUS_G_0421	MAG		This study	Manual_binning		Class_02	Extra_Order_13	Extra_Family_41	No	8	126520	53.66	29998				132	96	108969	86.1279	38	39.5833	2	3	marine metagenome, seawater metagenome	marine	Marine	TARA			1389	0	0	56	24	25	0	1	0	0	442.618	0	0	4	1	32	33.3333	not_found
	MIRUS_G_1316	MAG		This study	Manual_binning		Class_02	Extra_Order_13	Extra_Family_41	No	67	310300	66.18	5157				303	241	253620	81.7338	99	41.0788	2	2	marine metagenome, seawater metagenome	marine	Marine	TARA			200212	41	33	59	32	13.278	0	0	0	0	190.139	6	10.1695	5	3	69	28.6307	trans-spliced
	MIRUS_G_0284	MAG		This study	Manual_binning		Class_02	Extra_Order_13	Extra_Family_42	No	5	174588	48.38	43102				159	143	161409	92.4514	68	47.5524	1	1	marine metagenome, seawater metagenome	marine	Marine	TARA			84259	26	20	41	15	10.4895	1	0	0	3	234.839	19	46.3415	5	5	30	20.979	trans-spliced
	MIRUS_G_0578	MAG		This study	Manual_binning		Class_02	Extra_Order_13	Extra_Family_42	No	14	238770	42.63	22806				228	205	191283	80.1118	73	35.6098	1		marine metagenome, seawater metagenome	marine	Marine	TARA			47877	20	14	57	19	9.26829	0	0	0	5	238.723	27	47.3684	9	7	41	20	trans-spliced
[truncated: 87 more rows]
[truncated: 39 more columns]

## Sheet: Main statistics
	Non-redundant database of 1,257 Mirusviricota genomes
	Main statistics
[truncated: 1,258 more rows]

## Sheet: Main statistics per family
	Main statistics across putative families of four well-delineates Mirusviricota orders
[truncated: 28 more rows]

[truncated: 4 more sheets: Orders and Families, HMM sccg collections, Pfam frequencies, Pfam absence presence]
