# Supplementary material for: Widespread and intron-rich mirusviruses are predicted to reproduce in nuclei of unicellular eukaryotes
Source: Nat Microbiol. 2025 Nov 28;11(1):228–39. doi: 10.1038/s41564-025-02190-6 (PMC12768974; doi:10.1038/s41564-025-02190-6)
Supplement: Supplementary file 7 — Mirusviricota gene statistics. The table summarizes various statistics for each gene identified in the 1,257 Mirusviricota genomes. This includes basic gene properties (for example, length, taxonomic affiliation, Pfam functional annotations and protein cluster identifier) as well as the number of introns and occurrence of nested genes. The table also summarizes the functional annotation of nested genes, intron occurrences among the virion morphogenesis genes and the interplay between introns, functions and protein clusters. [file 41564_2025_2190_MOESM7_ESM.xlsx]

## Sheet: Mirusviricota genes
	Mirusviricota genes from the 1,257 genomes
	Gene calling with the "Mirus model" desgined to identify splcieosomal introns
	Gene clustering using Orthofinder
	Functional annotations using Pfams and HMM searches for the virion morphogenesis module
	Gene_ID	Gene_Calling	Genome_ID	Length	Class	Order	Family	orthogroups	orthogroup_nb_of_genomes	Nb_Introns	Intron_per_kb	Modules	FUNCTION_HMM_Pfam_MERGED	Pfam_source	Pfam_accession	Pfam_function	Pfam_e_value	KOFAM_function	EggNOG Description	FULL_Virion_Module	Gene-carrying intron	start_intron	end_intron	Related_Gene_id	Related_gene_Length	Related_Annotation			Genes	Percent Genes	Introns	Percent introns	Intron density per kb	Introns carrying a gene	Percent introns carrying a gene			Genome_ID	Modules	Nb_Introns
	MIRUS_G_0001_c0001_10553_11104_f_t1	braker2	MIRUS_G_0001	552	Class04	Demuto	Demuto05	OG0000224	167	0	0	Other functions	Lysine-specific metallo-endopeptidase	Pfam	PF14521,10	Lysine-specific metallo-endopeptidase	3.1e-07				No							Virion module	8046	2.72265	10924	28.9738	1.21802	643	30.8986			MIRUS_G_0015	DNA replication	9
	MIRUS_G_0001_c0001_106604_107038_r_t1	braker2	MIRUS_G_0001	435	Class04	Demuto	Demuto05	OG0000237	158	0	0	Unknown									No							Other genes	287475	97.2774	26779	71.0262	0.0850465	1438	69.1014			MIRUS_G_0067	DNA replication	7
	MIRUS_G_0001_c0001_107060_111484_r_t1	braker2	MIRUS_G_0001	4425	Class04	Demuto	Demuto05	OG0000015	429	0	0	Transcription	RNA polymerase Rpb1, domain 5	Pfam	PF04998,21	RNA polymerase Rpb1, domain 5	3.7e-69	DNA-directed RNA polymerase II subunit RPB1 [EC:2.7.7.6]	DNA-dependent RNA polymerase catalyzes the transcription of DNA into RNA using the four ribonucleoside triphosphates as substrates		No							ALL	295521		37703			2081				MIRUS_G_0969	DNA replication	7
	MIRUS_G_0001_c0001_11084_24680_r_t0	Prodigal	MIRUS_G_0001	13593	Class04	Demuto	Demuto05	OG0000328	107	0	0	Unknown							carbohydrate binding		No																	MIRUS_G_0049	DNA replication	7
	MIRUS_G_0001_c0001_111570_112685_f_t1	braker2	MIRUS_G_0001	1116	Class04	Demuto	Demuto05	OG0000037	401	0	0	Other functions	Herpesviridae UL52/UL70 DNA primase	Pfam	PF03121,19	Herpesviridae UL52/UL70 DNA primase	0.00016	DNA-directed primase/polymerase protein [EC:2.7.7.102 2.7.7.7]	DNA-directed primase polymerase		No																	MIRUS_G_1316	DNA replication	4
	MIRUS_G_0001_c0001_112747_114090_f_t1	braker2	MIRUS_G_0001	1344	Class04	Demuto	Demuto05	OG0000045	384	0	0	Unknown									No																	MIRUS_G_0534	DNA replication	3
	MIRUS_G_0001_c0001_114093_114899_r_t1	braker2	MIRUS_G_0001	807	Class04	Demuto	Demuto05	OG0000050	370	0	0	Unknown									No																	MIRUS_G_0157	DNA replication	3
	MIRUS_G_0001_c0001_114988_115932_f_t1	braker2	MIRUS_G_0001	945	Class04	Demuto	Demuto05	OG0000029	415	0	0	Virion module	Mirus_JellyRoll							Mirus_JellyRoll	No																	MIRUS_G_0069	DNA replication	2
	MIRUS_G_0001_c0001_116016_116717_f_t1	braker2	MIRUS_G_0001	702	Class04	Demuto	Demuto05	OG0000170	205	0	0	Unknown									No																	MIRUS_G_0002	DNA replication	2
	MIRUS_G_0001_c0001_116734_116908_f_t0	Prodigal	MIRUS_G_0001	171	Class04	Demuto	Demuto05	OG0007339	4	0	0	Unknown									No																	MIRUS_G_0933	DNA replication	2
	MIRUS_G_0001_c0001_116982_118281_f_t0	Prodigal	MIRUS_G_0001	1296	Class04	Demuto	Demuto05	OG0004104	8	0	0	Unknown									No																	MIRUS_G_0987	DNA replication	2
	MIRUS_G_0001_c0001_118271_118849_r_t1	braker2	MIRUS_G_0001	579	Class04	Demuto	Demuto05	OG0000190	182	0	0	Other functions	HNH endonuclease	Pfam	PF01844,27	HNH endonuclease	1.2e-12	5-methylcytosine-specific restriction enzyme A [EC:3.1.21.-]	domain protein		No																	MIRUS_G_1244	DNA replication	2
	MIRUS_G_0001_c0001_118899_119729_f_t1	braker2	MIRUS_G_0001	831	Class04	Demuto	Demuto05	OG0000151	215	0	0	Other functions	U-box domain	Pfam	PF04564,19	U-box domain	1.6e-07		ubiquitin-protein transferase activity		No																	MIRUS_G_1346	DNA replication	2
	MIRUS_G_0001_c0001_119825_120038_f_t0	Prodigal	MIRUS_G_0001	210	Class04	Demuto	Demuto05	OG0006093	5	0	0	Unknown									No																	MIRUS_G_0161	DNA replication	1
	MIRUS_G_0001_c0001_120076_120705_f_t1	braker2	MIRUS_G_0001	630	Class04	Demuto	Demuto05	OG0001268	28	0	0	Unknown									No																	MIRUS_G_0019	DNA replication	0
	MIRUS_G_0001_c0001_120762_121208_f_t1	braker2	MIRUS_G_0001	447	Class04	Demuto	Demuto05	OG0001272	28	0	0	Unknown									No																	MIRUS_G_0046	DNA replication	0
	MIRUS_G_0001_c0001_121243_121815_r_t1	braker2	MIRUS_G_0001	573	Class04	Demuto	Demuto05	OG0001165	31	0	0	Unknown									No																	MIRUS_G_0063	DNA replication	0
	MIRUS_G_0001_c0001_121989_125252_f_t1	braker2	MIRUS_G_0001	3264	Class04	Demuto	Demuto05	OG0000063	328	0	0	DNA replication	DNA gyrase/topoisomerase IV, subunit A	Pfam	PF00521,24	DNA gyrase/topoisomerase IV, subunit A	6.6e-85	DNA topoisomerase II [EC:5.6.2.2]	Control of topological states of DNA by transient breakage and subsequent rejoining of DNA strands. Topoisomerase II makes double-strand breaks		No																	MIRUS_G_0064	DNA replication	0
	MIRUS_G_0001_c0001_125881_126501_r_t1	braker2	MIRUS_G_0001	621	Class04	Demuto	Demuto05	OG0000002	674	0	0	Other functions	Ring finger domain	Pfam	PF13639,10	Ring finger domain	2.5e-11		RING-like zinc finger		No																	MIRUS_G_0071	DNA replication	0
	MIRUS_G_0001_c0001_126586_126808_f_t0	Prodigal	MIRUS_G_0001	219	Class04	Demuto	Demuto05	OG0001606	22	0	0	Unknown									No																	MIRUS_G_0074	DNA replication	0
	MIRUS_G_0001_c0001_126842_127310_f_t0	Prodigal	MIRUS_G_0001	465	Class04	Demuto	Demuto05	OG0002174	15	0	0	Unknown									No																	MIRUS_G_0091	DNA replication	0
	MIRUS_G_0001_c0001_127307_127837_r_t1	braker2	MIRUS_G_0001	531	Class04	Demuto	Demuto05	OG0000073	337	0	0	DNA synthesis	Thymidine kinase	Pfam	PF00265,22	Thymidine kinase	6.4e-50	thymidine kinase [EC:2.7.1.21]	Belongs to the thymidine kinase family		No																	MIRUS_G_0170	DNA replication	0
	MIRUS_G_0001_c0001_127898_131104_f_t1	braker2	MIRUS_G_0001	3207	Class04	Demuto	Demuto05	OG0000010	535	0	0	DNA replication	DNA polymerase family B	Pfam	PF00136,25	DNA polymerase family B	3e-97		DNA polymerase		No																	MIRUS_G_0198	DNA replication	0
	MIRUS_G_0001_c0001_131133_132257_f_t1	braker2	MIRUS_G_0001	1125	Class04	Demuto	Demuto05	OG0000019	421	0	0	Other functions	Heliorhodopsin	Pfam	PF18761,5	Heliorhodopsin	2.7e-13		-		No																	MIRUS_G_0226	DNA replication	0
	MIRUS_G_0001_c0001_132283_132508_f_t0	Prodigal	MIRUS_G_0001	222	Class04	Demuto	Demuto05	OG0002057	17	0	0	Unknown									No																	MIRUS_G_0227	DNA replication	0
	MIRUS_G_0001_c0001_132408_132764_r_t1	braker2	MIRUS_G_0001	357	Class04	Demuto	Demuto05	OG0000819	43	0	0	Unknown									No																	MIRUS_G_0228	DNA replication	0
	MIRUS_G_0001_c0001_132906_133263_r_t0	Prodigal	MIRUS_G_0001	354	Class04	Demuto	Demuto05	OG0000304	121	0	0	Other functions	PQ loop repeat	Pfam	PF04193,18	PQ loop repeat	1.2e-09	MtN3 and saliva related transmembrane protein	MtN3 and saliva related transmembrane protein		No																	MIRUS_G_0234	DNA replication	0
	MIRUS_G_0001_c0001_133404_134465_f_t1	braker2	MIRUS_G_0001	1062	Class04	Demuto	Demuto05	OG0001195	30	0	0	Unknown									No																	MIRUS_G_0270	DNA replication	0
	MIRUS_G_0001_c0001_134695_135429_f_t1	braker2	MIRUS_G_0001	735	Class04	Demuto	Demuto05	OG0002453	12	0	0	Unknown									No																	MIRUS_G_0312	DNA replication	0
	MIRUS_G_0001_c0001_135425_136289_r_t0	Prodigal	MIRUS_G_0001	861	Class04	Demuto	Demuto05	OG0000372	78	0	0	Unknown									No																	MIRUS_G_0328	DNA replication	0
	MIRUS_G_0001_c0001_136334_137641_f_t1	braker2	MIRUS_G_0001	1308	Class04	Demuto	Demuto05	OG0000035	426	0	0	Unknown									No																	MIRUS_G_0331	DNA replication	0
	MIRUS_G_0001_c0001_137651_138244_r_t1	braker2	MIRUS_G_0001	594	Class04	Demuto	Demuto05	OG0001270	27	0	0	Unknown									No																	MIRUS_G_0369	DNA replication	0
	MIRUS_G_0001_c0001_138333_138764_f_t1	braker2	MIRUS_G_0001	432	Class04	Demuto	Demuto05	OG0001163	31	0	0	Unknown									No																	MIRUS_G_0369	DNA replication	0
	MIRUS_G_0001_c0001_138742_138985_r_t0	Prodigal	MIRUS_G_0001	240	Class04	Demuto	Demuto05	OG0000332	119	0	0	Unknown							DNA-dependent RNA polymerase catalyzes the transcription of DNA into RNA using the four ribonucleoside triphosphates as substrates		No																	MIRUS_G_0399	DNA replication	0
	MIRUS_G_0001_c0001_139026_139427_r_t1	braker2	MIRUS_G_0001	402	Class04	Demuto	Demuto05	OG0001235	29	0	0	Unknown									No																	MIRUS_G_0401	DNA replication	0
	MIRUS_G_0001_c0001_139509_140426_f_t1	braker2	MIRUS_G_0001	918	Class04	Demuto	Demuto05	OG0000046	369	0	0	Other functions	YqaJ-like viral recombinase domain	Pfam	PF09588,14	YqaJ-like viral recombinase domain	1.2e-13		YqaJ-like viral recombinase domain		No																	MIRUS_G_0418	DNA replication	0
	MIRUS_G_0001_c0001_140474_141223_f_t1	braker2	MIRUS_G_0001	750	Class04	Demuto	Demuto05	OG0000061	347	0	0	Unknown									No																	MIRUS_G_0439	DNA replication	0
	MIRUS_G_0001_c0001_141291_141972_r_t1	braker2	MIRUS_G_0001	603	Class04	Demuto	Demuto05	OG0001267	28	1	1.65837	Unknown									No																	MIRUS_G_0442	DNA replication	0
	MIRUS_G_0001_c0001_142042_145875_f_t1	braker2	MIRUS_G_0001	3834	Class04	Demuto	Demuto05	OG0003729	7	0	0	Unknown									No																	MIRUS_G_0449	DNA replication	0
	MIRUS_G_0001_c0001_145917_147197_r_t1	braker2	MIRUS_G_0001	1281	Class04	Demuto	Demuto05	OG0001045	34	0	0	Unknown									No																	MIRUS_G_0477	DNA replication	0
	MIRUS_G_0001_c0001_147238_148167_r_t1	braker2	MIRUS_G_0001	930	Class04	Demuto	Demuto05	OG0002311	14	0	0	Unknown									No																	MIRUS_G_0478	DNA replication	0
	MIRUS_G_0001_c0001_148183_148962_r_t1	braker2	MIRUS_G_0001	780	Class04	Demuto	Demuto05	OG0002171	15	0	0	Unknown									No																	MIRUS_G_0494	DNA replication	0
	MIRUS_G_0001_c0001_149027_149692_f_t1	braker2	MIRUS_G_0001	666	Class04	Demuto	Demuto05	OG0001044	34	0	0	Unknown									No																	MIRUS_G_0506	DNA replication	0
	MIRUS_G_0001_c0001_1494_2582_r_t1	braker2	MIRUS_G_0001	1089	Class04	Demuto	Demuto05	OG0003726	9	0	0	Unknown									No																	MIRUS_G_0521	DNA replication	0
	MIRUS_G_0001_c0001_149628_149892_r_t0	Prodigal	MIRUS_G_0001	261	Class04	Demuto	Demuto05	OG0001760	20	0	0	Unknown									No																	MIRUS_G_0557	DNA replication	0
	MIRUS_G_0001_c0001_149893_151017_r_t1	braker2	MIRUS_G_0001	1125	Class04	Demuto	Demuto05	OG0001670	19	0	0	Unknown									No																	MIRUS_G_0562	DNA replication	0
	MIRUS_G_0001_c0001_151033_151815_r_t1	braker2	MIRUS_G_0001	783	Class04	Demuto	Demuto05	OG0001046	35	0	0	Other functions	DHHC palmitoyltransferase	Pfam	PF01529,24	DHHC palmitoyltransferase	1.1e-19		Belongs to the DHHC palmitoyltransferase family		No																	MIRUS_G_0566	DNA replication	0
	MIRUS_G_0001_c0001_151867_152071_f_t0	Prodigal	MIRUS_G_0001	201	Class04	Demuto	Demuto05	OG0002860	12	0	0	Unknown									No																	MIRUS_G_0567	DNA replication	0
	MIRUS_G_0001_c0001_152061_152606_r_t1	braker2	MIRUS_G_0001	546	Class04	Demuto	Demuto05	OG0001196	29	0	0	Unknown									No																	MIRUS_G_0572	DNA replication	0
	MIRUS_G_0001_c0001_152667_154127_r_t1	braker2	MIRUS_G_0001	1461	Class04	Demuto	Demuto05	OG0001070	32	0	0	Other functions	NAD(P)-binding Rossmann-like domain	Pfam	PF13450,10	NAD(P)-binding Rossmann-like domain	1.1e-10		all-trans-retinol 13,14-reductase activity		No																	MIRUS_G_0573	DNA replication	0
	MIRUS_G_0001_c0001_154312_155034_f_t1	braker2	MIRUS_G_0001	723	Class04	Demuto	Demuto05	OG0000459	86	0	0	Other functions	Macro domain	Pfam	PF01661,25	Macro domain	3.7e-24		Appr-1'-p processing enzyme		No																	MIRUS_G_0574	DNA replication	0
	MIRUS_G_0001_c0001_155272_155931_r_t1	braker2	MIRUS_G_0001	660	Class04	Demuto	Demuto05	OG0000106	260	0	0	Unknown							-		No																	MIRUS_G_0579	DNA replication	0
	MIRUS_G_0001_c0001_155933_156293_r_t0	Prodigal	MIRUS_G_0001	357	Class04	Demuto	Demuto05	OG0000406	88	0	0	Other functions	SET domain	Pfam	PF00856,32	SET domain	3.8e-05		SET domain		No																	MIRUS_G_0583	DNA replication	0
	MIRUS_G_0001_c0001_156392_156787_f_t1	braker2	MIRUS_G_0001	396	Class04	Demuto	Demuto05	OG0003406	9	0	0	Unknown									No																	MIRUS_G_0589	DNA replication	0
	MIRUS_G_0001_c0001_156749_157265_r_t0	Prodigal	MIRUS_G_0001	513	Class04	Demuto	Demuto05	OG0000184	150	0	0	Other functions	GIY-YIG catalytic domain	Pfam	PF01541,28	GIY-YIG catalytic domain	0.00014		zinc finger		No																	MIRUS_G_0595	DNA replication	0
	MIRUS_G_0001_c0001_157317_157829_f_t1	braker2	MIRUS_G_0001	513	Class04	Demuto	Demuto05	OG0000497	79	0	0	Unknown									No																	MIRUS_G_0605	DNA replication	0
	MIRUS_G_0001_c0001_157833_162707_r_t1	braker2	MIRUS_G_0001	4875	Class04	Demuto	Demuto05	OG0000001	524	0	0	Other functions	Tyrosine-protein kinase ephrin type A/B receptor-like	Pfam	PF07699,17	Tyrosine-protein kinase ephrin type A/B receptor-like	5.2e-06				No																	MIRUS_G_0607	DNA replication	0
	MIRUS_G_0001_c0001_162739_163671_r_t1	braker2	MIRUS_G_0001	933	Class04	Demuto	Demuto05	OG0000240	153	0	0	Other functions	Phytanoyl-CoA dioxygenase (PhyH)	Pfam	PF05721,17	Phytanoyl-CoA dioxygenase (PhyH)	0.0001		-		No																	MIRUS_G_0613	DNA replication	0
	MIRUS_G_0001_c0001_164206_164581_r_t0	Prodigal	MIRUS_G_0001	372	Class04	Demuto	Demuto05	OG0005220	6	0	0	Unknown									No																	MIRUS_G_0614	DNA replication	0
	MIRUS_G_0001_c0001_164957_165337_f_t1	braker2	MIRUS_G_0001	381	Class04	Demuto	Demuto05	OG0004099	8	0	0	Unknown									No																	MIRUS_G_0629	DNA replication	0
	MIRUS_G_0001_c0001_165311_166148_r_t0	Prodigal	MIRUS_G_0001	834	Class04	Demuto	Demuto05	OG0001133	32	0	0	Other functions	Phosphotransferase enzyme family	Pfam	PF01636,27	Phosphotransferase enzyme family	1.1e-06		PFAM Formylglycine-generating sulfatase enzyme		No																	MIRUS_G_0633	DNA replication	0
	MIRUS_G_0001_c0001_166186_166726_r_t0	Prodigal	MIRUS_G_0001	537	Class04	Demuto	Demuto05	OG0012585	2	0	0	Unknown									No																	MIRUS_G_0637	DNA replication	0
	MIRUS_G_0001_c0001_166746_166979_r_t1	braker2	MIRUS_G_0001	234	Class04	Demuto	Demuto05	OG0000000	1238	0	0	Other functions	Ubiquitin family	Pfam	PF00240,27	Ubiquitin family	2.4e-33		cellular macromolecule catabolic process		No																	MIRUS_G_0649	DNA replication	0
	MIRUS_G_0001_c0001_167035_167302_f_t0	Prodigal	MIRUS_G_0001	264	Class04	Demuto	Demuto05	OG0001418	25	0	0	Unknown									No																	MIRUS_G_0652	DNA replication	0
	MIRUS_G_0001_c0001_167294_169159_r_t1	braker2	MIRUS_G_0001	1866	Class04	Demuto	Demuto05	OG0000691	53	0	0	Unknown									No																	MIRUS_G_0667	DNA replication	0
	MIRUS_G_0001_c0001_169245_171215_f_t1	braker2	MIRUS_G_0001	1971	Class04	Demuto	Demuto05	OG0001018	33	0	0	Unknown									No																	MIRUS_G_0680	DNA replication	0
	MIRUS_G_0001_c0001_171245_173905_f_t1	braker2	MIRUS_G_0001	2661	Class04	Demuto	Demuto05	OG0000034	409	0	0	Other functions	Peptidase M16 inactive domain	Pfam	PF05193,25	Peptidase M16 inactive domain	2.5e-28	zinc protease [EC:3.4.24.-]	Peptidase M16		No																	MIRUS_G_0684	DNA replication	0
	MIRUS_G_0001_c0001_173911_174420_r_t1	braker2	MIRUS_G_0001	510	Class04	Demuto	Demuto05	OG0003725	8	0	0	Unknown									No																	MIRUS_G_0691	DNA replication	0
	MIRUS_G_0001_c0001_174442_175242_r_t1	braker2	MIRUS_G_0001	801	Class04	Demuto	Demuto05	OG0000079	323	0	0	Other functions	Rab-GTPase-TBC domain	Pfam	PF00566,22	Rab-GTPase-TBC domain	6.2e-18		Domain in Tre-2, BUB2p, and Cdc16p. Probable Rab-GAPs.		No																	MIRUS_G_0707	DNA replication	0
	MIRUS_G_0001_c0001_175276_175710_r_t1	braker2	MIRUS_G_0001	435	Class04	Demuto	Demuto05	OG0000162	211	0	0	Unknown									No																	MIRUS_G_0738	DNA replication	0
	MIRUS_G_0001_c0001_175930_176349_f_t1	braker2	MIRUS_G_0001	420	Class04	Demuto	Demuto05	OG0001097	33	0	0	Unknown									No																	MIRUS_G_0742	DNA replication	0
	MIRUS_G_0001_c0001_176377_177630_f_t1	braker2	MIRUS_G_0001	1098	Class04	Demuto	Demuto05	OG0000174	197	2	1.82149	Unknown									No																	MIRUS_G_0750	DNA replication	0
	MIRUS_G_0001_c0001_177648_181010_r_t1	braker2	MIRUS_G_0001	3363	Class04	Demuto	Demuto05	OG0000000	1238	0	0	Other functions	SNF2-related domain	Pfam	PF00176,27	SNF2-related domain	5.6e-32	E3 ubiquitin-protein ligase RNF4 [EC:2.3.2.27]	DNA repair protein RAD5		No																	MIRUS_G_0761	DNA replication	0
	MIRUS_G_0001_c0001_181047_182327_r_t1	braker2	MIRUS_G_0001	1281	Class04	Demuto	Demuto05	OG0000677	55	0	0	Other functions	Ankyrin repeats (many copies)	Pfam	PF13637,10	Ankyrin repeats (many copies)	2.1e-07				No																	MIRUS_G_0786	DNA replication	0
	MIRUS_G_0001_c0001_182343_185315_r_t1	braker2	MIRUS_G_0001	2973	Class04	Demuto	Demuto05	OG0000749	49	0	0	Unknown									No																	MIRUS_G_0797	DNA replication	0
	MIRUS_G_0001_c0001_185336_189943_r_t1	braker2	MIRUS_G_0001	4608	Class04	Demuto	Demuto05	OG0000850	33	0	0	Unknown									No																	MIRUS_G_0838	DNA replication	0
	MIRUS_G_0001_c0001_190011_190646_f_t1	braker2	MIRUS_G_0001	636	Class04	Demuto	Demuto05	OG0000048	350	0	0	Other functions	PLD-like domain	Pfam	PF13091,10	PLD-like domain	3.7e-10		PLD-like domain		No																	MIRUS_G_0856	DNA replication	0
	MIRUS_G_0001_c0001_190690_191622_f_t1	braker2	MIRUS_G_0001	933	Class04	Demuto	Demuto05	OG0000372	78	0	0	Unknown									No																	MIRUS_G_0866	DNA replication	0
	MIRUS_G_0001_c0001_191805_192422_f_t1	braker2	MIRUS_G_0001	618	Class04	Demuto	Demuto05	OG0000048	350	0	0	Other functions	PLD-like domain	Pfam	PF13091,10	PLD-like domain	3.3e-09		PLD-like domain		No																	MIRUS_G_0881	DNA replication	0
	MIRUS_G_0001_c0001_192418_194122_r_t0	Prodigal	MIRUS_G_0001	1701	Class04	Demuto	Demuto05	OG0001323	27	0	0	Unknown									No																	MIRUS_G_0882	DNA replication	0
	MIRUS_G_0001_c0001_194161_194553_r_t1	braker2	MIRUS_G_0001	393	Class04	Demuto	Demuto05	OG0001549	23	0	0	Unknown									No																	MIRUS_G_0910	DNA replication	0
	MIRUS_G_0001_c0001_194684_195328_f_t1	braker2	MIRUS_G_0001	645	Class04	Demuto	Demuto05	OG0001417	25	0	0	Unknown									No																	MIRUS_G_0962	DNA replication	0
	MIRUS_G_0001_c0001_195359_198517_f_t1	braker2	MIRUS_G_0001	3159	Class04	Demuto	Demuto05	OG0001475	21	0	0	Unknown									No																	MIRUS_G_0999	DNA replication	0
	MIRUS_G_0001_c0001_198601_199404_f_t1	braker2	MIRUS_G_0001	804	Class04	Demuto	Demuto05	OG0000206	154	0	0	Other functions	LicD family	Pfam	PF04991,17	LicD family	3.3e-11		protein O-linked mannosylation		No																	MIRUS_G_1008	DNA replication	0
	MIRUS_G_0001_c0001_199279_199540_r_t0	Prodigal	MIRUS_G_0001	258	Class04	Demuto	Demuto05	OG0001672	21	0	0	Unknown									No																	MIRUS_G_1018	DNA replication	0
	MIRUS_G_0001_c0001_199585_199920_f_t1	braker2	MIRUS_G_0001	336	Class04	Demuto	Demuto05	OG0000716	53	0	0	Unknown									No																	MIRUS_G_1027	DNA replication	0
	MIRUS_G_0001_c0001_199920_204237_r_t0	Prodigal	MIRUS_G_0001	4314	Class04	Demuto	Demuto05	OG0004105	6	0	0	Unknown									No																	MIRUS_G_1053	DNA replication	0
	MIRUS_G_0001_c0001_204302_204551_f_t0	Prodigal	MIRUS_G_0001	246	Class04	Demuto	Demuto05	OG0001273	28	0	0	Unknown									No																	MIRUS_G_1064	DNA replication	0
	MIRUS_G_0001_c0001_204621_205292_f_t1	braker2	MIRUS_G_0001	672	Class04	Demuto	Demuto05	OG0000072	341	0	0	Unknown							-		No																	MIRUS_G_1103	DNA replication	0
	MIRUS_G_0001_c0001_205332_206015_f_t1	braker2	MIRUS_G_0001	684	Class04	Demuto	Demuto05	OG0000229	162	0	0	Other functions	MT-A70	Pfam	PF05063,18	MT-A70	3.8e-24		MT-A70		No																	MIRUS_G_1129	DNA replication	0
	MIRUS_G_0001_c0001_206055_206606_f_t1	braker2	MIRUS_G_0001	552	Class04	Demuto	Demuto05	OG0001167	30	0	0	Unknown									No																	MIRUS_G_1161	DNA replication	0
	MIRUS_G_0001_c0001_206627_209962_r_t1	braker2	MIRUS_G_0001	3336	Class04	Demuto	Demuto05	OG0000021	416	0	0	Transcription	RNA polymerase Rpb2, domain 6	Pfam	PF00562,32	RNA polymerase Rpb2, domain 6	6.7e-115	DNA-directed RNA polymerase II subunit RPB2 [EC:2.7.7.6]	DNA-directed 5'-3' RNA polymerase activity		No																	MIRUS_G_1322	DNA replication	0
	MIRUS_G_0001_c0001_207_498_r_t0	Prodigal	MIRUS_G_0001	288	Class04	Demuto	Demuto05	OG0000520	71	0	0	Other functions	Domain of unknown function (DUF6321)	Pfam	PF19846,3	Domain of unknown function (DUF6321)	1.2e-10		-		No																	MIRUS_G_0107	DNA replication	0
	MIRUS_G_0001_c0001_210001_210265_r_t0	Prodigal	MIRUS_G_0001	261	Class04	Demuto	Demuto05	OG0001607	22	0	0	Unknown									No																	MIRUS_G_0365	DNA replication	0
	MIRUS_G_0001_c0001_210603_213743_f_t1	braker2	MIRUS_G_0001	3141	Class04	Demuto	Demuto05	OG0000124	223	0	0	Other functions	Calcineurin-like phosphoesterase	Pfam	PF00149,32	Calcineurin-like phosphoesterase	1.1e-06		-		No																	MIRUS_G_0411	DNA replication	0
	MIRUS_G_0001_c0001_213775_214155_f_t1	braker2	MIRUS_G_0001	381	Class04	Demuto	Demuto05	OG0002055	16	0	0	Unknown									No																	MIRUS_G_0537	DNA replication	0
	MIRUS_G_0001_c0001_214170_214425_f_t0	Prodigal	MIRUS_G_0001	252	Class04	Demuto	Demuto05	OG0001199	29	0	0	Unknown									No																	MIRUS_G_0554	DNA replication	0
	MIRUS_G_0001_c0001_214426_215028_r_t1	braker2	MIRUS_G_0001	603	Class04	Demuto	Demuto05	OG0000351	107	0	0	Other functions	Fatty acid hydroxylase	Pfam	PF04116,17	Fatty acid hydroxylase	8.8e-14		C-4 methylsterol oxidase activity		No																	MIRUS_G_0664	DNA replication	0
	MIRUS_G_0001_c0001_215056_215284_f_t0	Prodigal	MIRUS_G_0001	225	Class04	Demuto	Demuto05	OG0001168	31	0	0	Unknown									No																	MIRUS_G_0847	DNA replication	0
	MIRUS_G_0001_c0001_215314_215440_f_t0	Prodigal	MIRUS_G_0001	123	Class04	Demuto	Demuto05	OG0002058	17	0	0	Unknown									No																	MIRUS_G_0020	DNA replication	0
	MIRUS_G_0001_c0001_215441_215758_r_t1	braker2	MIRUS_G_0001	318	Class04	Demuto	Demuto05	OG0000094	290	0	0	Unknown									No																	MIRUS_G_0038	DNA replication	0
	MIRUS_G_0001_c0001_215794_216732_r_t1	braker2	MIRUS_G_0001	939	Class04	Demuto	Demuto05	OG0006092	5	0	0	Unknown									No																	MIRUS_G_0090	DNA replication	0
	MIRUS_G_0001_c0001_216815_217132_r_t1	braker2	MIRUS_G_0001	318	Class04	Demuto	Demuto05	OG0001669	20	0	0	Unknown									No																	MIRUS_G_0106	DNA replication	0
	MIRUS_G_0001_c0001_217160_217433_r_t0	Prodigal	MIRUS_G_0001	270	Class04	Demuto	Demuto05	OG0006094	5	0	0	Unknown									No																	MIRUS_G_0357	DNA replication	0
	MIRUS_G_0001_c0001_217485_217919_r_t1	braker2	MIRUS_G_0001	435	Class04	Demuto	Demuto05	OG0000238	149	0	0	Other functions	Erv1 / Alr family	Pfam	PF04777,17	Erv1 / Alr family	9.8e-20		sulfhydryl oxidase		No																	MIRUS_G_0431	DNA replication	0
	MIRUS_G_0001_c0001_218219_219229_r_t1	braker2	MIRUS_G_0001	1011	Class04	Demuto	Demuto05	OG0000215	172	0	0	Unknown									No																	MIRUS_G_0454	DNA replication	0
	MIRUS_G_0001_c0001_219251_220567_r_t1	braker2	MIRUS_G_0001	1317	Class04	Demuto	Demuto05	OG0001548	22	0	0	Unknown									No																	MIRUS_G_0466	DNA replication	0
	MIRUS_G_0001_c0001_220615_221016_r_t1	braker2	MIRUS_G_0001	402	Class04	Demuto	Demuto05	OG0005211	6	0	0	Unknown									No																	MIRUS_G_0475	DNA replication	0
	MIRUS_G_0001_c0001_221063_227044_r_t1	braker2	MIRUS_G_0001	5982	Class04	Demuto	Demuto05	OG0000026	403	0	0	Unknown									No																	MIRUS_G_0486	DNA replication	0
	MIRUS_G_0001_c0001_227206_227787_f_t1	braker2	MIRUS_G_0001	582	Class04	Demuto	Demuto05	OG0000047	291	0	0	Unknown									No																	MIRUS_G_0675	DNA replication	0
	MIRUS_G_0001_c0001_227820_228236_f_t1	braker2	MIRUS_G_0001	417	Class04	Demuto	Demuto05	OG0000020	367	0	0	Unknown									No																	MIRUS_G_1104	DNA replication	0
	MIRUS_G_0001_c0001_228275_228682_f_t1	braker2	MIRUS_G_0001	408	Class04	Demuto	Demuto05	OG0001474	24	0	0	Unknown									No																	MIRUS_G_0001	DNA replication	0
	MIRUS_G_0001_c0001_228534_228936_r_t0	Prodigal	MIRUS_G_0001	399	Class04	Demuto	Demuto05	OG0001238	29	0	0	Unknown									No																	MIRUS_G_0003	DNA replication	0
	MIRUS_G_0001_c0001_229357_229597_r_t0	Prodigal	MIRUS_G_0001	237	Class04	Demuto	Demuto05	OG0001419	25	0	0	Unknown									No																	MIRUS_G_0005	DNA replication	0
	MIRUS_G_0001_c0001_229602_231236_r_t1	braker2	MIRUS_G_0001	1635	Class04	Demuto	Demuto05	OG0000103	249	0	0	Other functions	Asparagine synthase	Pfam	PF00733,25	Asparagine synthase	2.7e-80	asparagine synthase (glutamine-hydrolysing) [EC:6.3.5.4]	asparagine synthase (glutamine-hydrolyzing)		No																	MIRUS_G_0007	DNA replication	0
	MIRUS_G_0001_c0001_231677_233395_r_t1	braker2	MIRUS_G_0001	1719	Class04	Demuto	Demuto05	OG0000164	197	0	0	Unknown									No																	MIRUS_G_0008	DNA replication	0
	MIRUS_G_0001_c0001_233475_233837_r_t1	braker2	MIRUS_G_0001	363	Class04	Demuto	Demuto05	OG0001605	22	0	0	Unknown									No																	MIRUS_G_0013	DNA replication	0
	MIRUS_G_0001_c0001_233864_234170_f_t0	Prodigal	MIRUS_G_0001	303	Class04	Demuto	Demuto05	OG0005221	6	0	0	Unknown									No																	MIRUS_G_0029	DNA replication	0
	MIRUS_G_0001_c0001_234160_234783_r_t1	braker2	MIRUS_G_0001	624	Class04	Demuto	Demuto05	OG0000189	192	0	0	Unknown									No																	MIRUS_G_0044	DNA replication	0
	MIRUS_G_0001_c0001_234838_235368_r_t1	braker2	MIRUS_G_0001	531	Class04	Demuto	Demuto05	OG0001098	33	0	0	Unknown									No																	MIRUS_G_0047	DNA replication	0
	MIRUS_G_0001_c0001_235414_235935_r_t1	braker2	MIRUS_G_0001	522	Class04	Demuto	Demuto05	OG0004098	7	0	0	Unknown									No																	MIRUS_G_0054	DNA replication	0
	MIRUS_G_0001_c0001_236013_237371_r_t1	braker2	MIRUS_G_0001	1359	Class04	Demuto	Demuto05	OG0000075	322	0	0	Unknown									No																	MIRUS_G_0082	DNA replication	0
	MIRUS_G_0001_c0001_237392_238152_r_t1	braker2	MIRUS_G_0001	711	Class04	Demuto	Demuto05	OG0000274	136	1	1.40647	Other functions	Iron-sulphur cluster biosynthesis	Pfam	PF01521,24	Iron-sulphur cluster biosynthesis	1.1e-08		Belongs to the HesB IscA family		No																	MIRUS_G_0094	DNA replication	0
	MIRUS_G_0001_c0001_238160_238451_f_t0	Prodigal	MIRUS_G_0001	288	Class04	Demuto	Demuto05	OG0001420	25	0	0	Unknown									No																	MIRUS_G_0095	DNA replication	0
	MIRUS_G_0001_c0001_238435_238734_r_t1	braker2	MIRUS_G_0001	300	Class04	Demuto	Demuto05	OG0000468	83	0	0	Unknown									No																	MIRUS_G_0101	DNA replication	0
	MIRUS_G_0001_c0001_239235_240203_r_t1	braker2	MIRUS_G_0001	969	Class04	Demuto	Demuto05	OG0000890	41	0	0	Unknown									No																	MIRUS_G_0104	DNA replication	0
	MIRUS_G_0001_c0001_240623_241534_r_t1	braker2	MIRUS_G_0001	912	Class04	Demuto	Demuto05	OG0005215	6	0	0	Unknown									No																	MIRUS_G_0123	DNA replication	0
	MIRUS_G_0001_c0001_241557_242345_r_t1	braker2	MIRUS_G_0001	789	Class04	Demuto	Demuto05	OG0002650	13	0	0	Unknown									No																	MIRUS_G_0124	DNA replication	0
	MIRUS_G_0001_c0001_242484_242891_r_t1	braker2	MIRUS_G_0001	408	Class04	Demuto	Demuto05	OG0005214	6	0	0	Unknown									No																	MIRUS_G_0129	DNA replication	0
	MIRUS_G_0001_c0001_242940_243390_f_t0	Prodigal	MIRUS_G_0001	447	Class04	Demuto	Demuto05	OG0001274	28	0	0	Unknown									No																	MIRUS_G_0131	DNA replication	0
	MIRUS_G_0001_c0001_243248_243703_r_t1	braker2	MIRUS_G_0001	456	Class04	Demuto	Demuto05	OG0001198	30	0	0	Unknown									No																	MIRUS_G_0140	DNA replication	0
	MIRUS_G_0001_c0001_243736_244173_r_t1	braker2	MIRUS_G_0001	438	Class04	Demuto	Demuto05	OG0000002	674	0	0	Unknown							finger protein		No																	MIRUS_G_0147	DNA replication	0
	MIRUS_G_0001_c0001_244307_244648_r_t1	braker2	MIRUS_G_0001	342	Class04	Demuto	Demuto05	OG0002651	13	0	0	Unknown									No																	MIRUS_G_0150	DNA replication	0
	MIRUS_G_0001_c0001_244736_245731_f_t1	braker2	MIRUS_G_0001	996	Class04	Demuto	Demuto05	OG0000849	42	0	0	Unknown									No																	MIRUS_G_0177	DNA replication	0
	MIRUS_G_0001_c0001_245727_246045_r_t0	Prodigal	MIRUS_G_0001	315	Class04	Demuto	Demuto05	OG0001608	22	0	0	Unknown									No																	MIRUS_G_0192	DNA replication	0
	MIRUS_G_0001_c0001_246074_246313_r_t1	braker2	MIRUS_G_0001	240	Class04	Demuto	Demuto05	OG0009267	3	0	0	Unknown									No																	MIRUS_G_0196	DNA replication	0
	MIRUS_G_0001_c0001_246381_246983_f_t1	braker2	MIRUS_G_0001	603	Class04	Demuto	Demuto05	OG0000033	398	0	0	DNA replication	Poxvirus A22 protein	Pfam	PF04848,17	Poxvirus A22 protein	3.1e-11				No																	MIRUS_G_0197	DNA replication	0
	MIRUS_G_0001_c0001_247010_247232_f_t0	Prodigal	MIRUS_G_0001	219	Class04	Demuto	Demuto05	OG0003730	9	0	0	Unknown									No																	MIRUS_G_0199	DNA replication	0
	MIRUS_G_0001_c0001_247207_247833_r_t1	braker2	MIRUS_G_0001	627	Class04	Demuto	Demuto05	OG0005216	6	0	0	Unknown									No																	MIRUS_G_0207	DNA replication	0
	MIRUS_G_0001_c0001_24726_26273_r_t1	braker2	MIRUS_G_0001	1548	Class04	Demuto	Demuto05	OG0002309	14	0	0	Unknown									No																	MIRUS_G_0219	DNA replication	0
	MIRUS_G_0001_c0001_247869_249530_r_t1	braker2	MIRUS_G_0001	1662	Class04	Demuto	Demuto05	OG0000908	38	0	0	Unknown									No																	MIRUS_G_0231	DNA replication	0
	MIRUS_G_0001_c0001_249901_250362_r_t1	braker2	MIRUS_G_0001	462	Class04	Demuto	Demuto05	OG0001096	33	0	0	Unknown									No																	MIRUS_G_0232	DNA replication	0
	MIRUS_G_0001_c0001_250493_251102_f_t0	Prodigal	MIRUS_G_0001	606	Class04	Demuto	Demuto05	OG0004106	8	0	0	Unknown									No																	MIRUS_G_0236	DNA replication	0
	MIRUS_G_0001_c0001_251099_251764_r_t1	braker2	MIRUS_G_0001	666	Class04	Demuto	Demuto05	OG0001049	35	0	0	Unknown									No																	MIRUS_G_0246	DNA replication	0
	MIRUS_G_0001_c0001_251848_252684_f_t1	braker2	MIRUS_G_0001	837	Class04	Demuto	Demuto05	OG0000781	48	0	0	Unknown									No																	MIRUS_G_0251	DNA replication	0
	MIRUS_G_0001_c0001_252803_254663_f_t0	Prodigal	MIRUS_G_0001	1857	Class04	Demuto	Demuto05	OG0000717	51	0	0	Unknown							Galactose oxidase, central domain		No																	MIRUS_G_0253	DNA replication	0
	MIRUS_G_0001_c0001_254625_255201_f_t0	Prodigal	MIRUS_G_0001	573	Class04	Demuto	Demuto05	OG0001421	25	0	0	Unknown									No																	MIRUS_G_0264	DNA replication	0
	MIRUS_G_0001_c0001_255225_255911_f_t1	braker2	MIRUS_G_0001	687	Class04	Demuto	Demuto05	OG0000193	187	0	0	Other functions	Josephin	Pfam	PF02099,21	Josephin	2.8e-09		thiol-dependent ubiquitin-specific protease activity		No																	MIRUS_G_0265	DNA replication	0
	MIRUS_G_0001_c0001_256028_258337_f_t1	braker2	MIRUS_G_0001	2310	Class04	Demuto	Demuto05	OG0000013	397	0	0	DNA synthesis	Ribonucleotide reductase, barrel domain	Pfam	PF02867,19	Ribonucleotide reductase, barrel domain	1.1e-204	ribonucleoside-diphosphate reductase alpha chain [EC:1.17.4.1]	Provides the precursors necessary for DNA synthesis. Catalyzes the biosynthesis of deoxyribonucleotides from the corresponding ribonucleotides		No																	MIRUS_G_0266	DNA replication	0
	MIRUS_G_0001_c0001_258371_259543_f_t1	braker2	MIRUS_G_0001	432	Class04	Demuto	Demuto05	OG0006090	5	1	2.31481	Unknown									Yes	258783	259522	MIRUS_G_0001_c0001_259447_259711_r_t0	102													MIRUS_G_0269	DNA replication	0
	MIRUS_G_0001_c0001_259123_259429_r_t0	Prodigal	MIRUS_G_0001	303	Class04	Demuto	Demuto05	OG0002652	13	0	0	Unknown									No																	MIRUS_G_0275	DNA replication	0
	MIRUS_G_0001_c0001_259447_259711_r_t0	Prodigal	MIRUS_G_0001	261	Class04	Demuto	Demuto05	OG0001609	22	0	0	Unknown									No																	MIRUS_G_0290	DNA replication	0
	MIRUS_G_0001_c0001_259773_260055_f_t0	Prodigal	MIRUS_G_0001	279	Class04	Demuto	Demuto05	OG0003122	11	0	0	Unknown									No																	MIRUS_G_0291	DNA replication	0
	MIRUS_G_0001_c0001_260021_260443_r_t1	braker2	MIRUS_G_0001	423	Class04	Demuto	Demuto05	OG0000225	168	0	0	Other functions	GATA zinc finger	Pfam	PF00320,31	GATA zinc finger	2.2e-07		GATA zinc finger		No																	MIRUS_G_0294	DNA replication	0
	MIRUS_G_0001_c0001_260534_261095_f_t0	Prodigal	MIRUS_G_0001	558	Class04	Demuto	Demuto05	OG0000054	203	0	0	Unknown									No																	MIRUS_G_0296	DNA replication	0
	MIRUS_G_0001_c0001_261091_261802_f_t0	Prodigal	MIRUS_G_0001	708	Class04	Demuto	Demuto05	OG0000278	130	0	0	Unknown									No																	MIRUS_G_0308	DNA replication	0
	MIRUS_G_0001_c0001_262059_262313_f_t1	braker2	MIRUS_G_0001	255	Class04	Demuto	Demuto05	OG0002649	13	0	0	Unknown									No																	MIRUS_G_0310	DNA replication	0
	MIRUS_G_0001_c0001_262331_262664_f_t0	Prodigal	MIRUS_G_0001	330	Class04	Demuto	Demuto05	OG0000718	49	0	0	Other functions	Ring finger domain	Pfam	PF13639,10	Ring finger domain	4.7e-08		Zinc-ribbon		No																	MIRUS_G_0338	DNA replication	0
	MIRUS_G_0001_c0001_262660_262873_r_t0	Prodigal	MIRUS_G_0001	210	Class04	Demuto	Demuto05	OG0004608	7	0	0	Unknown									No																	MIRUS_G_0341	DNA replication	0
	MIRUS_G_0001_c0001_263762_264304_r_t1	braker2	MIRUS_G_0001	543	Class04	Demuto	Demuto05	OG0001604	21	0	0	Unknown									No																	MIRUS_G_0343	DNA replication	0
	MIRUS_G_0001_c0001_2642_2935_r_t1	braker2	MIRUS_G_0001	294	Class04	Demuto	Demuto05	OG0002648	13	0	0	Unknown									No																	MIRUS_G_0352	DNA replication	0
	MIRUS_G_0001_c0001_264326_264871_r_t1	braker2	MIRUS_G_0001	546	Class04	Demuto	Demuto05	OG0001545	22	0	0	Unknown									No																	MIRUS_G_0355	DNA replication	0
	MIRUS_G_0001_c0001_264892_265573_r_t0	Prodigal	MIRUS_G_0001	678	Class04	Demuto	Demuto05	OG0001422	24	0	0	Unknown									No																	MIRUS_G_0361	DNA replication	0
	MIRUS_G_0001_c0001_265572_266097_r_t0	Prodigal	MIRUS_G_0001	522	Class04	Demuto	Demuto05	OG0001477	23	0	0	Unknown									No																	MIRUS_G_0370	DNA replication	0
	MIRUS_G_0001_c0001_266126_266672_r_t0	Prodigal	MIRUS_G_0001	543	Class04	Demuto	Demuto05	OG0002454	14	0	0	Unknown									No																	MIRUS_G_0374	DNA replication	0
	MIRUS_G_0001_c0001_266710_268482_r_t1	braker2	MIRUS_G_0001	1773	Class04	Demuto	Demuto05	OG0000563	65	0	0	Other functions	Poly(ADP-ribose) polymerase catalytic domain	Pfam	PF00644,24	Poly(ADP-ribose) polymerase catalytic domain	4.6e-10				No																	MIRUS_G_0385	DNA replication	0
	MIRUS_G_0001_c0001_268622_269236_f_t1	braker2	MIRUS_G_0001	615	Class04	Demuto	Demuto05	OG0001546	23	0	0	Unknown									No																	MIRUS_G_0391	DNA replication	0
	MIRUS_G_0001_c0001_269233_270237_r_t1	braker2	MIRUS_G_0001	1005	Class04	Demuto	Demuto05	OG0004100	8	0	0	Unknown									No																	MIRUS_G_0395	DNA replication	0
	MIRUS_G_0001_c0001_270347_271018_f_t1	braker2	MIRUS_G_0001	672	Class04	Demuto	Demuto05	OG0000734	50	0	0	Other functions	Deltex C-terminal domain	Pfam	PF18102,5	Deltex C-terminal domain	2.7e-36	deltex [EC:2.3.2.27]	regulation of NAD+ ADP-ribosyltransferase activity		No																	MIRUS_G_0406	DNA replication	0
	MIRUS_G_0001_c0001_27040_27489_r_t1	braker2	MIRUS_G_0001	450	Class04	Demuto	Demuto05	OG0001360	26	0	0	Unknown									No																	MIRUS_G_0425	DNA replication	0
	MIRUS_G_0001_c0001_271172_271490_f_t0	Prodigal	MIRUS_G_0001	315	Class04	Demuto	Demuto05	OG0006095	5	0	0	Unknown									No																	MIRUS_G_0450	DNA replication	0
	MIRUS_G_0001_c0001_271529_271805_f_t0	Prodigal	MIRUS_G_0001	273	Class04	Demuto	Demuto05	OG0004609	7	0	0	Unknown									No																	MIRUS_G_0457	DNA replication	0
	MIRUS_G_0001_c0001_271836_272291_f_t1	braker2	MIRUS_G_0001	456	Class04	Demuto	Demuto05	OG0003728	9	0	0	Unknown									No																	MIRUS_G_0471	DNA replication	0
	MIRUS_G_0001_c0001_272656_277932_f_t1	braker2	MIRUS_G_0001	5277	Class04	Demuto	Demuto05	OG0000009	386	0	0	Other functions	Copper binding proteins, plastocyanin/azurin family	Pfam	PF00127,24	Copper binding proteins, plastocyanin/azurin family	0.00011		Subtilase family		No																	MIRUS_G_0472	DNA replication	0
	MIRUS_G_0001_c0001_27614_28576_f_t1	braker2	MIRUS_G_0001	963	Class04	Demuto	Demuto05	OG0000490	75	0	0	Other functions	UAA transporter family	Pfam	PF08449,15	UAA transporter family	8.8e-09		UDP-galactose transmembrane transporter activity		No																	MIRUS_G_0483	DNA replication	0
	MIRUS_G_0001_c0001_277933_278431_r_t0	Prodigal	MIRUS_G_0001	495	Class04	Demuto	Demuto05	OG0002455	14	0	0	Unknown									No																	MIRUS_G_0485	DNA replication	0
	MIRUS_G_0001_c0001_278461_278850_r_t1	braker2	MIRUS_G_0001	390	Class04	Demuto	Demuto05	OG0003724	9	0	0	Unknown									No																	MIRUS_G_0490	DNA replication	0
	MIRUS_G_0001_c0001_278878_280113_r_t1	braker2	MIRUS_G_0001	1236	Class04	Demuto	Demuto05	OG0004102	8	0	0	Unknown									No																	MIRUS_G_0497	DNA replication	0
	MIRUS_G_0001_c0001_280174_280518_f_t1	braker2	MIRUS_G_0001	345	Class04	Demuto	Demuto05	OG0001269	28	0	0	Other functions	Ring finger domain	Pfam	PF13639,10	Ring finger domain	3.8e-06				No																	MIRUS_G_0503	DNA replication	0
	MIRUS_G_0001_c0001_281131_282459_f_t1	braker2	MIRUS_G_0001	1329	Class04	Demuto	Demuto05	OG0001048	35	0	0	Unknown									No																	MIRUS_G_0507	DNA replication	0
	MIRUS_G_0001_c0001_282448_283903_r_t0	Prodigal	MIRUS_G_0001	1452	Class04	Demuto	Demuto05	OG0000155	171	0	0	Unknown									No																	MIRUS_G_0511	DNA replication	0
	MIRUS_G_0001_c0001_283944_285290_r_t1	braker2	MIRUS_G_0001	1347	Class04	Demuto	Demuto05	OG0000019	421	0	0	Other functions	Heliorhodopsin	Pfam	PF18761,5	Heliorhodopsin	4.7e-10		-		No																	MIRUS_G_0528	DNA replication	0
	MIRUS_G_0001_c0001_285406_285684_r_t1	braker2	MIRUS_G_0001	279	Class04	Demuto	Demuto05	OG0001322	27	0	0	Unknown									No																	MIRUS_G_0532	DNA replication	0
	MIRUS_G_0001_c0001_286129_286707_f_t1	braker2	MIRUS_G_0001	579	Class04	Demuto	Demuto05	OG0001550	23	0	0	Unknown									No																	MIRUS_G_0535	DNA replication	0
	MIRUS_G_0001_c0001_28625_29142_r_t1	braker2	MIRUS_G_0001	450	Class04	Demuto	Demuto05	OG0000031	442	1	2.22222	DNA synthesis	dUTPase	Pfam	PF00692,23	dUTPase	6.4e-29	dUTP diphosphatase [EC:3.6.1.23]	dUTP pyrophosphatase		No																	MIRUS_G_0539	DNA replication	0
	MIRUS_G_0001_c0001_287022_288055_f_t1	braker2	MIRUS_G_0001	957	Class04	Demuto	Demuto05	OG0003727	9	1	1.04493	Unknown									No																	MIRUS_G_0545	DNA replication	0
	MIRUS_G_0001_c0001_288602_289207_f_t1	braker2	MIRUS_G_0001	606	Class04	Demuto	Demuto05	OG0001166	30	0	0	Unknown									No																	MIRUS_G_0550	DNA replication	0
	MIRUS_G_0001_c0001_289273_289836_f_t1	braker2	MIRUS_G_0001	564	Class04	Demuto	Demuto05	OG0005213	6	0	0	Unknown									No																	MIRUS_G_0560	DNA replication	0
	MIRUS_G_0001_c0001_289832_290444_r_t0	Prodigal	MIRUS_G_0001	609	Class04	Demuto	Demuto05	OG0002653	13	0	0	Other functions	Cupin domain	Pfam	PF07883,15	Cupin domain	1.7e-06				No																	MIRUS_G_0561	DNA replication	0
	MIRUS_G_0001_c0001_290550_290936_f_t1	braker2	MIRUS_G_0001	387	Class04	Demuto	Demuto05	OG0001416	25	0	0	Unknown									No																	MIRUS_G_0580	DNA replication	0
	MIRUS_G_0001_c0001_291110_292327_f_t1	braker2	MIRUS_G_0001	1218	Class04	Demuto	Demuto05	OG0001853	19	0	0	Unknown									No																	MIRUS_G_0582	DNA replication	0
	MIRUS_G_0001_c0001_29188_29413_r_t0	Prodigal	MIRUS_G_0001	222	Class04	Demuto	Demuto05	OG0000961	37	0	0	Unknown									No																	MIRUS_G_0584	DNA replication	0
	MIRUS_G_0001_c0001_292358_293710_f_t1	braker2	MIRUS_G_0001	1353	Class04	Demuto	Demuto05	OG0000057	317	0	0	Other functions	Thioredoxin	Pfam	PF00085,24	Thioredoxin	2e-54	protein disulfide-isomerase A6 [EC:5.3.4.1]	protein deglutathionylation		No																	MIRUS_G_0588	DNA replication	0
	MIRUS_G_0001_c0001_293678_294122_r_t0	Prodigal	MIRUS_G_0001	441	Class04	Demuto	Demuto05	OG0000235	160	0	0	Unknown									No																	MIRUS_G_0594	DNA replication	0
	MIRUS_G_0001_c0001_294166_295911_r_t1	braker2	MIRUS_G_0001	1746	Class04	Demuto	Demuto05	OG0000182	191	0	0	Unknown									No																	MIRUS_G_0599	DNA replication	0
	MIRUS_G_0001_c0001_29417_30283_r_t1	braker2	MIRUS_G_0001	867	Class04	Demuto	Demuto05	OG0001164	31	0	0	Unknown									No																	MIRUS_G_0601	DNA replication	0
	MIRUS_G_0001_c0001_295929_296384_r_t1	braker2	MIRUS_G_0001	456	Class04	Demuto	Demuto05	OG0001358	26	0	0	Unknown									No																	MIRUS_G_0619	DNA replication	0
	MIRUS_G_0001_c0001_296462_297682_f_t1	braker2	MIRUS_G_0001	1221	Class04	Demuto	Demuto05	OG0001131	30	0	0	Unknown									No																	MIRUS_G_0627	DNA replication	0
	MIRUS_G_0001_c0001_297678_298131_r_t0	Prodigal	MIRUS_G_0001	450	Class04	Demuto	Demuto05	OG0004107	8	0	0	Unknown									No																	MIRUS_G_0646	DNA replication	0
	MIRUS_G_0001_c0001_298191_332751_r_t0	Prodigal	MIRUS_G_0001	34557	Class04	Demuto	Demuto05	OG0001610	15	0	0	Other functions	Collagen triple helix repeat (20 copies)	Pfam	PF01391,22	Collagen triple helix repeat (20 copies)	3.6e-12	trimeric autotransporter adhesin			No																	MIRUS_G_0666	DNA replication	0
	MIRUS_G_0001_c0001_3_177_r_t0	Prodigal	MIRUS_G_0001	171	Class04	Demuto	Demuto05	OG0004606	7	0	0	Unknown									No																	MIRUS_G_0672	DNA replication	0
	MIRUS_G_0001_c0001_3006_3264_f_t0	Prodigal	MIRUS_G_0001	255	Class04	Demuto	Demuto05	OG0000303	127	0	0	Other functions	Thyroglobulin type-1 repeat	Pfam	PF00086,22	Thyroglobulin type-1 repeat	2.5e-12		Nidogen 2a (osteonidogen)		No																	MIRUS_G_0674	DNA replication	0
	MIRUS_G_0001_c0001_30310_30672_r_t1	braker2	MIRUS_G_0001	363	Class04	Demuto	Demuto05	OG0001547	23	0	0	Unknown									No																	MIRUS_G_0682	DNA replication	0
	MIRUS_G_0001_c0001_30729_31709_f_t1	braker2	MIRUS_G_0001	981	Class04	Demuto	Demuto05	OG0000175	201	0	0	Unknown									No																	MIRUS_G_0690	DNA replication	0
	MIRUS_G_0001_c0001_31746_32339_f_t1	braker2	MIRUS_G_0001	594	Class04	Demuto	Demuto05	OG0000060	355	0	0	Unknown									No																	MIRUS_G_0698	DNA replication	0
	MIRUS_G_0001_c0001_32360_34429_r_t1	braker2	MIRUS_G_0001	2070	Class04	Demuto	Demuto05	OG0000000	1238	0	0	Virion module	Mirus_Portal							Mirus_Portal	No																	MIRUS_G_0705	DNA replication	0
	MIRUS_G_0001_c0001_3292_3577_f_t0	Prodigal	MIRUS_G_0001	282	Class04	Demuto	Demuto05	OG0005218	6	0	0	Unknown									No																	MIRUS_G_0710	DNA replication	0
	MIRUS_G_0001_c0001_332863_334152_f_t1	braker2	MIRUS_G_0001	1290	Class04	Demuto	Demuto05	OG0000036	414	0	0	Other functions	BT1 family	Pfam	PF03092,20	BT1 family	4e-89		BT1 family		No																	MIRUS_G_0713	DNA replication	0
	MIRUS_G_0001_c0001_335047_335700_r_t1	braker2	MIRUS_G_0001	654	Class04	Demuto	Demuto05	OG0000002	674	0	0	Other functions	Ring finger domain	Pfam	PF13639,10	Ring finger domain	2.5e-10		RING-H2 zinc finger domain		No																	MIRUS_G_0717	DNA replication	0
	MIRUS_G_0001_c0001_335731_335920_r_t0	Prodigal	MIRUS_G_0001	186	Class04	Demuto	Demuto05	OG0000376	107	0	0	Unknown									No																	MIRUS_G_0721	DNA replication	0
	MIRUS_G_0001_c0001_335997_337046_f_t1	braker2	MIRUS_G_0001	1050	Class04	Demuto	Demuto05	OG0000608	61	0	0	Unknown									No																	MIRUS_G_0728	DNA replication	0
	MIRUS_G_0001_c0001_337032_337221_r_t0	Prodigal	MIRUS_G_0001	186	Class04	Demuto	Demuto05	OG0005222	6	0	0	Unknown									No																	MIRUS_G_0747	DNA replication	0
	MIRUS_G_0001_c0001_337234_338757_r_t1	braker2	MIRUS_G_0001	1524	Class04	Demuto	Demuto05	OG0001069	33	0	0	Unknown									No																	MIRUS_G_0753	DNA replication	0
	MIRUS_G_0001_c0001_338812_339762_r_t1	braker2	MIRUS_G_0001	951	Class04	Demuto	Demuto05	OG0000203	179	0	0	Unknown									No																	MIRUS_G_0764	DNA replication	0
	MIRUS_G_0001_c0001_339860_364991_f_t0	Prodigal	MIRUS_G_0001	25128	Class04	Demuto	Demuto05	OG0000009	386	0	0	Other functions	Tyrosine-protein kinase ephrin type A/B receptor-like	Pfam	PF07699,17	Tyrosine-protein kinase ephrin type A/B receptor-like	2.6e-28		calcium ion binding		No																	MIRUS_G_0767	DNA replication	0
	MIRUS_G_0001_c0001_34449_35036_r_t1	braker2	MIRUS_G_0001	588	Class04	Demuto	Demuto05	OG0000055	363	0	0	Unknown									No																	MIRUS_G_0771	DNA replication	0
	MIRUS_G_0001_c0001_35125_41044_f_t0	Prodigal	MIRUS_G_0001	5916	Class04	Demuto	Demuto05	OG0000870	30	0	0	Unknown									No																	MIRUS_G_0776	DNA replication	0
	MIRUS_G_0001_c0001_3597_3831_f_t0	Prodigal	MIRUS_G_0001	231	Class04	Demuto	Demuto05	OG0004607	7	0	0	Unknown									No																	MIRUS_G_0802	DNA replication	0
	MIRUS_G_0001_c0001_365108_365788_f_t1	braker2	MIRUS_G_0001	681	Class04	Demuto	Demuto05	OG0002310	15	0	0	Unknown									No																	MIRUS_G_0806	DNA replication	0
	MIRUS_G_0001_c0001_365819_367540_f_t1	braker2	MIRUS_G_0001	1722	Class04	Demuto	Demuto05	OG0000019	421	0	0	Other functions	Heliorhodopsin	Pfam	PF18761,5	Heliorhodopsin	5.7e-10		-		No																	MIRUS_G_0807	DNA replication	0
	MIRUS_G_0001_c0001_367578_368756_f_t1	braker2	MIRUS_G_0001	1179	Class04	Demuto	Demuto05	OG0000081	317	0	0	Unknown									No																	MIRUS_G_0815	DNA replication	0
	MIRUS_G_0001_c0001_368786_369091_f_t1	braker2	MIRUS_G_0001	306	Class04	Demuto	Demuto05	OG0000095	294	0	0	Unknown									No																	MIRUS_G_0816	DNA replication	0
	MIRUS_G_0001_c0001_369141_369875_f_t1	braker2	MIRUS_G_0001	735	Class04	Demuto	Demuto05	OG0000161	199	0	0	Unknown									No																	MIRUS_G_0817	DNA replication	0
	MIRUS_G_0001_c0001_369893_372418_r_t1	braker2	MIRUS_G_0001	2526	Class04	Demuto	Demuto05	OG0005217	6	0	0	Unknown									No																	MIRUS_G_0823	DNA replication	0
	MIRUS_G_0001_c0001_372502_372907_f_t0	Prodigal	MIRUS_G_0001	402	Class04	Demuto	Demuto05	OG0000042	399	0	0	Unknown									No																	MIRUS_G_0827	DNA replication	0
	MIRUS_G_0001_c0001_372854_373726_r_t1	braker2	MIRUS_G_0001	873	Class04	Demuto	Demuto05	OG0000027	450	0	0	Unknown							exonuclease		No																	MIRUS_G_0832	DNA replication	0
	MIRUS_G_0001_c0001_373767_373944_r_t0	Prodigal	MIRUS_G_0001	174	Class04	Demuto	Demuto05	OG0001478	24	0	0	Unknown									No																	MIRUS_G_0851	DNA replication	0
	MIRUS_G_0001_c0001_374013_375773_f_t1	braker2	MIRUS_G_0001	1761	Class04	Demuto	Demuto05	OG0000000	1238	0	0	Virion module	Mirus_Terminase	Pfam	PF03237,19	Terminase large subunit, T4likevirus-type, N-terminal	2.8e-06		Terminase-like family	Mirus_Terminase	No																	MIRUS_G_0878	DNA replication	0
	MIRUS_G_0001_c0001_375801_376712_f_t1	braker2	MIRUS_G_0001	912	Class04	Demuto	Demuto05	OG0005212	6	0	0	Unknown									No																	MIRUS_G_0891	DNA replication	0
	MIRUS_G_0001_c0001_376766_378331_f_t1	braker2	MIRUS_G_0001	1566	Class04	Demuto	Demuto05	OG0000833	42	0	0	Other functions	Nicotinate phosphoribosyltransferase (NAPRTase) family	Pfam	PF04095,20	Nicotinate phosphoribosyltransferase (NAPRTase) family	1.7e-37	nicotinamide phosphoribosyltransferase [EC:2.4.2.12]	nicotinamide phosphoribosyltransferase activity		No																	MIRUS_G_0893	DNA replication	0
	MIRUS_G_0001_c0001_378340_378921_f_t1	braker2	MIRUS_G_0001	582	Class04	Demuto	Demuto05	OG0000004	405	0	0	Other functions	Ras family	Pfam	PF00071,26	Ras family	2.4e-13		Ras family		No																	MIRUS_G_0894	DNA replication	0
	MIRUS_G_0001_c0001_379128_379430_f_t1	braker2	MIRUS_G_0001	303	Class04	Demuto	Demuto05	OG0001234	29	0	0	Unknown									No																	MIRUS_G_0900	DNA replication	0
	MIRUS_G_0001_c0001_379465_379672_f_t0	Prodigal	MIRUS_G_0001	204	Class04	Demuto	Demuto05	OG0001479	24	0	0	Unknown									No																	MIRUS_G_0909	DNA replication	0
	MIRUS_G_0001_c0001_379693_380050_f_t0	Prodigal	MIRUS_G_0001	354	Class04	Demuto	Demuto05	OG0001239	29	0	0	Unknown									No																	MIRUS_G_0931	DNA replication	0
	MIRUS_G_0001_c0001_380045_380905_r_t1	braker2	MIRUS_G_0001	861	Class04	Demuto	Demuto05	OG0000211	175	0	0	Unknown									No																	MIRUS_G_0940	DNA replication	0
	MIRUS_G_0001_c0001_381094_383283_r_t1	braker2	MIRUS_G_0001	2190	Class04	Demuto	Demuto05	OG0000051	355	0	0	Unknown							Stabilin-1		No																	MIRUS_G_0943	DNA replication	0
	MIRUS_G_0001_c0001_383372_384172_f_t1	braker2	MIRUS_G_0001	801	Class04	Demuto	Demuto05	OG0001357	20	0	0	Unknown									No																	MIRUS_G_0952	DNA replication	0
	MIRUS_G_0001_c0001_384275_384640_f_t1	braker2	MIRUS_G_0001	366	Class04	Demuto	Demuto05	OG0001357	20	0	0	Unknown									No																	MIRUS_G_0963	DNA replication	0
	MIRUS_G_0001_c0001_384687_386774_r_t1	braker2	MIRUS_G_0001	2088	Class04	Demuto	Demuto05	OG0000018	547	0	0	Virion module	Mirus_MCP							Mirus_MCP	No																	MIRUS_G_0964	DNA replication	0
	MIRUS_G_0001_c0001_3853_4566_f_t1	braker2	MIRUS_G_0001	714	Class04	Demuto	Demuto05	OG0004605	7	0	0	Unknown									No																	MIRUS_G_0972	DNA replication	0
	MIRUS_G_0001_c0001_386892_387437_f_t1	braker2	MIRUS_G_0001	546	Class04	Demuto	Demuto05	OG0000067	342	0	0	Other functions	ADP-ribosylation factor family	Pfam	PF00025,25	ADP-ribosylation factor family	1.3e-60		Belongs to the small GTPase superfamily. Arf family		No																	MIRUS_G_0981	DNA replication	0
	MIRUS_G_0001_c0001_387565_387700_f_t0	Prodigal	MIRUS_G_0001	132	Class04	Demuto	Demuto05	OG0001611	21	0	0	Unknown									No																	MIRUS_G_0989	DNA replication	0
	MIRUS_G_0001_c0001_387697_389595_r_t1	braker2	MIRUS_G_0001	1899	Class04	Demuto	Demuto05	OG0000066	333	0	0	Other functions	Trypsin-like peptidase domain	Pfam	PF13365,10	Trypsin-like peptidase domain	2.1e-13		Trypsin		No																	MIRUS_G_0997	DNA replication	0
	MIRUS_G_0001_c0001_389634_390011_r_t1	braker2	MIRUS_G_0001	378	Class04	Demuto	Demuto05	OG0001321	25	0	0	Unknown									No																	MIRUS_G_1024	DNA replication	0
	MIRUS_G_0001_c0001_390059_390655_r_t1	braker2	MIRUS_G_0001	597	Class04	Demuto	Demuto05	OG0000004	405	0	0	Other functions	Ras family	Pfam	PF00071,26	Ras family	1.7e-27		GTPase activity		No																	MIRUS_G_1034	DNA replication	0
	MIRUS_G_0001_c0001_390682_392619_f_t1	braker2	MIRUS_G_0001	1938	Class04	Demuto	Demuto05	OG0000074	329	0	0	Other functions	Phosphatidylinositol 3- and 4-kinase	Pfam	PF00454,31	Phosphatidylinositol 3- and 4-kinase	1e-28	rabenosyn-5	lipid binding		No																	MIRUS_G_1036	DNA replication	0
	MIRUS_G_0001_c0001_392607_396525_r_t0	Prodigal	MIRUS_G_0001	3915	Class04	Demuto	Demuto05	OG0002456	14	0	0	Unknown									No																	MIRUS_G_1038	DNA replication	0
	MIRUS_G_0001_c0001_396581_398680_f_t1	braker2	MIRUS_G_0001	2100	Class04	Demuto	Demuto05	OG0004101	7	0	0	Unknown									No																	MIRUS_G_1048	DNA replication	0
	MIRUS_G_0001_c0001_398680_399286_r_t0	Prodigal	MIRUS_G_0001	603	Class04	Demuto	Demuto05	OG0000750	49	0	0	Unknown									No																	MIRUS_G_1050	DNA replication	0
	MIRUS_G_0001_c0001_399334_399642_f_t1	braker2	MIRUS_G_0001	309	Class04	Demuto	Demuto05	OG0000656	59	0	0	Unknown									No																	MIRUS_G_1097	DNA replication	0
	MIRUS_G_0001_c0001_399932_400807_r_t1	braker2	MIRUS_G_0001	876	Class04	Demuto	Demuto05	OG0000410	88	0	0	Other functions	Nucleotide-sugar transporter	Pfam	PF04142,19	Nucleotide-sugar transporter	9.7e-26		Solute carrier family 35 (UDP-N-acetylglucosamine (UDP-GlcNAc) transporter), member A3		No																	MIRUS_G_1105	DNA replication	0
	MIRUS_G_0001_c0001_400834_401109_r_t1	braker2	MIRUS_G_0001	276	Class04	Demuto	Demuto05	OG0000232	163	0	0	Unknown									No																	MIRUS_G_1106	DNA replication	0
	MIRUS_G_0001_c0001_401129_401665_r_t1	braker2	MIRUS_G_0001	537	Class04	Demuto	Demuto05	OG0000068	279	0	0	Unknown							E3 ubiquitin-protein ligase		No																	MIRUS_G_1138	DNA replication	0
	MIRUS_G_0001_c0001_401676_405458_r_t1	braker2	MIRUS_G_0001	3783	Class04	Demuto	Demuto05	OG0000186	175	0	0	Unknown									No																	MIRUS_G_1155	DNA replication	0
	MIRUS_G_0001_c0001_405512_406405_f_t1	braker2	MIRUS_G_0001	894	Class04	Demuto	Demuto05	OG0000038	405	0	0	Unknown									No																	MIRUS_G_1169	DNA replication	0
	MIRUS_G_0001_c0001_406391_406709_r_t0	Prodigal	MIRUS_G_0001	315	Class04	Demuto	Demuto05	OG0001324	27	0	0	Unknown									No																	MIRUS_G_1177	DNA replication	0
	MIRUS_G_0001_c0001_406752_407117_r_t1	braker2	MIRUS_G_0001	366	Class04	Demuto	Demuto05	OG0001237	29	0	0	Unknown									No																	MIRUS_G_1177	DNA replication	0
	MIRUS_G_0001_c0001_407162_407713_r_t1	braker2	MIRUS_G_0001	552	Class04	Demuto	Demuto05	OG0001271	27	0	0	Unknown									No																	MIRUS_G_1181	DNA replication	0
	MIRUS_G_0001_c0001_407760_408005_r_t1	braker2	MIRUS_G_0001	246	Class04	Demuto	Demuto05	OG0001854	17	0	0	Unknown									No																	MIRUS_G_1185	DNA replication	0
	MIRUS_G_0001_c0001_408035_408457_r_t1	braker2	MIRUS_G_0001	423	Class04	Demuto	Demuto05	OG0001197	30	0	0	Transcription	Transcription factor S-II (TFIIS)	Pfam	PF01096,22	Transcription factor S-II (TFIIS)	4.2e-05				No																	MIRUS_G_1196	DNA replication	0
	MIRUS_G_0001_c0001_408816_409253_r_t1	braker2	MIRUS_G_0001	438	Class04	Demuto	Demuto05	OG0004103	8	0	0	Unknown									No																	MIRUS_G_1209	DNA replication	0
	MIRUS_G_0001_c0001_409324_410154_r_t1	braker2	MIRUS_G_0001	831	Class04	Demuto	Demuto05	OG0000187	195	0	0	Unknown									No																	MIRUS_G_1218	DNA replication	0
	MIRUS_G_0001_c0001_410233_410847_f_t1	braker2	MIRUS_G_0001	615	Class04	Demuto	Demuto05	OG0000004	405	0	0	Other functions	Ras family	Pfam	PF00071,26	Ras family	6.5e-16		GTP-binding protein		No																	MIRUS_G_1221	DNA replication	0
	MIRUS_G_0001_c0001_410919_411242_f_t1	braker2	MIRUS_G_0001	324	Class04	Demuto	Demuto05	OG0000007	608	0	0	Other functions	Core histone H2A/H2B/H3/H4	Pfam	PF00125,28	Core histone H2A/H2B/H3/H4	6.4e-14		protein heterodimerization activity		No																	MIRUS_G_1229	DNA replication	0
	MIRUS_G_0001_c0001_41107_41676_f_t1	braker2	MIRUS_G_0001	570	Class04	Demuto	Demuto05	OG0000040	399	0	0	Unknown									No																	MIRUS_G_1229	DNA replication	0
	MIRUS_G_0001_c0001_411286_411802_f_t0	Prodigal	MIRUS_G_0001	513	Class04	Demuto	Demuto05	OG0001942	18	0	0	Unknown									No																	MIRUS_G_1238	DNA replication	0
	MIRUS_G_0001_c0001_411773_412295_f_t0	Prodigal	MIRUS_G_0001	519	Class04	Demuto	Demuto05	OG0000156	187	0	0	Unknown									No																	MIRUS_G_1252	DNA replication	0
	MIRUS_G_0001_c0001_412322_416053_f_t1	braker2	MIRUS_G_0001	3732	Class04	Demuto	Demuto05	OG0001759	18	0	0	Other functions	Glycosyl hydrolase family 10	Pfam	PF00331,24	Glycosyl hydrolase family 10	9.5e-25	endo-1,4-beta-xylanase [EC:3.2.1.8]	Glycosyl hydrolase family 10		No																	MIRUS_G_1274	DNA replication	0
	MIRUS_G_0001_c0001_416083_416344_f_t0	Prodigal	MIRUS_G_0001	258	Class04	Demuto	Demuto05	OG0003123	11	0	0	Unknown									No																	MIRUS_G_1286	DNA replication	0
	MIRUS_G_0001_c0001_416341_423771_r_t1	braker2	MIRUS_G_0001	7431	Class04	Demuto	Demuto05	OG0001472	19	0	0	Unknown									No																	MIRUS_G_1319	DNA replication	0
	MIRUS_G_0001_c0001_423853_424344_f_t1	braker2	MIRUS_G_0001	492	Class04	Demuto	Demuto05	OG0000020	367	0	0	Unknown									No																	MIRUS_G_1324	DNA replication	0
	MIRUS_G_0001_c0001_425109_425720_r_t1	braker2	MIRUS_G_0001	612	Class04	Demuto	Demuto05	OG0000049	368	0	0	Other functions	Snf7	Pfam	PF03357,25	Snf7	4.5e-17		vacuolar transport		No																	MIRUS_G_0559	DNA replication	0
	MIRUS_G_0001_c0001_42550_43773_r_t1	braker2	MIRUS_G_0001	1224	Class04	Demuto	Demuto05	OG0001071	34	0	0	Other functions	Amino acid permease	Pfam	PF13520,10	Amino acid permease	3.2e-08		Amino acid permease		No																	MIRUS_G_0820	DNA replication	0
	MIRUS_G_0001_c0001_425771_426652_f_t1	braker2	MIRUS_G_0001	882	Class04	Demuto	Demuto05	OG0000028	392	0	0	Unknown									No																	MIRUS_G_1323	DNA replication	0
	MIRUS_G_0001_c0001_426713_427168_r_t1	braker2	MIRUS_G_0001	456	Class04	Demuto	Demuto05	OG0000087	300	0	0	Unknown									No																	MIRUS_G_0277	DNA replication	0
	MIRUS_G_0001_c0001_427194_427994_r_t1	braker2	MIRUS_G_0001	801	Class04	Demuto	Demuto05	OG0000076	331	0	0	DNA replication	Proliferating cell nuclear antigen, N-terminal domain	Pfam	PF00705,22	Proliferating cell nuclear antigen, N-terminal domain	2.5e-12	proliferating cell nuclear antigen	DNA polymerase processivity factor activity		No																	MIRUS_G_0322	DNA replication	0
	MIRUS_G_0001_c0001_428027_428944_r_t1	braker2	MIRUS_G_0001	918	Class04	Demuto	Demuto05	OG0000109	253	0	0	Unknown									No																	MIRUS_G_0398	DNA replication	0
	MIRUS_G_0001_c0001_428993_429134_f_t0	Prodigal	MIRUS_G_0001	138	Class04	Demuto	Demuto05	NA	NA	0	0	Unknown									No																	MIRUS_G_0430	DNA replication	0
	MIRUS_G_0001_c0001_429205_429990_f_t1	braker2	MIRUS_G_0001	786	Class04	Demuto	Demuto05	OG0002308	15	0	0	Unknown									No																	MIRUS_G_0796	DNA replication	0
	MIRUS_G_0001_c0001_430008_430416_f_t0	Prodigal	MIRUS_G_0001	405	Class04	Demuto	Demuto05	OG0000184	150	0	0	Other functions	GIY-YIG catalytic domain	Pfam	PF01541,28	GIY-YIG catalytic domain	2e-08	putative endonuclease	Endonuclease containing a URI domain		No																	MIRUS_G_1339	DNA replication	0
	MIRUS_G_0001_c0001_430479_430823_f_t1	braker2	MIRUS_G_0001	345	Class04	Demuto	Demuto05	OG0002859	12	0	0	Unknown									No																	MIRUS_G_1339	DNA replication	0
	MIRUS_G_0001_c0001_430892_432574_f_t1	braker2	MIRUS_G_0001	1683	Class04	Demuto	Demuto05	OG0000000	1238	0	0	Other functions	SNF2-related domain	Pfam	PF00176,27	SNF2-related domain	8e-32	SWI/SNF-related matrix-associated actin-dependent regulator of chromatin subfamily A-like protein 1 [EC:5.6.2.-]	annealing helicase activity		No																	MIRUS_G_0102	DNA replication	0
	MIRUS_G_0001_c0001_43821_44645_f_t1	braker2	MIRUS_G_0001	825	Class04	Demuto	Demuto05	OG0001473	24	0	0	Unknown									No																	MIRUS_G_0102	DNA replication	0
	MIRUS_G_0001_c0001_44667_45572_f_t1	braker2	MIRUS_G_0001	906	Class04	Demuto	Demuto05	OG0001043	35	0	0	Unknown									No																	MIRUS_G_0961	DNA replication	0
	MIRUS_G_0001_c0001_45568_46087_r_t0	Prodigal	MIRUS_G_0001	516	Class04	Demuto	Demuto05	OG0000260	143	0	0	Unknown									No																	MIRUS_G_0076	DNA replication	0
	MIRUS_G_0001_c0001_4592_5186_f_t1	braker2	MIRUS_G_0001	534	Class04	Demuto	Demuto05	OG0000226	166	1	1.87266	Unknown									No																	MIRUS_G_0320	DNA replication	0
	MIRUS_G_0001_c0001_46115_46651_r_t1	braker2	MIRUS_G_0001	537	Class04	Demuto	Demuto05	OG0000084	313	0	0	Unknown									No																	MIRUS_G_0413	DNA replication	0
	MIRUS_G_0001_c0001_46727_47176_f_t1	braker2	MIRUS_G_0001	450	Class04	Demuto	Demuto05	OG0000056	358	0	0	Unknown									No																	MIRUS_G_0415	DNA replication	0
	MIRUS_G_0001_c0001_47198_47791_f_t1	braker2	MIRUS_G_0001	594	Class04	Demuto	Demuto05	OG0000011	641	0	0	Unknown									No																	MIRUS_G_0597	DNA replication	0
	MIRUS_G_0001_c0001_47831_48784_f_t1	braker2	MIRUS_G_0001	954	Class04	Demuto	Demuto05	OG0000043	390	0	0	Virion module	Mirus_Triplex1							Mirus_Triplex1	No																	MIRUS_G_0597	DNA replication	0
	MIRUS_G_0001_c0001_48857_50467_f_t1	braker2	MIRUS_G_0001	1611	Class04	Demuto	Demuto05	OG0000005	830	0	0	Virion module	Mirus_Triplex2							Mirus_Triplex2	No																	MIRUS_G_1101	DNA replication	0
	MIRUS_G_0001_c0001_499_1443_r_t1	braker2	MIRUS_G_0001	945	Class04	Demuto	Demuto05	OG0001236	29	0	0	Unknown									No																	MIRUS_G_1213	DNA replication	0
	MIRUS_G_0001_c0001_50514_51395_f_t1	braker2	MIRUS_G_0001	882	Class04	Demuto	Demuto05	OG0000041	395	0	0	Other functions	Ring finger domain	Pfam	PF13639,10	Ring finger domain	2.7e-06				No																	MIRUS_G_1213	DNA replication	0
	MIRUS_G_0001_c0001_51330_51537_r_t0	Prodigal	MIRUS_G_0001	204	Class04	Demuto	Demuto05	OG0001476	24	0	0	Unknown									No																	MIRUS_G_0218	DNA replication	0
	MIRUS_G_0001_c0001_51559_53628_r_t1	braker2	MIRUS_G_0001	2070	Class04	Demuto	Demuto05	OG0000025	464	0	0	Unknown									No																	MIRUS_G_0578	DNA replication	0
	MIRUS_G_0001_c0001_5209_5566_f_t0	Prodigal	MIRUS_G_0001	354	Class04	Demuto	Demuto05	OG0009268	3	0	0	Unknown									No																	MIRUS_G_0957	DNA replication	0
	MIRUS_G_0001_c0001_53694_54620_r_t1	braker2	MIRUS_G_0001	927	Class04	Demuto	Demuto05	OG0000000	1238	0	0	Unknown									No																	MIRUS_G_1350	DNA replication	0
	MIRUS_G_0001_c0001_54703_55269_f_t1	braker2	MIRUS_G_0001	567	Class04	Demuto	Demuto05	OG0000834	45	0	0	Unknown									No																	MIRUS_G_0009	DNA replication	0
	MIRUS_G_0001_c0001_55815_56735_f_t1	braker2	MIRUS_G_0001	921	Class04	Demuto	Demuto05	OG0001019	35	0	0	Unknown									No																	MIRUS_G_0009	DNA replication	0
	MIRUS_G_0001_c0001_5624_6007_f_t1	braker2	MIRUS_G_0001	384	Class04	Demuto	Demuto05	OG0001603	22	0	0	Unknown									No																	MIRUS_G_0558	DNA replication	0
	MIRUS_G_0001_c0001_56770_57543_f_t1	braker2	MIRUS_G_0001	774	Class04	Demuto	Demuto05	OG0000724	49	0	0	Unknown							procollagen-lysine 5-dioxygenase activity		No																	MIRUS_G_1122	DNA replication	0
	MIRUS_G_0001_c0001_57573_57926_f_t1	braker2	MIRUS_G_0001	354	Class04	Demuto	Demuto05	OG0000609	61	0	0	Unknown									No																	MIRUS_G_1334	DNA replication	0
	MIRUS_G_0001_c0001_57964_58431_f_t1	braker2	MIRUS_G_0001	468	Class04	Demuto	Demuto05	OG0000128	227	0	0	Other functions	HMG (high mobility group) box	Pfam	PF00505,23	HMG (high mobility group) box	9.1e-37		supercoiled DNA binding		No																	MIRUS_G_0396	DNA replication	0
	MIRUS_G_0001_c0001_58458_58944_f_t0	Prodigal	MIRUS_G_0001	483	Class04	Demuto	Demuto05	OG0001072	34	0	0	Unknown									No																	MIRUS_G_0012	DNA replication	0
	MIRUS_G_0001_c0001_58891_59256_r_t1	braker2	MIRUS_G_0001	366	Class04	Demuto	Demuto05	OG0000802	46	0	0	Unknown									No																	MIRUS_G_0016	DNA replication	0
	MIRUS_G_0001_c0001_59318_59719_f_t1	braker2	MIRUS_G_0001	402	Class04	Demuto	Demuto05	OG0001132	32	0	0	Unknown									No																	MIRUS_G_0186	DNA replication	0
	MIRUS_G_0001_c0001_59752_59962_f_t0	Prodigal	MIRUS_G_0001	207	Class04	Demuto	Demuto05	OG0005219	6	0	0	Unknown									No																	MIRUS_G_0830	DNA replication	0
	MIRUS_G_0001_c0001_59952_60539_r_t1	braker2	MIRUS_G_0001	588	Class04	Demuto	Demuto05	OG0001668	21	0	0	Unknown									No																	MIRUS_G_0839	DNA replication	0
	MIRUS_G_0001_c0001_60568_61194_r_t1	braker2	MIRUS_G_0001	627	Class04	Demuto	Demuto05	OG0001047	35	0	0	Unknown									No																	MIRUS_G_0879	DNA replication	0
	MIRUS_G_0001_c0001_61238_62299_f_t1	braker2	MIRUS_G_0001	1062	Class04	Demuto	Demuto05	OG0000030	388	0	0	Other functions	Papain family cysteine protease	Pfam	PF00112,27	Papain family cysteine protease	5e-43		Belongs to the peptidase C1 family		No																	MIRUS_G_0895	DNA replication	0
	MIRUS_G_0001_c0001_62295_62625_r_t0	Prodigal	MIRUS_G_0001	327	Class04	Demuto	Demuto05	OG0000192	192	0	0	Unknown									No																	MIRUS_G_1131	DNA replication	0
	MIRUS_G_0001_c0001_62674_63771_f_t1	braker2	MIRUS_G_0001	1098	Class04	Demuto	Demuto05	OG0001099	32	0	0	Unknown									No																	MIRUS_G_0010	DNA replication	0
	MIRUS_G_0001_c0001_6336_6624_f_t0	Prodigal	MIRUS_G_0001	285	Class04	Demuto	Demuto05	OG0001671	21	0	0	Unknown									No																	MIRUS_G_0144	DNA replication	0
	MIRUS_G_0001_c0001_63595_63979_r_t0	Prodigal	MIRUS_G_0001	381	Class04	Demuto	Demuto05	OG0012584	2	0	0	Unknown							Ring finger protein 222		No																	MIRUS_G_1201	DNA replication	11
	MIRUS_G_0001_c0001_64069_64893_f_t1	braker2	MIRUS_G_0001	825	Class04	Demuto	Demuto05	OG0000058	355	0	0	Unknown									No																	MIRUS_G_1350	DNA replication	8
	MIRUS_G_0001_c0001_64903_65119_r_t0	Prodigal	MIRUS_G_0001	213	Class04	Demuto	Demuto05	OG0003407	10	0	0	Unknown									No																	MIRUS_G_1215	DNA replication	7
	MIRUS_G_0001_c0001_65145_65894_r_t1	braker2	MIRUS_G_0001	750	Class04	Demuto	Demuto05	OG0000000	1238	0	0	Transcription	Transcription factor TFIID (or TATA-binding protein, TBP)	Pfam	PF00352,25	Transcription factor TFIID (or TATA-binding protein, TBP)	1.3e-52	transcription initiation factor TFIID TATA-box-binding protein	protein with similarity to the TATA-binding protein of Saccharomyces cerevisiae SPT15, a general transcription factor that interacts with other factors to form the preinitiation complex at promoters. ChromDB ID		No																	MIRUS_G_0930	DNA replication	7
	MIRUS_G_0001_c0001_6572_7081_r_t1	braker2	MIRUS_G_0001	510	Class04	Demuto	Demuto05	OG0000610	61	0	0	Unknown									No																	MIRUS_G_0002	DNA replication	6
	MIRUS_G_0001_c0001_65949_66423_f_t0	Prodigal	MIRUS_G_0001	471	Class04	Demuto	Demuto05	OG0001100	33	0	0	Unknown									No																	MIRUS_G_0413	DNA replication	6
	MIRUS_G_0001_c0001_66420_69731_r_t1	braker2	MIRUS_G_0001	3312	Class04	Demuto	Demuto05	OG0000022	469	0	0	Unknown									No																	MIRUS_G_0578	DNA replication	6
	MIRUS_G_0001_c0001_69838_70620_f_t1	braker2	MIRUS_G_0001	783	Class04	Demuto	Demuto05	OG0000083	316	0	0	Unknown									No																	MIRUS_G_0899	DNA replication	5
	MIRUS_G_0001_c0001_70686_83432_f_t1	braker2	MIRUS_G_0001	12747	Class04	Demuto	Demuto05	OG0002172	13	0	0	Unknown									No																	MIRUS_G_0218	DNA replication	5
	MIRUS_G_0001_c0001_7107_8165_r_t1	braker2	MIRUS_G_0001	1059	Class04	Demuto	Demuto05	OG0000044	387	0	0	Unknown									No																	MIRUS_G_1164	DNA replication	5
	MIRUS_G_0001_c0001_83476_83853_r_t1	braker2	MIRUS_G_0001	378	Class04	Demuto	Demuto05	OG0000791	47	0	0	Unknown									No																	MIRUS_G_0430	DNA replication	4
	MIRUS_G_0001_c0001_83893_84699_f_t1	braker2	MIRUS_G_0001	807	Class04	Demuto	Demuto05	OG0000191	190	0	0	Unknown									No																	MIRUS_G_0152	DNA replication	4
	MIRUS_G_0001_c0001_84720_84999_f_t0	Prodigal	MIRUS_G_0001	276	Class04	Demuto	Demuto05	OG0002173	16	0	0	Unknown									No																	MIRUS_G_0011	DNA replication	4
	MIRUS_G_0001_c0001_84860_85342_r_t1	braker2	MIRUS_G_0001	483	Class04	Demuto	Demuto05	OG0000052	372	0	0	Unknown									No																	MIRUS_G_1026	DNA replication	4
	MIRUS_G_0001_c0001_85371_85721_r_t1	braker2	MIRUS_G_0001	351	Class04	Demuto	Demuto05	OG0000768	50	0	0	Unknown									No																	MIRUS_G_0049	DNA replication	4
	MIRUS_G_0001_c0001_85748_86251_f_t1	braker2	MIRUS_G_0001	504	Class04	Demuto	Demuto05	OG0000093	294	0	0	Unknown									No																	MIRUS_G_0057	DNA replication	4
	MIRUS_G_0001_c0001_8575_9285_f_t1	braker2	MIRUS_G_0001	711	Class04	Demuto	Demuto05	OG0000110	261	0	0	Unknown									No																	MIRUS_G_0350	DNA replication	4
	MIRUS_G_0001_c0001_86283_86945_f_t1	braker2	MIRUS_G_0001	663	Class04	Demuto	Demuto05	OG0000091	297	0	0	Unknown									No																	MIRUS_G_0534	DNA replication	3
	MIRUS_G_0001_c0001_86914_87163_r_t0	Prodigal	MIRUS_G_0001	246	Class04	Demuto	Demuto05	OG0001941	18	0	0	Unknown									No																	MIRUS_G_0597	DNA replication	3
	MIRUS_G_0001_c0001_87176_88060_r_t1	braker2	MIRUS_G_0001	885	Class04	Demuto	Demuto05	OG0001359	25	0	0	Unknown									No																	MIRUS_G_0933	DNA replication	3
	MIRUS_G_0001_c0001_88083_89351_r_t1	braker2	MIRUS_G_0001	1269	Class04	Demuto	Demuto05	OG0000017	471	0	0	Other functions	ATPase family associated with various cellular activities (AAA)	Pfam	PF00004,33	ATPase family associated with various cellular activities (AAA)	2.2e-16	stage V sporulation protein K	stage V sporulation protein K		No																	MIRUS_G_1233	DNA replication	3
	MIRUS_G_0001_c0001_89413_90366_r_t1	braker2	MIRUS_G_0001	954	Class04	Demuto	Demuto05	OG0000171	201	0	0	DNA synthesis	Ribonucleotide reductase, small chain	Pfam	PF00268,25	Ribonucleotide reductase, small chain	3.2e-75	ribonucleoside-diphosphate reductase beta chain [EC:1.17.4.1]	Ribonucleotide reductase, small chain		No																	MIRUS_G_1346	DNA replication	3
	MIRUS_G_0001_c0001_90831_90990_r_t0	Prodigal	MIRUS_G_0001	156	Class04	Demuto	Demuto05	OG0000989	37	0	0	Unknown									No																	MIRUS_G_0320	DNA replication	3
	MIRUS_G_0001_c0001_91317_92261_r_t1	braker2	MIRUS_G_0001	945	Class04	Demuto	Demuto05	OG0000988	35	0	0	Unknown									No																	MIRUS_G_0267	DNA replication	3
	MIRUS_G_0001_c0001_92379_92870_f_t1	braker2	MIRUS_G_0001	492	Class04	Demuto	Demuto05	OG0001415	25	0	0	Unknown									No																	MIRUS_G_0440	DNA replication	3
	MIRUS_G_0001_c0001_92841_94017_r_t0	Prodigal	MIRUS_G_0001	1173	Class04	Demuto	Demuto05	OG0000241	157	0	0	Other functions	Sodium/hydrogen exchanger family	Pfam	PF00999,25	Sodium/hydrogen exchanger family	2e-38		TIGRFAM Na H antiporter, bacterial form		No																	MIRUS_G_0879	DNA replication	3
	MIRUS_G_0001_c0001_94044_106434_r_t0	Prodigal	MIRUS_G_0001	12387	Class04	Demuto	Demuto05	OG0002056	9	0	0	Unknown									No																	MIRUS_G_0758	DNA replication	3
	MIRUS_G_0001_c0001_9455_10474_r_t1	braker2	MIRUS_G_0001	1020	Class04	Demuto	Demuto05	OG0006091	5	0	0	Unknown									No																	MIRUS_G_0991	DNA replication	2
	MIRUS_G_0002_c0001_100751_104276_f_t1	braker2	MIRUS_G_0002	1962	Class01	ExtraOrder11	ExtraFamily31	OG0000005	830	5	2.54842	Virion module	Mirus_Triplex2							Mirus_Triplex2	Yes	101098	102131	NA	344													MIRUS_G_0532	DNA replication	2
	MIRUS_G_0002_c0001_104307_105062_r_t1	braker2	MIRUS_G_0002	756	Class01	ExtraOrder11	ExtraFamily31	OG0004110	8	0	0	Unknown									No																	MIRUS_G_0494	DNA replication	2
	MIRUS_G_0002_c0001_10501_11189_f_t1	braker2	MIRUS_G_0002	573	Class01	ExtraOrder11	ExtraFamily31	OG0006103	5	1	1.7452	Unknown									No																	MIRUS_G_0415	DNA replication	2
	MIRUS_G_0002_c0001_105257_106015_f_t1	braker2	MIRUS_G_0002	759	Class01	ExtraOrder11	ExtraFamily31	OG0001762	15	0	0	Other functions	Protein of unknown function (DUF3431)	Pfam	PF11913,12	Protein of unknown function (DUF3431)	3.8e-17		Protein of unknown function (DUF3431)		No																	MIRUS_G_1244	DNA replication	2
	MIRUS_G_0002_c0001_106565_107596_f_t1	braker2	MIRUS_G_0002	1032	Class01	ExtraOrder11	ExtraFamily31	OG0000096	280	0	0	Unknown							ATP-dependent DNA helicase activity		No																	MIRUS_G_1316	DNA replication	2
	MIRUS_G_0002_c0001_107675_107953_f_t1	braker2	MIRUS_G_0002	279	Class01	ExtraOrder11	ExtraFamily31	OG0005224	6	0	0	Unknown									No																	MIRUS_G_0284	DNA replication	2
	MIRUS_G_0002_c0001_108036_110180_r_t1	braker2	MIRUS_G_0002	2145	Class01	ExtraOrder11	ExtraFamily31	OG0001673	18	0	0	Unknown							regulation of intralumenal vesicle formation		No																	MIRUS_G_0957	DNA replication	2
	MIRUS_G_0002_c0001_110422_116839_f_t1	braker2	MIRUS_G_0002	5946	Class01	ExtraOrder11	ExtraFamily31	OG0000624	39	3	0.504541	Unknown									No																	MIRUS_G_0158	DNA replication	2
	MIRUS_G_0002_c0001_11230_12018_r_t1	braker2	MIRUS_G_0002	789	Class01	ExtraOrder11	ExtraFamily31	OG0000163	210	0	0	Other functions	ERCC4 domain	Pfam	PF02732,19	ERCC4 domain	4.8e-13		Crossover junction endonuclease mus-81		No																	MIRUS_G_0316	DNA replication	2
	MIRUS_G_0002_c0001_116844_117882_r_t0	Prodigal	MIRUS_G_0002	1035	Class01	ExtraOrder11	ExtraFamily31	OG0004620	7	0	0	Unknown									No																	MIRUS_G_0897	DNA replication	2
	MIRUS_G_0002_c0001_117937_118671_r_t1	braker2	MIRUS_G_0002	735	Class01	ExtraOrder11	ExtraFamily31	OG0003408	6	0	0	Unknown									No																	MIRUS_G_1149	DNA replication	2
	MIRUS_G_0002_c0001_118935_119924_r_t1	braker2	MIRUS_G_0002	990	Class01	ExtraOrder11	ExtraFamily31	OG0003408	6	0	0	Unknown									No																	MIRUS_G_0439	DNA replication	1
	MIRUS_G_0002_c0001_120740_122552_f_t1	braker2	MIRUS_G_0002	1758	Class01	ExtraOrder11	ExtraFamily31	OG0006101	5	1	0.568828	Other functions	JmjC domain, hydroxylase	Pfam	PF02373,26	JmjC domain, hydroxylase	5.6e-10		Clavaminate synthase-like protein		No																	MIRUS_G_0580	DNA replication	1
	MIRUS_G_0002_c0001_12105_12722_f_t1	braker2	MIRUS_G_0002	618	Class01	ExtraOrder11	ExtraFamily31	OG0002462	14	0	0	Other functions	WW domain	Pfam	PF00397,30	WW domain	4.1e-08		Domain with 2 conserved Trp (W) residues		No																	MIRUS_G_0069	DNA replication	1
	MIRUS_G_0002_c0001_122717_123434_f_t0	Prodigal	MIRUS_G_0002	714	Class01	ExtraOrder11	ExtraFamily31	OG0001482	19	0	0	Unknown									No																	MIRUS_G_0836	DNA replication	1
	MIRUS_G_0002_c0001_123492_124254_f_t0	Prodigal	MIRUS_G_0002	759	Class01	ExtraOrder11	ExtraFamily31	OG0001482	19	0	0	Unknown									No																	MIRUS_G_0734	DNA replication	1
	MIRUS_G_0002_c0001_124299_126672_f_t0	Prodigal	MIRUS_G_0002	2370	Class01	ExtraOrder11	ExtraFamily31	OG0002183	11	0	0	Other functions	Histone H1-like nucleoprotein HC2	Pfam	PF07382,15	Histone H1-like nucleoprotein HC2	6e-11				No																	MIRUS_G_0488	DNA replication	1
	MIRUS_G_0002_c0001_126960_128321_f_t1	braker2	MIRUS_G_0002	1362	Class01	ExtraOrder11	ExtraFamily31	OG0004113	8	0	0	Other functions	BTB/POZ domain	Pfam	PF00651,35	BTB/POZ domain	1.4e-05		protein ubiquitination		No																	MIRUS_G_0376	DNA replication	1
	MIRUS_G_0002_c0001_12732_13056_r_t1	braker2	MIRUS_G_0002	255	Class01	ExtraOrder11	ExtraFamily31	OG0006098	4	1	3.92157	Unknown									No																	MIRUS_G_0166	DNA replication	1
	MIRUS_G_0002_c0001_128908_129330_f_t1	braker2	MIRUS_G_0002	423	Class01	ExtraOrder11	ExtraFamily31	OG0006109	5	0	0	Unknown									No																	MIRUS_G_0056	DNA replication	0
	MIRUS_G_0002_c0001_129416_130345_f_t1	braker2	MIRUS_G_0002	930	Class01	ExtraOrder11	ExtraFamily31	OG0004124	8	0	0	Unknown									No																	MIRUS_G_0026	DNA replication	0
	MIRUS_G_0002_c0001_130375_131016_f_t1	braker2	MIRUS_G_0002	642	Class01	ExtraOrder11	ExtraFamily31	OG0004116	8	0	0	Other functions	PRA1 family protein	Pfam	PF03208,23	PRA1 family protein	3.2e-15	PRA1 family protein 1			No																	MIRUS_G_0062	DNA replication	0
	MIRUS_G_0002_c0001_131332_136973_r_t1	braker2	MIRUS_G_0002	4098	Class01	ExtraOrder11	ExtraFamily31	OG0012589	2	2	0.488043	Unknown									Yes	134488	135929	NA	480													MIRUS_G_0070	DNA replication	0
	MIRUS_G_0002_c0001_137095_137881_f_t0	Prodigal	MIRUS_G_0002	783	Class01	ExtraOrder11	ExtraFamily31	OG0000000	1238	0	0	Unknown									No																	MIRUS_G_0077	DNA replication	0
	MIRUS_G_0002_c0001_13735_15380_r_t1	braker2	MIRUS_G_0002	1578	Class01	ExtraOrder11	ExtraFamily31	OG0002312	13	1	0.633714	Other functions	Nucleotide-diphospho-sugar transferase	Pfam	PF03407,20	Nucleotide-diphospho-sugar transferase	3e-05				No																	MIRUS_G_0084	DNA replication	0
	MIRUS_G_0002_c0001_138374_138992_f_t0	Prodigal	MIRUS_G_0002	615	Class01	ExtraOrder11	ExtraFamily31	OG0000035	426	0	0	Unknown									No																	MIRUS_G_0137	DNA replication	0
	MIRUS_G_0002_c0001_139048_139623_r_t1	braker2	MIRUS_G_0002	576	Class01	ExtraOrder11	ExtraFamily31	OG0002059	17	0	0	Unknown									No																	MIRUS_G_0185	DNA replication	0
	MIRUS_G_0002_c0001_139821_140696_f_t1	braker2	MIRUS_G_0002	876	Class01	ExtraOrder11	ExtraFamily31	OG0003741	9	0	0	Unknown									No																	MIRUS_G_0187	DNA replication	0
	MIRUS_G_0002_c0001_140749_141531_f_t1	braker2	MIRUS_G_0002	783	Class01	ExtraOrder11	ExtraFamily31	OG0004109	8	0	0	Unknown									No																	MIRUS_G_0205	DNA replication	0
	MIRUS_G_0002_c0001_141566_142159_f_t1	braker2	MIRUS_G_0002	594	Class01	ExtraOrder11	ExtraFamily31	OG0000027	450	0	0	Other functions	Exonuclease	Pfam	PF00929,28	Exonuclease	1e-16	DNA polymerase III subunit epsilon [EC:2.7.7.7]	DNA polymerase III		No																	MIRUS_G_0222	DNA replication	0
	MIRUS_G_0002_c0001_142239_144179_f_t1	braker2	MIRUS_G_0002	1941	Class01	ExtraOrder11	ExtraFamily31	OG0002457	14	0	0	Unknown									No																	MIRUS_G_0224	DNA replication	0
	MIRUS_G_0002_c0001_144175_145420_r_t0	Prodigal	MIRUS_G_0002	1242	Class01	ExtraOrder11	ExtraFamily31	OG0002060	17	0	0	Unknown									No																	MIRUS_G_0224	DNA replication	0
	MIRUS_G_0002_c0001_145540_146653_f_t1	braker2	MIRUS_G_0002	816	Class01	ExtraOrder11	ExtraFamily31	OG0002181	15	2	2.45098	Unknown									No																	MIRUS_G_0243	DNA replication	0
	MIRUS_G_0002_c0001_1466_2420_f_t0	Prodigal	MIRUS_G_0002	951	Class01	ExtraOrder11	ExtraFamily31	OG0002658	11	0	0	Unknown									No																	MIRUS_G_0300	DNA replication	0
	MIRUS_G_0002_c0001_146908_147505_r_t0	Prodigal	MIRUS_G_0002	594	Class01	ExtraOrder11	ExtraFamily31	OG0000003	565	0	0	Other functions	Ankyrin repeats (3 copies)	Pfam	PF12796,11	Ankyrin repeats (3 copies)	4.3e-22				No																	MIRUS_G_0346	DNA replication	0
	MIRUS_G_0002_c0001_147783_148277_f_t1	braker2	MIRUS_G_0002	495	Class01	ExtraOrder11	ExtraFamily31	OG0003731	9	0	0	Unknown									No																	MIRUS_G_0381	DNA replication	0
	MIRUS_G_0002_c0001_148344_148634_f_t1	braker2	MIRUS_G_0002	291	Class01	ExtraOrder11	ExtraFamily31	OG0004126	8	0	0	Unknown									No																	MIRUS_G_0384	DNA replication	0
	MIRUS_G_0002_c0001_148680_150033_f_t0	Prodigal	MIRUS_G_0002	1350	Class01	ExtraOrder11	ExtraFamily31	OG0002061	15	0	0	Unknown									No																	MIRUS_G_0604	DNA replication	0
	MIRUS_G_0002_c0001_150150_150647_f_t1	braker2	MIRUS_G_0002	498	Class01	ExtraOrder11	ExtraFamily31	OG0000014	324	0	0	Other functions	MYND finger	Pfam	PF01753,22	MYND finger	7.6e-11		Domain of unknown function (DUF4470)		No																	MIRUS_G_0648	DNA replication	0
	MIRUS_G_0002_c0001_150736_151446_f_t1	braker2	MIRUS_G_0002	711	Class01	ExtraOrder11	ExtraFamily31	OG0000002	674	0	0	Other functions	Ankyrin repeats (3 copies)	Pfam	PF12796,11	Ankyrin repeats (3 copies)	6.4e-13		Ring finger protein		No																	MIRUS_G_0651	DNA replication	0
	MIRUS_G_0002_c0001_151753_152613_f_t1	braker2	MIRUS_G_0002	861	Class01	ExtraOrder11	ExtraFamily31	OG0000002	674	0	0	Other functions	Ankyrin repeats (3 copies)	Pfam	PF12796,11	Ankyrin repeats (3 copies)	4e-20		Ring finger protein		No																	MIRUS_G_0706	DNA replication	0
	MIRUS_G_0002_c0001_152708_153175_f_t1	braker2	MIRUS_G_0002	468	Class01	ExtraOrder11	ExtraFamily31	OG0000057	317	0	0	Other functions	Thioredoxin	Pfam	PF00085,24	Thioredoxin	3.5e-15		protein disulfide isomerase activity		No																	MIRUS_G_0712	DNA replication	0
	MIRUS_G_0002_c0001_153181_153720_r_t1	braker2	MIRUS_G_0002	540	Class01	ExtraOrder11	ExtraFamily31	OG0006108	5	0	0	Unknown									No																	MIRUS_G_0794	DNA replication	0
	MIRUS_G_0002_c0001_154004_154394_f_t0	Prodigal	MIRUS_G_0002	387	Class01	ExtraOrder11	ExtraFamily31	OG0009278	3	0	0	Unknown									No																	MIRUS_G_0794	DNA replication	0
	MIRUS_G_0002_c0001_15407_17005_r_t1	braker2	MIRUS_G_0002	1599	Class01	ExtraOrder11	ExtraFamily31	OG0004125	8	0	0	Unknown									No																	MIRUS_G_1099	DNA replication	0
	MIRUS_G_0002_c0001_154490_155086_f_t1	braker2	MIRUS_G_0002	597	Class01	ExtraOrder11	ExtraFamily31	OG0009271	3	0	0	Unknown									No																	MIRUS_G_1197	DNA replication	0
	MIRUS_G_0002_c0001_156162_156515_r_t1	braker2	MIRUS_G_0002	354	Class01	ExtraOrder11	ExtraFamily31	OG0000125	226	0	0	Unknown									No																	MIRUS_G_1210	DNA replication	0
	MIRUS_G_0002_c0001_157094_160927_f_t1	braker2	MIRUS_G_0002	3639	Class01	ExtraOrder11	ExtraFamily31	OG0001763	15	2	0.549602	Unknown									No																	MIRUS_G_1267	DNA replication	0
	MIRUS_G_0002_c0001_161001_162386_r_t1	braker2	MIRUS_G_0002	1386	Class01	ExtraOrder11	ExtraFamily31	OG0002313	9	0	0	Unknown									No																	MIRUS_G_1279	DNA replication	0
	MIRUS_G_0002_c0001_163009_168205_f_t0	Prodigal	MIRUS_G_0002	5193	Class01	ExtraOrder11	ExtraFamily31	OG0001855	10	0	0	Other functions	Concanavalin A-like lectin/glucanases superfamily	Pfam	PF13385,10	Concanavalin A-like lectin/glucanases superfamily	2.2e-06				No																	MIRUS_G_0019	DNA replication	0
	MIRUS_G_0002_c0001_168243_168888_f_t0	Prodigal	MIRUS_G_0002	642	Class01	ExtraOrder11	ExtraFamily31	OG0000002	674	0	0	Other functions	Ring finger domain	Pfam	PF13639,10	Ring finger domain	1.2e-12		E3 ubiquitin-protein ligase		No																	MIRUS_G_0046	DNA replication	0
	MIRUS_G_0002_c0001_169039_169830_r_t1	braker2	MIRUS_G_0002	792	Class01	ExtraOrder11	ExtraFamily31	OG0002460	12	0	0	Unknown									No																	MIRUS_G_0063	DNA replication	0
	MIRUS_G_0002_c0001_169912_171105_f_t1	braker2	MIRUS_G_0002	1194	Class01	ExtraOrder11	ExtraFamily31	OG0004127	6	0	0	Unknown									No																	MIRUS_G_0064	DNA replication	0
	MIRUS_G_0002_c0001_171194_172225_f_t1	braker2	MIRUS_G_0002	1032	Class01	ExtraOrder11	ExtraFamily31	OG0000139	224	0	0	DNA synthesis	Ribonucleotide reductase, small chain	Pfam	PF00268,25	Ribonucleotide reductase, small chain	8.3e-102	ribonucleoside-diphosphate reductase beta chain [EC:1.17.4.1]	Ribonucleoside-diphosphate reductase small chain		No																	MIRUS_G_0071	DNA replication	0
	MIRUS_G_0002_c0001_17218_17847_f_t1	braker2	MIRUS_G_0002	546	Class01	ExtraOrder11	ExtraFamily31	OG0005223	6	1	1.8315	Unknown									No																	MIRUS_G_0074	DNA replication	0
	MIRUS_G_0002_c0001_172270_172522_f_t0	Prodigal	MIRUS_G_0002	249	Class01	ExtraOrder11	ExtraFamily31	OG0001102	21	0	0	Unknown									No																	MIRUS_G_0091	DNA replication	0
	MIRUS_G_0002_c0001_172898_173695_r_t1	braker2	MIRUS_G_0002	798	Class01	ExtraOrder11	ExtraFamily31	OG0004610	7	0	0	Unknown									No																	MIRUS_G_0091	DNA replication	0
	MIRUS_G_0002_c0001_173966_174395_f_t0	Prodigal	MIRUS_G_0002	426	Class01	ExtraOrder11	ExtraFamily31	OG0004133	8	0	0	Unknown									No																	MIRUS_G_0170	DNA replication	0
	MIRUS_G_0002_c0001_174294_176091_r_t1	braker2	MIRUS_G_0002	1482	Class01	ExtraOrder11	ExtraFamily31	OG0000062	341	2	1.34953	Virion module	Mirus_Portal							Mirus_Portal	No																	MIRUS_G_0198	DNA replication	0
	MIRUS_G_0002_c0001_176166_176942_f_t1	braker2	MIRUS_G_0002	777	Class01	ExtraOrder11	ExtraFamily31	OG0009273	3	0	0	Unknown									No																	MIRUS_G_0202	DNA replication	0
	MIRUS_G_0002_c0001_177218_179060_f_t1	braker2	MIRUS_G_0002	1593	Class01	ExtraOrder11	ExtraFamily31	OG0002657	8	2	1.25549	Unknown									No																	MIRUS_G_0226	DNA replication	0
	MIRUS_G_0002_c0001_17723_17978_r_t0	Prodigal	MIRUS_G_0002	252	Class01	ExtraOrder11	ExtraFamily31	OG0009274	3	0	0	Unknown									No																	MIRUS_G_0227	DNA replication	0
	MIRUS_G_0002_c0001_178778_179597_r_t0	Prodigal	MIRUS_G_0002	816	Class01	ExtraOrder11	ExtraFamily31	OG0003131	10	0	0	Other functions	RING-H2 zinc finger domain	Pfam	PF12678,11	RING-H2 zinc finger domain	4.5e-08		Anaphase-promoting complex subunit 11 RING-H2 finger		No																	MIRUS_G_0228	DNA replication	0
	MIRUS_G_0002_c0001_179654_187336_r_t1	braker2	MIRUS_G_0002	1830	Class01	ExtraOrder11	ExtraFamily31	OG0000962	12	2	1.0929	Unknown							Belongs to the peptidase S1B family		Yes	180728	186506	MIRUS_G_0002_c0001_183489_186558_f_t0	1005													MIRUS_G_0234	DNA replication	0
	MIRUS_G_0002_c0001_180657_181581_f_t0	Prodigal	MIRUS_G_0002	921	Class01	ExtraOrder11	ExtraFamily31	NA	NA	0	0	Unknown									No																	MIRUS_G_0235	DNA replication	0
	MIRUS_G_0002_c0001_18095_19807_f_t1	braker2	MIRUS_G_0002	1404	Class01	ExtraOrder11	ExtraFamily31	OG0004131	8	3	2.13675	Unknown									No																	MIRUS_G_0270	DNA replication	0
	MIRUS_G_0002_c0001_181756_183424_f_t0	Prodigal	MIRUS_G_0002	1665	Class01	ExtraOrder11	ExtraFamily31	NA	NA	0	0	Unknown									No																	MIRUS_G_0312	DNA replication	0
	MIRUS_G_0002_c0001_183489_186558_f_t0	Prodigal	MIRUS_G_0002	3066	Class01	ExtraOrder11	ExtraFamily31	NA	NA	0	0	Unknown									No																	MIRUS_G_0328	DNA replication	0
	MIRUS_G_0002_c0001_186734_186980_f_t0	Prodigal	MIRUS_G_0002	243	Class01	ExtraOrder11	ExtraFamily31	NA	NA	0	0	Unknown									No																	MIRUS_G_0328	DNA replication	0
	MIRUS_G_0002_c0001_187112_187646_f_t0	Prodigal	MIRUS_G_0002	531	Class01	ExtraOrder11	ExtraFamily31	OG0012595	2	0	0	Unknown									No																	MIRUS_G_0331	DNA replication	0
	MIRUS_G_0002_c0001_187529_188188_r_t1	braker2	MIRUS_G_0002	660	Class01	ExtraOrder11	ExtraFamily31	OG0003130	11	0	0	Other functions	Stage V sporulation protein S (SpoVS)	Pfam	PF04232,16	Stage V sporulation protein S (SpoVS)	9.8e-19	stage V sporulation protein S	Stage V sporulation protein S (SpoVS)		No																	MIRUS_G_0354	DNA replication	0
	MIRUS_G_0002_c0001_188307_189642_r_t1	braker2	MIRUS_G_0002	1239	Class01	ExtraOrder11	ExtraFamily31	OG0000128	227	1	0.807103	Other functions	HMG-box domain	Pfam	PF09011,14	HMG-box domain	7.3e-22		high mobility group		No																	MIRUS_G_0369	DNA replication	0
	MIRUS_G_0002_c0001_189843_190059_f_t0	Prodigal	MIRUS_G_0002	213	Class01	ExtraOrder11	ExtraFamily31	OG0009279	3	0	0	Unknown									No																	MIRUS_G_0379	DNA replication	0
	MIRUS_G_0002_c0001_190056_190655_r_t1	braker2	MIRUS_G_0002	600	Class01	ExtraOrder11	ExtraFamily31	OG0003126	11	0	0	Unknown									No																	MIRUS_G_0399	DNA replication	0
	MIRUS_G_0002_c0001_190908_193704_f_t0	Prodigal	MIRUS_G_0002	2793	Class01	ExtraOrder11	ExtraFamily31	OG0002657	8	0	0	Unknown									No																	MIRUS_G_0400	DNA replication	0
	MIRUS_G_0002_c0001_193709_200999_r_t0	Prodigal	MIRUS_G_0002	7287	Class01	ExtraOrder11	ExtraFamily31	OG0000962	12	0	0	Unknown							Belongs to the peptidase S1B family		No																	MIRUS_G_0401	DNA replication	0
	MIRUS_G_0002_c0001_20005_22099_r_t0	Prodigal	MIRUS_G_0002	2091	Class01	ExtraOrder11	ExtraFamily31	OG0000000	1238	0	0	Other functions	SNF2-related domain	Pfam	PF00176,27	SNF2-related domain	3.5e-22		histone H2A-H2B dimer displacement		No																	MIRUS_G_0418	DNA replication	0
	MIRUS_G_0002_c0001_203055_203232_f_t0	Prodigal	MIRUS_G_0002	174	Class01	ExtraOrder11	ExtraFamily31	NA	NA	0	0	Unknown									No																	MIRUS_G_0424	DNA replication	0
	MIRUS_G_0002_c0001_203216_203699_r_t0	Prodigal	MIRUS_G_0002	480	Class01	ExtraOrder11	ExtraFamily31	NA	NA	0	0	Unknown									No																	MIRUS_G_0442	DNA replication	0
	MIRUS_G_0002_c0001_204411_205317_r_t0	Prodigal	MIRUS_G_0002	903	Class01	ExtraOrder11	ExtraFamily31	NA	NA	0	0	Unknown									No																	MIRUS_G_0449	DNA replication	0
	MIRUS_G_0002_c0001_205387_206751_f_t1	braker2	MIRUS_G_0002	1365	Class01	ExtraOrder11	ExtraFamily31	OG0009269	3	0	0	Unknown									No																	MIRUS_G_0477	DNA replication	0
	MIRUS_G_0002_c0001_206716_207193_r_t0	Prodigal	MIRUS_G_0002	474	Class01	ExtraOrder11	ExtraFamily31	NA	NA	0	0	Unknown									No																	MIRUS_G_0478	DNA replication	0
	MIRUS_G_0002_c0001_207536_207818_r_t0	Prodigal	MIRUS_G_0002	279	Class01	ExtraOrder11	ExtraFamily31	NA	NA	0	0	Unknown									No																	MIRUS_G_0493	DNA replication	0
	MIRUS_G_0002_c0001_207825_208467_f_t0	Prodigal	MIRUS_G_0002	639	Class01	ExtraOrder11	ExtraFamily31	OG0006111	3	0	0	Unknown									No																	MIRUS_G_0506	DNA replication	0
	MIRUS_G_0002_c0001_208540_209857_f_t0	Prodigal	MIRUS_G_0002	1314	Class01	ExtraOrder11	ExtraFamily31	OG0000928	35	0	0	Unknown							-		No																	MIRUS_G_0521	DNA replication	0
	MIRUS_G_0002_c0001_210101_221733_r_t1	braker2	MIRUS_G_0002	6576	Class01	ExtraOrder11	ExtraFamily31	OG0000962	12	4	0.608273	Unknown							Belongs to the peptidase S1B family		Yes	220986	221712	NA	241													MIRUS_G_0562	DNA replication	0
	MIRUS_G_0002_c0001_22315_22663_r_t0	Prodigal	MIRUS_G_0002	345	Class01	ExtraOrder11	ExtraFamily31	NA	NA	0	0	Unknown									No																	MIRUS_G_0565	DNA replication	0
	MIRUS_G_0002_c0001_223855_225049_r_t0	Prodigal	MIRUS_G_0002	1191	Class01	ExtraOrder11	ExtraFamily31	NA	NA	0	0	Unknown									No																	MIRUS_G_0566	DNA replication	0
	MIRUS_G_0002_c0001_226484_226847_r_t0	Prodigal	MIRUS_G_0002	360	Class01	ExtraOrder11	ExtraFamily31	NA	NA	0	0	Unknown									No																	MIRUS_G_0567	DNA replication	0
	MIRUS_G_0002_c0001_226895_227534_r_t0	Prodigal	MIRUS_G_0002	636	Class01	ExtraOrder11	ExtraFamily31	NA	NA	0	0	Unknown									No																	MIRUS_G_0572	DNA replication	0
	MIRUS_G_0002_c0001_227958_228132_r_t0	Prodigal	MIRUS_G_0002	171	Class01	ExtraOrder11	ExtraFamily31	NA	NA	0	0	Unknown									No																	MIRUS_G_0572	DNA replication	0
	MIRUS_G_0002_c0001_22858_23700_f_t1	braker2	MIRUS_G_0002	843	Class01	ExtraOrder11	ExtraFamily31	OG0002182	16	0	0	Unknown									No																	MIRUS_G_0573	DNA replication	0
	MIRUS_G_0002_c0001_228738_229716_f_t0	Prodigal	MIRUS_G_0002	975	Class01	ExtraOrder11	ExtraFamily31	NA	NA	0	0	Unknown									No																	MIRUS_G_0574	DNA replication	0
	MIRUS_G_0002_c0001_230150_230273_r_t0	Prodigal	MIRUS_G_0002	120	Class01	ExtraOrder11	ExtraFamily31	NA	NA	0	0	Unknown									No																	MIRUS_G_0579	DNA replication	0
	MIRUS_G_0002_c0001_230612_230894_r_t0	Prodigal	MIRUS_G_0002	279	Class01	ExtraOrder11	ExtraFamily31	NA	NA	0	0	Unknown									No																	MIRUS_G_0579	DNA replication	0
	MIRUS_G_0002_c0001_231323_232131_f_t1	braker2	MIRUS_G_0002	612	Class01	ExtraOrder11	ExtraFamily31	OG0000962	12	1	1.63399	Unknown							Belongs to the peptidase S1B family		No																	MIRUS_G_0583	DNA replication	0
	MIRUS_G_0002_c0001_232787_233569_f_t1	braker2	MIRUS_G_0002	783	Class01	ExtraOrder11	ExtraFamily31	OG0000678	41	0	0	Other functions	FHA domain	Pfam	PF00498,30	FHA domain	1.9e-15		histone H2A K63-linked ubiquitination		No																	MIRUS_G_0589	DNA replication	0
	MIRUS_G_0002_c0001_233623_234255_f_t1	braker2	MIRUS_G_0002	633	Class01	ExtraOrder11	ExtraFamily31	OG0002176	14	0	0	Other functions	AP2 domain	Pfam	PF00847,24	AP2 domain	3e-13		Contains 2 Pathogenesis-related transcriptional factor and ERF domains (IPR001471 TF_ERF). Pathogenesis-related genes transcriptional activator binds to the GCC-box pathogenesis-related promoter element and activates the plant's defense genes		No																	MIRUS_G_0595	DNA replication	0
	MIRUS_G_0002_c0001_234670_235480_f_t0	Prodigal	MIRUS_G_0002	807	Class01	ExtraOrder11	ExtraFamily31	OG0000014	324	0	0	Other functions	MYND finger	Pfam	PF01753,22	MYND finger	2.4e-11		MYND finger		No																	MIRUS_G_0605	DNA replication	0
	MIRUS_G_0002_c0001_235532_237870_r_t1	braker2	MIRUS_G_0002	2034	Class01	ExtraOrder11	ExtraFamily31	OG0001761	20	3	1.47493	Other functions	WD domain, G-beta repeat	Pfam	PF00400,36	WD domain, G-beta repeat	1.6e-69	transcription initiation factor TFIID subunit 5			No																	MIRUS_G_0607	DNA replication	0
	MIRUS_G_0002_c0001_23721_24753_r_t0	Prodigal	MIRUS_G_0002	1029	Class01	ExtraOrder11	ExtraFamily31	OG0004132	8	0	0	Unknown									No																	MIRUS_G_0613	DNA replication	0
	MIRUS_G_0002_c0001_238000_239968_r_t0	Prodigal	MIRUS_G_0002	1965	Class01	ExtraOrder11	ExtraFamily31	OG0001363	17	0	0	Unknown									No																	MIRUS_G_0614	DNA replication	0
	MIRUS_G_0002_c0001_240028_241828_r_t0	Prodigal	MIRUS_G_0002	1797	Class01	ExtraOrder11	ExtraFamily31	OG0001363	17	0	0	Unknown									No																	MIRUS_G_0629	DNA replication	0
	MIRUS_G_0002_c0001_242278_242788_f_t0	Prodigal	MIRUS_G_0002	507	Class01	ExtraOrder11	ExtraFamily31	OG0001944	18	0	0	Unknown									No																	MIRUS_G_0633	DNA replication	0
	MIRUS_G_0002_c0001_242851_243127_f_t0	Prodigal	MIRUS_G_0002	273	Class01	ExtraOrder11	ExtraFamily31	OG0005235	6	0	0	Unknown									No																	MIRUS_G_0637	DNA replication	0
	MIRUS_G_0002_c0001_243153_244714_r_t1	braker2	MIRUS_G_0002	1494	Class01	ExtraOrder11	ExtraFamily31	OG0002458	13	1	0.669344	Unknown									No																	MIRUS_G_0639	DNA replication	0
	MIRUS_G_0002_c0001_244755_245144_r_t1	braker2	MIRUS_G_0002	390	Class01	ExtraOrder11	ExtraFamily31	NA	NA	0	0	Unknown									No																	MIRUS_G_0639	DNA replication	0
	MIRUS_G_0002_c0001_245466_246393_f_t1	braker2	MIRUS_G_0002	843	Class01	ExtraOrder11	ExtraFamily31	OG0001762	15	1	1.18624	Unknown									No																	MIRUS_G_0649	DNA replication	0
	MIRUS_G_0002_c0001_246484_247422_r_t1	braker2	MIRUS_G_0002	939	Class01	ExtraOrder11	ExtraFamily31	OG0005233	6	0	0	Unknown									No																	MIRUS_G_0652	DNA replication	0
	MIRUS_G_0002_c0001_247788_248408_r_t1	braker2	MIRUS_G_0002	621	Class01	ExtraOrder11	ExtraFamily31	OG0012587	2	0	0	Unknown									No																	MIRUS_G_0657	DNA replication	0
	MIRUS_G_0002_c0001_249424_250209_r_t1	braker2	MIRUS_G_0002	786	Class01	ExtraOrder11	ExtraFamily31	OG0000852	41	0	0	Unknown							Methyltransferase FkbM domain		No																	MIRUS_G_0667	DNA replication	0
	MIRUS_G_0002_c0001_250558_251346_f_t1	braker2	MIRUS_G_0002	789	Class01	ExtraOrder11	ExtraFamily31	OG0003129	11	0	0	Unknown									No																	MIRUS_G_0673	DNA replication	0
	MIRUS_G_0002_c0001_251671_252409_f_t0	Prodigal	MIRUS_G_0002	735	Class01	ExtraOrder11	ExtraFamily31	OG0001945	17	0	0	Unknown									No																	MIRUS_G_0673	DNA replication	0
	MIRUS_G_0002_c0001_252410_254198_f_t0	Prodigal	MIRUS_G_0002	1785	Class01	ExtraOrder11	ExtraFamily31	OG0000990	34	0	0	Unknown									No																	MIRUS_G_0680	DNA replication	0
	MIRUS_G_0002_c0001_255417_256460_f_t1	braker2	MIRUS_G_0002	834	Class01	ExtraOrder11	ExtraFamily31	OG0003409	9	2	2.39808	Unknown									No																	MIRUS_G_0680	DNA replication	0
	MIRUS_G_0002_c0001_256529_256783_f_t1	braker2	MIRUS_G_0002	255	Class01	ExtraOrder11	ExtraFamily31	OG0004615	7	0	0	Unknown									No																	MIRUS_G_0684	DNA replication	0
	MIRUS_G_0002_c0001_256793_258181_r_t1	braker2	MIRUS_G_0002	1389	Class01	ExtraOrder11	ExtraFamily31	OG0003410	8	0	0	Unknown									No																	MIRUS_G_0691	DNA replication	0
	MIRUS_G_0002_c0001_256829_257699_f_t0	Prodigal	MIRUS_G_0002	867	Class01	ExtraOrder11	ExtraFamily31	OG0009280	3	0	0	Unknown									No																	MIRUS_G_0707	DNA replication	0
	MIRUS_G_0002_c0001_25767_26430_r_t0	Prodigal	MIRUS_G_0002	660	Class01	ExtraOrder11	ExtraFamily31	OG0012593	2	0	0	Unknown									No																	MIRUS_G_0708	DNA replication	0
	MIRUS_G_0002_c0001_258330_259202_f_t1	braker2	MIRUS_G_0002	873	Class01	ExtraOrder11	ExtraFamily31	OG0004616	6	0	0	Unknown									No																	MIRUS_G_0738	DNA replication	0
	MIRUS_G_0002_c0001_259929_260910_r_t0	Prodigal	MIRUS_G_0002	978	Class01	ExtraOrder11	ExtraFamily31	OG0003413	10	0	0	Unknown									No																	MIRUS_G_0739	DNA replication	0
	MIRUS_G_0002_c0001_260948_262610_r_t0	Prodigal	MIRUS_G_0002	1659	Class01	ExtraOrder11	ExtraFamily31	OG0003132	10	0	0	Unknown									No																	MIRUS_G_0742	DNA replication	0
	MIRUS_G_0002_c0001_262651_263806_r_t0	Prodigal	MIRUS_G_0002	1152	Class01	ExtraOrder11	ExtraFamily31	OG0009281	3	0	0	Unknown									No																	MIRUS_G_0754	DNA replication	0
	MIRUS_G_0002_c0001_2632_3567_f_t1	braker2	MIRUS_G_0002	936	Class01	ExtraOrder11	ExtraFamily31	OG0001361	25	0	0	Other functions	Scavenger mRNA decapping enzyme C-term binding	Pfam	PF11969,12	Scavenger mRNA decapping enzyme C-term binding	2.5e-10				No																	MIRUS_G_0786	DNA replication	0
	MIRUS_G_0002_c0001_263841_264018_r_t0	Prodigal	MIRUS_G_0002	174	Class01	ExtraOrder11	ExtraFamily31	OG0012596	2	0	0	Unknown									No																	MIRUS_G_0786	DNA replication	0
	MIRUS_G_0002_c0001_264064_264561_r_t1	braker2	MIRUS_G_0002	498	Class01	ExtraOrder11	ExtraFamily31	OG0003411	9	0	0	Unknown									No																	MIRUS_G_0797	DNA replication	0
	MIRUS_G_0002_c0001_264743_266038_r_t1	braker2	MIRUS_G_0002	1296	Class01	ExtraOrder11	ExtraFamily31	OG0003411	9	0	0	Unknown									No																	MIRUS_G_0838	DNA replication	0
	MIRUS_G_0002_c0001_26611_26919_r_t1	braker2	MIRUS_G_0002	309	Class01	ExtraOrder11	ExtraFamily31	OG0012586	2	0	0	Unknown									No																	MIRUS_G_0856	DNA replication	0
	MIRUS_G_0002_c0001_266154_269081_r_t1	braker2	MIRUS_G_0002	2676	Class01	ExtraOrder11	ExtraFamily31	OG0000000	1238	3	1.12108	Unknown									No																	MIRUS_G_0866	DNA replication	0
	MIRUS_G_0002_c0001_269230_270222_f_t1	braker2	MIRUS_G_0002	993	Class01	ExtraOrder11	ExtraFamily31	OG0003742	9	0	0	Unknown									No																	MIRUS_G_0881	DNA replication	0
	MIRUS_G_0002_c0001_27017_29985_r_t1	braker2	MIRUS_G_0002	2802	Class01	ExtraOrder11	ExtraFamily31	OG0004129	8	2	0.713776	Other functions	Ring finger domain	Pfam	PF13639,10	Ring finger domain	4e-07				No																	MIRUS_G_0882	DNA replication	0
	MIRUS_G_0002_c0001_270378_271724_f_t1	braker2	MIRUS_G_0002	1347	Class01	ExtraOrder11	ExtraFamily31	OG0002177	10	0	0	Unknown									No																	MIRUS_G_0910	DNA replication	0
	MIRUS_G_0002_c0001_271783_272356_f_t0	Prodigal	MIRUS_G_0002	570	Class01	ExtraOrder11	ExtraFamily31	OG0004621	7	0	0	Unknown									No																	MIRUS_G_0962	DNA replication	0
	MIRUS_G_0002_c0001_272587_273909_f_t1	braker2	MIRUS_G_0002	1323	Class01	ExtraOrder11	ExtraFamily31	OG0000678	41	0	0	Other functions	FHA domain	Pfam	PF00498,30	FHA domain	5.8e-16		Forkhead associated domain		No																	MIRUS_G_0974	DNA replication	0
	MIRUS_G_0002_c0001_274077_274847_r_t1	braker2	MIRUS_G_0002	771	Class01	ExtraOrder11	ExtraFamily31	OG0002654	12	0	0	Transcription	Transcription factor TFIID (or TATA-binding protein, TBP)	Pfam	PF00352,25	Transcription factor TFIID (or TATA-binding protein, TBP)	6.6e-38	transcription initiation factor TFIID TATA-box-binding protein	protein with similarity to the TATA-binding protein of Saccharomyces cerevisiae SPT15, a general transcription factor that interacts with other factors to form the preinitiation complex at promoters. ChromDB ID		No																	MIRUS_G_0999	DNA replication	0
	MIRUS_G_0002_c0001_275235_275807_r_t1	braker2	MIRUS_G_0002	573	Class01	ExtraOrder11	ExtraFamily31	OG0004121	7	0	0	Unknown									No																	MIRUS_G_1008	DNA replication	0
	MIRUS_G_0002_c0001_275928_276242_f_t1	braker2	MIRUS_G_0002	315	Class01	ExtraOrder11	ExtraFamily31	OG0007341	4	0	0	Unknown									No																	MIRUS_G_1018	DNA replication	0
	MIRUS_G_0002_c0001_276305_277388_r_t1	braker2	MIRUS_G_0002	831	Class01	ExtraOrder11	ExtraFamily31	OG0000425	88	4	4.81348	Other functions	Major intrinsic protein	Pfam	PF00230,24	Major intrinsic protein	8.7e-31		water channel activity		No																	MIRUS_G_1025	DNA replication	0
	MIRUS_G_0002_c0001_277560_278184_f_t0	Prodigal	MIRUS_G_0002	621	Class01	ExtraOrder11	ExtraFamily31	OG0009282	3	0	0	Other functions	Zeta toxin	Pfam	PF06414,16	Zeta toxin	1.5e-23		Zeta toxin		No																	MIRUS_G_1028	DNA replication	0
	MIRUS_G_0002_c0001_278385_279473_f_t1	braker2	MIRUS_G_0002	1089	Class01	ExtraOrder11	ExtraFamily31	OG0003737	8	0	0	Unknown									No																	MIRUS_G_1029	DNA replication	0
	MIRUS_G_0002_c0001_279590_280217_r_t1	braker2	MIRUS_G_0002	558	Class01	ExtraOrder11	ExtraFamily31	OG0003740	9	1	1.79211	Unknown									No																	MIRUS_G_1053	DNA replication	0
	MIRUS_G_0002_c0001_280386_282376_f_t1	braker2	MIRUS_G_0002	1470	Class01	ExtraOrder11	ExtraFamily31	OG0000373	74	3	2.04082	Other functions	Trypsin	Pfam	PF00089,30	Trypsin	7.9e-28		Serine protease family S01A. Source PGD		Yes	281718	282055	NA	112													MIRUS_G_1064	DNA replication	0
	MIRUS_G_0002_c0001_282378_282671_r_t1	braker2	MIRUS_G_0002	294	Class01	ExtraOrder11	ExtraFamily31	OG0007340	4	0	0	Unknown									No																	MIRUS_G_1103	DNA replication	0
	MIRUS_G_0002_c0001_282746_283309_f_t1	braker2	MIRUS_G_0002	564	Class01	ExtraOrder11	ExtraFamily31	OG0002461	13	0	0	Unknown									No																	MIRUS_G_1129	DNA replication	0
	MIRUS_G_0002_c0001_283377_283665_f_t0	Prodigal	MIRUS_G_0002	285	Class01	ExtraOrder11	ExtraFamily31	OG0009283	3	0	0	Unknown									No																	MIRUS_G_1143	DNA replication	0
	MIRUS_G_0002_c0001_283776_284796_f_t0	Prodigal	MIRUS_G_0002	1017	Class01	ExtraOrder11	ExtraFamily31	OG0004622	6	0	0	Unknown									No																	MIRUS_G_1161	DNA replication	0
	MIRUS_G_0002_c0001_284865_285939_f_t0	Prodigal	MIRUS_G_0002	1071	Class01	ExtraOrder11	ExtraFamily31	OG0003743	9	0	0	Unknown									No																	MIRUS_G_1194	DNA replication	0
	MIRUS_G_0002_c0001_285942_286340_r_t1	braker2	MIRUS_G_0002	399	Class01	ExtraOrder11	ExtraFamily31	OG0002463	14	0	0	Unknown									No																	MIRUS_G_1194	DNA replication	0
	MIRUS_G_0002_c0001_286603_290648_r_t1	braker2	MIRUS_G_0002	2775	Class01	ExtraOrder11	ExtraFamily31	OG0000007	608	5	1.8018	Other functions	Core histone H2A/H2B/H3/H4	Pfam	PF00125,28	Core histone H2A/H2B/H3/H4	7.2e-19		Histone-fold-containing protein		Yes	288161	288954	MIRUS_G_0002_c0001_288406_288937_f_t0	177													MIRUS_G_1258	DNA replication	0
	MIRUS_G_0002_c0001_288406_288937_f_t0	Prodigal	MIRUS_G_0002	528	Class01	ExtraOrder11	ExtraFamily31	OG0004134	8	0	0	Unknown									No																	MIRUS_G_1322	DNA replication	0
	MIRUS_G_0002_c0001_290869_292345_f_t0	Prodigal	MIRUS_G_0002	1473	Class01	ExtraOrder11	ExtraFamily31	OG0006112	5	0	0	Unknown									No																	MIRUS_G_1322	DNA replication	0
	MIRUS_G_0002_c0001_292394_293459_f_t0	Prodigal	MIRUS_G_0002	1062	Class01	ExtraOrder11	ExtraFamily31	OG0002863	12	0	0	Unknown									No																	MIRUS_G_1387	DNA replication	0
	MIRUS_G_0002_c0001_293485_294049_f_t0	Prodigal	MIRUS_G_0002	561	Class01	ExtraOrder11	ExtraFamily31	OG0000751	45	0	0	Unknown							ShK toxin domain		No																	MIRUS_G_0107	DNA replication	0
	MIRUS_G_0002_c0001_294092_294503_f_t0	Prodigal	MIRUS_G_0002	408	Class01	ExtraOrder11	ExtraFamily31	OG0000751	45	0	0	Other functions	ShK domain-like	Pfam	PF01549,28	ShK domain-like	5.5e-08		Prolyl 4-hydroxylase alpha subunit homologues.		No																	MIRUS_G_0365	DNA replication	0
	MIRUS_G_0002_c0001_294564_295046_f_t1	braker2	MIRUS_G_0002	483	Class01	ExtraOrder11	ExtraFamily31	OG0003739	9	0	0	Other functions	Polyketide cyclase / dehydrase and lipid transport	Pfam	PF10604,13	Polyketide cyclase / dehydrase and lipid transport	1.2e-07				No																	MIRUS_G_0411	DNA replication	0
	MIRUS_G_0002_c0001_295103_295777_f_t1	braker2	MIRUS_G_0002	675	Class01	ExtraOrder11	ExtraFamily31	OG0006099	5	0	0	Other functions	SAD/SRA domain	Pfam	PF02182,21	SAD/SRA domain	5e-16				No																	MIRUS_G_0537	DNA replication	0
	MIRUS_G_0002_c0001_295787_296901_r_t1	braker2	MIRUS_G_0002	969	Class01	ExtraOrder11	ExtraFamily31	OG0003125	11	2	2.06398	Unknown									No																	MIRUS_G_0554	DNA replication	0
	MIRUS_G_0002_c0001_297724_297853_f_t0	Prodigal	MIRUS_G_0002	126	Class01	ExtraOrder11	ExtraFamily31	OG0007346	4	0	0	Unknown									No																	MIRUS_G_0664	DNA replication	0
	MIRUS_G_0002_c0001_297868_299613_f_t1	braker2	MIRUS_G_0002	1746	Class01	ExtraOrder11	ExtraFamily31	OG0000037	401	0	0	Unknown									No																	MIRUS_G_0847	DNA replication	0
	MIRUS_G_0002_c0001_299623_300336_r_t1	braker2	MIRUS_G_0002	714	Class01	ExtraOrder11	ExtraFamily31	OG0001943	18	0	0	Other functions	Snf7	Pfam	PF03357,25	Snf7	3.2e-08		Belongs to the SNF7 family		No																	MIRUS_G_0020	DNA replication	0
	MIRUS_G_0002_c0001_300384_302735_f_t1	braker2	MIRUS_G_0002	2352	Class01	ExtraOrder11	ExtraFamily31	OG0003124	9	0	0	Unknown									No																	MIRUS_G_0038	DNA replication	0
	MIRUS_G_0002_c0001_30053_30863_f_t0	Prodigal	MIRUS_G_0002	807	Class01	ExtraOrder11	ExtraFamily31	OG0007344	4	0	0	Unknown									No																	MIRUS_G_0090	DNA replication	0
	MIRUS_G_0002_c0001_302766_303225_f_t0	Prodigal	MIRUS_G_0002	456	Class01	ExtraOrder11	ExtraFamily31	OG0004623	7	0	0	Unknown									No																	MIRUS_G_0106	DNA replication	0
	MIRUS_G_0002_c0001_303270_303689_f_t1	braker2	MIRUS_G_0002	420	Class01	ExtraOrder11	ExtraFamily31	OG0005229	6	0	0	Unknown									No																	MIRUS_G_0357	DNA replication	0
	MIRUS_G_0002_c0001_303768_304359_f_t0	Prodigal	MIRUS_G_0002	588	Class01	ExtraOrder11	ExtraFamily31	OG0001856	19	0	0	Other functions	Zinc finger C-x8-C-x5-C-x3-H type (and similar)	Pfam	PF00642,28	Zinc finger C-x8-C-x5-C-x3-H type (and similar)	2.2e-24		Zinc finger protein 36, C3H1 type-like		No																	MIRUS_G_0431	DNA replication	0
	MIRUS_G_0002_c0001_304324_304936_f_t0	Prodigal	MIRUS_G_0002	609	Class01	ExtraOrder11	ExtraFamily31	OG0005236	6	0	0	Unknown									No																	MIRUS_G_0454	DNA replication	0
	MIRUS_G_0002_c0001_304983_305805_r_t1	braker2	MIRUS_G_0002	732	Class01	ExtraOrder11	ExtraFamily31	OG0005232	5	1	1.36612	Unknown									No																	MIRUS_G_0466	DNA replication	0
	MIRUS_G_0002_c0001_306039_306944_r_t1	braker2	MIRUS_G_0002	906	Class01	ExtraOrder11	ExtraFamily31	OG0000014	324	0	0	Other functions	MYND finger	Pfam	PF01753,22	MYND finger	2.5e-10		MYND finger		No																	MIRUS_G_0475	DNA replication	0
	MIRUS_G_0002_c0001_307113_307967_r_t1	braker2	MIRUS_G_0002	855	Class01	ExtraOrder11	ExtraFamily31	OG0005232	5	0	0	Unknown									No																	MIRUS_G_0486	DNA replication	0
	MIRUS_G_0002_c0001_308201_309310_f_t1	braker2	MIRUS_G_0002	1110	Class01	ExtraOrder11	ExtraFamily31	OG0001362	26	0	0	Unknown							-		No																	MIRUS_G_0675	DNA replication	0
	MIRUS_G_0002_c0001_30965_32294_f_t0	Prodigal	MIRUS_G_0002	1326	Class01	ExtraOrder11	ExtraFamily31	OG0001104	33	0	0	Unknown									No																	MIRUS_G_1104	DNA replication	0
	MIRUS_G_0002_c0001_309969_310403_r_t1	braker2	MIRUS_G_0002	435	Class01	ExtraOrder11	ExtraFamily31	OG0003734	9	0	0	Unknown									No																	MIRUS_G_1190	DNA replication	0
	MIRUS_G_0002_c0001_310609_311245_f_t0	Prodigal	MIRUS_G_0002	633	Class01	ExtraOrder11	ExtraFamily31	NA	NA	0	0	Unknown									No																	MIRUS_G_1190	DNA replication	0
	MIRUS_G_0002_c0001_311242_312477_r_t1	braker2	MIRUS_G_0002	1236	Class01	ExtraOrder11	ExtraFamily31	OG0002180	15	0	0	Other functions	Exostosin family	Pfam	PF03016,19	Exostosin family	5.7e-17		macromolecule glycosylation		No																	MIRUS_G_0001	DNA replication	0
	MIRUS_G_0002_c0001_312475_313090_f_t0	Prodigal	MIRUS_G_0002	612	Class01	ExtraOrder11	ExtraFamily31	NA	NA	0	0	Unknown									No																	MIRUS_G_0003	DNA replication	0
	MIRUS_G_0002_c0001_312596_313654_r_t1	braker2	MIRUS_G_0002	588	Class01	ExtraOrder11	ExtraFamily31	OG0000212	154	1	1.70068	Other functions	Methyltransferase domain	Pfam	PF13578,10	Methyltransferase domain	1.7e-11		Methyltransferase domain		Yes	312729	313198	MIRUS_G_0002_c0001_312475_313090_f_t0	120													MIRUS_G_0005	DNA replication	0
	MIRUS_G_0002_c0001_313836_314489_f_t1	braker2	MIRUS_G_0002	654	Class01	ExtraOrder11	ExtraFamily31	OG0003732	9	0	0	Unknown									No																	MIRUS_G_0007	DNA replication	0
	MIRUS_G_0002_c0001_314525_314789_r_t0	Prodigal	MIRUS_G_0002	261	Class01	ExtraOrder11	ExtraFamily31	OG0012597	2	0	0	Unknown									No																	MIRUS_G_0008	DNA replication	0
	MIRUS_G_0002_c0001_314906_320657_f_t1	braker2	MIRUS_G_0002	4242	Class01	ExtraOrder11	ExtraFamily31	OG0002179	14	5	1.17869	Other functions	Nucleotide-diphospho-sugar transferase	Pfam	PF03407,20	Nucleotide-diphospho-sugar transferase	1.2e-16	arabinosyltransferase [EC:2.4.2.-]	expressed protein		Yes	317332	318190	MIRUS_G_0002_c0001_317486_317843_r_t0	167													MIRUS_G_0013	DNA replication	0
	MIRUS_G_0002_c0001_317486_317843_r_t0	Prodigal	MIRUS_G_0002	354	Class01	ExtraOrder11	ExtraFamily31	NA	NA	0	0	Unknown									No																	MIRUS_G_0029	DNA replication	0
	MIRUS_G_0002_c0001_320705_321103_r_t1	braker2	MIRUS_G_0002	399	Class01	ExtraOrder11	ExtraFamily31	OG0006096	5	0	0	Unknown									No																	MIRUS_G_0044	DNA replication	0
	MIRUS_G_0002_c0001_321156_322099_r_t1	braker2	MIRUS_G_0002	852	Class01	ExtraOrder11	ExtraFamily31	OG0002862	12	1	1.17371	Unknown									No																	MIRUS_G_0047	DNA replication	0
	MIRUS_G_0002_c0001_322146_322538_r_t1	braker2	MIRUS_G_0002	393	Class01	ExtraOrder11	ExtraFamily31	OG0007342	4	0	0	Unknown									No																	MIRUS_G_0054	DNA replication	0
	MIRUS_G_0002_c0001_322626_322995_r_t0	Prodigal	MIRUS_G_0002	366	Class01	ExtraOrder11	ExtraFamily31	OG0000000	1238	0	0	Unknown									No																	MIRUS_G_0082	DNA replication	0
	MIRUS_G_0002_c0001_32299_33300_r_t1	braker2	MIRUS_G_0002	1002	Class01	ExtraOrder11	ExtraFamily31	OG0004130	8	0	0	Unknown									No																	MIRUS_G_0094	DNA replication	0
	MIRUS_G_0002_c0001_323035_324571_r_t0	Prodigal	MIRUS_G_0002	1533	Class01	ExtraOrder11	ExtraFamily31	OG0000000	1238	0	0	Other functions	SNF2-related domain	Pfam	PF00176,27	SNF2-related domain	3.4e-26		COG0553 Superfamily II DNA RNA		No																	MIRUS_G_0095	DNA replication	0
	MIRUS_G_0002_c0001_324742_325057_f_t0	Prodigal	MIRUS_G_0002	312	Class01	ExtraOrder11	ExtraFamily31	NA	NA	0	0	Unknown									No																	MIRUS_G_0101	DNA replication	0
	MIRUS_G_0002_c0001_325616_326006_r_t0	Prodigal	MIRUS_G_0002	387	Class01	ExtraOrder11	ExtraFamily31	OG0006113	5	0	0	Unknown							-		No																	MIRUS_G_0104	DNA replication	0
	MIRUS_G_0002_c0001_326042_326473_r_t1	braker2	MIRUS_G_0002	432	Class01	ExtraOrder11	ExtraFamily31	OG0006102	5	0	0	Unknown									No																	MIRUS_G_0123	DNA replication	0
	MIRUS_G_0002_c0001_326602_327112_r_t0	Prodigal	MIRUS_G_0002	507	Class01	ExtraOrder11	ExtraFamily31	OG0012598	2	0	0	Unknown									No																	MIRUS_G_0124	DNA replication	0
	MIRUS_G_0002_c0001_327193_328086_r_t1	braker2	MIRUS_G_0002	894	Class01	ExtraOrder11	ExtraFamily31	OG0000436	79	0	0	Other functions	NAD dependent epimerase/dehydratase family	Pfam	PF01370,25	NAD dependent epimerase/dehydratase family	3.4e-41		GDP-mannose 4,6 dehydratase		No																	MIRUS_G_0129	DNA replication	0
	MIRUS_G_0002_c0001_328146_328436_r_t1	braker2	MIRUS_G_0002	291	Class01	ExtraOrder11	ExtraFamily31	OG0001423	24	0	0	Unknown									No																	MIRUS_G_0131	DNA replication	0
	MIRUS_G_0002_c0001_330199_331783_f_t0	Prodigal	MIRUS_G_0002	1581	Class01	ExtraOrder11	ExtraFamily31	OG0001551	20	0	0	Other functions	Glycosyltransferase 61	Pfam	PF04577,18	Glycosyltransferase 61	2.5e-11		Protein of unknown function (DUF563)		No																	MIRUS_G_0140	DNA replication	0
	MIRUS_G_0002_c0001_331870_332425_f_t0	Prodigal	MIRUS_G_0002	552	Class01	ExtraOrder11	ExtraFamily31	OG0003414	10	0	0	Unknown									No																	MIRUS_G_0147	DNA replication	0
	MIRUS_G_0002_c0001_332446_334012_r_t0	Prodigal	MIRUS_G_0002	1563	Class01	ExtraOrder11	ExtraFamily31	OG0000962	12	0	0	Unknown									No																	MIRUS_G_0150	DNA replication	0
	MIRUS_G_0002_c0001_334008_335514_r_t0	Prodigal	MIRUS_G_0002	1503	Class01	ExtraOrder11	ExtraFamily31	OG0000962	12	0	0	Unknown									No																	MIRUS_G_0161	DNA replication	0
	MIRUS_G_0002_c0001_33607_33826_f_t0	Prodigal	MIRUS_G_0002	216	Class01	ExtraOrder11	ExtraFamily31	OG0007345	4	0	0	Unknown									No																	MIRUS_G_0177	DNA replication	0
	MIRUS_G_0002_c0001_336245_336880_r_t1	braker2	MIRUS_G_0002	636	Class01	ExtraOrder11	ExtraFamily31	NA	NA	0	0	Unknown									No																	MIRUS_G_0192	DNA replication	0
	MIRUS_G_0002_c0001_337276_339307_r_t0	Prodigal	MIRUS_G_0002	2028	Class01	ExtraOrder11	ExtraFamily31	OG0002464	8	0	0	Virion module	Mirus_Triplex1					colicin import membrane protein		Mirus_Triplex1	No																	MIRUS_G_0196	DNA replication	0
	MIRUS_G_0002_c0001_33914_34174_f_t1	braker2	MIRUS_G_0002	261	Class01	ExtraOrder11	ExtraFamily31	NA	NA	0	0	Unknown									No																	MIRUS_G_0197	DNA replication	0
	MIRUS_G_0002_c0001_339570_345675_r_t1	braker2	MIRUS_G_0002	3945	Class01	ExtraOrder11	ExtraFamily31	OG0000600	21	17	4.30925	Other functions	Glycosyl hydrolases family 16	Pfam	PF00722,25	Glycosyl hydrolases family 16	1.3e-09				Yes	343100	344187	NA	356	HNH												MIRUS_G_0199	DNA replication	0
	MIRUS_G_0002_c0001_341867_342281_f_t0	Prodigal	MIRUS_G_0002	411	Class01	ExtraOrder11	ExtraFamily31	OG0009284	3	0	0	Unknown									No																	MIRUS_G_0207	DNA replication	0
	MIRUS_G_0002_c0001_34312_36347_r_t1	braker2	MIRUS_G_0002	1785	Class01	ExtraOrder11	ExtraFamily31	OG0000000	1238	4	2.2409	Virion module	Mirus_Terminase						Terminase-like family	Mirus_Terminase	No																	MIRUS_G_0219	DNA replication	0
	MIRUS_G_0002_c0001_345790_346516_r_t0	Prodigal	MIRUS_G_0002	723	Class01	ExtraOrder11	ExtraFamily31	OG0012599	2	0	0	Unknown									No																	MIRUS_G_0231	DNA replication	0
	MIRUS_G_0002_c0001_346596_347129_r_t1	braker2	MIRUS_G_0002	534	Class01	ExtraOrder11	ExtraFamily31	OG0003128	11	0	0	Unknown									No																	MIRUS_G_0236	DNA replication	0
	MIRUS_G_0002_c0001_347851_348157_f_t0	Prodigal	MIRUS_G_0002	303	Class01	ExtraOrder11	ExtraFamily31	OG0007347	4	0	0	Unknown									No																	MIRUS_G_0246	DNA replication	0
	MIRUS_G_0002_c0001_348138_348404_r_t1	braker2	MIRUS_G_0002	267	Class01	ExtraOrder11	ExtraFamily31	OG0004123	8	0	0	Unknown									No																	MIRUS_G_0246	DNA replication	0
	MIRUS_G_0002_c0001_348811_350181_f_t1	braker2	MIRUS_G_0002	663	Class01	ExtraOrder11	ExtraFamily31	OG0000851	42	1	1.5083	Unknown									Yes	349261	349967	MIRUS_G_0002_c0001_349440_349953_r_t0	175													MIRUS_G_0251	DNA replication	0
	MIRUS_G_0002_c0001_349440_349953_r_t0	Prodigal	MIRUS_G_0002	510	Class01	ExtraOrder11	ExtraFamily31	OG0001200	30	0	0	Other functions	PLAC8 family	Pfam	PF04749,21	PLAC8 family	1.5e-12		PLAC8 family		No																	MIRUS_G_0251	DNA replication	0
	MIRUS_G_0002_c0001_350301_351902_r_t1	braker2	MIRUS_G_0002	1602	Class01	ExtraOrder11	ExtraFamily31	OG0006100	5	0	0	Other functions	Leucine Rich repeat	Pfam	PF13516,10	Leucine Rich repeat	4.7e-20		NACHT, LRR and PYD domains-containing protein 14		No																	MIRUS_G_0253	DNA replication	0
	MIRUS_G_0002_c0001_352319_352774_f_t1	braker2	MIRUS_G_0002	456	Class01	ExtraOrder11	ExtraFamily31	OG0000031	442	0	0	DNA synthesis	dUTPase	Pfam	PF00692,23	dUTPase	6.1e-34	dUTP diphosphatase [EC:3.6.1.23]	This enzyme is involved in nucleotide metabolism it produces dUMP, the immediate precursor of thymidine nucleotides and it decreases the intracellular concentration of dUTP so that uracil cannot be incorporated into DNA		No																	MIRUS_G_0264	DNA replication	0
	MIRUS_G_0002_c0001_352812_353391_r_t1	braker2	MIRUS_G_0002	498	Class01	ExtraOrder11	ExtraFamily31	OG0002315	15	1	2.00803	Unknown									No																	MIRUS_G_0265	DNA replication	0
	MIRUS_G_0002_c0001_353466_353969_f_t1	braker2	MIRUS_G_0002	504	Class01	ExtraOrder11	ExtraFamily31	OG0003738	9	0	0	Unknown									No																	MIRUS_G_0266	DNA replication	0
	MIRUS_G_0002_c0001_353983_354642_r_t1	braker2	MIRUS_G_0002	660	Class01	ExtraOrder11	ExtraFamily31	OG0003736	9	0	0	Unknown									No																	MIRUS_G_0269	DNA replication	0
	MIRUS_G_0002_c0001_355008_355581_r_t0	Prodigal	MIRUS_G_0002	570	Class01	ExtraOrder11	ExtraFamily31	NA	NA	0	0	Unknown									No																	MIRUS_G_0275	DNA replication	0
	MIRUS_G_0002_c0001_355848_356942_f_t1	braker2	MIRUS_G_0002	1095	Class01	ExtraOrder11	ExtraFamily31	OG0004120	8	0	0	Unknown									No																	MIRUS_G_0290	DNA replication	0
	MIRUS_G_0002_c0001_357004_357826_f_t0	Prodigal	MIRUS_G_0002	819	Class01	ExtraOrder11	ExtraFamily31	OG0007348	4	0	0	Unknown									No																	MIRUS_G_0291	DNA replication	0
	MIRUS_G_0002_c0001_357835_359034_r_t1	braker2	MIRUS_G_0002	1200	Class01	ExtraOrder11	ExtraFamily31	OG0003127	11	0	0	Unknown									No																	MIRUS_G_0294	DNA replication	0
	MIRUS_G_0002_c0001_3587_4202_r_t0	Prodigal	MIRUS_G_0002	612	Class01	ExtraOrder11	ExtraFamily31	OG0004617	7	0	0	Unknown									No																	MIRUS_G_0296	DNA replication	0
	MIRUS_G_0002_c0001_359058_360087_r_t0	Prodigal	MIRUS_G_0002	1026	Class01	ExtraOrder11	ExtraFamily31	OG0009285	3	0	0	Unknown									No																	MIRUS_G_0308	DNA replication	0
	MIRUS_G_0002_c0001_359492_361105_f_t1	braker2	MIRUS_G_0002	852	Class01	ExtraOrder11	ExtraFamily31	OG0004613	7	1	1.17371	Unknown									Yes	359593	360353	MIRUS_G_0002_c0001_359058_360087_r_t0	186													MIRUS_G_0310	DNA replication	0
	MIRUS_G_0002_c0001_36_665_r_t1	braker2	MIRUS_G_0002	630	Class01	ExtraOrder11	ExtraFamily31	OG0004112	8	0	0	Unknown							Haemolysin-III related		No																	MIRUS_G_0338	DNA replication	0
	MIRUS_G_0002_c0001_361151_361601_f_t0	Prodigal	MIRUS_G_0002	447	Class01	ExtraOrder11	ExtraFamily31	OG0012600	2	0	0	Unknown									No																	MIRUS_G_0341	DNA replication	0
	MIRUS_G_0002_c0001_361585_362016_r_t1	braker2	MIRUS_G_0002	432	Class01	ExtraOrder11	ExtraFamily31	OG0004119	8	0	0	Unknown									No																	MIRUS_G_0343	DNA replication	0
	MIRUS_G_0002_c0001_362071_366630_r_t1	braker2	MIRUS_G_0002	4242	Class01	ExtraOrder11	ExtraFamily31	OG0000600	21	5	1.17869	Other functions	Concanavalin A-like lectin/glucanases superfamily	Pfam	PF13385,10	Concanavalin A-like lectin/glucanases superfamily	2.3e-10				No																	MIRUS_G_0352	DNA replication	0
	MIRUS_G_0002_c0001_36458_37775_r_t0	Prodigal	MIRUS_G_0002	1314	Class01	ExtraOrder11	ExtraFamily31	OG0009275	3	0	0	Unknown									No																	MIRUS_G_0355	DNA replication	0
	MIRUS_G_0002_c0001_366742_367816_r_t0	Prodigal	MIRUS_G_0002	1071	Class01	ExtraOrder11	ExtraFamily31	OG0012601	2	0	0	Other functions	Ankyrin repeats (3 copies)	Pfam	PF12796,11	Ankyrin repeats (3 copies)	1.3e-28				No																	MIRUS_G_0355	DNA replication	0
	MIRUS_G_0002_c0001_367983_370088_r_t1	braker2	MIRUS_G_0002	2031	Class01	ExtraOrder11	ExtraFamily31	OG0000002	674	1	0.492368	Other functions	FHA domain	Pfam	PF00498,30	FHA domain	2e-15	protein transport protein SEC61 subunit gamma and related proteins	Zinc finger, C3HC4 type (RING finger)		No																	MIRUS_G_0361	DNA replication	0
	MIRUS_G_0002_c0001_370167_371798_f_t1	braker2	MIRUS_G_0002	1632	Class01	ExtraOrder11	ExtraFamily31	OG0001101	29	0	0	Other functions	Exostosin family	Pfam	PF03016,19	Exostosin family	1.3e-25		macromolecule glycosylation		No																	MIRUS_G_0370	DNA replication	0
	MIRUS_G_0002_c0001_371893_372513_r_t1	braker2	MIRUS_G_0002	621	Class01	ExtraOrder11	ExtraFamily31	OG0006107	5	0	0	Transcription	RNA polymerase Rpb1 C-terminal repeat	Pfam	PF05001,17	RNA polymerase Rpb1 C-terminal repeat	5.2e-06				No																	MIRUS_G_0374	DNA replication	0
	MIRUS_G_0002_c0001_372799_373629_f_t1	braker2	MIRUS_G_0002	831	Class01	ExtraOrder11	ExtraFamily31	OG0000014	324	0	0	Other functions	MYND finger	Pfam	PF01753,22	MYND finger	1.6e-08		MYND finger		No																	MIRUS_G_0385	DNA replication	0
	MIRUS_G_0002_c0001_373721_374779_f_t1	braker2	MIRUS_G_0002	960	Class01	ExtraOrder11	ExtraFamily31	OG0000014	324	1	1.04167	Other functions	MYND finger	Pfam	PF01753,22	MYND finger	1.2e-10		MYND finger		No																	MIRUS_G_0391	DNA replication	0
	MIRUS_G_0002_c0001_374790_375542_r_t1	braker2	MIRUS_G_0002	753	Class01	ExtraOrder11	ExtraFamily31	OG0004612	7	0	0	Transcription	RNA polymerase Rpb1, domain 7	Pfam	PF04990,16	RNA polymerase Rpb1, domain 7	2.6e-12		DNA-dependent RNA polymerase catalyzes the transcription of DNA into RNA using the four ribonucleoside triphosphates as substrates		No																	MIRUS_G_0395	DNA replication	0
	MIRUS_G_0002_c0001_375658_376288_r_t1	braker2	MIRUS_G_0002	534	Class01	ExtraOrder11	ExtraFamily31	OG0012590	2	1	1.87266	Unknown									No																	MIRUS_G_0406	DNA replication	0
	MIRUS_G_0002_c0001_376584_378110_r_t1	braker2	MIRUS_G_0002	1527	Class01	ExtraOrder11	ExtraFamily31	NA	NA	0	0	Unknown									No																	MIRUS_G_0425	DNA replication	0
	MIRUS_G_0002_c0001_379002_380261_r_t1	braker2	MIRUS_G_0002	1260	Class01	ExtraOrder11	ExtraFamily31	OG0002861	10	0	0	Other functions	BTB/POZ domain	Pfam	PF00651,35	BTB/POZ domain	7.3e-17		and MATH		No																	MIRUS_G_0441	DNA replication	0
	MIRUS_G_0002_c0001_38089_38466_r_t1	braker2	MIRUS_G_0002	378	Class01	ExtraOrder11	ExtraFamily31	OG0002175	16	0	0	Other functions	Thioredoxin	Pfam	PF00085,24	Thioredoxin	5.2e-07		Belongs to the thioredoxin family		No																	MIRUS_G_0450	DNA replication	0
	MIRUS_G_0002_c0001_380913_381440_r_t1	braker2	MIRUS_G_0002	528	Class01	ExtraOrder11	ExtraFamily31	OG0006097	5	0	0	Unknown									No																	MIRUS_G_0457	DNA replication	0
	MIRUS_G_0002_c0001_381511_382662_r_t1	braker2	MIRUS_G_0002	1152	Class01	ExtraOrder11	ExtraFamily31	OG0005227	6	0	0	Unknown									No																	MIRUS_G_0471	DNA replication	0
	MIRUS_G_0002_c0001_382926_384350_f_t1	braker2	MIRUS_G_0002	1425	Class01	ExtraOrder11	ExtraFamily31	OG0001169	30	0	0	Other functions	Amino acid permease	Pfam	PF13520,10	Amino acid permease	3.6e-20		Amino acid permease		No																	MIRUS_G_0472	DNA replication	0
	MIRUS_G_0002_c0001_384384_385160_f_t1	braker2	MIRUS_G_0002	777	Class01	ExtraOrder11	ExtraFamily31	OG0001480	23	0	0	Other functions	OTU-like cysteine protease	Pfam	PF02338,23	OTU-like cysteine protease	2.4e-11		OTU-like cysteine protease		No																	MIRUS_G_0483	DNA replication	0
	MIRUS_G_0002_c0001_38515_39825_r_t1	braker2	MIRUS_G_0002	1311	Class01	ExtraOrder11	ExtraFamily31	OG0005225	6	0	0	Unknown									No																	MIRUS_G_0485	DNA replication	0
	MIRUS_G_0002_c0001_385209_386780_f_t1	braker2	MIRUS_G_0002	1572	Class01	ExtraOrder11	ExtraFamily31	OG0005228	6	0	0	Unknown									No																	MIRUS_G_0490	DNA replication	0
	MIRUS_G_0002_c0001_386770_387385_r_t0	Prodigal	MIRUS_G_0002	612	Class01	ExtraOrder11	ExtraFamily31	OG0007349	4	0	0	Unknown									No																	MIRUS_G_0497	DNA replication	0
	MIRUS_G_0002_c0001_388524_389583_r_t0	Prodigal	MIRUS_G_0002	1056	Class01	ExtraOrder11	ExtraFamily31	NA	NA	0	0	Unknown									No																	MIRUS_G_0503	DNA replication	0
	MIRUS_G_0002_c0001_389657_390143_f_t0	Prodigal	MIRUS_G_0002	483	Class01	ExtraOrder11	ExtraFamily31	NA	NA	0	0	Unknown									No																	MIRUS_G_0503	DNA replication	0
	MIRUS_G_0002_c0001_390447_392684_f_t1	braker2	MIRUS_G_0002	2238	Class01	ExtraOrder11	ExtraFamily31	OG0001481	23	0	0	Other functions	Bromodomain	Pfam	PF00439,29	Bromodomain	6.3e-16		Peptidase family M1 domain		No																	MIRUS_G_0507	DNA replication	0
	MIRUS_G_0002_c0001_392868_393302_f_t1	braker2	MIRUS_G_0002	435	Class01	ExtraOrder11	ExtraFamily31	OG0006104	5	0	0	Unknown									No																	MIRUS_G_0511	DNA replication	0
	MIRUS_G_0002_c0001_393342_396991_r_t1	braker2	MIRUS_G_0002	3513	Class01	ExtraOrder11	ExtraFamily31	OG0000063	328	2	0.569314	DNA replication	DNA gyrase/topoisomerase IV, subunit A	Pfam	PF00521,24	DNA gyrase/topoisomerase IV, subunit A	5.8e-78	DNA topoisomerase II [EC:5.6.2.2]	DNA gyrase B		No																	MIRUS_G_0528	DNA replication	0
	MIRUS_G_0002_c0001_397246_398998_f_t0	Prodigal	MIRUS_G_0002	1749	Class01	ExtraOrder11	ExtraFamily31	OG0000023	411	0	0	Other functions	von Willebrand factor type A domain	Pfam	PF13519,10	von Willebrand factor type A domain	7.2e-16	Ca-activated chloride channel homolog	VWA / Hh protein intein-like		No																	MIRUS_G_0535	DNA replication	0
	MIRUS_G_0002_c0001_399052_400093_f_t0	Prodigal	MIRUS_G_0002	1038	Class01	ExtraOrder11	ExtraFamily31	OG0001764	20	0	0	Other functions	Protein of unknown function (DUF1295)	Pfam	PF06966,16	Protein of unknown function (DUF1295)	1.8e-27		Protein of unknown function (DUF1295)		No																	MIRUS_G_0538	DNA replication	0
	MIRUS_G_0002_c0001_40024_41358_f_t1	braker2	MIRUS_G_0002	1335	Class01	ExtraOrder11	ExtraFamily31	OG0004108	8	0	0	Other functions	Zinc finger, C3HC4 type (RING finger)	Pfam	PF13920,10	Zinc finger, C3HC4 type (RING finger)	1.4e-06				No																	MIRUS_G_0539	DNA replication	0
	MIRUS_G_0002_c0001_400619_402154_r_t1	braker2	MIRUS_G_0002	1485	Class01	ExtraOrder11	ExtraFamily31	OG0000520	71	1	0.673401	Other functions	Domain of unknown function (DUF6321)	Pfam	PF19846,3	Domain of unknown function (DUF6321)	1.1e-22		heparin binding		No																	MIRUS_G_0539	DNA replication	0
	MIRUS_G_0002_c0001_402216_402839_r_t1	braker2	MIRUS_G_0002	624	Class01	ExtraOrder11	ExtraFamily31	OG0004111	8	0	0	Unknown									No																	MIRUS_G_0545	DNA replication	0
	MIRUS_G_0002_c0001_402957_403134_r_t0	Prodigal	MIRUS_G_0002	174	Class01	ExtraOrder11	ExtraFamily31	OG0007350	4	0	0	Unknown							-		No																	MIRUS_G_0550	DNA replication	0
	MIRUS_G_0002_c0001_403219_406513_f_t1	braker2	MIRUS_G_0002	3171	Class01	ExtraOrder11	ExtraFamily31	OG0000600	21	2	0.630716	Other functions	Glycosyl hydrolases family 16	Pfam	PF00722,25	Glycosyl hydrolases family 16	7.1e-06				No																	MIRUS_G_0560	DNA replication	0
	MIRUS_G_0002_c0001_406534_408369_r_t1	braker2	MIRUS_G_0002	1836	Class01	ExtraOrder11	ExtraFamily31	OG0006106	5	0	0	Unknown									No																	MIRUS_G_0561	DNA replication	0
	MIRUS_G_0002_c0001_409349_410146_f_t1	braker2	MIRUS_G_0002	798	Class01	ExtraOrder11	ExtraFamily31	OG0002459	13	0	0	Unknown									No																	MIRUS_G_0582	DNA replication	0
	MIRUS_G_0002_c0001_410186_410543_f_t0	Prodigal	MIRUS_G_0002	354	Class01	ExtraOrder11	ExtraFamily31	OG0002658	11	0	0	Unknown									No																	MIRUS_G_0584	DNA replication	0
	MIRUS_G_0002_c0001_410540_411970_r_t1	braker2	MIRUS_G_0002	1431	Class01	ExtraOrder11	ExtraFamily31	OG0004122	8	0	0	Unknown									No																	MIRUS_G_0584	DNA replication	0
	MIRUS_G_0002_c0001_412046_412582_r_t1	braker2	MIRUS_G_0002	537	Class01	ExtraOrder11	ExtraFamily31	OG0005226	6	0	0	Unknown									No																	MIRUS_G_0588	DNA replication	0
	MIRUS_G_0002_c0001_412952_413455_f_t1	braker2	MIRUS_G_0002	504	Class01	ExtraOrder11	ExtraFamily31	OG0000891	35	0	0	Unknown									No																	MIRUS_G_0594	DNA replication	0
	MIRUS_G_0002_c0001_413491_414168_r_t1	braker2	MIRUS_G_0002	678	Class01	ExtraOrder11	ExtraFamily31	NA	NA	0	0	Unknown									No																	MIRUS_G_0599	DNA replication	0
	MIRUS_G_0002_c0001_41395_42051_f_t1	braker2	MIRUS_G_0002	657	Class01	ExtraOrder11	ExtraFamily31	OG0002178	16	0	0	Other functions	Snf7	Pfam	PF03357,25	Snf7	6.1e-12		Snf7		No																	MIRUS_G_0601	DNA replication	0
	MIRUS_G_0002_c0001_414230_415483_r_t1	braker2	MIRUS_G_0002	1254	Class01	ExtraOrder11	ExtraFamily31	OG0009272	3	0	0	Unknown									No																	MIRUS_G_0616	DNA replication	0
	MIRUS_G_0002_c0001_417148_423092_f_t1	braker2	MIRUS_G_0002	3981	Class01	ExtraOrder11	ExtraFamily31	OG0000538	70	24	6.02864	Virion module	Mirus_MCP							Mirus_MCP	No																	MIRUS_G_0619	DNA replication	0
	MIRUS_G_0002_c0001_4213_4672_r_t0	Prodigal	MIRUS_G_0002	456	Class01	ExtraOrder11	ExtraFamily31	OG0000238	149	0	0	Unknown									No																	MIRUS_G_0619	DNA replication	0
	MIRUS_G_0002_c0001_42190_43494_f_t1	braker2	MIRUS_G_0002	1305	Class01	ExtraOrder11	ExtraFamily31	OG0002177	10	0	0	Unknown									No																	MIRUS_G_0622	DNA replication	0
	MIRUS_G_0002_c0001_423268_423909_r_t1	braker2	MIRUS_G_0002	642	Class01	ExtraOrder11	ExtraFamily31	NA	NA	0	0	Unknown									No																	MIRUS_G_0627	DNA replication	0
	MIRUS_G_0002_c0001_423962_424665_f_t1	braker2	MIRUS_G_0002	603	Class01	ExtraOrder11	ExtraFamily31	OG0012588	2	1	1.65837	Unknown									No																	MIRUS_G_0628	DNA replication	0
	MIRUS_G_0002_c0001_424858_425476_r_t0	Prodigal	MIRUS_G_0002	615	Class01	ExtraOrder11	ExtraFamily31	NA	NA	0	0	Unknown									No																	MIRUS_G_0628	DNA replication	0
	MIRUS_G_0002_c0001_425818_427018_f_t0	Prodigal	MIRUS_G_0002	1200	Class01	ExtraOrder11	ExtraFamily31	OG0002183	11	0	0	Unknown							phosphoprotein phosphatase activity		No																	MIRUS_G_0644	DNA replication	0
	MIRUS_G_0002_c0001_43800_44390_r_t1	braker2	MIRUS_G_0002	591	Class01	ExtraOrder11	ExtraFamily31	OG0002314	14	0	0	Other functions	SET domain	Pfam	PF00856,32	SET domain	2.4e-06				No																	MIRUS_G_0646	DNA replication	0
	MIRUS_G_0002_c0001_44506_46201_r_t1	braker2	MIRUS_G_0002	1479	Class01	ExtraOrder11	ExtraFamily31	OG0006098	4	3	2.0284	Unknown									No																	MIRUS_G_0666	DNA replication	0
	MIRUS_G_0002_c0001_45746_46883_f_t0	Prodigal	MIRUS_G_0002	1134	Class01	ExtraOrder11	ExtraFamily31	NA	NA	0	0	Unknown									No																	MIRUS_G_0670	DNA replication	0
	MIRUS_G_0002_c0001_47888_48464_f_t0	Prodigal	MIRUS_G_0002	573	Class01	ExtraOrder11	ExtraFamily31	OG0006110	5	0	0	Unknown									No																	MIRUS_G_0672	DNA replication	0
	MIRUS_G_0002_c0001_48479_49906_r_t1	braker2	MIRUS_G_0002	1428	Class01	ExtraOrder11	ExtraFamily31	OG0004614	7	0	0	Other functions	F-box-like	Pfam	PF12937,11	F-box-like	9.8e-06				No																	MIRUS_G_0672	DNA replication	0
	MIRUS_G_0002_c0001_4947_6242_f_t1	braker2	MIRUS_G_0002	1296	Class01	ExtraOrder11	ExtraFamily31	OG0001240	26	0	0	Other functions	Ring finger domain	Pfam	PF13639,10	Ring finger domain	1.2e-10		Zinc finger, C3HC4 type (RING finger)		No																	MIRUS_G_0674	DNA replication	0
	MIRUS_G_0002_c0001_49971_51062_f_t1	braker2	MIRUS_G_0002	960	Class01	ExtraOrder11	ExtraFamily31	OG0012591	2	1	1.04167	Unknown									No																	MIRUS_G_0674	DNA replication	0
	MIRUS_G_0002_c0001_51074_51541_r_t1	braker2	MIRUS_G_0002	468	Class01	ExtraOrder11	ExtraFamily31	OG0004611	7	0	0	Unknown									No																	MIRUS_G_0682	DNA replication	0
	MIRUS_G_0002_c0001_51610_51862_r_t0	Prodigal	MIRUS_G_0002	249	Class01	ExtraOrder11	ExtraFamily31	OG0009276	3	0	0	Unknown									No																	MIRUS_G_0698	DNA replication	0
	MIRUS_G_0002_c0001_52032_52400_f_t1	braker2	MIRUS_G_0002	369	Class01	ExtraOrder11	ExtraFamily31	OG0003735	8	0	0	Unknown									No																	MIRUS_G_0705	DNA replication	0
	MIRUS_G_0002_c0001_52469_55932_r_t1	braker2	MIRUS_G_0002	2691	Class01	ExtraOrder11	ExtraFamily31	OG0000600	21	3	1.11483	Unknown									No																	MIRUS_G_0713	DNA replication	0
	MIRUS_G_0002_c0001_56138_58306_f_t1	braker2	MIRUS_G_0002	2169	Class01	ExtraOrder11	ExtraFamily31	OG0002655	11	0	0	Other functions	Concanavalin A-like lectin/glucanases superfamily	Pfam	PF13385,10	Concanavalin A-like lectin/glucanases superfamily	2e-12				No																	MIRUS_G_0713	DNA replication	0
	MIRUS_G_0002_c0001_58313_59320_r_t1	braker2	MIRUS_G_0002	771	Class01	ExtraOrder11	ExtraFamily31	OG0000069	337	2	2.59403	Unknown									No																	MIRUS_G_0717	DNA replication	0
	MIRUS_G_0002_c0001_59621_59807_f_t0	Prodigal	MIRUS_G_0002	183	Class01	ExtraOrder11	ExtraFamily31	OG0012594	2	0	0	Unknown									No																	MIRUS_G_0721	DNA replication	0
	MIRUS_G_0002_c0001_59810_60562_r_t1	braker2	MIRUS_G_0002	753	Class01	ExtraOrder11	ExtraFamily31	OG0000190	182	0	0	Other functions	HNH endonuclease	Pfam	PF01844,27	HNH endonuclease	2.1e-11	5-methylcytosine-specific restriction enzyme A [EC:3.1.21.-]	HNH endonuclease		No																	MIRUS_G_0728	DNA replication	0
	MIRUS_G_0002_c0001_60876_62010_f_t0	Prodigal	MIRUS_G_0002	1131	Class01	ExtraOrder11	ExtraFamily31	OG0005234	6	0	0	Unknown									No																	MIRUS_G_0728	DNA replication	0
	MIRUS_G_0002_c0001_62054_63017_f_t0	Prodigal	MIRUS_G_0002	960	Class01	ExtraOrder11	ExtraFamily31	OG0000019	421	0	0	Other functions	Heliorhodopsin	Pfam	PF18761,5	Heliorhodopsin	1.5e-32		-		No																	MIRUS_G_0747	DNA replication	0
	MIRUS_G_0002_c0001_63024_63569_r_t1	braker2	MIRUS_G_0002	546	Class01	ExtraOrder11	ExtraFamily31	OG0004114	8	0	0	Unknown									No																	MIRUS_G_0753	DNA replication	0
	MIRUS_G_0002_c0001_64144_66197_f_t1	braker2	MIRUS_G_0002	1971	Class01	ExtraOrder11	ExtraFamily31	OG0001103	20	1	0.507357	Other functions	Nucleotide-diphospho-sugar transferase	Pfam	PF03407,20	Nucleotide-diphospho-sugar transferase	7e-30	arabinosyltransferase [EC:2.4.2.-]	glycosyltransferase		No																	MIRUS_G_0764	DNA replication	0
	MIRUS_G_0002_c0001_66746_68638_f_t1	braker2	MIRUS_G_0002	1893	Class01	ExtraOrder11	ExtraFamily31	OG0003412	8	0	0	Unknown									No																	MIRUS_G_0767	DNA replication	0
	MIRUS_G_0002_c0001_6798_7176_f_t0	Prodigal	MIRUS_G_0002	375	Class01	ExtraOrder11	ExtraFamily31	OG0012592	2	0	0	Unknown									No																	MIRUS_G_0771	DNA replication	0
	MIRUS_G_0002_c0001_68779_69414_r_t1	braker2	MIRUS_G_0002	636	Class01	ExtraOrder11	ExtraFamily31	OG0000483	80	0	0	Other functions	SET domain	Pfam	PF00856,32	SET domain	1.6e-05				No																	MIRUS_G_0776	DNA replication	0
	MIRUS_G_0002_c0001_69478_70916_r_t1	braker2	MIRUS_G_0002	1311	Class01	ExtraOrder11	ExtraFamily31	OG0001102	21	2	1.52555	Other functions	PAN domain	Pfam	PF14295,10	PAN domain	1.6e-07	hydroxyproline O-arabinosyltransferase [EC:2.4.2.58]	-		No																	MIRUS_G_0777	DNA replication	0
	MIRUS_G_0002_c0001_71289_71600_r_t1	braker2	MIRUS_G_0002	312	Class01	ExtraOrder11	ExtraFamily31	OG0005231	5	0	0	Unknown									No																	MIRUS_G_0802	DNA replication	0
	MIRUS_G_0002_c0001_72062_73115_f_t0	Prodigal	MIRUS_G_0002	1050	Class01	ExtraOrder11	ExtraFamily31	OG0004618	7	0	0	Unknown									No																	MIRUS_G_0806	DNA replication	0
	MIRUS_G_0002_c0001_73206_74345_r_t1	braker2	MIRUS_G_0002	1140	Class01	ExtraOrder11	ExtraFamily31	OG0009270	1	0	0	Other functions	Ankyrin repeats (3 copies)	Pfam	PF12796,11	Ankyrin repeats (3 copies)	2.9e-31				No																	MIRUS_G_0807	DNA replication	0
	MIRUS_G_0002_c0001_73292_74189_f_t0	Prodigal	MIRUS_G_0002	894	Class01	ExtraOrder11	ExtraFamily31	NA	NA	0	0	Unknown									No																	MIRUS_G_0811	DNA replication	0
	MIRUS_G_0002_c0001_74394_75269_r_t1	braker2	MIRUS_G_0002	876	Class01	ExtraOrder11	ExtraFamily31	OG0009270	1	0	0	Other functions	Ankyrin repeats (3 copies)	Pfam	PF12796,11	Ankyrin repeats (3 copies)	2.9e-23				No																	MIRUS_G_0815	DNA replication	0
	MIRUS_G_0002_c0001_7457_9071_f_t0	Prodigal	MIRUS_G_0002	1611	Class01	ExtraOrder11	ExtraFamily31	OG0007343	4	0	0	Unknown									No																	MIRUS_G_0815	DNA replication	0
	MIRUS_G_0002_c0001_75456_77001_r_t0	Prodigal	MIRUS_G_0002	1542	Class01	ExtraOrder11	ExtraFamily31	OG0009270	1	0	0	Other functions	Ankyrin repeats (3 copies)	Pfam	PF12796,11	Ankyrin repeats (3 copies)	6.5e-54				No																	MIRUS_G_0816	DNA replication	0
	MIRUS_G_0002_c0001_77049_77693_f_t1	braker2	MIRUS_G_0002	645	Class01	ExtraOrder11	ExtraFamily31	OG0005230	6	0	0	Unknown									No																	MIRUS_G_0817	DNA replication	0
	MIRUS_G_0002_c0001_77703_79106_r_t1	braker2	MIRUS_G_0002	1404	Class01	ExtraOrder11	ExtraFamily31	OG0001325	23	0	0	Other functions	Protein kinase domain	Pfam	PF00069,29	Protein kinase domain	9.3e-09				No																	MIRUS_G_0817	DNA replication	0
	MIRUS_G_0002_c0001_79199_79832_f_t0	Prodigal	MIRUS_G_0002	630	Class01	ExtraOrder11	ExtraFamily31	NA	NA	0	0	Unknown									No																	MIRUS_G_0823	DNA replication	0
	MIRUS_G_0002_c0001_79867_80430_r_t1	braker2	MIRUS_G_0002	564	Class01	ExtraOrder11	ExtraFamily31	OG0000072	341	0	0	Unknown							-		No																	MIRUS_G_0823	DNA replication	0
	MIRUS_G_0002_c0001_80607_80949_r_t0	Prodigal	MIRUS_G_0002	339	Class01	ExtraOrder11	ExtraFamily31	NA	NA	0	0	Unknown									No																	MIRUS_G_0827	DNA replication	0
	MIRUS_G_0002_c0001_81073_81193_r_t0	Prodigal	MIRUS_G_0002	117	Class01	ExtraOrder11	ExtraFamily31	NA	NA	0	0	Unknown									No																	MIRUS_G_0827	DNA replication	0
	MIRUS_G_0002_c0001_81554_83272_f_t1	braker2	MIRUS_G_0002	1719	Class01	ExtraOrder11	ExtraFamily31	OG0000002	674	0	0	Other functions	Ankyrin repeats (3 copies)	Pfam	PF12796,11	Ankyrin repeats (3 copies)	1.4e-52		Ring finger domain		No																	MIRUS_G_0832	DNA replication	0
	MIRUS_G_0002_c0001_83667_89707_r_t1	braker2	MIRUS_G_0002	3648	Class01	ExtraOrder11	ExtraFamily31	OG0000010	535	6	1.64474	DNA replication	DNA polymerase family B	Pfam	PF00136,25	DNA polymerase family B	2.8e-74		3'-5' exonuclease activity		Yes	84070	86158	MIRUS_G_0002_c0001_84191_85958_f_t0	589													MIRUS_G_0870	DNA replication	0
	MIRUS_G_0002_c0001_84191_85958_f_t0	Prodigal	MIRUS_G_0002	1764	Class01	ExtraOrder11	ExtraFamily31	NA	NA	0	0	Unknown									No																	MIRUS_G_0878	DNA replication	0
	MIRUS_G_0002_c0001_888_1340_r_t1	braker2	MIRUS_G_0002	453	Class01	ExtraOrder11	ExtraFamily31	OG0006105	5	0	0	Unknown									No																	MIRUS_G_0878	DNA replication	0
	MIRUS_G_0002_c0001_90371_91162_r_t1	braker2	MIRUS_G_0002	792	Class01	ExtraOrder11	ExtraFamily31	OG0004117	8	0	0	Unknown									No																	MIRUS_G_0891	DNA replication	0
	MIRUS_G_0002_c0001_91312_92673_f_t1	braker2	MIRUS_G_0002	1362	Class01	ExtraOrder11	ExtraFamily31	OG0000019	421	0	0	Other functions	Heliorhodopsin	Pfam	PF18761,5	Heliorhodopsin	1.7e-10		-		No																	MIRUS_G_0893	DNA replication	0
	MIRUS_G_0002_c0001_92675_93508_r_t1	braker2	MIRUS_G_0002	834	Class01	ExtraOrder11	ExtraFamily31	OG0000268	138	0	0	Other functions	Alpha/beta hydrolase family	Pfam	PF12697,11	Alpha/beta hydrolase family	1.1e-07		of the alpha beta		No																	MIRUS_G_0894	DNA replication	0
	MIRUS_G_0002_c0001_93585_93872_r_t1	braker2	MIRUS_G_0002	288	Class01	ExtraOrder11	ExtraFamily31	OG0004118	8	0	0	Unknown									No																	MIRUS_G_0900	DNA replication	0
	MIRUS_G_0002_c0001_94022_95113_r_t1	braker2	MIRUS_G_0002	1092	Class01	ExtraOrder11	ExtraFamily31	OG0001612	21	0	0	Unknown									No																	MIRUS_G_0909	DNA replication	0
	MIRUS_G_0002_c0001_95286_96057_r_t0	Prodigal	MIRUS_G_0002	768	Class01	ExtraOrder11	ExtraFamily31	OG0009277	3	0	0	Unknown									No																	MIRUS_G_0931	DNA replication	0
	MIRUS_G_0002_c0001_96192_96536_r_t1	braker2	MIRUS_G_0002	345	Class01	ExtraOrder11	ExtraFamily31	OG0002656	13	0	0	Unknown									No																	MIRUS_G_0939	DNA replication	0
	MIRUS_G_0002_c0001_96572_97720_r_t1	braker2	MIRUS_G_0002	1149	Class01	ExtraOrder11	ExtraFamily31	OG0004115	8	0	0	Unknown									No																	MIRUS_G_0939	DNA replication	0
	MIRUS_G_0002_c0001_97785_98972_f_t1	braker2	MIRUS_G_0002	1188	Class01	ExtraOrder11	ExtraFamily31	OG0004128	8	0	0	Unknown									No																	MIRUS_G_0940	DNA replication	0
	MIRUS_G_0002_c0001_99018_99336_f_t0	Prodigal	MIRUS_G_0002	315	Class01	ExtraOrder11	ExtraFamily31	OG0004619	7	0	0	Unknown									No																	MIRUS_G_0943	DNA replication	0
	MIRUS_G_0002_c0001_99389_100621_f_t1	braker2	MIRUS_G_0002	1233	Class01	ExtraOrder11	ExtraFamily31	OG0003733	8	0	0	Unknown									No																	MIRUS_G_0952	DNA replication	0
	MIRUS_G_0003_c0001_1_1774_r_t1	braker2	MIRUS_G_0003	1776	Class04	Demuto	Demuto05	OG0000026	403	0	0	Unknown									No																	MIRUS_G_0952	DNA replication	0
	MIRUS_G_0003_c0001_10190_10361_f_t0	Prodigal	MIRUS_G_0003	168	Class04	Demuto	Demuto05	OG0012602	2	0	0	Unknown									No																	MIRUS_G_0963	DNA replication	0
	MIRUS_G_0003_c0001_10399_11757_r_t1	braker2	MIRUS_G_0003	1359	Class04	Demuto	Demuto05	OG0000075	322	0	0	Unknown									No																	MIRUS_G_0964	DNA replication	0
	MIRUS_G_0003_c0001_108095_109381_f_t1	braker2	MIRUS_G_0003	1287	Class04	Demuto	Demuto05	OG0000036	414	0	0	Other functions	BT1 family	Pfam	PF03092,20	BT1 family	2.2e-89		BT1 family		No																	MIRUS_G_0972	DNA replication	0
	MIRUS_G_0003_c0001_109422_110172_f_t1	braker2	MIRUS_G_0003	693	Class04	Demuto	Demuto05	OG0000006	554	1	1.443	Other functions	Protein kinase domain	Pfam	PF00069,29	Protein kinase domain	3e-14		Serine threonine kinase 33		No																	MIRUS_G_0981	DNA replication	0
	MIRUS_G_0003_c0001_110282_110911_r_t1	braker2	MIRUS_G_0003	630	Class04	Demuto	Demuto05	OG0000002	674	0	0	Other functions	Ring finger domain	Pfam	PF13639,10	Ring finger domain	2.4e-10		RING-H2 zinc finger domain		No																	MIRUS_G_0989	DNA replication	0
	MIRUS_G_0003_c0001_111208_112257_f_t1	braker2	MIRUS_G_0003	1050	Class04	Demuto	Demuto05	OG0000608	61	0	0	Unknown									No																	MIRUS_G_0997	DNA replication	0
	MIRUS_G_0003_c0001_112243_112417_r_t0	Prodigal	MIRUS_G_0003	171	Class04	Demuto	Demuto05	OG0005222	6	0	0	Unknown									No																	MIRUS_G_0997	DNA replication	0
	MIRUS_G_0003_c0001_112448_113926_r_t1	braker2	MIRUS_G_0003	1479	Class04	Demuto	Demuto05	OG0001069	33	0	0	Unknown									No																	MIRUS_G_1000	DNA replication	0
	MIRUS_G_0003_c0001_113980_114930_r_t1	braker2	MIRUS_G_0003	951	Class04	Demuto	Demuto05	OG0000203	179	0	0	Unknown									No																	MIRUS_G_1024	DNA replication	0
	MIRUS_G_0003_c0001_115028_140204_f_t0	Prodigal	MIRUS_G_0003	25173	Class04	Demuto	Demuto05	OG0000009	386	0	0	Other functions	Tyrosine-protein kinase ephrin type A/B receptor-like	Pfam	PF07699,17	Tyrosine-protein kinase ephrin type A/B receptor-like	4e-22		calcium ion binding		No																	MIRUS_G_1031	DNA replication	0
	MIRUS_G_0003_c0001_11778_12538_r_t1	braker2	MIRUS_G_0003	678	Class04	Demuto	Demuto05	OG0000274	136	1	1.47493	Other functions	Iron-sulphur cluster biosynthesis	Pfam	PF01521,24	Iron-sulphur cluster biosynthesis	6.7e-09		Belongs to the HesB IscA family		No																	MIRUS_G_1031	DNA replication	0
	MIRUS_G_0003_c0001_12546_12837_f_t0	Prodigal	MIRUS_G_0003	288	Class04	Demuto	Demuto05	OG0001420	25	0	0	Unknown									No																	MIRUS_G_1034	DNA replication	0
	MIRUS_G_0003_c0001_12821_13537_r_t1	braker2	MIRUS_G_0003	669	Class04	Demuto	Demuto05	OG0000468	83	1	1.49477	Unknown									No																	MIRUS_G_1038	DNA replication	0
	MIRUS_G_0003_c0001_13559_14509_r_t1	braker2	MIRUS_G_0003	951	Class04	Demuto	Demuto05	OG0000890	41	0	0	Unknown									No																	MIRUS_G_1047	DNA replication	0
	MIRUS_G_0003_c0001_140321_141010_f_t1	braker2	MIRUS_G_0003	690	Class04	Demuto	Demuto05	OG0002310	15	0	0	Unknown									No																	MIRUS_G_1048	DNA replication	0
	MIRUS_G_0003_c0001_141041_142771_f_t1	braker2	MIRUS_G_0003	1731	Class04	Demuto	Demuto05	OG0000150	207	0	0	Other functions	Heliorhodopsin	Pfam	PF18761,5	Heliorhodopsin	5.2e-11		-		No																	MIRUS_G_1050	DNA replication	0
	MIRUS_G_0003_c0001_142809_143981_f_t1	braker2	MIRUS_G_0003	1173	Class04	Demuto	Demuto05	OG0000081	317	0	0	Unknown									No																	MIRUS_G_1097	DNA replication	0
	MIRUS_G_0003_c0001_144011_144316_f_t1	braker2	MIRUS_G_0003	306	Class04	Demuto	Demuto05	OG0000095	294	0	0	Unknown									No																	MIRUS_G_1098	DNA replication	0
	MIRUS_G_0003_c0001_144367_145104_f_t1	braker2	MIRUS_G_0003	738	Class04	Demuto	Demuto05	OG0000161	199	0	0	Unknown									No																	MIRUS_G_1105	DNA replication	0
	MIRUS_G_0003_c0001_145122_147452_r_t1	braker2	MIRUS_G_0003	2331	Class04	Demuto	Demuto05	OG0005217	6	0	0	Unknown									No																	MIRUS_G_1106	DNA replication	0
	MIRUS_G_0003_c0001_147537_147941_f_t1	braker2	MIRUS_G_0003	405	Class04	Demuto	Demuto05	OG0000042	399	0	0	Unknown									No																	MIRUS_G_1125	DNA replication	0
	MIRUS_G_0003_c0001_147887_148763_r_t0	Prodigal	MIRUS_G_0003	873	Class04	Demuto	Demuto05	OG0000027	450	0	0	Other functions	Exonuclease	Pfam	PF00929,28	Exonuclease	9e-05		exonuclease		No																	MIRUS_G_1138	DNA replication	0
	MIRUS_G_0003_c0001_149050_150810_f_t1	braker2	MIRUS_G_0003	1761	Class04	Demuto	Demuto05	OG0000000	1238	0	0	Virion module	Mirus_Terminase	Pfam	PF03237,19	Terminase large subunit, T4likevirus-type, N-terminal	3.1e-06		Terminase-like family	Mirus_Terminase	No																	MIRUS_G_1148	DNA replication	0
	MIRUS_G_0003_c0001_14909_15703_r_t1	braker2	MIRUS_G_0003	795	Class04	Demuto	Demuto05	OG0005215	6	0	0	Unknown									No																	MIRUS_G_1155	DNA replication	0
	MIRUS_G_0003_c0001_150837_151529_f_t1	braker2	MIRUS_G_0003	693	Class04	Demuto	Demuto05	OG0005212	6	0	0	Unknown									No																	MIRUS_G_1169	DNA replication	0
	MIRUS_G_0003_c0001_151583_153148_f_t1	braker2	MIRUS_G_0003	1566	Class04	Demuto	Demuto05	OG0000833	42	0	0	Other functions	Nicotinate phosphoribosyltransferase (NAPRTase) family	Pfam	PF04095,20	Nicotinate phosphoribosyltransferase (NAPRTase) family	1.7e-37	nicotinamide phosphoribosyltransferase [EC:2.4.2.12]	nicotinamide phosphoribosyltransferase activity		No																	MIRUS_G_1177	DNA replication	0
	MIRUS_G_0003_c0001_153157_153735_f_t1	braker2	MIRUS_G_0003	579	Class04	Demuto	Demuto05	OG0000004	405	0	0	Other functions	Ras family	Pfam	PF00071,26	Ras family	8e-13		TIGRFAM Small GTP-binding protein		No																	MIRUS_G_1181	DNA replication	0
	MIRUS_G_0003_c0001_153949_154254_f_t1	braker2	MIRUS_G_0003	306	Class04	Demuto	Demuto05	OG0001234	29	0	0	Unknown									No																	MIRUS_G_1185	DNA replication	0
	MIRUS_G_0003_c0001_154288_154495_f_t0	Prodigal	MIRUS_G_0003	204	Class04	Demuto	Demuto05	OG0001479	24	0	0	Unknown									No																	MIRUS_G_1196	DNA replication	0
	MIRUS_G_0003_c0001_154517_154876_f_t1	braker2	MIRUS_G_0003	360	Class04	Demuto	Demuto05	OG0001239	29	0	0	Unknown									No																	MIRUS_G_1196	DNA replication	0
	MIRUS_G_0003_c0001_154871_155731_r_t1	braker2	MIRUS_G_0003	861	Class04	Demuto	Demuto05	OG0000211	175	0	0	Unknown									No																	MIRUS_G_1209	DNA replication	0
	MIRUS_G_0003_c0001_155920_158106_r_t1	braker2	MIRUS_G_0003	2187	Class04	Demuto	Demuto05	OG0000051	355	0	0	Unknown							calcium ion binding		No																	MIRUS_G_1209	DNA replication	0
	MIRUS_G_0003_c0001_15726_16478_r_t1	braker2	MIRUS_G_0003	753	Class04	Demuto	Demuto05	OG0002650	13	0	0	Unknown									No																	MIRUS_G_1218	DNA replication	0
	MIRUS_G_0003_c0001_158195_158992_f_t1	braker2	MIRUS_G_0003	798	Class04	Demuto	Demuto05	OG0001357	20	0	0	Unknown									No																	MIRUS_G_1221	DNA replication	0
	MIRUS_G_0003_c0001_159015_161102_r_t1	braker2	MIRUS_G_0003	2088	Class04	Demuto	Demuto05	OG0000018	547	0	0	Virion module	Mirus_MCP							Mirus_MCP	No																	MIRUS_G_1229	DNA replication	0
	MIRUS_G_0003_c0001_161220_161765_f_t1	braker2	MIRUS_G_0003	546	Class04	Demuto	Demuto05	OG0000067	342	0	0	Other functions	ADP-ribosylation factor family	Pfam	PF00025,25	ADP-ribosylation factor family	2.3e-60		Belongs to the small GTPase superfamily. Arf family		No																	MIRUS_G_1229	DNA replication	0
	MIRUS_G_0003_c0001_161786_162029_f_t0	Prodigal	MIRUS_G_0003	240	Class04	Demuto	Demuto05	OG0001611	21	0	0	Unknown									No																	MIRUS_G_1229	DNA replication	0
	MIRUS_G_0003_c0001_162026_163909_r_t1	braker2	MIRUS_G_0003	1884	Class04	Demuto	Demuto05	OG0000066	333	0	0	Other functions	Trypsin-like peptidase domain	Pfam	PF13365,10	Trypsin-like peptidase domain	2.5e-14		Belongs to the peptidase S1C family		No																	MIRUS_G_1229	DNA replication	0
	MIRUS_G_0003_c0001_163943_164317_r_t1	braker2	MIRUS_G_0003	375	Class04	Demuto	Demuto05	OG0001321	25	0	0	Unknown									No																	MIRUS_G_1239	DNA replication	0
	MIRUS_G_0003_c0001_164368_164955_r_t1	braker2	MIRUS_G_0003	588	Class04	Demuto	Demuto05	OG0000004	405	0	0	Other functions	Ras family	Pfam	PF00071,26	Ras family	2.6e-27		GTP binding. It is involved in the biological process described with protein transport		No																	MIRUS_G_1252	DNA replication	0
	MIRUS_G_0003_c0001_164982_166919_f_t1	braker2	MIRUS_G_0003	1938	Class04	Demuto	Demuto05	OG0000074	329	0	0	Other functions	Phosphatidylinositol 3- and 4-kinase	Pfam	PF00454,31	Phosphatidylinositol 3- and 4-kinase	5.6e-28	rabenosyn-5	lipid binding		No																	MIRUS_G_1274	DNA replication	0
	MIRUS_G_0003_c0001_16615_17010_r_t1	braker2	MIRUS_G_0003	396	Class04	Demuto	Demuto05	OG0005214	6	0	0	Unknown									No																	MIRUS_G_1286	DNA replication	0
	MIRUS_G_0003_c0001_166942_170798_r_t1	braker2	MIRUS_G_0003	3747	Class04	Demuto	Demuto05	OG0002456	14	2	0.53376	Unknown									No																	MIRUS_G_1303	DNA replication	0
	MIRUS_G_0003_c0001_170854_172776_f_t1	braker2	MIRUS_G_0003	1923	Class04	Demuto	Demuto05	OG0004101	7	0	0	Unknown									No																	MIRUS_G_1310	DNA replication	0
	MIRUS_G_0003_c0001_17093_17509_f_t1	braker2	MIRUS_G_0003	417	Class04	Demuto	Demuto05	OG0001274	28	0	0	Unknown									No																	MIRUS_G_1317	DNA replication	0
	MIRUS_G_0003_c0001_172776_173382_r_t0	Prodigal	MIRUS_G_0003	603	Class04	Demuto	Demuto05	OG0000750	49	0	0	Unknown									No																	MIRUS_G_1324	DNA replication	0
	MIRUS_G_0003_c0001_173429_173752_f_t1	braker2	MIRUS_G_0003	324	Class04	Demuto	Demuto05	OG0000656	59	0	0	Unknown									No																	MIRUS_G_0559	DNA replication	0
	MIRUS_G_0003_c0001_17366_17822_r_t0	Prodigal	MIRUS_G_0003	453	Class04	Demuto	Demuto05	OG0001198	30	0	0	Other functions	Transcriptional activator	Pfam	PF04949,17	Transcriptional activator	3e-06				No																	MIRUS_G_0559	DNA replication	0
	MIRUS_G_0003_c0001_174033_174908_r_t1	braker2	MIRUS_G_0003	876	Class04	Demuto	Demuto05	OG0000410	88	0	0	Other functions	Nucleotide-sugar transporter	Pfam	PF04142,19	Nucleotide-sugar transporter	1.1e-25		UDP-N-acetylglucosamine transmembrane transport		No																	MIRUS_G_0820	DNA replication	0
	MIRUS_G_0003_c0001_174935_175210_r_t1	braker2	MIRUS_G_0003	276	Class04	Demuto	Demuto05	OG0000232	163	0	0	Unknown									No																	MIRUS_G_0820	DNA replication	0
	MIRUS_G_0003_c0001_175230_175739_r_t1	braker2	MIRUS_G_0003	510	Class04	Demuto	Demuto05	OG0000068	279	0	0	Other functions	RING-variant domain	Pfam	PF12906,11	RING-variant domain	0.00014				No																	MIRUS_G_0820	DNA replication	0
	MIRUS_G_0003_c0001_175767_179546_r_t1	braker2	MIRUS_G_0003	3780	Class04	Demuto	Demuto05	OG0000186	175	0	0	Unknown									No																	MIRUS_G_0820	DNA replication	0
	MIRUS_G_0003_c0001_17854_18441_r_t1	braker2	MIRUS_G_0003	588	Class04	Demuto	Demuto05	OG0000002	674	0	0	Unknown									No																	MIRUS_G_1323	DNA replication	0
	MIRUS_G_0003_c0001_179600_180493_f_t1	braker2	MIRUS_G_0003	894	Class04	Demuto	Demuto05	OG0000038	405	0	0	Unknown									No																	MIRUS_G_0121	DNA replication	0
	MIRUS_G_0003_c0001_180479_180797_r_t0	Prodigal	MIRUS_G_0003	315	Class04	Demuto	Demuto05	OG0001324	27	0	0	Unknown									No																	MIRUS_G_0121	DNA replication	0
	MIRUS_G_0003_c0001_180840_181205_r_t1	braker2	MIRUS_G_0003	366	Class04	Demuto	Demuto05	OG0001237	29	0	0	Unknown									No																	MIRUS_G_0121	DNA replication	0
	MIRUS_G_0003_c0001_181335_181589_r_t1	braker2	MIRUS_G_0003	255	Class04	Demuto	Demuto05	OG0001854	17	0	0	Unknown									No																	MIRUS_G_0125	DNA replication	0
	MIRUS_G_0003_c0001_181621_182043_r_t1	braker2	MIRUS_G_0003	423	Class04	Demuto	Demuto05	OG0001197	30	0	0	Transcription	Transcription factor S-II (TFIIS)	Pfam	PF01096,22	Transcription factor S-II (TFIIS)	4e-05				No																	MIRUS_G_0132	DNA replication	0
	MIRUS_G_0003_c0001_182401_182839_r_t0	Prodigal	MIRUS_G_0003	435	Class04	Demuto	Demuto05	OG0004103	8	0	0	Unknown									No																	MIRUS_G_0687	DNA replication	0
	MIRUS_G_0003_c0001_182909_183739_r_t1	braker2	MIRUS_G_0003	831	Class04	Demuto	Demuto05	OG0000187	195	0	0	Unknown									No																	MIRUS_G_0676	DNA replication	0
	MIRUS_G_0003_c0001_183811_184425_f_t1	braker2	MIRUS_G_0003	615	Class04	Demuto	Demuto05	OG0000004	405	0	0	Other functions	Ras family	Pfam	PF00071,26	Ras family	1.9e-15		GTP-binding protein		No																	MIRUS_G_1291	DNA replication	0
	MIRUS_G_0003_c0001_184497_184820_f_t1	braker2	MIRUS_G_0003	324	Class04	Demuto	Demuto05	OG0000007	608	0	0	Other functions	Core histone H2A/H2B/H3/H4	Pfam	PF00125,28	Core histone H2A/H2B/H3/H4	9.1e-14		protein heterodimerization activity		No																	MIRUS_G_0853	DNA replication	0
	MIRUS_G_0003_c0001_184864_185383_f_t0	Prodigal	MIRUS_G_0003	516	Class04	Demuto	Demuto05	OG0001942	18	0	0	Unknown									No																	MIRUS_G_1302	DNA replication	0
	MIRUS_G_0003_c0001_185351_185873_f_t0	Prodigal	MIRUS_G_0003	519	Class04	Demuto	Demuto05	OG0000156	187	0	0	Unknown									No																	MIRUS_G_0575	DNA replication	0
	MIRUS_G_0003_c0001_185900_189646_f_t1	braker2	MIRUS_G_0003	3747	Class04	Demuto	Demuto05	OG0001759	18	0	0	Other functions	Glycosyl hydrolase family 10	Pfam	PF00331,24	Glycosyl hydrolase family 10	1.3e-24	endo-1,4-beta-xylanase [EC:3.2.1.8]	Glycosyl hydrolase family 10		No																	MIRUS_G_1174	DNA replication	0
	MIRUS_G_0003_c0001_18851_19852_f_t1	braker2	MIRUS_G_0003	1002	Class04	Demuto	Demuto05	OG0000849	42	0	0	Unknown									No																	MIRUS_G_0351	DNA replication	0
	MIRUS_G_0003_c0001_189678_189933_f_t0	Prodigal	MIRUS_G_0003	252	Class04	Demuto	Demuto05	OG0003123	11	0	0	Unknown									No																	MIRUS_G_0551	DNA replication	0
	MIRUS_G_0003_c0001_189930_197375_r_t1	braker2	MIRUS_G_0003	7446	Class04	Demuto	Demuto05	OG0001472	19	0	0	Unknown									No																	MIRUS_G_0299	DNA replication	0
	MIRUS_G_0003_c0001_197457_197866_f_t1	braker2	MIRUS_G_0003	270	Class04	Demuto	Demuto05	OG0000020	367	1	3.7037	Unknown									No																	MIRUS_G_0102	DNA replication	0
	MIRUS_G_0003_c0001_197938_198647_f_t1	braker2	MIRUS_G_0003	636	Class04	Demuto	Demuto05	OG0000099	274	1	1.57233	Other functions	Acyltransferase	Pfam	PF01553,25	Acyltransferase	5.5e-06		2-acylglycerol O-acyltransferase activity		No																	MIRUS_G_0076	DNA replication	0
	MIRUS_G_0003_c0001_19848_20202_r_t0	Prodigal	MIRUS_G_0003	351	Class04	Demuto	Demuto05	OG0001608	22	0	0	Unknown									No																	MIRUS_G_0241	DNA replication	0
	MIRUS_G_0003_c0001_198710_199321_r_t1	braker2	MIRUS_G_0003	612	Class04	Demuto	Demuto05	OG0000049	368	0	0	Other functions	Snf7	Pfam	PF03357,25	Snf7	2.5e-16		vacuolar transport		No																	MIRUS_G_0248	DNA replication	0
	MIRUS_G_0003_c0001_1993_2565_f_t1	braker2	MIRUS_G_0003	573	Class04	Demuto	Demuto05	OG0000047	291	0	0	Unknown									No																	MIRUS_G_0277	DNA replication	0
	MIRUS_G_0003_c0001_199372_200253_f_t1	braker2	MIRUS_G_0003	882	Class04	Demuto	Demuto05	OG0000028	392	0	0	Unknown									No																	MIRUS_G_0277	DNA replication	0
	MIRUS_G_0003_c0001_200312_200761_r_t1	braker2	MIRUS_G_0003	450	Class04	Demuto	Demuto05	OG0000087	300	0	0	Unknown									No																	MIRUS_G_0322	DNA replication	0
	MIRUS_G_0003_c0001_200787_201587_r_t1	braker2	MIRUS_G_0003	801	Class04	Demuto	Demuto05	OG0000076	331	0	0	DNA replication	Proliferating cell nuclear antigen, N-terminal domain	Pfam	PF00705,22	Proliferating cell nuclear antigen, N-terminal domain	9.3e-12	proliferating cell nuclear antigen	DNA polymerase processivity factor activity		No																	MIRUS_G_0322	DNA replication	0
	MIRUS_G_0003_c0001_201612_202538_r_t1	braker2	MIRUS_G_0003	927	Class04	Demuto	Demuto05	OG0000109	253	0	0	Unknown									No																	MIRUS_G_0398	DNA replication	0
	MIRUS_G_0003_c0001_20264_20869_f_t1	braker2	MIRUS_G_0003	606	Class04	Demuto	Demuto05	OG0000033	398	0	0	DNA replication	Poxvirus A22 protein	Pfam	PF04848,17	Poxvirus A22 protein	1.5e-11				No																	MIRUS_G_0398	DNA replication	0
	MIRUS_G_0003_c0001_202759_203565_f_t1	braker2	MIRUS_G_0003	807	Class04	Demuto	Demuto05	OG0002308	15	0	0	Unknown									No																	MIRUS_G_0661	DNA replication	0
	MIRUS_G_0003_c0001_203606_203992_f_t1	braker2	MIRUS_G_0003	387	Class04	Demuto	Demuto05	OG0000184	150	0	0	Other functions	GIY-YIG catalytic domain	Pfam	PF01541,28	GIY-YIG catalytic domain	4.4e-09	putative endonuclease	PFAM Excinuclease ABC C subunit domain protein		No																	MIRUS_G_0781	DNA replication	0
	MIRUS_G_0003_c0001_204043_205233_f_t1	braker2	MIRUS_G_0003	1191	Class04	Demuto	Demuto05	OG0000032	305	0	0	Unknown							-		No																	MIRUS_G_0796	DNA replication	0
	MIRUS_G_0003_c0001_205290_206972_f_t1	braker2	MIRUS_G_0003	1683	Class04	Demuto	Demuto05	OG0000000	1238	0	0	Other functions	SNF2-related domain	Pfam	PF00176,27	SNF2-related domain	3e-31	SWI/SNF-related matrix-associated actin-dependent regulator of chromatin subfamily A-like protein 1 [EC:5.6.2.-]	annealing helicase activity		No																	MIRUS_G_1339	DNA replication	0
	MIRUS_G_0003_c0001_206996_208186_f_t1	braker2	MIRUS_G_0003	1191	Class04	Demuto	Demuto05	OG0006115	5	0	0	Unknown									No																	MIRUS_G_1359	DNA replication	0
	MIRUS_G_0003_c0001_208182_208356_r_t0	Prodigal	MIRUS_G_0003	171	Class04	Demuto	Demuto05	OG0004606	7	0	0	Unknown									No																	MIRUS_G_1372	DNA replication	0
	MIRUS_G_0003_c0001_208386_208677_r_t0	Prodigal	MIRUS_G_0003	288	Class04	Demuto	Demuto05	OG0000520	71	0	0	Other functions	Domain of unknown function (DUF6321)	Pfam	PF19846,3	Domain of unknown function (DUF6321)	1.2e-10		-		No																	MIRUS_G_1385	DNA replication	0
	MIRUS_G_0003_c0001_208678_209619_r_t1	braker2	MIRUS_G_0003	942	Class04	Demuto	Demuto05	OG0001236	29	0	0	Other functions	mRNA capping enzyme, beta chain	Pfam	PF02940,19	mRNA capping enzyme, beta chain	3.1e-05				No																	MIRUS_G_1385	DNA replication	0
	MIRUS_G_0003_c0001_20896_21109_f_t0	Prodigal	MIRUS_G_0003	210	Class04	Demuto	Demuto05	OG0003730	9	0	0	Unknown									No																	MIRUS_G_1294	DNA replication	0
	MIRUS_G_0003_c0001_209670_209963_r_t1	braker2	MIRUS_G_0003	294	Class04	Demuto	Demuto05	OG0002648	13	0	0	Unknown									No																	MIRUS_G_1294	DNA replication	0
	MIRUS_G_0003_c0001_210032_210290_f_t0	Prodigal	MIRUS_G_0003	255	Class04	Demuto	Demuto05	OG0000303	127	0	0	Other functions	Thyroglobulin type-1 repeat	Pfam	PF00086,22	Thyroglobulin type-1 repeat	1.2e-12		Nidogen 2a (osteonidogen)		No																	MIRUS_G_0632	DNA replication	0
	MIRUS_G_0003_c0001_210320_210632_f_t0	Prodigal	MIRUS_G_0003	309	Class04	Demuto	Demuto05	OG0005218	6	0	0	Unknown									No																	MIRUS_G_0632	DNA replication	0
	MIRUS_G_0003_c0001_210653_210884_f_t0	Prodigal	MIRUS_G_0003	228	Class04	Demuto	Demuto05	OG0004607	7	0	0	Unknown									No																	MIRUS_G_0968	DNA replication	0
	MIRUS_G_0003_c0001_210905_211552_f_t1	braker2	MIRUS_G_0003	648	Class04	Demuto	Demuto05	OG0004605	7	0	0	Unknown									No																	MIRUS_G_0968	DNA replication	0
	MIRUS_G_0003_c0001_21093_21707_r_t1	braker2	MIRUS_G_0003	615	Class04	Demuto	Demuto05	OG0009288	3	0	0	Unknown									No																	MIRUS_G_1213	DNA replication	0
	MIRUS_G_0003_c0001_211578_212169_f_t1	braker2	MIRUS_G_0003	531	Class04	Demuto	Demuto05	OG0000226	166	1	1.88324	Unknown									No																	MIRUS_G_1244	DNA replication	0
	MIRUS_G_0003_c0001_212236_212619_f_t1	braker2	MIRUS_G_0003	384	Class04	Demuto	Demuto05	OG0001603	22	0	0	Unknown									No																	MIRUS_G_1124	DNA replication	0
	MIRUS_G_0003_c0001_212948_213239_f_t0	Prodigal	MIRUS_G_0003	288	Class04	Demuto	Demuto05	OG0001671	21	0	0	Unknown									No																	MIRUS_G_1124	DNA replication	0
	MIRUS_G_0003_c0001_213184_213684_r_t1	braker2	MIRUS_G_0003	501	Class04	Demuto	Demuto05	OG0000610	61	0	0	Unknown									No																	MIRUS_G_1124	DNA replication	0
	MIRUS_G_0003_c0001_213711_214769_r_t1	braker2	MIRUS_G_0003	1059	Class04	Demuto	Demuto05	OG0000044	387	0	0	Unknown									No																	MIRUS_G_1211	DNA replication	0
	MIRUS_G_0003_c0001_215178_215888_f_t1	braker2	MIRUS_G_0003	711	Class04	Demuto	Demuto05	OG0000110	261	0	0	Unknown									No																	MIRUS_G_1353	DNA replication	0
	MIRUS_G_0003_c0001_215893_216058_f_t0	Prodigal	MIRUS_G_0003	162	Class04	Demuto	Demuto05	OG0001424	25	0	0	Unknown									No																	MIRUS_G_1353	DNA replication	0
	MIRUS_G_0003_c0001_216055_217005_r_t1	braker2	MIRUS_G_0003	951	Class04	Demuto	Demuto05	OG0006091	5	0	0	Unknown									No																	MIRUS_G_1353	DNA replication	0
	MIRUS_G_0003_c0001_217084_217638_f_t1	braker2	MIRUS_G_0003	555	Class04	Demuto	Demuto05	OG0000224	167	0	0	Other functions	Lysine-specific metallo-endopeptidase	Pfam	PF14521,10	Lysine-specific metallo-endopeptidase	3.2e-07				No																	MIRUS_G_0169	DNA replication	0
	MIRUS_G_0003_c0001_21744_23405_r_t1	braker2	MIRUS_G_0003	1662	Class04	Demuto	Demuto05	OG0000908	38	0	0	Unknown									No																	MIRUS_G_0233	DNA replication	0
	MIRUS_G_0003_c0001_217615_231223_r_t0	Prodigal	MIRUS_G_0003	13605	Class04	Demuto	Demuto05	OG0000328	107	0	0	Other functions	Purple acid Phosphatase, N-terminal domain	Pfam	PF16656,9	Purple acid Phosphatase, N-terminal domain	2.1e-07		domain, Protein		No																	MIRUS_G_0233	DNA replication	0
	MIRUS_G_0003_c0001_231268_233569_r_t0	Prodigal	MIRUS_G_0003	2298	Class04	Demuto	Demuto05	OG0002309	14	0	0	Unknown									No																	MIRUS_G_0283	DNA replication	0
	MIRUS_G_0003_c0001_233571_234021_r_t0	Prodigal	MIRUS_G_0003	447	Class04	Demuto	Demuto05	OG0001360	26	0	0	Unknown									No																	MIRUS_G_0283	DNA replication	0
	MIRUS_G_0003_c0001_234146_235111_f_t1	braker2	MIRUS_G_0003	966	Class04	Demuto	Demuto05	OG0000490	75	0	0	Other functions	UAA transporter family	Pfam	PF08449,15	UAA transporter family	3.2e-11		UDP-galactose transmembrane transporter activity		No																	MIRUS_G_0793	DNA replication	0
	MIRUS_G_0003_c0001_235160_235677_r_t1	braker2	MIRUS_G_0003	417	Class04	Demuto	Demuto05	OG0000031	442	1	2.39808	DNA synthesis	dUTPase	Pfam	PF00692,23	dUTPase	3.6e-25	dUTP diphosphatase [EC:3.6.1.23]	This enzyme is involved in nucleotide metabolism it produces dUMP, the immediate precursor of thymidine nucleotides and it decreases the intracellular concentration of dUTP so that uracil cannot be incorporated into DNA		No																	MIRUS_G_0518	DNA replication	0
	MIRUS_G_0003_c0001_235723_235942_r_t0	Prodigal	MIRUS_G_0003	216	Class04	Demuto	Demuto05	OG0000961	37	0	0	Unknown									No																	MIRUS_G_0541	DNA replication	0
	MIRUS_G_0003_c0001_235946_236812_r_t1	braker2	MIRUS_G_0003	867	Class04	Demuto	Demuto05	OG0001164	31	0	0	Unknown									No																	MIRUS_G_0213	DNA replication	0
	MIRUS_G_0003_c0001_236839_237201_r_t1	braker2	MIRUS_G_0003	363	Class04	Demuto	Demuto05	OG0001547	23	0	0	Unknown									No																	MIRUS_G_0345	DNA replication	0
	MIRUS_G_0003_c0001_237259_238239_f_t1	braker2	MIRUS_G_0003	981	Class04	Demuto	Demuto05	OG0000175	201	0	0	Unknown									No																	MIRUS_G_0577	DNA replication	0
	MIRUS_G_0003_c0001_23785_24246_r_t1	braker2	MIRUS_G_0003	462	Class04	Demuto	Demuto05	OG0001096	33	0	0	Unknown									No																	MIRUS_G_0577	DNA replication	0
	MIRUS_G_0003_c0001_238276_238869_f_t1	braker2	MIRUS_G_0003	594	Class04	Demuto	Demuto05	OG0000060	355	0	0	Unknown									No																	MIRUS_G_0658	DNA replication	0
	MIRUS_G_0003_c0001_238890_240872_r_t1	braker2	MIRUS_G_0003	1983	Class04	Demuto	Demuto05	OG0000000	1238	0	0	Virion module	Mirus_Portal							Mirus_Portal	No																	MIRUS_G_0659	DNA replication	0
	MIRUS_G_0003_c0001_240892_241479_r_t1	braker2	MIRUS_G_0003	588	Class04	Demuto	Demuto05	OG0000055	363	0	0	Unknown									No																	MIRUS_G_0996	DNA replication	0
	MIRUS_G_0003_c0001_241569_247547_f_t1	braker2	MIRUS_G_0003	5979	Class04	Demuto	Demuto05	OG0000870	30	0	0	Unknown									No																	MIRUS_G_0176	DNA replication	0
	MIRUS_G_0003_c0001_24369_24940_f_t1	braker2	MIRUS_G_0003	480	Class04	Demuto	Demuto05	OG0004106	8	1	2.08333	Unknown									No																	MIRUS_G_0278	DNA replication	0
	MIRUS_G_0003_c0001_247610_248179_f_t1	braker2	MIRUS_G_0003	570	Class04	Demuto	Demuto05	OG0000040	399	0	0	Unknown									No																	MIRUS_G_0957	DNA replication	0
	MIRUS_G_0003_c0001_249053_250273_r_t1	braker2	MIRUS_G_0003	1221	Class04	Demuto	Demuto05	OG0001071	34	0	0	Other functions	Amino acid permease	Pfam	PF13520,10	Amino acid permease	1.1e-09		Amino acid permease		No																	MIRUS_G_0058	DNA replication	0
	MIRUS_G_0003_c0001_24977_25627_r_t1	braker2	MIRUS_G_0003	651	Class04	Demuto	Demuto05	OG0001049	35	0	0	Unknown									No																	MIRUS_G_0969	DNA replication	0
	MIRUS_G_0003_c0001_250320_251144_f_t1	braker2	MIRUS_G_0003	825	Class04	Demuto	Demuto05	OG0001473	24	0	0	Unknown									No																	MIRUS_G_1055	DNA replication	0
	MIRUS_G_0003_c0001_251166_252071_f_t1	braker2	MIRUS_G_0003	906	Class04	Demuto	Demuto05	OG0001043	35	0	0	Unknown									No																	MIRUS_G_0404	DNA replication	0
	MIRUS_G_0003_c0001_252067_252583_r_t0	Prodigal	MIRUS_G_0003	513	Class04	Demuto	Demuto05	OG0000260	143	0	0	Unknown									No																	MIRUS_G_0901	DNA replication	0
	MIRUS_G_0003_c0001_252610_253146_r_t1	braker2	MIRUS_G_0003	537	Class04	Demuto	Demuto05	OG0000084	313	0	0	Unknown									No																	MIRUS_G_0178	DNA replication	0
	MIRUS_G_0003_c0001_253224_253673_f_t1	braker2	MIRUS_G_0003	450	Class04	Demuto	Demuto05	OG0000056	358	0	0	Unknown									No																	MIRUS_G_0375	DNA replication	0
	MIRUS_G_0003_c0001_253694_254287_f_t1	braker2	MIRUS_G_0003	594	Class04	Demuto	Demuto05	OG0000011	641	0	0	Unknown									No																	MIRUS_G_0592	DNA replication	0
	MIRUS_G_0003_c0001_254327_255298_f_t1	braker2	MIRUS_G_0003	972	Class04	Demuto	Demuto05	OG0000043	390	0	0	Virion module	Mirus_Triplex1							Mirus_Triplex1	No																	MIRUS_G_0850	DNA replication	0
	MIRUS_G_0003_c0001_255371_256984_f_t1	braker2	MIRUS_G_0003	1614	Class04	Demuto	Demuto05	OG0000005	830	0	0	Virion module	Mirus_Triplex2							Mirus_Triplex2	No																	MIRUS_G_0315	DNA replication	0
	MIRUS_G_0003_c0001_257031_257912_f_t1	braker2	MIRUS_G_0003	882	Class04	Demuto	Demuto05	OG0000041	395	0	0	Other functions	Zinc finger, C3HC4 type (RING finger)	Pfam	PF00097,29	Zinc finger, C3HC4 type (RING finger)	0.0003				No																	MIRUS_G_0416	DNA replication	0
	MIRUS_G_0003_c0001_25711_26547_f_t1	braker2	MIRUS_G_0003	837	Class04	Demuto	Demuto05	OG0000781	48	0	0	Unknown									No																	MIRUS_G_0546	DNA replication	0
	MIRUS_G_0003_c0001_258075_260144_r_t1	braker2	MIRUS_G_0003	2070	Class04	Demuto	Demuto05	OG0000025	464	0	0	Unknown									No																	MIRUS_G_0563	DNA replication	0
	MIRUS_G_0003_c0001_2598_3014_f_t1	braker2	MIRUS_G_0003	417	Class04	Demuto	Demuto05	OG0000020	367	0	0	Unknown									No																	MIRUS_G_1183	DNA replication	0
	MIRUS_G_0003_c0001_260210_261136_r_t1	braker2	MIRUS_G_0003	927	Class04	Demuto	Demuto05	OG0000000	1238	0	0	Unknown									No																	MIRUS_G_0021	DNA replication	0
	MIRUS_G_0003_c0001_261220_261786_f_t1	braker2	MIRUS_G_0003	567	Class04	Demuto	Demuto05	OG0000834	45	0	0	Unknown									No																	MIRUS_G_0433	DNA replication	0
	MIRUS_G_0003_c0001_262332_263252_f_t1	braker2	MIRUS_G_0003	921	Class04	Demuto	Demuto05	OG0001019	35	0	0	Unknown									No																	MIRUS_G_0887	DNA replication	0
	MIRUS_G_0003_c0001_263287_264060_f_t1	braker2	MIRUS_G_0003	774	Class04	Demuto	Demuto05	OG0000724	49	0	0	Unknown							procollagen-lysine 5-dioxygenase activity		No																	MIRUS_G_0887	DNA replication	0
	MIRUS_G_0003_c0001_264084_264437_f_t1	braker2	MIRUS_G_0003	354	Class04	Demuto	Demuto05	OG0000609	61	0	0	Unknown									No																	MIRUS_G_0116	DNA replication	0
	MIRUS_G_0003_c0001_264476_264943_f_t1	braker2	MIRUS_G_0003	468	Class04	Demuto	Demuto05	OG0000128	227	0	0	Other functions	HMG (high mobility group) box	Pfam	PF00505,23	HMG (high mobility group) box	4.3e-36		supercoiled DNA binding		No																	MIRUS_G_0448	DNA replication	0
	MIRUS_G_0003_c0001_264970_265456_f_t0	Prodigal	MIRUS_G_0003	483	Class04	Demuto	Demuto05	OG0001072	34	0	0	Unknown									No																	MIRUS_G_0448	DNA replication	0
	MIRUS_G_0003_c0001_265403_265768_r_t1	braker2	MIRUS_G_0003	366	Class04	Demuto	Demuto05	OG0000802	46	0	0	Unknown									No																	MIRUS_G_0841	DNA replication	0
	MIRUS_G_0003_c0001_265830_266231_f_t1	braker2	MIRUS_G_0003	402	Class04	Demuto	Demuto05	OG0001132	32	0	0	Unknown									No																	MIRUS_G_0309	DNA replication	0
	MIRUS_G_0003_c0001_26594_28526_f_t0	Prodigal	MIRUS_G_0003	1929	Class04	Demuto	Demuto05	OG0000717	51	0	0	Unknown							Galactose oxidase, central domain		No																	MIRUS_G_0356	DNA replication	0
	MIRUS_G_0003_c0001_266264_266468_f_t0	Prodigal	MIRUS_G_0003	201	Class04	Demuto	Demuto05	OG0005219	6	0	0	Unknown									No																	MIRUS_G_0463	DNA replication	0
	MIRUS_G_0003_c0001_266458_267045_r_t1	braker2	MIRUS_G_0003	588	Class04	Demuto	Demuto05	OG0001668	21	0	0	Unknown									No																	MIRUS_G_0009	DNA replication	0
	MIRUS_G_0003_c0001_267074_267700_r_t1	braker2	MIRUS_G_0003	627	Class04	Demuto	Demuto05	OG0001047	35	0	0	Unknown									No																	MIRUS_G_0157	DNA replication	0
	MIRUS_G_0003_c0001_267744_268805_f_t1	braker2	MIRUS_G_0003	1062	Class04	Demuto	Demuto05	OG0000030	388	0	0	Other functions	Papain family cysteine protease	Pfam	PF00112,27	Papain family cysteine protease	1.5e-43		Belongs to the peptidase C1 family		No																	MIRUS_G_0157	DNA replication	0
	MIRUS_G_0003_c0001_268801_269131_r_t0	Prodigal	MIRUS_G_0003	327	Class04	Demuto	Demuto05	OG0000192	192	0	0	Unknown									No																	MIRUS_G_0288	DNA replication	0
	MIRUS_G_0003_c0001_269180_270277_f_t1	braker2	MIRUS_G_0003	1098	Class04	Demuto	Demuto05	OG0001099	32	0	0	Unknown									No																	MIRUS_G_0519	DNA replication	0
	MIRUS_G_0003_c0001_270571_271392_f_t1	braker2	MIRUS_G_0003	822	Class04	Demuto	Demuto05	OG0000058	355	0	0	Unknown									No																	MIRUS_G_0558	DNA replication	0
	MIRUS_G_0003_c0001_271394_271604_r_t0	Prodigal	MIRUS_G_0003	207	Class04	Demuto	Demuto05	OG0003407	10	0	0	Unknown									No																	MIRUS_G_0772	DNA replication	0
	MIRUS_G_0003_c0001_271631_272380_r_t1	braker2	MIRUS_G_0003	750	Class04	Demuto	Demuto05	OG0000000	1238	0	0	Transcription	Transcription factor TFIID (or TATA-binding protein, TBP)	Pfam	PF00352,25	Transcription factor TFIID (or TATA-binding protein, TBP)	1.3e-52	transcription initiation factor TFIID TATA-box-binding protein	protein with similarity to the TATA-binding protein of Saccharomyces cerevisiae SPT15, a general transcription factor that interacts with other factors to form the preinitiation complex at promoters. ChromDB ID		No																	MIRUS_G_1122	DNA replication	0
	MIRUS_G_0003_c0001_272435_272909_f_t0	Prodigal	MIRUS_G_0003	471	Class04	Demuto	Demuto05	OG0001100	33	0	0	Unknown									No																	MIRUS_G_1217	DNA replication	0
	MIRUS_G_0003_c0001_272906_276184_r_t1	braker2	MIRUS_G_0003	3279	Class04	Demuto	Demuto05	OG0000022	469	0	0	Unknown									No																	MIRUS_G_1334	DNA replication	0
	MIRUS_G_0003_c0001_276291_277067_f_t1	braker2	MIRUS_G_0003	777	Class04	Demuto	Demuto05	OG0000083	316	0	0	Unknown									No																	MIRUS_G_0259	DNA replication	0
	MIRUS_G_0003_c0001_277133_290575_f_t1	braker2	MIRUS_G_0003	13443	Class04	Demuto	Demuto05	OG0002172	13	0	0	Unknown									No																	MIRUS_G_0488	DNA replication	0
	MIRUS_G_0003_c0001_28485_29064_f_t0	Prodigal	MIRUS_G_0003	576	Class04	Demuto	Demuto05	OG0001421	25	0	0	Unknown									No																	MIRUS_G_0536	DNA replication	0
	MIRUS_G_0003_c0001_290617_290991_r_t1	braker2	MIRUS_G_0003	375	Class04	Demuto	Demuto05	OG0000791	47	0	0	Unknown									No																	MIRUS_G_0484	DNA replication	0
	MIRUS_G_0003_c0001_29097_29774_f_t1	braker2	MIRUS_G_0003	678	Class04	Demuto	Demuto05	OG0000193	187	0	0	Other functions	Josephin	Pfam	PF02099,21	Josephin	6.5e-10		thiol-dependent ubiquitin-specific protease activity		No																	MIRUS_G_0181	DNA replication	0
	MIRUS_G_0003_c0001_291031_291837_f_t1	braker2	MIRUS_G_0003	807	Class04	Demuto	Demuto05	OG0000191	190	0	0	Unknown									No																	MIRUS_G_0181	DNA replication	0
	MIRUS_G_0003_c0001_291859_292137_f_t1	braker2	MIRUS_G_0003	279	Class04	Demuto	Demuto05	OG0002173	16	0	0	Unknown									No																	MIRUS_G_0214	DNA replication	0
	MIRUS_G_0003_c0001_292509_292859_r_t1	braker2	MIRUS_G_0003	351	Class04	Demuto	Demuto05	OG0000768	50	0	0	Unknown									No																	MIRUS_G_0221	DNA replication	0
	MIRUS_G_0003_c0001_292886_293386_f_t1	braker2	MIRUS_G_0003	501	Class04	Demuto	Demuto05	OG0000093	294	0	0	Unknown									No																	MIRUS_G_0259	DNA replication	0
	MIRUS_G_0003_c0001_293417_294067_f_t1	braker2	MIRUS_G_0003	651	Class04	Demuto	Demuto05	OG0000091	297	0	0	Unknown									No																	MIRUS_G_0396	DNA replication	0
	MIRUS_G_0003_c0001_294036_294285_r_t0	Prodigal	MIRUS_G_0003	246	Class04	Demuto	Demuto05	OG0001941	18	0	0	Unknown									No																	MIRUS_G_0549	DNA replication	0
	MIRUS_G_0003_c0001_294298_295173_r_t1	braker2	MIRUS_G_0003	876	Class04	Demuto	Demuto05	OG0001359	25	0	0	Unknown									No																	MIRUS_G_0549	DNA replication	0
	MIRUS_G_0003_c0001_295197_296468_r_t1	braker2	MIRUS_G_0003	1272	Class04	Demuto	Demuto05	OG0000017	471	0	0	Other functions	ATPase family associated with various cellular activities (AAA)	Pfam	PF00004,33	ATPase family associated with various cellular activities (AAA)	2.5e-16	stage V sporulation protein K	stage V sporulation protein K		No																	MIRUS_G_0803	DNA replication	0
	MIRUS_G_0003_c0001_296531_297484_r_t1	braker2	MIRUS_G_0003	954	Class04	Demuto	Demuto05	OG0000139	224	0	0	DNA synthesis	Ribonucleotide reductase, small chain	Pfam	PF00268,25	Ribonucleotide reductase, small chain	9.6e-78	ribonucleoside-diphosphate reductase beta chain [EC:1.17.4.1]	Ribonucleotide reductase, small chain		No																	MIRUS_G_0828	DNA replication	0
	MIRUS_G_0003_c0001_297430_297991_f_t0	Prodigal	MIRUS_G_0003	558	Class04	Demuto	Demuto05	OG0000122	252	0	0	Unknown									No																	MIRUS_G_0118	DNA replication	0
	MIRUS_G_0003_c0001_297534_298110_r_t1	braker2	MIRUS_G_0003	243	Class04	Demuto	Demuto05	OG0000989	37	2	8.23045	Unknown									No																	MIRUS_G_0339	DNA replication	0
	MIRUS_G_0003_c0001_298437_299372_r_t1	braker2	MIRUS_G_0003	936	Class04	Demuto	Demuto05	OG0000988	35	0	0	Unknown									No																	MIRUS_G_0585	DNA replication	0
	MIRUS_G_0003_c0001_29891_32200_f_t1	braker2	MIRUS_G_0003	2310	Class04	Demuto	Demuto05	OG0000013	397	0	0	DNA synthesis	Ribonucleotide reductase, barrel domain	Pfam	PF02867,19	Ribonucleotide reductase, barrel domain	4.7e-203	ribonucleoside-diphosphate reductase alpha chain [EC:1.17.4.1]	Provides the precursors necessary for DNA synthesis. Catalyzes the biosynthesis of deoxyribonucleotides from the corresponding ribonucleotides		No																	MIRUS_G_0215	DNA replication	0
	MIRUS_G_0003_c0001_299491_299947_f_t1	braker2	MIRUS_G_0003	402	Class04	Demuto	Demuto05	OG0001415	25	1	2.48756	Unknown									No																	MIRUS_G_0349	DNA replication	0
	MIRUS_G_0003_c0001_299951_301126_r_t1	braker2	MIRUS_G_0003	1176	Class04	Demuto	Demuto05	OG0000241	157	0	0	Other functions	Sodium/hydrogen exchanger family	Pfam	PF00999,25	Sodium/hydrogen exchanger family	2.2e-37		TIGRFAM Na H antiporter, bacterial form		No																	MIRUS_G_0353	DNA replication	0
	MIRUS_G_0003_c0001_301153_313444_r_t0	Prodigal	MIRUS_G_0003	12288	Class04	Demuto	Demuto05	OG0002056	9	0	0	Unknown									No																	MIRUS_G_0432	DNA replication	0
	MIRUS_G_0003_c0001_3053_3451_f_t1	braker2	MIRUS_G_0003	399	Class04	Demuto	Demuto05	OG0001474	24	0	0	Unknown									No																	MIRUS_G_0498	DNA replication	0
	MIRUS_G_0003_c0001_313615_314049_r_t1	braker2	MIRUS_G_0003	435	Class04	Demuto	Demuto05	OG0000237	158	0	0	Unknown									No																	MIRUS_G_0498	DNA replication	0
	MIRUS_G_0003_c0001_314071_318495_r_t1	braker2	MIRUS_G_0003	4425	Class04	Demuto	Demuto05	OG0000015	429	0	0	Transcription	RNA polymerase Rpb1, domain 5	Pfam	PF04998,21	RNA polymerase Rpb1, domain 5	8.3e-70	DNA-directed RNA polymerase II subunit RPB1 [EC:2.7.7.6]	DNA-dependent RNA polymerase catalyzes the transcription of DNA into RNA using the four ribonucleoside triphosphates as substrates		No																	MIRUS_G_0498	DNA replication	0
	MIRUS_G_0003_c0001_318581_319696_f_t1	braker2	MIRUS_G_0003	1116	Class04	Demuto	Demuto05	OG0000037	401	0	0	Other functions	Herpesviridae UL52/UL70 DNA primase	Pfam	PF03121,19	Herpesviridae UL52/UL70 DNA primase	0.00015	DNA-directed primase/polymerase protein [EC:2.7.7.102 2.7.7.7]	DNA primase activity		No																	MIRUS_G_0835	DNA replication	0
	MIRUS_G_0003_c0001_319758_321101_f_t1	braker2	MIRUS_G_0003	1344	Class04	Demuto	Demuto05	OG0000045	384	0	0	Unknown									No																	MIRUS_G_0520	DNA replication	0
	MIRUS_G_0003_c0001_321105_321911_r_t1	braker2	MIRUS_G_0003	807	Class04	Demuto	Demuto05	OG0000050	370	0	0	Unknown									No																	MIRUS_G_0831	DNA replication	0
	MIRUS_G_0003_c0001_322000_322944_f_t1	braker2	MIRUS_G_0003	945	Class04	Demuto	Demuto05	OG0000029	415	0	0	Virion module	Mirus_JellyRoll							Mirus_JellyRoll	No																	MIRUS_G_0638	DNA replication	0
	MIRUS_G_0003_c0001_32237_32498_f_t0	Prodigal	MIRUS_G_0003	258	Class04	Demuto	Demuto05	OG0006090	5	0	0	Unknown									No																	MIRUS_G_0833	DNA replication	0
	MIRUS_G_0003_c0001_323025_323726_f_t1	braker2	MIRUS_G_0003	702	Class04	Demuto	Demuto05	OG0000170	205	0	0	Unknown									No																	MIRUS_G_0965	DNA replication	0
	MIRUS_G_0003_c0001_323743_323917_f_t0	Prodigal	MIRUS_G_0003	171	Class04	Demuto	Demuto05	OG0007339	4	0	0	Unknown									No																	MIRUS_G_0479	DNA replication	0
	MIRUS_G_0003_c0001_323992_325295_f_t1	braker2	MIRUS_G_0003	1155	Class04	Demuto	Demuto05	OG0004104	8	1	0.865801	Unknown									No																	MIRUS_G_0479	DNA replication	0
	MIRUS_G_0003_c0001_325298_325876_r_t1	braker2	MIRUS_G_0003	579	Class04	Demuto	Demuto05	OG0000190	182	0	0	Other functions	HNH endonuclease	Pfam	PF01844,27	HNH endonuclease	3.1e-12	5-methylcytosine-specific restriction enzyme A [EC:3.1.21.-]	domain protein		No																	MIRUS_G_0495	DNA replication	0
	MIRUS_G_0003_c0001_32549_33133_f_t1	braker2	MIRUS_G_0003	585	Class04	Demuto	Demuto05	OG0009287	3	0	0	Unknown									No																	MIRUS_G_0495	DNA replication	0
	MIRUS_G_0003_c0001_325926_326672_f_t1	braker2	MIRUS_G_0003	747	Class04	Demuto	Demuto05	OG0000151	215	0	0	Other functions	U-box domain	Pfam	PF04564,19	U-box domain	1.1e-08		ubiquitin-protein transferase activity		No																	MIRUS_G_0141	DNA replication	0
	MIRUS_G_0003_c0001_326710_327339_f_t1	braker2	MIRUS_G_0003	630	Class04	Demuto	Demuto05	OG0001268	28	0	0	Unknown									No																	MIRUS_G_0141	DNA replication	0
	MIRUS_G_0003_c0001_327395_327841_f_t1	braker2	MIRUS_G_0003	447	Class04	Demuto	Demuto05	OG0001272	28	0	0	Unknown									No																	MIRUS_G_0367	DNA replication	0
	MIRUS_G_0003_c0001_327868_328488_r_t1	braker2	MIRUS_G_0003	621	Class04	Demuto	Demuto05	OG0001165	31	0	0	Unknown									No																	MIRUS_G_0443	DNA replication	0
	MIRUS_G_0003_c0001_328610_331873_f_t1	braker2	MIRUS_G_0003	3264	Class04	Demuto	Demuto05	OG0000063	328	0	0	DNA replication	DNA gyrase/topoisomerase IV, subunit A	Pfam	PF00521,24	DNA gyrase/topoisomerase IV, subunit A	5.6e-85	DNA topoisomerase II [EC:5.6.2.2]	Control of topological states of DNA by transient breakage and subsequent rejoining of DNA strands. Topoisomerase II makes double-strand breaks		No																	MIRUS_G_0602	DNA replication	0
	MIRUS_G_0003_c0001_3306_3684_r_t0	Prodigal	MIRUS_G_0003	375	Class04	Demuto	Demuto05	OG0001238	29	0	0	Unknown									No																	MIRUS_G_0602	DNA replication	0
	MIRUS_G_0003_c0001_33122_33428_r_t0	Prodigal	MIRUS_G_0003	303	Class04	Demuto	Demuto05	OG0002652	13	0	0	Unknown									No																	MIRUS_G_0653	DNA replication	0
	MIRUS_G_0003_c0001_332499_333119_r_t1	braker2	MIRUS_G_0003	621	Class04	Demuto	Demuto05	OG0000002	674	0	0	Other functions	Ring finger domain	Pfam	PF13639,10	Ring finger domain	2.7e-11		RING-like zinc finger		No																	MIRUS_G_0736	DNA replication	0
	MIRUS_G_0003_c0001_333203_333425_f_t0	Prodigal	MIRUS_G_0003	219	Class04	Demuto	Demuto05	OG0001606	22	0	0	Unknown									No																	MIRUS_G_0795	DNA replication	0
	MIRUS_G_0003_c0001_333459_333924_f_t0	Prodigal	MIRUS_G_0003	462	Class04	Demuto	Demuto05	OG0002174	15	0	0	Unknown									No																	MIRUS_G_0795	DNA replication	0
	MIRUS_G_0003_c0001_333921_334451_r_t1	braker2	MIRUS_G_0003	531	Class04	Demuto	Demuto05	OG0000073	337	0	0	DNA synthesis	Thymidine kinase	Pfam	PF00265,22	Thymidine kinase	1.6e-50	thymidine kinase [EC:2.7.1.21]	Belongs to the PI3 PI4-kinase family		No																	MIRUS_G_1003	DNA replication	0
	MIRUS_G_0003_c0001_33445_33694_r_t0	Prodigal	MIRUS_G_0003	246	Class04	Demuto	Demuto05	OG0001609	22	0	0	Unknown									No																	MIRUS_G_1343	DNA replication	0
	MIRUS_G_0003_c0001_334513_337719_f_t1	braker2	MIRUS_G_0003	3207	Class04	Demuto	Demuto05	OG0000010	535	0	0	DNA replication	DNA polymerase family B	Pfam	PF00136,25	DNA polymerase family B	1.9e-98		DNA polymerase		No																	MIRUS_G_1343	DNA replication	0
	MIRUS_G_0003_c0001_33755_34052_f_t0	Prodigal	MIRUS_G_0003	294	Class04	Demuto	Demuto05	OG0003122	11	0	0	Unknown									No																	MIRUS_G_0156	DNA replication	0
	MIRUS_G_0003_c0001_337748_338863_f_t1	braker2	MIRUS_G_0003	1116	Class04	Demuto	Demuto05	OG0000019	421	0	0	Other functions	Heliorhodopsin	Pfam	PF18761,5	Heliorhodopsin	4.6e-12		-		No																	MIRUS_G_0392	DNA replication	0
	MIRUS_G_0003_c0001_339037_339378_r_t1	braker2	MIRUS_G_0003	342	Class04	Demuto	Demuto05	OG0000819	43	0	0	Unknown									No																	MIRUS_G_0392	DNA replication	0
	MIRUS_G_0003_c0001_339520_339874_r_t0	Prodigal	MIRUS_G_0003	351	Class04	Demuto	Demuto05	OG0000304	121	0	0	Other functions	PQ loop repeat	Pfam	PF04193,18	PQ loop repeat	1.4e-09				No																	MIRUS_G_0533	DNA replication	0
	MIRUS_G_0003_c0001_340015_341058_f_t1	braker2	MIRUS_G_0003	1044	Class04	Demuto	Demuto05	OG0001195	30	0	0	Unknown									No																	MIRUS_G_0751	DNA replication	0
	MIRUS_G_0003_c0001_34006_34422_r_t1	braker2	MIRUS_G_0003	417	Class04	Demuto	Demuto05	OG0000225	168	0	0	Other functions	GATA zinc finger	Pfam	PF00320,31	GATA zinc finger	1.4e-07		GATA zinc finger		No																	MIRUS_G_0792	DNA replication	0
	MIRUS_G_0003_c0001_341288_342028_f_t1	braker2	MIRUS_G_0003	741	Class04	Demuto	Demuto05	OG0002453	12	0	0	Unknown									No																	MIRUS_G_0800	DNA replication	0
	MIRUS_G_0003_c0001_342024_342888_r_t0	Prodigal	MIRUS_G_0003	861	Class04	Demuto	Demuto05	OG0000372	78	0	0	Unknown									No																	MIRUS_G_0846	DNA replication	0
	MIRUS_G_0003_c0001_342934_344241_f_t1	braker2	MIRUS_G_0003	1308	Class04	Demuto	Demuto05	OG0000012	487	0	0	Unknown									No																	MIRUS_G_0863	DNA replication	0
	MIRUS_G_0003_c0001_344249_344836_r_t1	braker2	MIRUS_G_0003	588	Class04	Demuto	Demuto05	OG0001270	27	0	0	Unknown									No																	MIRUS_G_0863	DNA replication	0
	MIRUS_G_0003_c0001_344926_345354_f_t1	braker2	MIRUS_G_0003	429	Class04	Demuto	Demuto05	OG0001163	31	0	0	Unknown									No																	MIRUS_G_0917	DNA replication	0
	MIRUS_G_0003_c0001_34523_35081_f_t0	Prodigal	MIRUS_G_0003	555	Class04	Demuto	Demuto05	OG0000054	203	0	0	Other functions	RIO1 family	Pfam	PF01163,26	RIO1 family	0.00012		PFAM Protein kinase domain		No																	MIRUS_G_1241	DNA replication	0
	MIRUS_G_0003_c0001_345332_345608_r_t0	Prodigal	MIRUS_G_0003	273	Class04	Demuto	Demuto05	OG0000332	119	0	0	Unknown									No																	MIRUS_G_1331	DNA replication	0
	MIRUS_G_0003_c0001_345619_346014_r_t1	braker2	MIRUS_G_0003	396	Class04	Demuto	Demuto05	OG0001235	29	0	0	Unknown									No																	MIRUS_G_1165	DNA replication	0
	MIRUS_G_0003_c0001_346095_347012_f_t1	braker2	MIRUS_G_0003	918	Class04	Demuto	Demuto05	OG0000046	369	0	0	Other functions	YqaJ-like viral recombinase domain	Pfam	PF09588,14	YqaJ-like viral recombinase domain	2.5e-13		YqaJ-like viral recombinase domain		No																	MIRUS_G_0636	DNA replication	0
	MIRUS_G_0003_c0001_347060_347797_f_t1	braker2	MIRUS_G_0003	738	Class04	Demuto	Demuto05	OG0000061	347	0	0	Unknown									No																	MIRUS_G_0473	DNA replication	0
	MIRUS_G_0003_c0001_347745_348546_r_t0	Prodigal	MIRUS_G_0003	798	Class04	Demuto	Demuto05	OG0001267	28	0	0	Unknown									No																	MIRUS_G_0620	DNA replication	0
	MIRUS_G_0003_c0001_348616_352431_f_t1	braker2	MIRUS_G_0003	3816	Class04	Demuto	Demuto05	OG0003729	7	0	0	Unknown									No																	MIRUS_G_0700	DNA replication	0
	MIRUS_G_0003_c0001_35080_35791_f_t0	Prodigal	MIRUS_G_0003	708	Class04	Demuto	Demuto05	OG0000278	130	0	0	Unknown									No																	MIRUS_G_0905	DNA replication	0
	MIRUS_G_0003_c0001_352470_353753_r_t1	braker2	MIRUS_G_0003	1284	Class04	Demuto	Demuto05	OG0001045	34	0	0	Unknown									No																	MIRUS_G_0830	DNA replication	0
	MIRUS_G_0003_c0001_353794_354723_r_t1	braker2	MIRUS_G_0003	930	Class04	Demuto	Demuto05	OG0002311	14	0	0	Unknown									No																	MIRUS_G_0012	DNA replication	0
	MIRUS_G_0003_c0001_354739_355500_r_t1	braker2	MIRUS_G_0003	762	Class04	Demuto	Demuto05	OG0002171	15	0	0	Unknown									No																	MIRUS_G_0016	DNA replication	0
	MIRUS_G_0003_c0001_355565_356230_f_t1	braker2	MIRUS_G_0003	666	Class04	Demuto	Demuto05	OG0001044	34	0	0	Unknown									No																	MIRUS_G_0186	DNA replication	0
	MIRUS_G_0003_c0001_356427_357548_r_t1	braker2	MIRUS_G_0003	1122	Class04	Demuto	Demuto05	OG0001670	19	0	0	Unknown									No																	MIRUS_G_0455	DNA replication	0
	MIRUS_G_0003_c0001_357566_358345_r_t1	braker2	MIRUS_G_0003	780	Class04	Demuto	Demuto05	OG0001046	35	0	0	Other functions	DHHC palmitoyltransferase	Pfam	PF01529,24	DHHC palmitoyltransferase	2.6e-19		Belongs to the DHHC palmitoyltransferase family		No																	MIRUS_G_0799	DNA replication	0
	MIRUS_G_0003_c0001_35821_36154_f_t0	Prodigal	MIRUS_G_0003	330	Class04	Demuto	Demuto05	OG0002184	16	0	0	Unknown									No																	MIRUS_G_0799	DNA replication	0
	MIRUS_G_0003_c0001_358396_358600_f_t0	Prodigal	MIRUS_G_0003	201	Class04	Demuto	Demuto05	OG0002860	12	0	0	Unknown									No																	MIRUS_G_0830	DNA replication	0
	MIRUS_G_0003_c0001_358604_359143_r_t1	braker2	MIRUS_G_0003	540	Class04	Demuto	Demuto05	OG0001196	29	0	0	Unknown									No																	MIRUS_G_0895	DNA replication	0
	MIRUS_G_0003_c0001_359204_360661_r_t1	braker2	MIRUS_G_0003	1458	Class04	Demuto	Demuto05	OG0001070	32	0	0	Other functions	Flavin containing amine oxidoreductase	Pfam	PF01593,28	Flavin containing amine oxidoreductase	1.4e-11		all-trans-retinol 13,14-reductase activity		No																	MIRUS_G_1131	DNA replication	0
	MIRUS_G_0003_c0001_360849_361571_f_t1	braker2	MIRUS_G_0003	723	Class04	Demuto	Demuto05	OG0000459	86	0	0	Other functions	Macro domain	Pfam	PF01661,25	Macro domain	3e-26		Macro domain		No																	MIRUS_G_0010	DNA replication	0
	MIRUS_G_0003_c0001_361809_362468_r_t1	braker2	MIRUS_G_0003	660	Class04	Demuto	Demuto05	OG0000106	260	0	0	Unknown							-		No																	MIRUS_G_0144	DNA replication	0
	MIRUS_G_0003_c0001_36247_36652_f_t0	Prodigal	MIRUS_G_0003	402	Class04	Demuto	Demuto05	OG0000718	49	0	0	Other functions	Ring finger domain	Pfam	PF13639,10	Ring finger domain	7.1e-08		Zinc-ribbon		No																	MIRUS_G_0144	DNA replication	0
	MIRUS_G_0003_c0001_362929_363580_f_t0	Prodigal	MIRUS_G_0003	648	Class04	Demuto	Demuto05	OG0003406	9	0	0	Unknown									No																	MIRUS_G_0017	DNA replication	0
	MIRUS_G_0003_c0001_363543_364058_r_t1	braker2	MIRUS_G_0003	516	Class04	Demuto	Demuto05	OG0000184	150	0	0	Other functions	GIY-YIG catalytic domain	Pfam	PF01541,28	GIY-YIG catalytic domain	7.3e-05		zinc finger		No																	MIRUS_G_0049	DNA replication	0
	MIRUS_G_0003_c0001_364182_365096_f_t1	braker2	MIRUS_G_0003	915	Class04	Demuto	Demuto05	OG0000213	141	0	0	Other functions	Methyltransferase FkbM domain	Pfam	PF05050,16	Methyltransferase FkbM domain	1.8e-09		-		No																	MIRUS_G_0033	DNA replication	0
	MIRUS_G_0003_c0001_365124_365636_f_t1	braker2	MIRUS_G_0003	513	Class04	Demuto	Demuto05	OG0000497	79	0	0	Unknown									No																	MIRUS_G_0148	DNA replication	0
	MIRUS_G_0003_c0001_365641_370383_r_t1	braker2	MIRUS_G_0003	4743	Class04	Demuto	Demuto05	OG0000545	59	0	0	Other functions	Tyrosine-protein kinase ephrin type A/B receptor-like	Pfam	PF07699,17	Tyrosine-protein kinase ephrin type A/B receptor-like	1.4e-05				No																	MIRUS_G_0148	DNA replication	0
	MIRUS_G_0003_c0001_36648_36861_r_t0	Prodigal	MIRUS_G_0003	210	Class04	Demuto	Demuto05	OG0004608	7	0	0	Unknown									No																	MIRUS_G_0183	DNA replication	0
	MIRUS_G_0003_c0001_36935_37342_r_t1	braker2	MIRUS_G_0003	408	Class04	Demuto	Demuto05	OG0009286	2	0	0	Other functions	Leucine Rich repeat	Pfam	PF13516,10	Leucine Rich repeat	6.8e-09		regulation of response to stimulus		No																	MIRUS_G_0188	DNA replication	0
	MIRUS_G_0003_c0001_370415_371347_r_t1	braker2	MIRUS_G_0003	933	Class04	Demuto	Demuto05	OG0000240	153	0	0	Unknown							-		No																	MIRUS_G_0191	DNA replication	0
	MIRUS_G_0003_c0001_371885_372248_r_t0	Prodigal	MIRUS_G_0003	360	Class04	Demuto	Demuto05	OG0005220	6	0	0	Unknown									No																	MIRUS_G_0301	DNA replication	0
	MIRUS_G_0003_c0001_372276_372555_r_t0	Prodigal	MIRUS_G_0003	276	Class04	Demuto	Demuto05	OG0001857	19	0	0	Unknown									No																	MIRUS_G_0323	DNA replication	0
	MIRUS_G_0003_c0001_372624_373004_f_t1	braker2	MIRUS_G_0003	381	Class04	Demuto	Demuto05	OG0004099	8	0	0	Unknown									No																	MIRUS_G_0363	DNA replication	0
	MIRUS_G_0003_c0001_372978_373815_r_t0	Prodigal	MIRUS_G_0003	834	Class04	Demuto	Demuto05	OG0001133	32	0	0	Other functions	Phosphotransferase enzyme family	Pfam	PF01636,27	Phosphotransferase enzyme family	3.1e-07		serine threonine protein kinase		No																	MIRUS_G_0408	DNA replication	0
	MIRUS_G_0003_c0001_373846_374079_r_t1	braker2	MIRUS_G_0003	234	Class04	Demuto	Demuto05	OG0000000	1238	0	0	Other functions	Ubiquitin family	Pfam	PF00240,27	Ubiquitin family	2.4e-33		cellular macromolecule catabolic process		No																	MIRUS_G_0444	DNA replication	0
	MIRUS_G_0003_c0001_374135_374402_f_t0	Prodigal	MIRUS_G_0003	264	Class04	Demuto	Demuto05	OG0001418	25	0	0	Unknown									No																	MIRUS_G_0544	DNA replication	0
	MIRUS_G_0003_c0001_374394_376253_r_t1	braker2	MIRUS_G_0003	1860	Class04	Demuto	Demuto05	OG0000691	53	0	0	Unknown									No																	MIRUS_G_0686	DNA replication	0
	MIRUS_G_0003_c0001_376339_378303_f_t1	braker2	MIRUS_G_0003	1965	Class04	Demuto	Demuto05	OG0001018	33	0	0	Unknown									No																	MIRUS_G_1115	DNA replication	0
	MIRUS_G_0003_c0001_378333_380987_f_t1	braker2	MIRUS_G_0003	2655	Class04	Demuto	Demuto05	OG0000034	409	0	0	Other functions	Peptidase M16 inactive domain	Pfam	PF05193,25	Peptidase M16 inactive domain	4.4e-29	zinc protease [EC:3.4.24.-]	Peptidase M16		No																	MIRUS_G_1301	DNA replication	0
	MIRUS_G_0003_c0001_380983_381481_r_t0	Prodigal	MIRUS_G_0003	495	Class04	Demuto	Demuto05	OG0003725	8	0	0	Unknown									No																	MIRUS_G_0143	DNA replication	0
	MIRUS_G_0003_c0001_381512_382312_r_t1	braker2	MIRUS_G_0003	801	Class04	Demuto	Demuto05	OG0000079	323	0	0	Other functions	Rab-GTPase-TBC domain	Pfam	PF00566,22	Rab-GTPase-TBC domain	2.8e-18		Domain in Tre-2, BUB2p, and Cdc16p. Probable Rab-GAPs.		No																	MIRUS_G_1316	DNA replication	3
	MIRUS_G_0003_c0001_38172_38720_r_t1	braker2	MIRUS_G_0003	549	Class04	Demuto	Demuto05	OG0001604	21	0	0	Unknown									No																	MIRUS_G_0137	DNA replication	2
	MIRUS_G_0003_c0001_382345_382782_r_t1	braker2	MIRUS_G_0003	438	Class04	Demuto	Demuto05	OG0000162	211	0	0	Unknown									No																	MIRUS_G_0243	DNA replication	2
	MIRUS_G_0003_c0001_382383_382749_f_t0	Prodigal	MIRUS_G_0003	363	Class04	Demuto	Demuto05	NA	NA	0	0	Unknown									No																	MIRUS_G_0070	DNA replication	1
	MIRUS_G_0003_c0001_382899_383423_f_t1	braker2	MIRUS_G_0003	525	Class04	Demuto	Demuto05	OG0001097	33	0	0	Unknown									No																	MIRUS_G_0384	DNA replication	1
	MIRUS_G_0003_c0001_383450_383735_f_t0	Prodigal	MIRUS_G_0003	282	Class04	Demuto	Demuto05	OG0001674	21	0	0	Unknown									No																	MIRUS_G_0725	DNA replication	1
	MIRUS_G_0003_c0001_383774_384734_f_t0	Prodigal	MIRUS_G_0003	957	Class04	Demuto	Demuto05	OG0000174	197	0	0	Unknown									No																	MIRUS_G_1279	DNA replication	1
	MIRUS_G_0003_c0001_384729_388043_r_t1	braker2	MIRUS_G_0003	3315	Class04	Demuto	Demuto05	OG0000000	1238	0	0	Other functions	SNF2-related domain	Pfam	PF00176,27	SNF2-related domain	1.5e-34	E3 ubiquitin-protein ligase RNF4 [EC:2.3.2.27]	DNA repair protein RAD5		No																	MIRUS_G_0424	DNA replication	1
	MIRUS_G_0003_c0001_38742_39278_r_t1	braker2	MIRUS_G_0003	537	Class04	Demuto	Demuto05	OG0001545	22	0	0	Unknown									No																	MIRUS_G_0420	DNA replication	1
	MIRUS_G_0003_c0001_388080_389354_r_t1	braker2	MIRUS_G_0003	1275	Class04	Demuto	Demuto05	OG0000677	55	0	0	Other functions	Ankyrin repeats (many copies)	Pfam	PF13637,10	Ankyrin repeats (many copies)	4.8e-07				No																	MIRUS_G_0836	DNA replication	1
	MIRUS_G_0003_c0001_3881_4181_f_t0	Prodigal	MIRUS_G_0003	297	Class04	Demuto	Demuto05	OG0004135	8	0	0	Unknown									No																	MIRUS_G_1249	DNA replication	1
	MIRUS_G_0003_c0001_389370_392336_r_t1	braker2	MIRUS_G_0003	2967	Class04	Demuto	Demuto05	OG0000749	49	0	0	Unknown									No																	MIRUS_G_0857	DNA replication	1
	MIRUS_G_0003_c0001_392357_395668_r_t1	braker2	MIRUS_G_0003	3312	Class04	Demuto	Demuto05	OG0000850	33	0	0	Unknown									No																	MIRUS_G_0015	DNA replication	1
	MIRUS_G_0003_c0001_39299_39974_r_t0	Prodigal	MIRUS_G_0003	672	Class04	Demuto	Demuto05	OG0001422	24	0	0	Unknown									No																	MIRUS_G_0026	DNA replication	0
	MIRUS_G_0003_c0001_396925_397560_f_t1	braker2	MIRUS_G_0003	636	Class04	Demuto	Demuto05	OG0000048	350	0	0	Other functions	PLD-like domain	Pfam	PF13091,10	PLD-like domain	9.9e-11		PLD-like domain		No																	MIRUS_G_0062	DNA replication	0
	MIRUS_G_0003_c0001_397603_398523_f_t1	braker2	MIRUS_G_0003	921	Class04	Demuto	Demuto05	OG0000372	78	0	0	Unknown									No																	MIRUS_G_0155	DNA replication	0
	MIRUS_G_0003_c0001_398705_399322_f_t1	braker2	MIRUS_G_0003	618	Class04	Demuto	Demuto05	OG0000048	350	0	0	Other functions	PLD-like domain	Pfam	PF13091,10	PLD-like domain	1.9e-09		PLD-like domain		No																	MIRUS_G_0185	DNA replication	0
	MIRUS_G_0003_c0001_399318_401025_r_t0	Prodigal	MIRUS_G_0003	1704	Class04	Demuto	Demuto05	OG0001323	27	0	0	Unknown									No																	MIRUS_G_0205	DNA replication	0
	MIRUS_G_0003_c0001_39973_40486_r_t0	Prodigal	MIRUS_G_0003	510	Class04	Demuto	Demuto05	OG0001477	23	0	0	Unknown									No																	MIRUS_G_0222	DNA replication	0
	MIRUS_G_0003_c0001_401064_401456_r_t1	braker2	MIRUS_G_0003	393	Class04	Demuto	Demuto05	OG0001549	23	0	0	Unknown									No																	MIRUS_G_0224	DNA replication	0
	MIRUS_G_0003_c0001_401587_402231_f_t1	braker2	MIRUS_G_0003	645	Class04	Demuto	Demuto05	OG0001417	25	0	0	Unknown									No																	MIRUS_G_0346	DNA replication	0
	MIRUS_G_0003_c0001_402262_405441_f_t1	braker2	MIRUS_G_0003	3180	Class04	Demuto	Demuto05	OG0001475	21	0	0	Unknown									No																	MIRUS_G_0381	DNA replication	0
	MIRUS_G_0003_c0001_40525_41070_r_t1	braker2	MIRUS_G_0003	546	Class04	Demuto	Demuto05	OG0002454	14	0	0	Unknown									No																	MIRUS_G_0648	DNA replication	0
	MIRUS_G_0003_c0001_405471_406958_f_t1	braker2	MIRUS_G_0003	1488	Class04	Demuto	Demuto05	OG0000456	83	0	0	Other functions	LicD family	Pfam	PF04991,17	LicD family	7.8e-09		Methyltransferase domain		No																	MIRUS_G_0712	DNA replication	0
	MIRUS_G_0003_c0001_407161_407497_f_t0	Prodigal	MIRUS_G_0003	333	Class04	Demuto	Demuto05	OG0000716	53	0	0	Unknown									No																	MIRUS_G_0794	DNA replication	0
	MIRUS_G_0003_c0001_407494_411426_r_t1	braker2	MIRUS_G_0003	3933	Class04	Demuto	Demuto05	OG0004105	6	0	0	Unknown									No																	MIRUS_G_1127	DNA replication	0
	MIRUS_G_0003_c0001_41108_42889_r_t1	braker2	MIRUS_G_0003	1782	Class04	Demuto	Demuto05	OG0000563	65	0	0	Other functions	Poly(ADP-ribose) polymerase catalytic domain	Pfam	PF00644,24	Poly(ADP-ribose) polymerase catalytic domain	2.6e-09				No																	MIRUS_G_1197	DNA replication	0
	MIRUS_G_0003_c0001_411489_411738_f_t0	Prodigal	MIRUS_G_0003	246	Class04	Demuto	Demuto05	OG0001273	28	0	0	Unknown									No																	MIRUS_G_1267	DNA replication	0
	MIRUS_G_0003_c0001_411808_412479_f_t1	braker2	MIRUS_G_0003	672	Class04	Demuto	Demuto05	OG0000072	341	0	0	Unknown							-		No																	MIRUS_G_0019	DNA replication	0
	MIRUS_G_0003_c0001_412519_413202_f_t1	braker2	MIRUS_G_0003	684	Class04	Demuto	Demuto05	OG0000229	162	0	0	Other functions	MT-A70	Pfam	PF05063,18	MT-A70	3.8e-24		MT-A70		No																	MIRUS_G_0046	DNA replication	0
	MIRUS_G_0003_c0001_4126_4366_r_t0	Prodigal	MIRUS_G_0003	237	Class04	Demuto	Demuto05	OG0001419	25	0	0	Unknown									No																	MIRUS_G_0063	DNA replication	0
	MIRUS_G_0003_c0001_413242_413793_f_t1	braker2	MIRUS_G_0003	552	Class04	Demuto	Demuto05	OG0001167	30	0	0	Unknown									No																	MIRUS_G_0064	DNA replication	0
	MIRUS_G_0003_c0001_413814_417149_r_t1	braker2	MIRUS_G_0003	3336	Class04	Demuto	Demuto05	OG0000021	416	0	0	Transcription	RNA polymerase Rpb2, domain 6	Pfam	PF00562,32	RNA polymerase Rpb2, domain 6	1.9e-114	DNA-directed RNA polymerase II subunit RPB2 [EC:2.7.7.6]	DNA-directed 5'-3' RNA polymerase activity		No																	MIRUS_G_0071	DNA replication	0
	MIRUS_G_0003_c0001_417190_417696_r_t1	braker2	MIRUS_G_0003	507	Class04	Demuto	Demuto05	OG0001607	22	0	0	Unknown									No																	MIRUS_G_0074	DNA replication	0
	MIRUS_G_0003_c0001_417789_420926_f_t1	braker2	MIRUS_G_0003	3138	Class04	Demuto	Demuto05	OG0000124	223	0	0	Other functions	AAA domain	Pfam	PF13476,10	AAA domain	4.5e-07		-		No																	MIRUS_G_0091	DNA replication	0
	MIRUS_G_0003_c0001_420959_421336_f_t1	braker2	MIRUS_G_0003	378	Class04	Demuto	Demuto05	OG0002055	16	0	0	Unknown									No																	MIRUS_G_0170	DNA replication	0
	MIRUS_G_0003_c0001_421365_421575_f_t0	Prodigal	MIRUS_G_0003	207	Class04	Demuto	Demuto05	OG0001199	29	0	0	Unknown									No																	MIRUS_G_0198	DNA replication	0
	MIRUS_G_0003_c0001_421576_422178_r_t1	braker2	MIRUS_G_0003	603	Class04	Demuto	Demuto05	OG0000351	107	0	0	Other functions	Fatty acid hydroxylase	Pfam	PF04116,17	Fatty acid hydroxylase	1.9e-12		Belongs to the sterol desaturase family		No																	MIRUS_G_0202	DNA replication	0
	MIRUS_G_0003_c0001_422465_422591_f_t0	Prodigal	MIRUS_G_0003	123	Class04	Demuto	Demuto05	OG0002058	17	0	0	Unknown									No																	MIRUS_G_0226	DNA replication	0
	MIRUS_G_0003_c0001_422592_422909_r_t1	braker2	MIRUS_G_0003	318	Class04	Demuto	Demuto05	OG0000094	290	0	0	Unknown									No																	MIRUS_G_0227	DNA replication	0
	MIRUS_G_0003_c0001_422945_423778_r_t1	braker2	MIRUS_G_0003	834	Class04	Demuto	Demuto05	OG0006092	5	0	0	Unknown									No																	MIRUS_G_0228	DNA replication	0
	MIRUS_G_0003_c0001_43029_43617_f_t0	Prodigal	MIRUS_G_0003	585	Class04	Demuto	Demuto05	OG0001546	23	0	0	Unknown									No																	MIRUS_G_0234	DNA replication	0
	MIRUS_G_0003_c0001_43614_44552_r_t1	braker2	MIRUS_G_0003	939	Class04	Demuto	Demuto05	OG0004100	8	0	0	Unknown									No																	MIRUS_G_0270	DNA replication	0
	MIRUS_G_0003_c0001_4371_6002_r_t1	braker2	MIRUS_G_0003	1632	Class04	Demuto	Demuto05	OG0000103	249	0	0	Other functions	Asparagine synthase	Pfam	PF00733,25	Asparagine synthase	1.9e-79	asparagine synthase (glutamine-hydrolysing) [EC:6.3.5.4]	asparagine synthase (glutamine-hydrolyzing)		No																	MIRUS_G_0312	DNA replication	0
	MIRUS_G_0003_c0001_44663_45334_f_t1	braker2	MIRUS_G_0003	672	Class04	Demuto	Demuto05	OG0000734	50	0	0	Other functions	Deltex C-terminal domain	Pfam	PF18102,5	Deltex C-terminal domain	1.6e-36	deltex [EC:2.3.2.27]	regulation of NAD+ ADP-ribosyltransferase activity		No																	MIRUS_G_0328	DNA replication	0
	MIRUS_G_0003_c0001_45488_45806_f_t0	Prodigal	MIRUS_G_0003	315	Class04	Demuto	Demuto05	OG0006095	5	0	0	Unknown									No																	MIRUS_G_0331	DNA replication	0
	MIRUS_G_0003_c0001_45846_46118_f_t1	braker2	MIRUS_G_0003	273	Class04	Demuto	Demuto05	OG0004609	7	0	0	Unknown									No																	MIRUS_G_0354	DNA replication	0
	MIRUS_G_0003_c0001_46152_46577_f_t1	braker2	MIRUS_G_0003	426	Class04	Demuto	Demuto05	OG0003728	9	0	0	Unknown									No																	MIRUS_G_0369	DNA replication	0
	MIRUS_G_0003_c0001_46938_52229_f_t1	braker2	MIRUS_G_0003	5292	Class04	Demuto	Demuto05	OG0000009	386	0	0	Other functions	Copper binding proteins, plastocyanin/azurin family	Pfam	PF00127,24	Copper binding proteins, plastocyanin/azurin family	0.00012		Subtilase family		No																	MIRUS_G_0399	DNA replication	0
	MIRUS_G_0003_c0001_52238_52735_r_t1	braker2	MIRUS_G_0003	498	Class04	Demuto	Demuto05	OG0002455	14	0	0	Unknown									No																	MIRUS_G_0400	DNA replication	0
	MIRUS_G_0003_c0001_52765_53148_r_t1	braker2	MIRUS_G_0003	384	Class04	Demuto	Demuto05	OG0003724	9	0	0	Unknown									No																	MIRUS_G_0401	DNA replication	0
	MIRUS_G_0003_c0001_53208_54242_r_t1	braker2	MIRUS_G_0003	1035	Class04	Demuto	Demuto05	OG0006114	5	0	0	Unknown									No																	MIRUS_G_0418	DNA replication	0
	MIRUS_G_0003_c0001_54302_54647_f_t0	Prodigal	MIRUS_G_0003	342	Class04	Demuto	Demuto05	OG0001269	28	0	0	Other functions	Ring finger domain	Pfam	PF13639,10	Ring finger domain	3.7e-06				No																	MIRUS_G_0439	DNA replication	0
	MIRUS_G_0003_c0001_54634_55219_f_t0	Prodigal	MIRUS_G_0003	582	Class04	Demuto	Demuto05	OG0002316	15	0	0	Unknown									No																	MIRUS_G_0442	DNA replication	0
	MIRUS_G_0003_c0001_55259_56588_f_t0	Prodigal	MIRUS_G_0003	1326	Class04	Demuto	Demuto05	OG0001048	35	0	0	Unknown									No																	MIRUS_G_0449	DNA replication	0
	MIRUS_G_0003_c0001_56578_58017_r_t1	braker2	MIRUS_G_0003	1440	Class04	Demuto	Demuto05	OG0000155	171	0	0	Unknown									No																	MIRUS_G_0477	DNA replication	0
	MIRUS_G_0003_c0001_58058_59404_r_t1	braker2	MIRUS_G_0003	1347	Class04	Demuto	Demuto05	OG0000019	421	0	0	Other functions	Heliorhodopsin	Pfam	PF18761,5	Heliorhodopsin	1.5e-09		-		No																	MIRUS_G_0478	DNA replication	0
	MIRUS_G_0003_c0001_59519_59797_r_t1	braker2	MIRUS_G_0003	279	Class04	Demuto	Demuto05	OG0001322	27	0	0	Unknown									No																	MIRUS_G_0493	DNA replication	0
	MIRUS_G_0003_c0001_60232_60813_f_t1	braker2	MIRUS_G_0003	582	Class04	Demuto	Demuto05	OG0001550	23	0	0	Unknown									No																	MIRUS_G_0494	DNA replication	0
	MIRUS_G_0003_c0001_61442_62245_f_t1	braker2	MIRUS_G_0003	804	Class04	Demuto	Demuto05	OG0005237	6	0	0	Unknown									No																	MIRUS_G_0506	DNA replication	0
	MIRUS_G_0003_c0001_62793_63398_f_t1	braker2	MIRUS_G_0003	606	Class04	Demuto	Demuto05	OG0001166	30	0	0	Unknown									No																	MIRUS_G_0521	DNA replication	0
	MIRUS_G_0003_c0001_63464_64040_f_t0	Prodigal	MIRUS_G_0003	573	Class04	Demuto	Demuto05	OG0005213	6	0	0	Unknown									No																	MIRUS_G_0557	DNA replication	0
	MIRUS_G_0003_c0001_64037_64645_r_t1	braker2	MIRUS_G_0003	609	Class04	Demuto	Demuto05	OG0002653	13	0	0	Other functions	Cupin domain	Pfam	PF07883,15	Cupin domain	4.2e-06				No																	MIRUS_G_0562	DNA replication	0
	MIRUS_G_0003_c0001_6443_8161_r_t1	braker2	MIRUS_G_0003	1719	Class04	Demuto	Demuto05	OG0000164	197	0	0	Unknown									No																	MIRUS_G_0565	DNA replication	0
	MIRUS_G_0003_c0001_64852_65136_f_t1	braker2	MIRUS_G_0003	285	Class04	Demuto	Demuto05	OG0001416	25	0	0	Unknown									No																	MIRUS_G_0566	DNA replication	0
	MIRUS_G_0003_c0001_65309_66526_f_t1	braker2	MIRUS_G_0003	1218	Class04	Demuto	Demuto05	OG0001853	19	0	0	Unknown									No																	MIRUS_G_0567	DNA replication	0
	MIRUS_G_0003_c0001_66557_67906_f_t1	braker2	MIRUS_G_0003	1350	Class04	Demuto	Demuto05	OG0000057	317	0	0	Other functions	Thioredoxin	Pfam	PF00085,24	Thioredoxin	1.4e-54	protein disulfide-isomerase A6 [EC:5.3.4.1]	protein deglutathionylation		No																	MIRUS_G_0572	DNA replication	0
	MIRUS_G_0003_c0001_67862_68318_r_t0	Prodigal	MIRUS_G_0003	453	Class04	Demuto	Demuto05	OG0000235	160	0	0	Unknown									No																	MIRUS_G_0574	DNA replication	0
	MIRUS_G_0003_c0001_68363_70105_r_t1	braker2	MIRUS_G_0003	1743	Class04	Demuto	Demuto05	OG0000182	191	0	0	Unknown									No																	MIRUS_G_0579	DNA replication	0
	MIRUS_G_0003_c0001_70122_70509_r_t0	Prodigal	MIRUS_G_0003	384	Class04	Demuto	Demuto05	OG0001358	26	0	0	Unknown									No																	MIRUS_G_0583	DNA replication	0
	MIRUS_G_0003_c0001_70668_71882_f_t1	braker2	MIRUS_G_0003	1215	Class04	Demuto	Demuto05	OG0001131	30	0	0	Unknown									No																	MIRUS_G_0589	DNA replication	0
	MIRUS_G_0003_c0001_71870_72143_r_t0	Prodigal	MIRUS_G_0003	270	Class04	Demuto	Demuto05	OG0009289	3	0	0	Unknown									No																	MIRUS_G_0595	DNA replication	0
	MIRUS_G_0003_c0001_72206_72556_r_t1	braker2	MIRUS_G_0003	351	Class04	Demuto	Demuto05	OG0004107	8	0	0	Unknown									No																	MIRUS_G_0605	DNA replication	0
	MIRUS_G_0003_c0001_72616_107983_r_t0	Prodigal	MIRUS_G_0003	35364	Class04	Demuto	Demuto05	OG0001610	15	0	0	Other functions	Collagen triple helix repeat (20 copies)	Pfam	PF01391,22	Collagen triple helix repeat (20 copies)	9.5e-13	trimeric autotransporter adhesin	-		No																	MIRUS_G_0607	DNA replication	0
	MIRUS_G_0003_c0001_8229_8555_r_t1	braker2	MIRUS_G_0003	327	Class04	Demuto	Demuto05	OG0001605	22	0	0	Unknown							'Cold-shock' DNA-binding domain		No																	MIRUS_G_0614	DNA replication	0
	MIRUS_G_0003_c0001_8582_8888_f_t0	Prodigal	MIRUS_G_0003	303	Class04	Demuto	Demuto05	OG0005221	6	0	0	Unknown									No																	MIRUS_G_0629	DNA replication	0
	MIRUS_G_0003_c0001_8878_9501_r_t1	braker2	MIRUS_G_0003	624	Class04	Demuto	Demuto05	OG0000189	192	0	0	Unknown									No																	MIRUS_G_0633	DNA replication	0
	MIRUS_G_0003_c0001_9556_10354_r_t1	braker2	MIRUS_G_0003	732	Class04	Demuto	Demuto05	OG0001098	33	1	1.36612	Unknown									No																	MIRUS_G_0637	DNA replication	0
	MIRUS_G_0005_c0001_1_181_f_t1	braker2	MIRUS_G_0005	183	Class04	Demuto	Demuto05	NA	NA	0	0	Unknown									No																	MIRUS_G_0639	DNA replication	0
	MIRUS_G_0005_c0001_100608_101219_r_t1	braker2	MIRUS_G_0005	612	Class04	Demuto	Demuto05	OG0000002	674	0	0	Other functions	Ring finger domain	Pfam	PF13639,10	Ring finger domain	2.3e-13		RING-like zinc finger		No																	MIRUS_G_0649	DNA replication	0
	MIRUS_G_0005_c0001_101248_101434_r_t0	Prodigal	MIRUS_G_0005	183	Class04	Demuto	Demuto05	OG0000376	107	0	0	Unknown									No																	MIRUS_G_0652	DNA replication	0
	MIRUS_G_0005_c0001_101521_102622_f_t0	Prodigal	MIRUS_G_0005	1098	Class04	Demuto	Demuto05	OG0000608	61	0	0	Other functions	Protein kinase domain	Pfam	PF00069,29	Protein kinase domain	2e-09				No																	MIRUS_G_0657	DNA replication	0
	MIRUS_G_0005_c0001_102610_104052_r_t1	braker2	MIRUS_G_0005	1443	Class04	Demuto	Demuto05	OG0000059	341	0	0	Unknown									No																	MIRUS_G_0667	DNA replication	0
	MIRUS_G_0005_c0001_104072_105043_r_t1	braker2	MIRUS_G_0005	972	Class04	Demuto	Demuto05	OG0000203	179	0	0	Unknown									No																	MIRUS_G_0673	DNA replication	0
	MIRUS_G_0005_c0001_1122_1796_f_t1	braker2	MIRUS_G_0005	675	Class04	Demuto	Demuto05	OG0007354	4	0	0	Unknown									No																	MIRUS_G_0680	DNA replication	0
	MIRUS_G_0005_c0001_127935_136454_f_t1	braker2	MIRUS_G_0005	8520	Class04	Demuto	Demuto05	OG0000001	524	0	0	Other functions	Tyrosine-protein kinase ephrin type A/B receptor-like	Pfam	PF07699,17	Tyrosine-protein kinase ephrin type A/B receptor-like	8.3e-14		Signal peptide, CUB		No																	MIRUS_G_0684	DNA replication	0
	MIRUS_G_0005_c0001_13258_13923_f_t1	braker2	MIRUS_G_0005	666	Class04	Demuto	Demuto05	OG0000047	291	0	0	Other functions	RING-variant domain	Pfam	PF12906,11	RING-variant domain	1.9e-13		The RING-variant domain is a C4HC3 zinc-finger like motif found in a number of cellular and viral proteins. Some of these proteins have been shown both in vivo and in vitro to have ubiquitin E3 ligase activity.		No																	MIRUS_G_0691	DNA replication	0
	MIRUS_G_0005_c0001_136521_138491_f_t1	braker2	MIRUS_G_0005	1971	Class04	Demuto	Demuto05	OG0000150	207	0	0	Other functions	Heliorhodopsin	Pfam	PF18761,5	Heliorhodopsin	1.7e-07				No																	MIRUS_G_0707	DNA replication	0
	MIRUS_G_0005_c0001_138573_139655_f_t1	braker2	MIRUS_G_0005	1083	Class04	Demuto	Demuto05	OG0000081	317	0	0	Unknown									No																	MIRUS_G_0738	DNA replication	0
	MIRUS_G_0005_c0001_13965_14435_f_t1	braker2	MIRUS_G_0005	471	Class04	Demuto	Demuto05	OG0000020	367	0	0	Unknown									No																	MIRUS_G_0739	DNA replication	0
	MIRUS_G_0005_c0001_139690_140013_f_t1	braker2	MIRUS_G_0005	324	Class04	Demuto	Demuto05	OG0000095	294	0	0	Unknown									No																	MIRUS_G_0742	DNA replication	0
	MIRUS_G_0005_c0001_140048_140788_f_t1	braker2	MIRUS_G_0005	741	Class04	Demuto	Demuto05	OG0000161	199	0	0	Unknown									No																	MIRUS_G_0754	DNA replication	0
	MIRUS_G_0005_c0001_140826_141363_f_t0	Prodigal	MIRUS_G_0005	534	Class04	Demuto	Demuto05	OG0007383	4	0	0	Unknown									No																	MIRUS_G_0786	DNA replication	0
	MIRUS_G_0005_c0001_141369_141950_r_t1	braker2	MIRUS_G_0005	582	Class04	Demuto	Demuto05	OG0007368	4	0	0	Unknown									No																	MIRUS_G_0797	DNA replication	0
	MIRUS_G_0005_c0001_142037_142400_f_t0	Prodigal	MIRUS_G_0005	360	Class04	Demuto	Demuto05	OG0000042	399	0	0	Unknown									No																	MIRUS_G_0838	DNA replication	0
	MIRUS_G_0005_c0001_142372_143223_r_t1	braker2	MIRUS_G_0005	852	Class04	Demuto	Demuto05	OG0000027	450	0	0	Unknown							Exonuclease		No																	MIRUS_G_0856	DNA replication	0
	MIRUS_G_0005_c0001_143298_145103_f_t1	braker2	MIRUS_G_0005	1806	Class04	Demuto	Demuto05	OG0000752	49	0	0	Virion module	Mirus_Terminase	Pfam	PF03237,19	Terminase large subunit, T4likevirus-type, N-terminal	1.1e-06		Terminase-like family	Mirus_Terminase	No																	MIRUS_G_0866	DNA replication	0
	MIRUS_G_0005_c0001_14472_14700_f_t0	Prodigal	MIRUS_G_0005	225	Class04	Demuto	Demuto05	OG0007370	4	0	0	Unknown									No																	MIRUS_G_0881	DNA replication	0
	MIRUS_G_0005_c0001_144998_145358_r_t0	Prodigal	MIRUS_G_0005	357	Class04	Demuto	Demuto05	OG0006126	5	0	0	Unknown									No																	MIRUS_G_0882	DNA replication	0
	MIRUS_G_0005_c0001_146093_146351_f_t0	Prodigal	MIRUS_G_0005	255	Class04	Demuto	Demuto05	OG0007384	4	0	0	Unknown									No																	MIRUS_G_0910	DNA replication	0
	MIRUS_G_0005_c0001_146392_146602_f_t0	Prodigal	MIRUS_G_0005	207	Class04	Demuto	Demuto05	OG0009305	3	0	0	Unknown									No																	MIRUS_G_0962	DNA replication	0
	MIRUS_G_0005_c0001_146573_146987_f_t0	Prodigal	MIRUS_G_0005	411	Class04	Demuto	Demuto05	OG0006127	5	0	0	Unknown									No																	MIRUS_G_0974	DNA replication	0
	MIRUS_G_0005_c0001_14696_14927_r_t0	Prodigal	MIRUS_G_0005	228	Class04	Demuto	Demuto05	OG0006123	5	0	0	Unknown									No																	MIRUS_G_0991	DNA replication	0
	MIRUS_G_0005_c0001_146970_147864_r_t0	Prodigal	MIRUS_G_0005	891	Class04	Demuto	Demuto05	OG0000211	175	0	0	Unknown									No																	MIRUS_G_0999	DNA replication	0
	MIRUS_G_0005_c0001_147953_151657_f_t1	braker2	MIRUS_G_0005	3705	Class04	Demuto	Demuto05	OG0000051	355	0	0	Unknown							Stabilin 2		No																	MIRUS_G_1018	DNA replication	0
	MIRUS_G_0005_c0001_14908_15118_r_t0	Prodigal	MIRUS_G_0005	207	Class04	Demuto	Demuto05	OG0007371	4	0	0	Unknown									No																	MIRUS_G_1025	DNA replication	0
	MIRUS_G_0005_c0001_15137_15359_r_t0	Prodigal	MIRUS_G_0005	219	Class04	Demuto	Demuto05	OG0007372	4	0	0	Unknown									No																	MIRUS_G_1027	DNA replication	0
	MIRUS_G_0005_c0001_151676_153586_r_t1	braker2	MIRUS_G_0005	1911	Class04	Demuto	Demuto05	OG0000018	547	0	0	Virion module	Mirus_MCP							Mirus_MCP	No																	MIRUS_G_1029	DNA replication	0
	MIRUS_G_0005_c0001_153697_154239_f_t1	braker2	MIRUS_G_0005	543	Class04	Demuto	Demuto05	OG0000067	342	0	0	Other functions	ADP-ribosylation factor family	Pfam	PF00025,25	ADP-ribosylation factor family	1.5e-56		GTP binding		No																	MIRUS_G_1053	DNA replication	0
	MIRUS_G_0005_c0001_15385_16113_r_t1	braker2	MIRUS_G_0005	729	Class04	Demuto	Demuto05	OG0001552	23	0	0	Other functions	Fatty acid desaturase	Pfam	PF00487,28	Fatty acid desaturase	3.7e-14		fatty acid desaturase		No																	MIRUS_G_1064	DNA replication	0
	MIRUS_G_0005_c0001_154233_156099_r_t0	Prodigal	MIRUS_G_0005	1863	Class04	Demuto	Demuto05	OG0000066	333	0	0	Other functions	Trypsin-like peptidase domain	Pfam	PF13365,10	Trypsin-like peptidase domain	4.1e-15		Trypsin		No																	MIRUS_G_1161	DNA replication	0
	MIRUS_G_0005_c0001_156129_156477_r_t0	Prodigal	MIRUS_G_0005	345	Class04	Demuto	Demuto05	OG0009306	3	0	0	Unknown									No																	MIRUS_G_1258	DNA replication	0
	MIRUS_G_0005_c0001_156527_157108_r_t1	braker2	MIRUS_G_0005	582	Class04	Demuto	Demuto05	OG0000004	405	0	0	Other functions	Ras family	Pfam	PF00071,26	Ras family	7.9e-24		to Saccharomyces cerevisiae YPT1 (YFL038C)		No																	MIRUS_G_1322	DNA replication	0
	MIRUS_G_0005_c0001_157155_159113_f_t1	braker2	MIRUS_G_0005	1959	Class04	Demuto	Demuto05	OG0000074	329	0	0	Other functions	Phosphatidylinositol 3- and 4-kinase	Pfam	PF00454,31	Phosphatidylinositol 3- and 4-kinase	1e-28		lipid binding		No																	MIRUS_G_1387	DNA replication	0
	MIRUS_G_0005_c0001_159109_162256_r_t0	Prodigal	MIRUS_G_0005	3144	Class04	Demuto	Demuto05	OG0009307	3	0	0	Unknown									No																	MIRUS_G_1404	DNA replication	0
	MIRUS_G_0005_c0001_16146_17759_r_t1	braker2	MIRUS_G_0005	1614	Class04	Demuto	Demuto05	OG0000103	249	0	0	Other functions	Asparagine synthase	Pfam	PF00733,25	Asparagine synthase	2.4e-82	asparagine synthase (glutamine-hydrolysing) [EC:6.3.5.4]	asparagine synthase (glutamine-hydrolyzing)		No																	MIRUS_G_0365	DNA replication	0
	MIRUS_G_0005_c0001_162303_164118_f_t0	Prodigal	MIRUS_G_0005	1812	Class04	Demuto	Demuto05	OG0007385	4	0	0	Unknown									No																	MIRUS_G_0537	DNA replication	0
	MIRUS_G_0005_c0001_164119_164574_f_t1	braker2	MIRUS_G_0005	456	Class04	Demuto	Demuto05	OG0006120	5	0	0	Unknown									No																	MIRUS_G_0664	DNA replication	0
	MIRUS_G_0005_c0001_164606_165661_f_t1	braker2	MIRUS_G_0005	1056	Class04	Demuto	Demuto05	OG0000123	213	0	0	Other functions	Bestrophin, RFP-TM, chloride channel	Pfam	PF01062,25	Bestrophin, RFP-TM, chloride channel	1.9e-08				No																	MIRUS_G_0847	DNA replication	0
	MIRUS_G_0005_c0001_165650_166088_r_t0	Prodigal	MIRUS_G_0005	435	Class04	Demuto	Demuto05	OG0007386	4	0	0	Unknown									No																	MIRUS_G_0020	DNA replication	0
	MIRUS_G_0005_c0001_166084_166945_r_t0	Prodigal	MIRUS_G_0005	858	Class04	Demuto	Demuto05	OG0000410	88	0	0	Other functions	Nucleotide-sugar transporter	Pfam	PF04142,19	Nucleotide-sugar transporter	2.5e-33		pyrimidine nucleotide-sugar transmembrane transporter activity		No																	MIRUS_G_0038	DNA replication	0
	MIRUS_G_0005_c0001_166982_167299_r_t1	braker2	MIRUS_G_0005	318	Class04	Demuto	Demuto05	OG0000232	163	0	0	Unknown									No																	MIRUS_G_0090	DNA replication	0
	MIRUS_G_0005_c0001_167862_169607_r_t1	braker2	MIRUS_G_0005	1746	Class04	Demuto	Demuto05	OG0000186	175	0	0	Other functions	WD domain, G-beta repeat	Pfam	PF00400,36	WD domain, G-beta repeat	3.4e-11		A Receptor for Ubiquitination Targets		No																	MIRUS_G_0106	DNA replication	0
	MIRUS_G_0005_c0001_171582_172256_r_t1	braker2	MIRUS_G_0005	675	Class04	Demuto	Demuto05	OG0000456	83	0	0	Other functions	Methyltransferase FkbM domain	Pfam	PF05050,16	Methyltransferase FkbM domain	2.9e-09		methyltransferase activity		No																	MIRUS_G_0106	DNA replication	0
	MIRUS_G_0005_c0001_172576_173436_f_t1	braker2	MIRUS_G_0005	861	Class04	Demuto	Demuto05	OG0000038	405	0	0	Unknown									No																	MIRUS_G_0357	DNA replication	0
	MIRUS_G_0005_c0001_173489_173852_f_t0	Prodigal	MIRUS_G_0005	360	Class04	Demuto	Demuto05	OG0005244	6	0	0	Unknown									No																	MIRUS_G_0431	DNA replication	0
	MIRUS_G_0005_c0001_173849_174289_r_t1	braker2	MIRUS_G_0005	441	Class04	Demuto	Demuto05	OG0000283	133	0	0	Unknown									No																	MIRUS_G_0454	DNA replication	0
	MIRUS_G_0005_c0001_174314_174743_r_t0	Prodigal	MIRUS_G_0005	426	Class04	Demuto	Demuto05	OG0000070	346	0	0	Transcription	Transcription factor S-II (TFIIS)	Pfam	PF01096,22	Transcription factor S-II (TFIIS)	3.3e-16		DNA-dependent RNA polymerase catalyzes the transcription of DNA into RNA using the four ribonucleoside triphosphates as substrates		No																	MIRUS_G_0466	DNA replication	0
	MIRUS_G_0005_c0001_174773_175589_r_t0	Prodigal	MIRUS_G_0005	813	Class04	Demuto	Demuto05	OG0000187	195	0	0	Unknown									No																	MIRUS_G_0475	DNA replication	0
	MIRUS_G_0005_c0001_175671_176274_f_t0	Prodigal	MIRUS_G_0005	600	Class04	Demuto	Demuto05	OG0000004	405	0	0	Other functions	Ras family	Pfam	PF00071,26	Ras family	8e-21		retrograde vesicle-mediated transport, Golgi to ER		No																	MIRUS_G_0486	DNA replication	0
	MIRUS_G_0005_c0001_176327_176662_f_t1	braker2	MIRUS_G_0005	336	Class04	Demuto	Demuto05	OG0000007	608	0	0	Other functions	Core histone H2A/H2B/H3/H4	Pfam	PF00125,28	Core histone H2A/H2B/H3/H4	1.5e-14		Histone H3		No																	MIRUS_G_0675	DNA replication	0
	MIRUS_G_0005_c0001_176703_177252_f_t0	Prodigal	MIRUS_G_0005	546	Class04	Demuto	Demuto05	OG0000258	145	0	0	Unknown									No																	MIRUS_G_1104	DNA replication	0
	MIRUS_G_0005_c0001_177268_177784_f_t0	Prodigal	MIRUS_G_0005	513	Class04	Demuto	Demuto05	OG0000156	187	0	0	Unknown									No																	MIRUS_G_1190	DNA replication	0
	MIRUS_G_0005_c0001_177815_178232_f_t0	Prodigal	MIRUS_G_0005	414	Class04	Demuto	Demuto05	OG0000020	367	0	0	Unknown									No																	MIRUS_G_0001	DNA replication	0
	MIRUS_G_0005_c0001_17811_19370_r_t1	braker2	MIRUS_G_0005	1560	Class04	Demuto	Demuto05	OG0000164	197	0	0	Unknown									No																	MIRUS_G_0003	DNA replication	0
	MIRUS_G_0005_c0001_178274_179138_f_t0	Prodigal	MIRUS_G_0005	861	Class04	Demuto	Demuto05	OG0000099	274	0	0	Other functions	Diacylglycerol acyltransferase	Pfam	PF03982,17	Diacylglycerol acyltransferase	5.5e-08		Diacylglycerol acyltransferase		No																	MIRUS_G_0007	DNA replication	0
	MIRUS_G_0005_c0001_179020_179643_r_t1	braker2	MIRUS_G_0005	624	Class04	Demuto	Demuto05	OG0000049	368	0	0	Other functions	Snf7	Pfam	PF03357,25	Snf7	7e-17		Belongs to the SNF7 family		No																	MIRUS_G_0008	DNA replication	0
	MIRUS_G_0005_c0001_1792_2617_r_t0	Prodigal	MIRUS_G_0005	822	Class04	Demuto	Demuto05	OG0000215	172	0	0	Unknown									No																	MIRUS_G_0013	DNA replication	0
	MIRUS_G_0005_c0001_179692_180414_f_t1	braker2	MIRUS_G_0005	723	Class04	Demuto	Demuto05	OG0000028	392	0	0	Unknown									No																	MIRUS_G_0029	DNA replication	0
	MIRUS_G_0005_c0001_180410_180830_r_t0	Prodigal	MIRUS_G_0005	417	Class04	Demuto	Demuto05	OG0000087	300	0	0	Unknown									No																	MIRUS_G_0044	DNA replication	0
	MIRUS_G_0005_c0001_180877_181665_r_t1	braker2	MIRUS_G_0005	789	Class04	Demuto	Demuto05	OG0000076	331	0	0	DNA replication	Proliferating cell nuclear antigen, N-terminal domain	Pfam	PF00705,22	Proliferating cell nuclear antigen, N-terminal domain	8.5e-13	proliferating cell nuclear antigen	This protein is an auxiliary protein of DNA polymerase delta and is involved in the control of eukaryotic DNA replication by increasing the polymerase's processibility during elongation of the leading strand		No																	MIRUS_G_0047	DNA replication	0
	MIRUS_G_0005_c0001_181715_182071_r_t1	braker2	MIRUS_G_0005	357	Class04	Demuto	Demuto05	OG0001275	27	0	0	Unknown									No																	MIRUS_G_0054	DNA replication	0
	MIRUS_G_0005_c0001_182102_182597_r_t0	Prodigal	MIRUS_G_0005	492	Class04	Demuto	Demuto05	OG0006128	4	0	0	Other functions	Ankyrin repeats (3 copies)	Pfam	PF12796,11	Ankyrin repeats (3 copies)	9.7e-10				No																	MIRUS_G_0082	DNA replication	0
	MIRUS_G_0005_c0001_182633_183820_r_t1	braker2	MIRUS_G_0005	1188	Class04	Demuto	Demuto05	OG0000090	253	0	0	Other functions	Bestrophin, RFP-TM, chloride channel	Pfam	PF01062,25	Bestrophin, RFP-TM, chloride channel	1.4e-09				No																	MIRUS_G_0094	DNA replication	0
	MIRUS_G_0005_c0001_183880_184069_f_t0	Prodigal	MIRUS_G_0005	186	Class04	Demuto	Demuto05	OG0001672	21	0	0	Unknown									No																	MIRUS_G_0095	DNA replication	0
	MIRUS_G_0005_c0001_184065_184728_r_t0	Prodigal	MIRUS_G_0005	660	Class04	Demuto	Demuto05	OG0001858	17	0	0	Unknown									No																	MIRUS_G_0104	DNA replication	0
	MIRUS_G_0005_c0001_184754_184934_r_t0	Prodigal	MIRUS_G_0005	177	Class04	Demuto	Demuto05	NA	NA	0	0	Unknown									No																	MIRUS_G_0123	DNA replication	0
	MIRUS_G_0005_c0001_184963_185514_r_t1	braker2	MIRUS_G_0005	552	Class04	Demuto	Demuto05	OG0007356	4	0	0	Other functions	IQ calmodulin-binding motif	Pfam	PF00612,31	IQ calmodulin-binding motif	1.7e-05				No																	MIRUS_G_0124	DNA replication	0
	MIRUS_G_0005_c0001_185563_185794_f_t0	Prodigal	MIRUS_G_0005	228	Class04	Demuto	Demuto05	OG0001611	21	0	0	Unknown									No																	MIRUS_G_0129	DNA replication	0
	MIRUS_G_0005_c0001_186050_186272_f_t0	Prodigal	MIRUS_G_0005	219	Class04	Demuto	Demuto05	OG0007387	4	0	0	Unknown									No																	MIRUS_G_0131	DNA replication	0
	MIRUS_G_0005_c0001_186264_186465_r_t0	Prodigal	MIRUS_G_0005	198	Class04	Demuto	Demuto05	OG0007388	4	0	0	Unknown									No																	MIRUS_G_0147	DNA replication	0
	MIRUS_G_0005_c0001_186515_186850_f_t1	braker2	MIRUS_G_0005	336	Class04	Demuto	Demuto05	OG0007351	4	0	0	Unknown									No																	MIRUS_G_0150	DNA replication	0
	MIRUS_G_0005_c0001_186846_187110_r_t0	Prodigal	MIRUS_G_0005	261	Class04	Demuto	Demuto05	OG0000498	80	0	0	Unknown									No																	MIRUS_G_0161	DNA replication	0
	MIRUS_G_0005_c0001_187142_187729_r_t1	braker2	MIRUS_G_0005	588	Class04	Demuto	Demuto05	OG0000632	60	0	0	Unknown									No																	MIRUS_G_0177	DNA replication	0
	MIRUS_G_0005_c0001_188062_189000_f_t1	braker2	MIRUS_G_0005	939	Class04	Demuto	Demuto05	OG0009294	3	0	0	Unknown									No																	MIRUS_G_0192	DNA replication	0
	MIRUS_G_0005_c0001_189031_189657_f_t1	braker2	MIRUS_G_0005	627	Class04	Demuto	Demuto05	OG0009292	3	0	0	Unknown									No																	MIRUS_G_0196	DNA replication	0
	MIRUS_G_0005_c0001_189867_191133_f_t1	braker2	MIRUS_G_0005	786	Class04	Demuto	Demuto05	OG0004136	8	1	1.27226	Other functions	Inositol polyphosphate kinase	Pfam	PF03770,20	Inositol polyphosphate kinase	3.4e-09				No																	MIRUS_G_0197	DNA replication	0
	MIRUS_G_0005_c0001_191129_191300_r_t0	Prodigal	MIRUS_G_0005	168	Class04	Demuto	Demuto05	OG0003133	11	0	0	Unknown									No																	MIRUS_G_0199	DNA replication	0
	MIRUS_G_0005_c0001_191305_191629_r_t0	Prodigal	MIRUS_G_0005	321	Class04	Demuto	Demuto05	OG0000304	121	0	0	Other functions	PQ loop repeat	Pfam	PF04193,18	PQ loop repeat	2.1e-11	MtN3 and saliva related transmembrane protein	Pq loop repeat		No																	MIRUS_G_0207	DNA replication	0
	MIRUS_G_0005_c0001_191910_192357_r_t0	Prodigal	MIRUS_G_0005	444	Class04	Demuto	Demuto05	NA	NA	0	0	Unknown									No																	MIRUS_G_0219	DNA replication	0
	MIRUS_G_0005_c0001_192396_192594_r_t0	Prodigal	MIRUS_G_0005	195	Class04	Demuto	Demuto05	OG0007389	4	0	0	Unknown									No																	MIRUS_G_0231	DNA replication	0
	MIRUS_G_0005_c0001_192622_193614_r_t1	braker2	MIRUS_G_0005	993	Class04	Demuto	Demuto05	OG0000109	253	0	0	Unknown									No																	MIRUS_G_0232	DNA replication	0
	MIRUS_G_0005_c0001_193711_195399_f_t1	braker2	MIRUS_G_0005	1689	Class04	Demuto	Demuto05	OG0000000	1238	0	0	Other functions	SNF2-related domain	Pfam	PF00176,27	SNF2-related domain	7e-35	SWI/SNF-related matrix-associated actin-dependent regulator of chromatin subfamily A-like protein 1 [EC:5.6.2.-]	annealing helicase activity		No																	MIRUS_G_0236	DNA replication	0
	MIRUS_G_0005_c0001_19434_19719_r_t0	Prodigal	MIRUS_G_0005	282	Class04	Demuto	Demuto05	OG0007373	4	0	0	Unknown									No																	MIRUS_G_0246	DNA replication	0
	MIRUS_G_0005_c0001_195917_197605_f_t1	braker2	MIRUS_G_0005	1689	Class04	Demuto	Demuto05	OG0009295	3	0	0	Unknown									No																	MIRUS_G_0251	DNA replication	0
	MIRUS_G_0005_c0001_197633_197864_f_t0	Prodigal	MIRUS_G_0005	228	Class04	Demuto	Demuto05	OG0000303	127	0	0	Other functions	Thyroglobulin type-1 repeat	Pfam	PF00086,22	Thyroglobulin type-1 repeat	1.3e-13		G2 nidogen domain and fibulin		No																	MIRUS_G_0253	DNA replication	0
	MIRUS_G_0005_c0001_19782_20072_f_t1	braker2	MIRUS_G_0005	291	Class04	Demuto	Demuto05	OG0007358	4	0	0	Unknown									No																	MIRUS_G_0264	DNA replication	0
	MIRUS_G_0005_c0001_197895_198413_f_t1	braker2	MIRUS_G_0005	519	Class04	Demuto	Demuto05	OG0004625	7	0	0	Unknown									No																	MIRUS_G_0265	DNA replication	0
	MIRUS_G_0005_c0001_198464_199690_f_t1	braker2	MIRUS_G_0005	1227	Class04	Demuto	Demuto05	OG0001073	33	0	0	Unknown							von Willebrand factor (vWF) type A domain		No																	MIRUS_G_0266	DNA replication	0
	MIRUS_G_0005_c0001_199720_200418_f_t1	braker2	MIRUS_G_0005	699	Class04	Demuto	Demuto05	OG0003415	10	0	0	Other functions	Snf7	Pfam	PF03357,25	Snf7	1.7e-37	charged multivesicular body protein 4A/B	Snf7		No																	MIRUS_G_0269	DNA replication	0
	MIRUS_G_0005_c0001_200424_200613_r_t0	Prodigal	MIRUS_G_0005	186	Class04	Demuto	Demuto05	OG0002659	12	0	0	Unknown									No																	MIRUS_G_0275	DNA replication	0
	MIRUS_G_0005_c0001_20077_20892_r_t1	braker2	MIRUS_G_0005	816	Class04	Demuto	Demuto05	NA	NA	0	0	Unknown									No																	MIRUS_G_0290	DNA replication	0
	MIRUS_G_0005_c0001_200977_203025_f_t1	braker2	MIRUS_G_0005	2049	Class04	Demuto	Demuto05	OG0012606	2	0	0	Unknown									No																	MIRUS_G_0291	DNA replication	0
	MIRUS_G_0005_c0001_203223_203442_f_t0	Prodigal	MIRUS_G_0005	216	Class04	Demuto	Demuto05	OG0001165	31	0	0	Unknown									No																	MIRUS_G_0292	DNA replication	0
	MIRUS_G_0005_c0001_203439_204557_r_t1	braker2	MIRUS_G_0005	1119	Class04	Demuto	Demuto05	OG0001765	19	0	0	Other functions	Aminotransferase class I and II	Pfam	PF00155,25	Aminotransferase class I and II	1.8e-34		PFAM aminotransferase, class I		No																	MIRUS_G_0294	DNA replication	0
	MIRUS_G_0005_c0001_204631_204967_f_t0	Prodigal	MIRUS_G_0005	333	Class04	Demuto	Demuto05	OG0000274	136	0	0	Other functions	Iron-sulphur cluster biosynthesis	Pfam	PF01521,24	Iron-sulphur cluster biosynthesis	7.5e-13		Iron-sulphur cluster biosynthesis		No																	MIRUS_G_0296	DNA replication	0
	MIRUS_G_0005_c0001_204964_205548_r_t1	braker2	MIRUS_G_0005	585	Class04	Demuto	Demuto05	OG0000459	86	0	0	Other functions	Macro domain	Pfam	PF01661,25	Macro domain	8.4e-26		ADP-D-ribose binding		No																	MIRUS_G_0308	DNA replication	0
	MIRUS_G_0005_c0001_205616_206755_r_t1	braker2	MIRUS_G_0005	1140	Class04	Demuto	Demuto05	OG0000044	387	0	0	Unknown									No																	MIRUS_G_0310	DNA replication	0
	MIRUS_G_0005_c0001_207084_207806_f_t1	braker2	MIRUS_G_0005	723	Class04	Demuto	Demuto05	OG0000110	261	0	0	Unknown									No																	MIRUS_G_0338	DNA replication	0
	MIRUS_G_0005_c0001_207833_208022_f_t0	Prodigal	MIRUS_G_0005	186	Class04	Demuto	Demuto05	OG0001424	25	0	0	Unknown									No																	MIRUS_G_0341	DNA replication	0
	MIRUS_G_0005_c0001_208078_208624_f_t0	Prodigal	MIRUS_G_0005	543	Class04	Demuto	Demuto05	OG0000224	167	0	0	Other functions	Lysine-specific metallo-endopeptidase	Pfam	PF14521,10	Lysine-specific metallo-endopeptidase	6.7e-12				No																	MIRUS_G_0343	DNA replication	0
	MIRUS_G_0005_c0001_208621_215736_r_t1	braker2	MIRUS_G_0005	7116	Class04	Demuto	Demuto05	OG0000147	197	0	0	Other functions	YHYH protein	Pfam	PF14240,10	YHYH protein	2.8e-18		YHYH protein		No																	MIRUS_G_0352	DNA replication	0
	MIRUS_G_0005_c0001_20962_21964_r_t0	Prodigal	MIRUS_G_0005	999	Class04	Demuto	Demuto05	OG0005241	4	0	0	Unknown									No																	MIRUS_G_0355	DNA replication	0
	MIRUS_G_0005_c0001_215760_216222_r_t0	Prodigal	MIRUS_G_0005	459	Class04	Demuto	Demuto05	OG0007390	4	0	0	Unknown									No																	MIRUS_G_0361	DNA replication	0
	MIRUS_G_0005_c0001_216265_217372_f_t0	Prodigal	MIRUS_G_0005	1104	Class04	Demuto	Demuto05	OG0000490	75	0	0	Unknown							adenosine 3'-phospho 5'-phosphosulfate transporter		No																	MIRUS_G_0370	DNA replication	0
	MIRUS_G_0005_c0001_217373_217607_r_t0	Prodigal	MIRUS_G_0005	231	Class04	Demuto	Demuto05	OG0009308	3	0	0	Unknown									No																	MIRUS_G_0372	DNA replication	0
	MIRUS_G_0005_c0001_217635_218354_r_t1	braker2	MIRUS_G_0005	720	Class04	Demuto	Demuto05	OG0000031	442	0	0	DNA synthesis	dUTPase	Pfam	PF00692,23	dUTPase	3.1e-26	dUTP diphosphatase [EC:3.6.1.23]	This enzyme is involved in nucleotide metabolism it produces dUMP, the immediate precursor of thymidine nucleotides and it decreases the intracellular concentration of dUTP so that uracil cannot be incorporated into DNA		No																	MIRUS_G_0374	DNA replication	0
	MIRUS_G_0005_c0001_218403_219494_r_t1	braker2	MIRUS_G_0005	1092	Class04	Demuto	Demuto05	OG0006117	5	0	0	Unknown									No																	MIRUS_G_0385	DNA replication	0
	MIRUS_G_0005_c0001_219523_219862_r_t0	Prodigal	MIRUS_G_0005	336	Class04	Demuto	Demuto05	OG0001547	23	0	0	Unknown									No																	MIRUS_G_0391	DNA replication	0
	MIRUS_G_0005_c0001_219943_220972_f_t0	Prodigal	MIRUS_G_0005	1026	Class04	Demuto	Demuto05	OG0000175	201	0	0	Unknown									No																	MIRUS_G_0395	DNA replication	0
	MIRUS_G_0005_c0001_22034_22748_r_t0	Prodigal	MIRUS_G_0005	711	Class04	Demuto	Demuto05	NA	NA	0	0	Unknown									No																	MIRUS_G_0406	DNA replication	0
	MIRUS_G_0005_c0001_221010_221612_f_t1	braker2	MIRUS_G_0005	603	Class04	Demuto	Demuto05	OG0000060	355	0	0	Unknown									No																	MIRUS_G_0425	DNA replication	0
	MIRUS_G_0005_c0001_221638_223290_r_t1	braker2	MIRUS_G_0005	1653	Class04	Demuto	Demuto05	OG0000000	1238	0	0	Virion module	Mirus_Portal							Mirus_Portal	No																	MIRUS_G_0441	DNA replication	0
	MIRUS_G_0005_c0001_223936_227709_f_t1	braker2	MIRUS_G_0005	3774	Class04	Demuto	Demuto05	OG0007363	4	0	0	Unknown									No																	MIRUS_G_0450	DNA replication	0
	MIRUS_G_0005_c0001_227751_228335_f_t1	braker2	MIRUS_G_0005	585	Class04	Demuto	Demuto05	OG0000040	399	0	0	Unknown									No																	MIRUS_G_0457	DNA replication	0
	MIRUS_G_0005_c0001_228282_229209_r_t0	Prodigal	MIRUS_G_0005	924	Class04	Demuto	Demuto05	OG0000233	162	0	0	Other functions	Magnesium transporter NIPA	Pfam	PF05653,18	Magnesium transporter NIPA	8.2e-13	magnesium transporter	Source PGD		No																	MIRUS_G_0472	DNA replication	0
	MIRUS_G_0005_c0001_22850_23042_f_t0	Prodigal	MIRUS_G_0005	189	Class04	Demuto	Demuto05	OG0009299	3	0	0	Unknown									No																	MIRUS_G_0483	DNA replication	0
	MIRUS_G_0005_c0001_229208_230429_r_t0	Prodigal	MIRUS_G_0005	1218	Class04	Demuto	Demuto05	OG0001071	34	0	0	Unknown							Amino Acid		No																	MIRUS_G_0485	DNA replication	0
	MIRUS_G_0005_c0001_23039_23680_r_t1	braker2	MIRUS_G_0005	642	Class04	Demuto	Demuto05	OG0000189	192	0	0	Unknown									No																	MIRUS_G_0490	DNA replication	0
	MIRUS_G_0005_c0001_230484_231341_f_t1	braker2	MIRUS_G_0005	858	Class04	Demuto	Demuto05	OG0001473	24	0	0	Unknown									No																	MIRUS_G_0497	DNA replication	0
	MIRUS_G_0005_c0001_231398_232261_f_t1	braker2	MIRUS_G_0005	864	Class04	Demuto	Demuto05	OG0001043	35	0	0	Unknown									No																	MIRUS_G_0507	DNA replication	0
	MIRUS_G_0005_c0001_232257_232779_r_t0	Prodigal	MIRUS_G_0005	519	Class04	Demuto	Demuto05	OG0000260	143	0	0	Unknown									No																	MIRUS_G_0511	DNA replication	0
	MIRUS_G_0005_c0001_232797_233319_r_t0	Prodigal	MIRUS_G_0005	519	Class04	Demuto	Demuto05	OG0000084	313	0	0	Unknown									No																	MIRUS_G_0528	DNA replication	0
	MIRUS_G_0005_c0001_233398_233820_f_t1	braker2	MIRUS_G_0005	423	Class04	Demuto	Demuto05	OG0000056	358	0	0	Unknown									No																	MIRUS_G_0532	DNA replication	0
	MIRUS_G_0005_c0001_233849_234466_f_t1	braker2	MIRUS_G_0005	618	Class04	Demuto	Demuto05	OG0000011	641	0	0	Unknown									No																	MIRUS_G_0535	DNA replication	0
	MIRUS_G_0005_c0001_234503_235387_f_t1	braker2	MIRUS_G_0005	885	Class04	Demuto	Demuto05	OG0000043	390	0	0	Virion module	Mirus_Triplex1							Mirus_Triplex1	No																	MIRUS_G_0538	DNA replication	0
	MIRUS_G_0005_c0001_235442_236398_f_t1	braker2	MIRUS_G_0005	957	Class04	Demuto	Demuto05	OG0000005	830	0	0	Virion module	Mirus_Triplex2							Mirus_Triplex2	No																	MIRUS_G_0539	DNA replication	0
	MIRUS_G_0005_c0001_236449_237333_f_t1	braker2	MIRUS_G_0005	885	Class04	Demuto	Demuto05	OG0000041	395	0	0	Unknown									No																	MIRUS_G_0545	DNA replication	0
	MIRUS_G_0005_c0001_23722_24252_r_t1	braker2	MIRUS_G_0005	531	Class04	Demuto	Demuto05	OG0001098	33	0	0	Unknown									No																	MIRUS_G_0550	DNA replication	0
	MIRUS_G_0005_c0001_237268_237466_r_t0	Prodigal	MIRUS_G_0005	195	Class04	Demuto	Demuto05	OG0007391	4	0	0	Unknown									No																	MIRUS_G_0560	DNA replication	0
	MIRUS_G_0005_c0001_237468_239423_r_t1	braker2	MIRUS_G_0005	1956	Class04	Demuto	Demuto05	OG0000025	464	0	0	Unknown									No																	MIRUS_G_0580	DNA replication	0
	MIRUS_G_0005_c0001_239588_240502_r_t1	braker2	MIRUS_G_0005	915	Class04	Demuto	Demuto05	OG0000000	1238	0	0	Unknown									No																	MIRUS_G_0582	DNA replication	0
	MIRUS_G_0005_c0001_240584_241217_f_t0	Prodigal	MIRUS_G_0005	630	Class04	Demuto	Demuto05	OG0000834	45	0	0	Unknown									No																	MIRUS_G_0584	DNA replication	0
	MIRUS_G_0005_c0001_241171_241702_f_t0	Prodigal	MIRUS_G_0005	528	Class04	Demuto	Demuto05	OG0000275	139	0	0	Unknown									No																	MIRUS_G_0584	DNA replication	0
	MIRUS_G_0005_c0001_241727_242651_f_t0	Prodigal	MIRUS_G_0005	921	Class04	Demuto	Demuto05	OG0001019	35	0	0	Unknown									No																	MIRUS_G_0588	DNA replication	0
	MIRUS_G_0005_c0001_242720_243199_f_t1	braker2	MIRUS_G_0005	480	Class04	Demuto	Demuto05	OG0000128	227	0	0	Other functions	HMG (high mobility group) box	Pfam	PF00505,23	HMG (high mobility group) box	9.1e-34		high mobility group		No																	MIRUS_G_0594	DNA replication	0
	MIRUS_G_0005_c0001_24309_25658_r_t1	braker2	MIRUS_G_0005	1350	Class04	Demuto	Demuto05	OG0000075	322	0	0	Unknown									No																	MIRUS_G_0599	DNA replication	0
	MIRUS_G_0005_c0001_243259_243619_r_t0	Prodigal	MIRUS_G_0005	357	Class04	Demuto	Demuto05	NA	NA	0	0	Unknown									No																	MIRUS_G_0616	DNA replication	0
	MIRUS_G_0005_c0001_243648_244010_r_t1	braker2	MIRUS_G_0005	363	Class04	Demuto	Demuto05	OG0000802	46	0	0	Unknown									No																	MIRUS_G_0619	DNA replication	0
	MIRUS_G_0005_c0001_244055_244439_f_t0	Prodigal	MIRUS_G_0005	381	Class04	Demuto	Demuto05	OG0001132	32	0	0	Unknown									No																	MIRUS_G_0622	DNA replication	0
	MIRUS_G_0005_c0001_244460_244700_f_t0	Prodigal	MIRUS_G_0005	237	Class04	Demuto	Demuto05	OG0007392	4	0	0	Unknown									No																	MIRUS_G_0628	DNA replication	0
	MIRUS_G_0005_c0001_244677_245103_r_t0	Prodigal	MIRUS_G_0005	423	Class04	Demuto	Demuto05	OG0007393	4	0	0	Unknown									No																	MIRUS_G_0646	DNA replication	0
	MIRUS_G_0005_c0001_245142_245729_r_t1	braker2	MIRUS_G_0005	588	Class04	Demuto	Demuto05	OG0001047	35	0	0	Unknown									No																	MIRUS_G_0666	DNA replication	0
	MIRUS_G_0005_c0001_245775_246701_f_t1	braker2	MIRUS_G_0005	927	Class04	Demuto	Demuto05	OG0000030	388	0	0	Other functions	Papain family cysteine protease	Pfam	PF00112,27	Papain family cysteine protease	5.3e-45		cysteine-type peptidase activity		No																	MIRUS_G_0672	DNA replication	0
	MIRUS_G_0005_c0001_246697_247018_r_t0	Prodigal	MIRUS_G_0005	318	Class04	Demuto	Demuto05	OG0000192	192	0	0	Unknown									No																	MIRUS_G_0674	DNA replication	0
	MIRUS_G_0005_c0001_247056_248135_f_t1	braker2	MIRUS_G_0005	1080	Class04	Demuto	Demuto05	OG0001099	32	0	0	Unknown									No																	MIRUS_G_0682	DNA replication	0
	MIRUS_G_0005_c0001_247941_248352_r_t0	Prodigal	MIRUS_G_0005	408	Class04	Demuto	Demuto05	OG0001276	28	0	0	Unknown									No																	MIRUS_G_0698	DNA replication	0
	MIRUS_G_0005_c0001_248453_249268_f_t1	braker2	MIRUS_G_0005	816	Class04	Demuto	Demuto05	OG0000058	355	0	0	Unknown									No																	MIRUS_G_0705	DNA replication	0
	MIRUS_G_0005_c0001_249264_251688_r_t0	Prodigal	MIRUS_G_0005	2421	Class04	Demuto	Demuto05	OG0007394	3	0	0	Unknown									No																	MIRUS_G_0717	DNA replication	0
	MIRUS_G_0005_c0001_251890_253105_f_t0	Prodigal	MIRUS_G_0005	1212	Class04	Demuto	Demuto05	OG0007395	4	0	0	Unknown									No																	MIRUS_G_0721	DNA replication	0
	MIRUS_G_0005_c0001_253_1083_f_t1	braker2	MIRUS_G_0005	831	Class04	Demuto	Demuto05	OG0004624	4	0	0	Unknown									No																	MIRUS_G_0728	DNA replication	0
	MIRUS_G_0005_c0001_253102_253797_r_t1	braker2	MIRUS_G_0005	696	Class04	Demuto	Demuto05	OG0000000	1238	0	0	Transcription	Transcription factor TFIID (or TATA-binding protein, TBP)	Pfam	PF00352,25	Transcription factor TFIID (or TATA-binding protein, TBP)	1.6e-52	transcription initiation factor TFIID TATA-box-binding protein	Transcription factor TFIID (or TATA-binding protein, TBP)		No																	MIRUS_G_0747	DNA replication	0
	MIRUS_G_0005_c0001_253843_254311_f_t0	Prodigal	MIRUS_G_0005	465	Class04	Demuto	Demuto05	OG0001100	33	0	0	Unknown									No																	MIRUS_G_0753	DNA replication	0
	MIRUS_G_0005_c0001_254313_257558_r_t1	braker2	MIRUS_G_0005	3246	Class04	Demuto	Demuto05	OG0000022	469	0	0	Unknown									No																	MIRUS_G_0764	DNA replication	0
	MIRUS_G_0005_c0001_25763_29530_f_t1	braker2	MIRUS_G_0005	3768	Class04	Demuto	Demuto05	OG0001425	24	0	0	Other functions	Fn3 associated	Pfam	PF13287,10	Fn3 associated	2.7e-07				No																	MIRUS_G_0768	DNA replication	0
	MIRUS_G_0005_c0001_257674_258426_f_t1	braker2	MIRUS_G_0005	753	Class04	Demuto	Demuto05	OG0000083	316	0	0	Unknown									No																	MIRUS_G_0771	DNA replication	0
	MIRUS_G_0005_c0001_258423_258767_r_t1	braker2	MIRUS_G_0005	345	Class04	Demuto	Demuto05	OG0000791	47	0	0	Unknown									No																	MIRUS_G_0776	DNA replication	0
	MIRUS_G_0005_c0001_258878_259624_f_t1	braker2	MIRUS_G_0005	747	Class04	Demuto	Demuto05	OG0000191	190	0	0	Unknown									No																	MIRUS_G_0777	DNA replication	0
	MIRUS_G_0005_c0001_259772_260086_r_t1	braker2	MIRUS_G_0005	315	Class04	Demuto	Demuto05	OG0000052	372	0	0	Unknown									No																	MIRUS_G_0789	DNA replication	0
	MIRUS_G_0005_c0001_260255_260611_r_t1	braker2	MIRUS_G_0005	357	Class04	Demuto	Demuto05	OG0000768	50	0	0	Unknown									No																	MIRUS_G_0802	DNA replication	0
	MIRUS_G_0005_c0001_260664_263579_f_t1	braker2	MIRUS_G_0005	2916	Class04	Demuto	Demuto05	OG0009291	3	0	0	Other functions	Ubiquitin family	Pfam	PF00240,27	Ubiquitin family	1.7e-15		Ubiquitin homologues		No																	MIRUS_G_0806	DNA replication	0
	MIRUS_G_0005_c0001_263567_263873_r_t0	Prodigal	MIRUS_G_0005	303	Class04	Demuto	Demuto05	OG0000656	59	0	0	Unknown									No																	MIRUS_G_0807	DNA replication	0
	MIRUS_G_0005_c0001_263955_265850_f_t1	braker2	MIRUS_G_0005	1896	Class04	Demuto	Demuto05	OG0000691	53	0	0	Unknown									No																	MIRUS_G_0811	DNA replication	0
	MIRUS_G_0005_c0001_2648_6202_r_t1	braker2	MIRUS_G_0005	3555	Class04	Demuto	Demuto05	OG0000001	524	0	0	Unknown							Golgi vesicle docking		No																	MIRUS_G_0815	DNA replication	0
	MIRUS_G_0005_c0001_265883_266498_f_t0	Prodigal	MIRUS_G_0005	612	Class04	Demuto	Demuto05	OG0012610	2	0	0	Unknown									No																	MIRUS_G_0816	DNA replication	0
	MIRUS_G_0005_c0001_266541_267365_r_t1	braker2	MIRUS_G_0005	825	Class04	Demuto	Demuto05	OG0002056	9	0	0	Unknown									No																	MIRUS_G_0817	DNA replication	0
	MIRUS_G_0005_c0001_267581_268288_r_t1	braker2	MIRUS_G_0005	708	Class04	Demuto	Demuto05	OG0000803	46	0	0	Other functions	Protein of unknown function (DUF3804)	Pfam	PF12707,11	Protein of unknown function (DUF3804)	1.7e-25		Protein of unknown function (DUF3804)		No																	MIRUS_G_0823	DNA replication	0
	MIRUS_G_0005_c0001_268344_268452_r_t0	Prodigal	MIRUS_G_0005	105	Class04	Demuto	Demuto05	OG0007396	4	0	0	Unknown									No																	MIRUS_G_0827	DNA replication	0
	MIRUS_G_0005_c0001_268492_269037_r_t1	braker2	MIRUS_G_0005	546	Class04	Demuto	Demuto05	OG0001271	27	0	0	Unknown									No																	MIRUS_G_0832	DNA replication	0
	MIRUS_G_0005_c0001_269151_270069_f_t0	Prodigal	MIRUS_G_0005	915	Class04	Demuto	Demuto05	OG0009309	3	0	0	Unknown									No																	MIRUS_G_0851	DNA replication	0
	MIRUS_G_0005_c0001_270438_270804_f_t0	Prodigal	MIRUS_G_0005	363	Class04	Demuto	Demuto05	OG0007397	4	0	0	Unknown									No																	MIRUS_G_0870	DNA replication	0
	MIRUS_G_0005_c0001_271547_272032_f_t1	braker2	MIRUS_G_0005	486	Class04	Demuto	Demuto05	OG0000093	294	0	0	Unknown									No																	MIRUS_G_0878	DNA replication	0
	MIRUS_G_0005_c0001_272056_272655_f_t1	braker2	MIRUS_G_0005	600	Class04	Demuto	Demuto05	OG0000091	297	0	0	Unknown									No																	MIRUS_G_0891	DNA replication	0
	MIRUS_G_0005_c0001_272649_272922_r_t0	Prodigal	MIRUS_G_0005	270	Class04	Demuto	Demuto05	OG0006129	5	0	0	Unknown									No																	MIRUS_G_0893	DNA replication	0
	MIRUS_G_0005_c0001_272957_273854_r_t0	Prodigal	MIRUS_G_0005	894	Class04	Demuto	Demuto05	OG0007398	4	0	0	Unknown									No																	MIRUS_G_0894	DNA replication	0
	MIRUS_G_0005_c0001_273874_275097_r_t1	braker2	MIRUS_G_0005	1224	Class04	Demuto	Demuto05	OG0000000	1238	0	0	Other functions	ATPase family associated with various cellular activities (AAA)	Pfam	PF00004,33	ATPase family associated with various cellular activities (AAA)	2.3e-16	stage V sporulation protein K	stage V sporulation protein K		No																	MIRUS_G_0900	DNA replication	0
	MIRUS_G_0005_c0001_275163_276137_r_t1	braker2	MIRUS_G_0005	975	Class04	Demuto	Demuto05	OG0000139	224	0	0	DNA synthesis	Ribonucleotide reductase, small chain	Pfam	PF00268,25	Ribonucleotide reductase, small chain	7.7e-78	ribonucleoside-diphosphate reductase beta chain [EC:1.17.4.1]	reductase, small chain		No																	MIRUS_G_0909	DNA replication	0
	MIRUS_G_0005_c0001_276185_276644_f_t0	Prodigal	MIRUS_G_0005	456	Class04	Demuto	Demuto05	OG0000122	252	0	0	Unknown									No																	MIRUS_G_0931	DNA replication	0
	MIRUS_G_0005_c0001_276616_276775_r_t0	Prodigal	MIRUS_G_0005	156	Class04	Demuto	Demuto05	OG0000989	37	0	0	Unknown									No																	MIRUS_G_0940	DNA replication	0
	MIRUS_G_0005_c0001_276788_277573_r_t1	braker2	MIRUS_G_0005	786	Class04	Demuto	Demuto05	OG0000988	35	0	0	Other functions	F-box-like	Pfam	PF12937,11	F-box-like	1.3e-07				No																	MIRUS_G_0943	DNA replication	0
	MIRUS_G_0005_c0001_277729_278226_f_t1	braker2	MIRUS_G_0005	498	Class04	Demuto	Demuto05	OG0007359	4	0	0	Unknown									No																	MIRUS_G_0963	DNA replication	0
	MIRUS_G_0005_c0001_278176_279340_r_t0	Prodigal	MIRUS_G_0005	1161	Class04	Demuto	Demuto05	OG0000241	157	0	0	Other functions	Sodium/hydrogen exchanger family	Pfam	PF00999,25	Sodium/hydrogen exchanger family	4.4e-34		Belongs to the monovalent cation proton antiporter 1 (CPA1) transporter (TC 2.A.36) family		No																	MIRUS_G_0964	DNA replication	0
	MIRUS_G_0005_c0001_279373_285084_r_t1	braker2	MIRUS_G_0005	5712	Class04	Demuto	Demuto05	OG0006121	4	0	0	Unknown									No																	MIRUS_G_0972	DNA replication	0
	MIRUS_G_0005_c0001_285116_285236_r_t0	Prodigal	MIRUS_G_0005	117	Class04	Demuto	Demuto05	OG0000102	237	0	0	Other functions	Domain of unknown function (DUF4535)	Pfam	PF15054,10	Domain of unknown function (DUF4535)	4.8e-10				No																	MIRUS_G_0989	DNA replication	0
	MIRUS_G_0005_c0001_285256_285694_r_t0	Prodigal	MIRUS_G_0005	435	Class04	Demuto	Demuto05	OG0000237	158	0	0	Unknown									No																	MIRUS_G_0997	DNA replication	0
	MIRUS_G_0005_c0001_285726_290309_r_t1	braker2	MIRUS_G_0005	4584	Class04	Demuto	Demuto05	OG0009296	3	0	0	Transcription	RNA polymerase Rpb1, domain 5	Pfam	PF04998,21	RNA polymerase Rpb1, domain 5	2.8e-77	DNA-directed RNA polymerase II subunit RPB1 [EC:2.7.7.6]	DNA-directed 5'-3' RNA polymerase activity		No																	MIRUS_G_1000	DNA replication	0
	MIRUS_G_0005_c0001_290395_291576_f_t1	braker2	MIRUS_G_0005	1182	Class04	Demuto	Demuto05	OG0000037	401	0	0	Other functions	Herpesviridae UL52/UL70 DNA primase	Pfam	PF03121,19	Herpesviridae UL52/UL70 DNA primase	2.7e-05	DNA-directed primase/polymerase protein [EC:2.7.7.102 2.7.7.7]	DNA-directed primase polymerase		No																	MIRUS_G_1024	DNA replication	0
	MIRUS_G_0005_c0001_291602_292945_f_t1	braker2	MIRUS_G_0005	1344	Class04	Demuto	Demuto05	OG0000045	384	0	0	Unknown									No																	MIRUS_G_1031	DNA replication	0
	MIRUS_G_0005_c0001_292960_293772_r_t1	braker2	MIRUS_G_0005	813	Class04	Demuto	Demuto05	OG0000050	370	0	0	Unknown									No																	MIRUS_G_1036	DNA replication	0
	MIRUS_G_0005_c0001_293802_294860_f_t1	braker2	MIRUS_G_0005	1059	Class04	Demuto	Demuto05	OG0000029	415	0	0	Virion module	Mirus_JellyRoll							Mirus_JellyRoll	No																	MIRUS_G_1038	DNA replication	0
	MIRUS_G_0005_c0001_294929_295631_f_t0	Prodigal	MIRUS_G_0005	699	Class04	Demuto	Demuto05	OG0000170	205	0	0	Unknown									No																	MIRUS_G_1047	DNA replication	0
	MIRUS_G_0005_c0001_295628_296059_r_t1	braker2	MIRUS_G_0005	432	Class04	Demuto	Demuto05	OG0007361	4	0	0	Unknown									No																	MIRUS_G_1048	DNA replication	0
	MIRUS_G_0005_c0001_29610_30473_f_t1	braker2	MIRUS_G_0005	864	Class04	Demuto	Demuto05	OG0000220	73	0	0	Unknown							Belongs to the flagella basal body rod proteins family		No																	MIRUS_G_1050	DNA replication	0
	MIRUS_G_0005_c0001_296124_296711_r_t1	braker2	MIRUS_G_0005	588	Class04	Demuto	Demuto05	OG0000000	1238	0	0	Other functions	HNH endonuclease	Pfam	PF01844,27	HNH endonuclease	4.6e-11	5-methylcytosine-specific restriction enzyme A [EC:3.1.21.-]	HNH nucleases		No																	MIRUS_G_1097	DNA replication	0
	MIRUS_G_0005_c0001_297178_297549_f_t1	braker2	MIRUS_G_0005	372	Class04	Demuto	Demuto05	OG0000151	215	0	0	Other functions	U-box domain	Pfam	PF04564,19	U-box domain	2.7e-05		ubiquitin-protein transferase activity		No																	MIRUS_G_1098	DNA replication	0
	MIRUS_G_0005_c0001_297582_298149_f_t0	Prodigal	MIRUS_G_0005	564	Class04	Demuto	Demuto05	OG0006130	5	0	0	Unknown									No																	MIRUS_G_1106	DNA replication	0
	MIRUS_G_0005_c0001_298213_301440_f_t1	braker2	MIRUS_G_0005	3228	Class04	Demuto	Demuto05	OG0000063	328	0	0	DNA replication	DNA gyrase/topoisomerase IV, subunit A	Pfam	PF00521,24	DNA gyrase/topoisomerase IV, subunit A	1.2e-81	DNA topoisomerase II [EC:5.6.2.2]	DNA topoisomerase type II (ATP-hydrolyzing) activity		No																	MIRUS_G_1125	DNA replication	0
	MIRUS_G_0005_c0001_301617_302192_f_t1	braker2	MIRUS_G_0005	576	Class04	Demuto	Demuto05	OG0002864	9	0	0	Other functions	T5orf172 domain	Pfam	PF10544,13	T5orf172 domain	5.7e-13		T5orf172		No																	MIRUS_G_1138	DNA replication	0
	MIRUS_G_0005_c0001_302251_303980_f_t1	braker2	MIRUS_G_0005	1221	Class04	Demuto	Demuto05	OG0012603	2	1	0.819001	Other functions	Leucine Rich repeat	Pfam	PF13516,10	Leucine Rich repeat	2.8e-15				Yes	302526	303033	NA	114													MIRUS_G_1148	DNA replication	0
	MIRUS_G_0005_c0001_304011_304203_f_t0	Prodigal	MIRUS_G_0005	189	Class04	Demuto	Demuto05	OG0005245	6	0	0	Unknown									No																	MIRUS_G_1155	DNA replication	0
	MIRUS_G_0005_c0001_304248_304458_f_t0	Prodigal	MIRUS_G_0005	207	Class04	Demuto	Demuto05	OG0012611	2	0	0	Unknown									No																	MIRUS_G_1169	DNA replication	0
	MIRUS_G_0005_c0001_304461_305072_r_t1	braker2	MIRUS_G_0005	612	Class04	Demuto	Demuto05	OG0000002	674	0	0	Other functions	Ring finger domain	Pfam	PF13639,10	Ring finger domain	3.5e-12		ubiquitin-protein transferase activity		No																	MIRUS_G_1177	DNA replication	0
	MIRUS_G_0005_c0001_305209_305428_f_t0	Prodigal	MIRUS_G_0005	216	Class04	Demuto	Demuto05	OG0009310	3	0	0	Unknown									No																	MIRUS_G_1196	DNA replication	0
	MIRUS_G_0005_c0001_305424_305802_r_t0	Prodigal	MIRUS_G_0005	375	Class04	Demuto	Demuto05	OG0012612	2	0	0	Unknown									No																	MIRUS_G_1209	DNA replication	0
	MIRUS_G_0005_c0001_30575_31735_f_t1	braker2	MIRUS_G_0005	1161	Class04	Demuto	Demuto05	OG0000220	73	0	0	Unknown							Flagella basal body rod protein		No																	MIRUS_G_1221	DNA replication	0
	MIRUS_G_0005_c0001_305825_306391_r_t1	braker2	MIRUS_G_0005	567	Class04	Demuto	Demuto05	OG0000073	337	0	0	DNA synthesis	Thymidine kinase	Pfam	PF00265,22	Thymidine kinase	2e-44	thymidine kinase [EC:2.7.1.21]	Thymidine kinase		No																	MIRUS_G_1232	DNA replication	0
	MIRUS_G_0005_c0001_306480_309602_f_t1	braker2	MIRUS_G_0005	3123	Class04	Demuto	Demuto05	OG0000010	535	0	0	DNA replication	DNA polymerase family B	Pfam	PF00136,25	DNA polymerase family B	1.3e-101	DNA polymerase delta subunit 1 [EC:2.7.7.7]	DNA polymerase		No																	MIRUS_G_1239	DNA replication	0
	MIRUS_G_0005_c0001_309628_309910_f_t0	Prodigal	MIRUS_G_0005	279	Class04	Demuto	Demuto05	OG0009311	3	0	0	Unknown									No																	MIRUS_G_1286	DNA replication	0
	MIRUS_G_0005_c0001_309907_310980_r_t1	braker2	MIRUS_G_0005	1074	Class04	Demuto	Demuto05	OG0007355	4	0	0	Unknown							Belongs to the protein kinase superfamily		No																	MIRUS_G_1287	DNA replication	0
	MIRUS_G_0005_c0001_311056_311550_f_t1	braker2	MIRUS_G_0005	495	Class04	Demuto	Demuto05	OG0007362	4	0	0	Unknown									No																	MIRUS_G_1303	DNA replication	0
	MIRUS_G_0005_c0001_311546_311681_r_t0	Prodigal	MIRUS_G_0005	132	Class04	Demuto	Demuto05	OG0004141	8	0	0	Unknown									No																	MIRUS_G_1310	DNA replication	0
	MIRUS_G_0005_c0001_311706_312842_f_t1	braker2	MIRUS_G_0005	1137	Class04	Demuto	Demuto05	OG0007353	4	0	0	Unknown									No																	MIRUS_G_1317	DNA replication	0
	MIRUS_G_0005_c0001_312838_313099_r_t0	Prodigal	MIRUS_G_0005	258	Class04	Demuto	Demuto05	OG0000963	36	0	0	Unknown									No																	MIRUS_G_1319	DNA replication	0
	MIRUS_G_0005_c0001_313155_313550_f_t1	braker2	MIRUS_G_0005	396	Class04	Demuto	Demuto05	OG0007365	4	0	0	Unknown									No																	MIRUS_G_1324	DNA replication	0
	MIRUS_G_0005_c0001_313588_315442_f_t0	Prodigal	MIRUS_G_0005	1851	Class04	Demuto	Demuto05	OG0000365	99	0	0	Unknown									No																	MIRUS_G_0559	DNA replication	0
	MIRUS_G_0005_c0001_315430_316375_r_t0	Prodigal	MIRUS_G_0005	942	Class04	Demuto	Demuto05	OG0000372	78	0	0	Unknown									No																	MIRUS_G_0820	DNA replication	0
	MIRUS_G_0005_c0001_316424_317680_f_t1	braker2	MIRUS_G_0005	1257	Class04	Demuto	Demuto05	OG0000012	487	0	0	Unknown									No																	MIRUS_G_1323	DNA replication	0
	MIRUS_G_0005_c0001_317725_317977_f_t0	Prodigal	MIRUS_G_0005	249	Class04	Demuto	Demuto05	OG0007399	4	0	0	Unknown									No																	MIRUS_G_0014	DNA replication	0
	MIRUS_G_0005_c0001_317993_318392_f_t0	Prodigal	MIRUS_G_0005	396	Class04	Demuto	Demuto05	OG0001163	31	0	0	Unknown									No																	MIRUS_G_0023	DNA replication	0
	MIRUS_G_0005_c0001_318371_318650_r_t0	Prodigal	MIRUS_G_0005	276	Class04	Demuto	Demuto05	OG0000332	119	0	0	Unknown									No																	MIRUS_G_0040	DNA replication	0
	MIRUS_G_0005_c0001_31860_33332_f_t1	braker2	MIRUS_G_0005	1473	Class04	Demuto	Demuto05	OG0001675	21	0	0	Unknown							Flagellar basal body rod		No																	MIRUS_G_0041	DNA replication	0
	MIRUS_G_0005_c0001_318693_319065_r_t0	Prodigal	MIRUS_G_0005	369	Class04	Demuto	Demuto05	OG0000222	166	0	0	Other functions	PD-(D/E)XK nuclease superfamily	Pfam	PF13366,10	PD-(D/E)XK nuclease superfamily	3.4e-19		PD-(D/E)XK nuclease superfamily		No																	MIRUS_G_0053	DNA replication	0
	MIRUS_G_0005_c0001_319048_320052_f_t1	braker2	MIRUS_G_0005	1005	Class04	Demuto	Demuto05	OG0000046	369	0	0	Other functions	YqaJ-like viral recombinase domain	Pfam	PF09588,14	YqaJ-like viral recombinase domain	7.9e-16		YqaJ-like viral recombinase domain		No																	MIRUS_G_0096	DNA replication	0
	MIRUS_G_0005_c0001_320099_320773_f_t1	braker2	MIRUS_G_0005	675	Class04	Demuto	Demuto05	OG0000061	347	0	0	Unknown									No																	MIRUS_G_0135	DNA replication	0
	MIRUS_G_0005_c0001_320721_321516_r_t0	Prodigal	MIRUS_G_0005	792	Class04	Demuto	Demuto05	OG0006131	5	0	0	Unknown									No																	MIRUS_G_0153	DNA replication	0
	MIRUS_G_0005_c0001_321594_322499_f_t1	braker2	MIRUS_G_0005	906	Class04	Demuto	Demuto05	OG0009290	3	0	0	Unknown									No																	MIRUS_G_0182	DNA replication	0
	MIRUS_G_0005_c0001_322499_323795_r_t0	Prodigal	MIRUS_G_0005	1293	Class04	Demuto	Demuto05	OG0001045	34	0	0	Unknown									No																	MIRUS_G_0254	DNA replication	0
	MIRUS_G_0005_c0001_323880_324435_f_t0	Prodigal	MIRUS_G_0005	552	Class04	Demuto	Demuto05	OG0001044	34	0	0	Unknown									No																	MIRUS_G_0255	DNA replication	0
	MIRUS_G_0005_c0001_324341_324590_r_t0	Prodigal	MIRUS_G_0005	246	Class04	Demuto	Demuto05	OG0009312	3	0	0	Unknown									No																	MIRUS_G_0279	DNA replication	0
	MIRUS_G_0005_c0001_324597_325350_r_t0	Prodigal	MIRUS_G_0005	750	Class04	Demuto	Demuto05	OG0001046	35	0	0	Other functions	DHHC palmitoyltransferase	Pfam	PF01529,24	DHHC palmitoyltransferase	4.1e-15		protein-cysteine S-palmitoyltransferase activity		No																	MIRUS_G_0297	DNA replication	0
	MIRUS_G_0005_c0001_325412_325637_f_t0	Prodigal	MIRUS_G_0005	222	Class04	Demuto	Demuto05	OG0007400	4	0	0	Unknown									No																	MIRUS_G_0414	DNA replication	0
	MIRUS_G_0005_c0001_325629_326180_r_t1	braker2	MIRUS_G_0005	552	Class04	Demuto	Demuto05	OG0006118	5	0	0	Unknown									No																	MIRUS_G_0428	DNA replication	0
	MIRUS_G_0005_c0001_326301_326642_f_t1	braker2	MIRUS_G_0005	342	Class04	Demuto	Demuto05	OG0002317	15	0	0	Unknown									No																	MIRUS_G_0469	DNA replication	0
	MIRUS_G_0005_c0001_326612_327266_r_t0	Prodigal	MIRUS_G_0005	651	Class04	Demuto	Demuto05	OG0000106	260	0	0	Unknown							-		No																	MIRUS_G_0470	DNA replication	0
	MIRUS_G_0005_c0001_327304_327741_r_t1	braker2	MIRUS_G_0005	438	Class04	Demuto	Demuto05	OG0000184	150	0	0	Other functions	Zinc knuckle	Pfam	PF00098,27	Zinc knuckle	5.6e-06		zinc finger		No																	MIRUS_G_0487	DNA replication	0
	MIRUS_G_0005_c0001_327877_330549_f_t1	braker2	MIRUS_G_0005	2673	Class04	Demuto	Demuto05	OG0009293	3	0	0	Unknown									No																	MIRUS_G_0499	DNA replication	0
	MIRUS_G_0005_c0001_330621_358053_f_t0	Prodigal	MIRUS_G_0005	27429	Class04	Demuto	Demuto05	OG0000098	187	0	0	Unknown							-		No																	MIRUS_G_0596	DNA replication	0
	MIRUS_G_0005_c0001_33364_35139_f_t1	braker2	MIRUS_G_0005	1776	Class04	Demuto	Demuto05	OG0000220	73	0	0	Unknown							Belongs to the flagella basal body rod proteins family		No																	MIRUS_G_0743	DNA replication	0
	MIRUS_G_0005_c0001_35160_35409_f_t0	Prodigal	MIRUS_G_0005	246	Class04	Demuto	Demuto05	OG0009300	3	0	0	Unknown									No																	MIRUS_G_0752	DNA replication	0
	MIRUS_G_0005_c0001_35406_36521_r_t1	braker2	MIRUS_G_0005	1116	Class04	Demuto	Demuto05	OG0012608	2	0	0	Unknown									No																	MIRUS_G_0821	DNA replication	0
	MIRUS_G_0005_c0001_358088_358760_r_t0	Prodigal	MIRUS_G_0005	669	Class04	Demuto	Demuto05	OG0002455	14	0	0	Unknown									No																	MIRUS_G_0877	DNA replication	0
	MIRUS_G_0005_c0001_358788_358956_r_t0	Prodigal	MIRUS_G_0005	165	Class04	Demuto	Demuto05	OG0012613	2	0	0	Unknown									No																	MIRUS_G_1004	DNA replication	0
	MIRUS_G_0005_c0001_358964_359323_r_t1	braker2	MIRUS_G_0005	360	Class04	Demuto	Demuto05	OG0000238	149	0	0	Other functions	Erv1 / Alr family	Pfam	PF04777,17	Erv1 / Alr family	6.3e-17		growth factor, augmenter of liver regeneration		No																	MIRUS_G_1015	DNA replication	0
	MIRUS_G_0005_c0001_359357_359747_f_t0	Prodigal	MIRUS_G_0005	387	Class04	Demuto	Demuto05	OG0000963	36	0	0	Other functions	Zinc finger, C3HC4 type (RING finger)	Pfam	PF13920,10	Zinc finger, C3HC4 type (RING finger)	2e-07		Ring finger and WD repeat domain 2		No																	MIRUS_G_1039	DNA replication	0
	MIRUS_G_0005_c0001_359779_360777_f_t1	braker2	MIRUS_G_0005	999	Class04	Demuto	Demuto05	OG0012607	2	0	0	Unknown									No																	MIRUS_G_1059	DNA replication	0
	MIRUS_G_0005_c0001_360773_360977_r_t0	Prodigal	MIRUS_G_0005	201	Class04	Demuto	Demuto05	OG0002185	16	0	0	Unknown									No																	MIRUS_G_1117	DNA replication	0
	MIRUS_G_0005_c0001_361017_361250_r_t1	braker2	MIRUS_G_0005	234	Class04	Demuto	Demuto05	OG0000000	1238	0	0	Other functions	Ubiquitin family	Pfam	PF00240,27	Ubiquitin family	2.4e-33		cellular macromolecule catabolic process		No																	MIRUS_G_1282	DNA replication	0
	MIRUS_G_0005_c0001_361304_361588_f_t1	braker2	MIRUS_G_0005	285	Class04	Demuto	Demuto05	OG0007360	4	0	0	Unknown									No																	MIRUS_G_0272	DNA replication	0
	MIRUS_G_0005_c0001_361628_363481_f_t1	braker2	MIRUS_G_0005	1854	Class04	Demuto	Demuto05	OG0001018	33	0	0	Unknown									No																	MIRUS_G_0359	DNA replication	0
	MIRUS_G_0005_c0001_363521_366157_f_t1	braker2	MIRUS_G_0005	2637	Class04	Demuto	Demuto05	OG0000034	409	0	0	Other functions	Peptidase M16 inactive domain	Pfam	PF05193,25	Peptidase M16 inactive domain	6.5e-27	zinc protease [EC:3.4.24.-]	Belongs to the peptidase M16 family		No																	MIRUS_G_0387	DNA replication	0
	MIRUS_G_0005_c0001_36553_37038_r_t1	braker2	MIRUS_G_0005	486	Class04	Demuto	Demuto05	OG0000468	83	0	0	Unknown									No																	MIRUS_G_0390	DNA replication	0
	MIRUS_G_0005_c0001_366941_367285_r_t1	braker2	MIRUS_G_0005	345	Class04	Demuto	Demuto05	OG0000162	211	0	0	Other functions	Barrier to autointegration factor	Pfam	PF02961,18	Barrier to autointegration factor	2.6e-06		Helix-hairpin-helix DNA-binding motif class 1		No																	MIRUS_G_0501	DNA replication	0
	MIRUS_G_0005_c0001_367372_367905_f_t1	braker2	MIRUS_G_0005	534	Class04	Demuto	Demuto05	OG0001097	33	0	0	Unknown									No																	MIRUS_G_0512	DNA replication	0
	MIRUS_G_0005_c0001_367836_368382_r_t0	Prodigal	MIRUS_G_0005	543	Class04	Demuto	Demuto05	OG0007401	4	0	0	Unknown									No																	MIRUS_G_0603	DNA replication	0
	MIRUS_G_0005_c0001_368502_369437_f_t1	braker2	MIRUS_G_0005	936	Class04	Demuto	Demuto05	OG0000174	197	0	0	Unknown									No																	MIRUS_G_0699	DNA replication	0
	MIRUS_G_0005_c0001_369423_372522_r_t0	Prodigal	MIRUS_G_0005	3096	Class04	Demuto	Demuto05	OG0000000	1238	0	0	Other functions	SNF2-related domain	Pfam	PF00176,27	SNF2-related domain	7.4e-37		SNF2 family		No																	MIRUS_G_0819	DNA replication	0
	MIRUS_G_0005_c0001_37084_37977_r_t1	braker2	MIRUS_G_0005	894	Class04	Demuto	Demuto05	OG0000890	41	0	0	Unknown									No																	MIRUS_G_0998	DNA replication	0
	MIRUS_G_0005_c0001_372556_373887_r_t1	braker2	MIRUS_G_0005	1332	Class04	Demuto	Demuto05	OG0000677	55	0	0	Other functions	Ankyrin repeats (3 copies)	Pfam	PF12796,11	Ankyrin repeats (3 copies)	6.7e-10				No																	MIRUS_G_1406	DNA replication	0
	MIRUS_G_0005_c0001_373976_374923_r_t1	braker2	MIRUS_G_0005	948	Class04	Demuto	Demuto05	OG0012605	2	0	0	Unknown									No																	MIRUS_G_1302	DNA replication	0
	MIRUS_G_0005_c0001_374962_377109_r_t1	braker2	MIRUS_G_0005	2148	Class04	Demuto	Demuto05	OG0000749	49	0	0	Unknown									No																	MIRUS_G_1291	DNA replication	0
	MIRUS_G_0005_c0001_377149_381282_r_t1	braker2	MIRUS_G_0005	4134	Class04	Demuto	Demuto05	OG0005238	6	0	0	Unknown									No																	MIRUS_G_0218	DNA replication	0
	MIRUS_G_0005_c0001_381352_381963_f_t1	braker2	MIRUS_G_0005	612	Class04	Demuto	Demuto05	OG0000048	350	0	0	Other functions	PLD-like domain	Pfam	PF13091,10	PLD-like domain	3.5e-13		PLD-like domain		No																	MIRUS_G_0284	DNA replication	0
	MIRUS_G_0005_c0001_381963_383322_r_t0	Prodigal	MIRUS_G_0005	1356	Class04	Demuto	Demuto05	OG0012614	2	0	0	Unknown									No																	MIRUS_G_0578	DNA replication	0
	MIRUS_G_0005_c0001_383397_384731_r_t1	braker2	MIRUS_G_0005	1335	Class04	Demuto	Demuto05	OG0000000	1238	0	0	Other functions	Heliorhodopsin	Pfam	PF18761,5	Heliorhodopsin	8.5e-09				No																	MIRUS_G_1365	DNA replication	0
	MIRUS_G_0005_c0001_384802_384973_f_t0	Prodigal	MIRUS_G_0005	168	Class04	Demuto	Demuto05	OG0009313	3	0	0	Unknown									No																	MIRUS_G_0799	DNA replication	0
	MIRUS_G_0005_c0001_384994_386514_f_t1	braker2	MIRUS_G_0005	1521	Class04	Demuto	Demuto05	OG0007366	4	0	0	Unknown									No																	MIRUS_G_0010	DNA replication	0
	MIRUS_G_0005_c0001_38602_38758_f_t0	Prodigal	MIRUS_G_0005	153	Class04	Demuto	Demuto05	OG0005242	6	0	0	Unknown									No																	MIRUS_G_0017	DNA replication	0
	MIRUS_G_0005_c0001_386553_387138_f_t0	Prodigal	MIRUS_G_0005	582	Class04	Demuto	Demuto05	OG0009314	3	0	0	Unknown									No																	MIRUS_G_0643	DNA replication	0
	MIRUS_G_0005_c0001_387191_388006_f_t1	braker2	MIRUS_G_0005	816	Class04	Demuto	Demuto05	OG0000229	162	0	0	Other functions	MT-A70	Pfam	PF05063,18	MT-A70	5e-24		MT-A70		No																	MIRUS_G_0648	DNA replication	0
	MIRUS_G_0005_c0001_38763_39054_r_t0	Prodigal	MIRUS_G_0005	288	Class04	Demuto	Demuto05	OG0000520	71	0	0	Other functions	Domain of unknown function (DUF6321)	Pfam	PF19846,3	Domain of unknown function (DUF6321)	2e-14		-		No																	MIRUS_G_1324	DNA replication	0
	MIRUS_G_0005_c0001_388038_388583_f_t1	braker2	MIRUS_G_0005	546	Class04	Demuto	Demuto05	OG0001167	30	0	0	Unknown									No																	MIRUS_G_0069	DNA replication	0
	MIRUS_G_0005_c0001_388650_389450_f_t1	braker2	MIRUS_G_0005	801	Class04	Demuto	Demuto05	OG0007352	4	0	0	Unknown									No																	MIRUS_G_0549	DNA replication	0
	MIRUS_G_0005_c0001_389464_389860_r_t0	Prodigal	MIRUS_G_0005	393	Class04	Demuto	Demuto05	OG0007402	4	0	0	Unknown									No																	MIRUS_G_0086	DNA replication	0
	MIRUS_G_0005_c0001_389871_393206_r_t1	braker2	MIRUS_G_0005	3336	Class04	Demuto	Demuto05	OG0000021	416	0	0	Transcription	RNA polymerase Rpb2, domain 6	Pfam	PF00562,32	RNA polymerase Rpb2, domain 6	2.7e-130	DNA-directed RNA polymerase II subunit RPB2 [EC:2.7.7.6]	DNA-dependent RNA polymerase catalyzes the transcription of DNA into RNA using the four ribonucleoside triphosphates as substrates		No																	MIRUS_G_0010	DNA replication	0
	MIRUS_G_0005_c0001_39083_39230_r_t0	Prodigal	MIRUS_G_0005	144	Class04	Demuto	Demuto05	OG0000540	66	0	0	Unknown							Pfam:Peptidase_S78_2		No																	MIRUS_G_0144	DNA replication	0
	MIRUS_G_0005_c0001_393287_393749_f_t0	Prodigal	MIRUS_G_0005	459	Class04	Demuto	Demuto05	OG0004627	7	0	0	Unknown									No																	MIRUS_G_0627	DNA replication	1
	MIRUS_G_0005_c0001_39342_39744_f_t0	Prodigal	MIRUS_G_0005	399	Class04	Demuto	Demuto05	OG0012609	2	0	0	Unknown									No																	MIRUS_G_0863	DNA replication	1
	MIRUS_G_0005_c0001_393785_393995_f_t0	Prodigal	MIRUS_G_0005	207	Class04	Demuto	Demuto05	OG0001168	31	0	0	Unknown									No																	MIRUS_G_0062	DNA replication	0
	MIRUS_G_0005_c0001_394026_394173_f_t0	Prodigal	MIRUS_G_0005	144	Class04	Demuto	Demuto05	OG0006132	5	0	0	Unknown									No																	MIRUS_G_0070	DNA replication	0
	MIRUS_G_0005_c0001_394170_394493_r_t1	braker2	MIRUS_G_0005	324	Class04	Demuto	Demuto05	OG0000094	290	0	0	Unknown									No																	MIRUS_G_0133	DNA replication	0
	MIRUS_G_0005_c0001_394593_395339_f_t1	braker2	MIRUS_G_0005	747	Class04	Demuto	Demuto05	OG0004624	4	0	0	Unknown									No																	MIRUS_G_0137	DNA replication	0
	MIRUS_G_0005_c0001_39753_40026_r_t0	Prodigal	MIRUS_G_0005	270	Class04	Demuto	Demuto05	OG0004137	8	0	0	Unknown									No																	MIRUS_G_0155	DNA replication	0
	MIRUS_G_0005_c0001_40070_40373_r_t0	Prodigal	MIRUS_G_0005	300	Class04	Demuto	Demuto05	OG0000245	153	0	0	Unknown									No																	MIRUS_G_0185	DNA replication	0
	MIRUS_G_0005_c0001_40359_40683_r_t0	Prodigal	MIRUS_G_0005	321	Class04	Demuto	Demuto05	OG0003744	9	0	0	Unknown									No																	MIRUS_G_0185	DNA replication	0
	MIRUS_G_0005_c0001_40717_41569_r_t0	Prodigal	MIRUS_G_0005	849	Class04	Demuto	Demuto05	OG0004138	8	0	0	Unknown							Glucose n-acetyltransferase		No																	MIRUS_G_0205	DNA replication	0
	MIRUS_G_0005_c0001_41612_42112_r_t1	braker2	MIRUS_G_0005	501	Class04	Demuto	Demuto05	OG0012604	2	0	0	Unknown									No																	MIRUS_G_0222	DNA replication	0
	MIRUS_G_0005_c0001_42163_42652_f_t0	Prodigal	MIRUS_G_0005	486	Class04	Demuto	Demuto05	OG0001241	27	0	0	Unknown							chaperone		No																	MIRUS_G_0346	DNA replication	0
	MIRUS_G_0005_c0001_42689_43625_f_t0	Prodigal	MIRUS_G_0005	933	Class04	Demuto	Demuto05	OG0007374	3	0	0	Unknown									No																	MIRUS_G_0381	DNA replication	0
	MIRUS_G_0005_c0001_43615_44310_r_t1	braker2	MIRUS_G_0005	696	Class04	Demuto	Demuto05	OG0000072	341	0	0	Other functions	Pyrimidine dimer DNA glycosylase	Pfam	PF03013,18	Pyrimidine dimer DNA glycosylase	4.6e-05		-		No																	MIRUS_G_0384	DNA replication	0
	MIRUS_G_0005_c0001_44384_44705_r_t0	Prodigal	MIRUS_G_0005	318	Class04	Demuto	Demuto05	OG0004139	8	0	0	Unknown									No																	MIRUS_G_0651	DNA replication	0
	MIRUS_G_0005_c0001_45224_46324_f_t1	braker2	MIRUS_G_0005	1101	Class04	Demuto	Demuto05	OG0000833	42	0	0	Other functions	Nicotinate phosphoribosyltransferase (NAPRTase) family	Pfam	PF04095,20	Nicotinate phosphoribosyltransferase (NAPRTase) family	4.1e-53	nicotinamide phosphoribosyltransferase [EC:2.4.2.12]	nicotinamide phosphoribosyltransferase activity		No																	MIRUS_G_0712	DNA replication	0
	MIRUS_G_0005_c0001_46244_46424_r_t0	Prodigal	MIRUS_G_0005	177	Class04	Demuto	Demuto05	OG0007375	4	0	0	Unknown									No																	MIRUS_G_0725	DNA replication	0
	MIRUS_G_0005_c0001_46458_47792_r_t1	braker2	MIRUS_G_0005	1335	Class04	Demuto	Demuto05	OG0009298	3	0	0	Unknown									No																	MIRUS_G_0794	DNA replication	0
	MIRUS_G_0005_c0001_48348_48714_r_t0	Prodigal	MIRUS_G_0005	363	Class04	Demuto	Demuto05	OG0000184	150	0	0	Other functions	GIY-YIG catalytic domain	Pfam	PF01541,28	GIY-YIG catalytic domain	2.5e-09		endonuclease containing a URI domain		No																	MIRUS_G_0019	DNA replication	0
	MIRUS_G_0005_c0001_48794_49358_r_t0	Prodigal	MIRUS_G_0005	561	Class04	Demuto	Demuto05	OG0001166	30	0	0	Unknown									No																	MIRUS_G_0046	DNA replication	0
	MIRUS_G_0005_c0001_49979_50162_f_t0	Prodigal	MIRUS_G_0005	180	Class04	Demuto	Demuto05	OG0004140	8	0	0	Unknown									No																	MIRUS_G_0063	DNA replication	0
	MIRUS_G_0005_c0001_50182_50634_r_t1	braker2	MIRUS_G_0005	453	Class04	Demuto	Demuto05	OG0001096	33	0	0	Unknown									No																	MIRUS_G_0064	DNA replication	0
	MIRUS_G_0005_c0001_50883_51774_f_t0	Prodigal	MIRUS_G_0005	888	Class04	Demuto	Demuto05	OG0000372	78	0	0	Unknown									No																	MIRUS_G_0071	DNA replication	0
	MIRUS_G_0005_c0001_51775_52110_r_t1	braker2	MIRUS_G_0005	336	Class04	Demuto	Demuto05	OG0000718	49	0	0	Other functions	RING-type zinc-finger	Pfam	PF13445,10	RING-type zinc-finger	7.1e-08		Deltex 3 like, E3 ubiquitin ligase		No																	MIRUS_G_0074	DNA replication	0
	MIRUS_G_0005_c0001_52145_52331_f_t0	Prodigal	MIRUS_G_0005	183	Class04	Demuto	Demuto05	OG0001483	24	0	0	Unknown									No																	MIRUS_G_0091	DNA replication	0
	MIRUS_G_0005_c0001_52367_52553_f_t0	Prodigal	MIRUS_G_0005	183	Class04	Demuto	Demuto05	OG0009301	3	0	0	Unknown									No																	MIRUS_G_0170	DNA replication	0
	MIRUS_G_0005_c0001_52503_52776_r_t0	Prodigal	MIRUS_G_0005	270	Class04	Demuto	Demuto05	OG0007376	3	0	0	Unknown									No																	MIRUS_G_0198	DNA replication	0
	MIRUS_G_0005_c0001_52851_53495_f_t1	braker2	MIRUS_G_0005	645	Class04	Demuto	Demuto05	OG0007364	4	0	0	Other functions	Glycolipid transfer protein (GLTP)	Pfam	PF08718,15	Glycolipid transfer protein (GLTP)	1.9e-18		Glycolipid transfer protein (GLTP)		No																	MIRUS_G_0226	DNA replication	0
	MIRUS_G_0005_c0001_53491_53797_r_t0	Prodigal	MIRUS_G_0005	303	Class04	Demuto	Demuto05	OG0000502	78	0	0	Unknown									No																	MIRUS_G_0227	DNA replication	0
	MIRUS_G_0005_c0001_53887_54681_f_t1	braker2	MIRUS_G_0005	795	Class04	Demuto	Demuto05	OG0005240	6	0	0	Unknown									No																	MIRUS_G_0228	DNA replication	0
	MIRUS_G_0005_c0001_54690_55556_r_t1	braker2	MIRUS_G_0005	867	Class04	Demuto	Demuto05	OG0006119	4	0	0	Unknown									No																	MIRUS_G_0234	DNA replication	0
	MIRUS_G_0005_c0001_55927_56511_r_t1	braker2	MIRUS_G_0005	585	Class04	Demuto	Demuto05	OG0000734	50	0	0	Other functions	Deltex C-terminal domain	Pfam	PF18102,5	Deltex C-terminal domain	4e-44	deltex [EC:2.3.2.27]	E3 ubiquitin-protein ligase DTX3L		No																	MIRUS_G_0235	DNA replication	0
	MIRUS_G_0005_c0001_56801_57065_r_t0	Prodigal	MIRUS_G_0005	261	Class04	Demuto	Demuto05	OG0007377	4	0	0	Unknown									No																	MIRUS_G_0270	DNA replication	0
	MIRUS_G_0005_c0001_57267_59111_f_t1	braker2	MIRUS_G_0005	1845	Class04	Demuto	Demuto05	OG0000563	65	0	0	Other functions	Poly(ADP-ribose) polymerase catalytic domain	Pfam	PF00644,24	Poly(ADP-ribose) polymerase catalytic domain	5.8e-13		Poly(ADP-ribose) polymerase catalytic domain		No																	MIRUS_G_0312	DNA replication	0
	MIRUS_G_0005_c0001_59148_59798_f_t1	braker2	MIRUS_G_0005	651	Class04	Demuto	Demuto05	OG0007357	4	0	0	Unknown									No																	MIRUS_G_0328	DNA replication	0
	MIRUS_G_0005_c0001_59820_60084_r_t0	Prodigal	MIRUS_G_0005	261	Class04	Demuto	Demuto05	OG0009302	3	0	0	Unknown									No																	MIRUS_G_0331	DNA replication	0
	MIRUS_G_0005_c0001_60085_60375_r_t1	braker2	MIRUS_G_0005	291	Class04	Demuto	Demuto05	OG0007367	4	0	0	Unknown									No																	MIRUS_G_0354	DNA replication	0
	MIRUS_G_0005_c0001_60397_60939_r_t1	braker2	MIRUS_G_0005	543	Class04	Demuto	Demuto05	OG0000054	203	0	0	Other functions	Protein kinase domain	Pfam	PF00069,29	Protein kinase domain	8.3e-13		Protein tyrosine kinase		No																	MIRUS_G_0369	DNA replication	0
	MIRUS_G_0005_c0001_61015_61435_f_t0	Prodigal	MIRUS_G_0005	417	Class04	Demuto	Demuto05	OG0000225	168	0	0	Other functions	GATA zinc finger	Pfam	PF00320,31	GATA zinc finger	1.2e-08		GATA zinc finger		No																	MIRUS_G_0379	DNA replication	0
	MIRUS_G_0005_c0001_61431_61599_r_t0	Prodigal	MIRUS_G_0005	165	Class04	Demuto	Demuto05	OG0007378	4	0	0	Unknown									No																	MIRUS_G_0399	DNA replication	0
	MIRUS_G_0005_c0001_61628_64027_r_t1	braker2	MIRUS_G_0005	2400	Class04	Demuto	Demuto05	OG0000013	397	0	0	DNA synthesis	Ribonucleotide reductase, barrel domain	Pfam	PF02867,19	Ribonucleotide reductase, barrel domain	2.3e-200	ribonucleoside-diphosphate reductase alpha chain [EC:1.17.4.1]	ribonucleoside-diphosphate reductase activity		No																	MIRUS_G_0400	DNA replication	0
	MIRUS_G_0005_c0001_6251_13003_r_t1	braker2	MIRUS_G_0005	6753	Class04	Demuto	Demuto05	OG0000026	403	0	0	Unknown									No																	MIRUS_G_0401	DNA replication	0
	MIRUS_G_0005_c0001_64065_64655_r_t1	braker2	MIRUS_G_0005	591	Class04	Demuto	Demuto05	OG0000193	187	0	0	Unknown									No																	MIRUS_G_0418	DNA replication	0
	MIRUS_G_0005_c0001_64743_65367_f_t0	Prodigal	MIRUS_G_0005	621	Class04	Demuto	Demuto05	OG0000750	49	0	0	Unknown									No																	MIRUS_G_0424	DNA replication	0
	MIRUS_G_0005_c0001_65446_65671_r_t0	Prodigal	MIRUS_G_0005	222	Class04	Demuto	Demuto05	OG0001766	19	0	0	Unknown									No																	MIRUS_G_0439	DNA replication	0
	MIRUS_G_0005_c0001_65721_65907_r_t0	Prodigal	MIRUS_G_0005	183	Class04	Demuto	Demuto05	OG0007379	4	0	0	Unknown									No																	MIRUS_G_0442	DNA replication	0
	MIRUS_G_0005_c0001_65967_66306_r_t0	Prodigal	MIRUS_G_0005	336	Class04	Demuto	Demuto05	OG0006124	5	0	0	Unknown									No																	MIRUS_G_0449	DNA replication	0
	MIRUS_G_0005_c0001_66846_67175_r_t1	braker2	MIRUS_G_0005	330	Class04	Demuto	Demuto05	OG0005239	6	0	0	Unknown									No																	MIRUS_G_0477	DNA replication	0
	MIRUS_G_0005_c0001_67259_68449_f_t1	braker2	MIRUS_G_0005	1191	Class04	Demuto	Demuto05	OG0000849	42	0	0	Unknown									No																	MIRUS_G_0478	DNA replication	0
	MIRUS_G_0005_c0001_68492_69085_f_t1	braker2	MIRUS_G_0005	594	Class04	Demuto	Demuto05	OG0000033	398	0	0	Virion module	Mirus_Portal	Pfam	PF04848,17	Poxvirus A22 protein	1.5e-10			Mirus_Portal	No																	MIRUS_G_0493	DNA replication	0
	MIRUS_G_0005_c0001_69088_70473_r_t1	braker2	MIRUS_G_0005	1386	Class04	Demuto	Demuto05	OG0007369	4	0	0	Unknown									No																	MIRUS_G_0506	DNA replication	0
	MIRUS_G_0005_c0001_70505_70807_r_t1	braker2	MIRUS_G_0005	303	Class04	Demuto	Demuto05	OG0000716	53	0	0	Unknown									No																	MIRUS_G_0521	DNA replication	0
	MIRUS_G_0005_c0001_70829_71317_r_t1	braker2	MIRUS_G_0005	489	Class04	Demuto	Demuto05	OG0006122	5	0	0	Unknown									No																	MIRUS_G_0557	DNA replication	0
	MIRUS_G_0005_c0001_71657_73043_f_t0	Prodigal	MIRUS_G_0005	1383	Class04	Demuto	Demuto05	OG0000908	38	0	0	Unknown									No																	MIRUS_G_0562	DNA replication	0
	MIRUS_G_0005_c0001_73035_73595_r_t1	braker2	MIRUS_G_0005	561	Class04	Demuto	Demuto05	OG0001049	35	0	0	Unknown									No																	MIRUS_G_0565	DNA replication	0
	MIRUS_G_0005_c0001_73695_74463_f_t0	Prodigal	MIRUS_G_0005	765	Class04	Demuto	Demuto05	OG0000781	48	0	0	Unknown									No																	MIRUS_G_0566	DNA replication	0
	MIRUS_G_0005_c0001_74505_76313_f_t1	braker2	MIRUS_G_0005	1809	Class04	Demuto	Demuto05	OG0000717	51	0	0	Unknown							guanyl-nucleotide exchange factor activity		No																	MIRUS_G_0572	DNA replication	0
	MIRUS_G_0005_c0001_76355_77650_f_t1	braker2	MIRUS_G_0005	1296	Class04	Demuto	Demuto05	OG0001048	35	0	0	Unknown									No																	MIRUS_G_0573	DNA replication	0
	MIRUS_G_0005_c0001_77676_78273_f_t0	Prodigal	MIRUS_G_0005	594	Class04	Demuto	Demuto05	OG0007380	4	0	0	Unknown									No																	MIRUS_G_0574	DNA replication	0
	MIRUS_G_0005_c0001_78269_78902_r_t0	Prodigal	MIRUS_G_0005	630	Class04	Demuto	Demuto05	OG0006125	5	0	0	Other functions	PLAC8 family	Pfam	PF04749,21	PLAC8 family	7.6e-13		PLAC8 family		No																	MIRUS_G_0579	DNA replication	0
	MIRUS_G_0005_c0001_78988_79845_f_t1	braker2	MIRUS_G_0005	858	Class04	Demuto	Demuto05	OG0000539	69	0	0	Unknown									No																	MIRUS_G_0583	DNA replication	0
	MIRUS_G_0005_c0001_80774_81193_f_t1	braker2	MIRUS_G_0005	420	Class04	Demuto	Demuto05	NA	NA	0	0	Unknown									No																	MIRUS_G_0589	DNA replication	0
	MIRUS_G_0005_c0001_81268_81931_f_t0	Prodigal	MIRUS_G_0005	660	Class04	Demuto	Demuto05	OG0005243	6	0	0	Unknown									No																	MIRUS_G_0595	DNA replication	0
	MIRUS_G_0005_c0001_81971_82322_f_t0	Prodigal	MIRUS_G_0005	348	Class04	Demuto	Demuto05	OG0009303	3	0	0	Unknown									No																	MIRUS_G_0605	DNA replication	0
	MIRUS_G_0005_c0001_82378_82746_f_t1	braker2	MIRUS_G_0005	369	Class04	Demuto	Demuto05	OG0001237	29	0	0	Unknown									No																	MIRUS_G_0607	DNA replication	0
	MIRUS_G_0005_c0001_82752_89252_r_t1	braker2	MIRUS_G_0005	6501	Class04	Demuto	Demuto05	OG0006116	5	0	0	Unknown									No																	MIRUS_G_0613	DNA replication	0
	MIRUS_G_0005_c0001_89302_89473_f_t0	Prodigal	MIRUS_G_0005	168	Class04	Demuto	Demuto05	OG0007381	4	0	0	Unknown									No																	MIRUS_G_0614	DNA replication	0
	MIRUS_G_0005_c0001_89473_89782_r_t0	Prodigal	MIRUS_G_0005	306	Class04	Demuto	Demuto05	OG0009304	3	0	0	Unknown									No																	MIRUS_G_0629	DNA replication	0
	MIRUS_G_0005_c0001_89843_90149_f_t0	Prodigal	MIRUS_G_0005	303	Class04	Demuto	Demuto05	OG0000304	121	0	0	Other functions	PQ loop repeat	Pfam	PF04193,18	PQ loop repeat	1.2e-11	MtN3 and saliva related transmembrane protein	Repeated motif present between transmembrane helices in cystinosin, yeast ERS1p, mannose-P-dolichol utilization defect 1, and other hypothetical proteins.		No																	MIRUS_G_0633	DNA replication	0
	MIRUS_G_0005_c0001_90197_90709_f_t1	braker2	MIRUS_G_0005	513	Class04	Demuto	Demuto05	OG0009297	3	0	0	Unknown									No																	MIRUS_G_0637	DNA replication	0
	MIRUS_G_0005_c0001_90728_91078_f_t1	braker2	MIRUS_G_0005	351	Class04	Demuto	Demuto05	OG0000406	88	0	0	Other functions	SET domain	Pfam	PF00856,32	SET domain	6.2e-09		SET domain		No																	MIRUS_G_0639	DNA replication	0
	MIRUS_G_0005_c0001_91110_92597_f_t1	braker2	MIRUS_G_0005	1488	Class04	Demuto	Demuto05	OG0004626	7	0	0	Unknown									No																	MIRUS_G_0652	DNA replication	0
	MIRUS_G_0005_c0001_92660_94087_f_t1	braker2	MIRUS_G_0005	1428	Class04	Demuto	Demuto05	OG0000057	317	0	0	Other functions	Thioredoxin	Pfam	PF00085,24	Thioredoxin	2.9e-52		isomerase activity. It is involved in the biological process described with cell redox homeostasis		No																	MIRUS_G_0657	DNA replication	0
	MIRUS_G_0005_c0001_94009_94492_r_t0	Prodigal	MIRUS_G_0005	480	Class04	Demuto	Demuto05	OG0000235	160	0	0	Unknown									No																	MIRUS_G_0673	DNA replication	0
	MIRUS_G_0005_c0001_94569_95082_f_t0	Prodigal	MIRUS_G_0005	510	Class04	Demuto	Demuto05	OG0007382	4	0	0	Unknown									No																	MIRUS_G_0680	DNA replication	0
	MIRUS_G_0005_c0001_94956_96767_r_t1	braker2	MIRUS_G_0005	1812	Class04	Demuto	Demuto05	OG0000182	191	0	0	Unknown									No																	MIRUS_G_0684	DNA replication	0
	MIRUS_G_0005_c0001_97339_98389_f_t0	Prodigal	MIRUS_G_0005	1047	Class04	Demuto	Demuto05	OG0001131	30	0	0	Unknown									No																	MIRUS_G_0691	DNA replication	0
	MIRUS_G_0005_c0001_98444_99673_f_t1	braker2	MIRUS_G_0005	1230	Class04	Demuto	Demuto05	OG0000036	414	0	0	Other functions	BT1 family	Pfam	PF03092,20	BT1 family	7.2e-88		TIGRFAM folate biopterin transporter		No																	MIRUS_G_0708	DNA replication	0
	MIRUS_G_0005_c0001_99711_100611_f_t0	Prodigal	MIRUS_G_0005	897	Class04	Demuto	Demuto05	OG0000006	554	0	0	Other functions	Protein kinase domain	Pfam	PF00069,29	Protein kinase domain	1.6e-15		Serine threonine kinase 33		No																	MIRUS_G_0738	DNA replication	0
	MIRUS_G_0007_c0001_101431_102018_f_t1	braker2	MIRUS_G_0007	588	Class04	Demuto	Demuto05	OG0001546	23	0	0	Unknown									No																	MIRUS_G_0739	DNA replication	0
	MIRUS_G_0007_c0001_102067_103031_r_t1	braker2	MIRUS_G_0007	774	Class04	Demuto	Demuto05	OG0004100	8	1	1.29199	Unknown									No																	MIRUS_G_0742	DNA replication	0
	MIRUS_G_0007_c0001_103143_103814_f_t1	braker2	MIRUS_G_0007	672	Class04	Demuto	Demuto05	OG0000734	50	0	0	Other functions	Deltex C-terminal domain	Pfam	PF18102,5	Deltex C-terminal domain	2.5e-35	deltex [EC:2.3.2.27]	E3 ubiquitin-protein ligase DTX3L		No																	MIRUS_G_0750	DNA replication	0
	MIRUS_G_0007_c0001_10366_10803_r_t1	braker2	MIRUS_G_0007	438	Class04	Demuto	Demuto05	OG0000162	211	0	0	Unknown									No																	MIRUS_G_0754	DNA replication	0
	MIRUS_G_0007_c0001_103968_104208_f_t0	Prodigal	MIRUS_G_0007	237	Class04	Demuto	Demuto05	OG0006095	5	0	0	Unknown									No																	MIRUS_G_0761	DNA replication	0
	MIRUS_G_0007_c0001_104256_104564_f_t1	braker2	MIRUS_G_0007	309	Class04	Demuto	Demuto05	OG0004609	7	0	0	Unknown									No																	MIRUS_G_0786	DNA replication	0
	MIRUS_G_0007_c0001_105266_109972_f_t1	braker2	MIRUS_G_0007	4707	Class04	Demuto	Demuto05	OG0000009	386	0	0	Unknown									No																	MIRUS_G_0797	DNA replication	0
	MIRUS_G_0007_c0001_10926_11450_f_t1	braker2	MIRUS_G_0007	525	Class04	Demuto	Demuto05	OG0001097	33	0	0	Unknown									No																	MIRUS_G_0838	DNA replication	0
	MIRUS_G_0007_c0001_109974_110469_r_t0	Prodigal	MIRUS_G_0007	492	Class04	Demuto	Demuto05	OG0002455	14	0	0	Unknown									No																	MIRUS_G_0866	DNA replication	0
	MIRUS_G_0007_c0001_110499_110879_r_t1	braker2	MIRUS_G_0007	381	Class04	Demuto	Demuto05	OG0003724	9	0	0	Unknown									No																	MIRUS_G_0881	DNA replication	0
	MIRUS_G_0007_c0001_110942_111982_r_t1	braker2	MIRUS_G_0007	1041	Class04	Demuto	Demuto05	OG0006114	5	0	0	Unknown									No																	MIRUS_G_0882	DNA replication	0
	MIRUS_G_0007_c0001_112375_112965_f_t1	braker2	MIRUS_G_0007	591	Class04	Demuto	Demuto05	OG0002316	15	0	0	Unknown									No																	MIRUS_G_0962	DNA replication	0
	MIRUS_G_0007_c0001_113005_114333_f_t1	braker2	MIRUS_G_0007	1329	Class04	Demuto	Demuto05	OG0001048	35	0	0	Unknown									No																	MIRUS_G_0974	DNA replication	0
	MIRUS_G_0007_c0001_114322_115690_r_t0	Prodigal	MIRUS_G_0007	1365	Class04	Demuto	Demuto05	OG0000155	171	0	0	Unknown									No																	MIRUS_G_0991	DNA replication	0
	MIRUS_G_0007_c0001_11478_11763_f_t0	Prodigal	MIRUS_G_0007	282	Class04	Demuto	Demuto05	OG0001674	21	0	0	Unknown									No																	MIRUS_G_0999	DNA replication	0
	MIRUS_G_0007_c0001_115731_117089_r_t1	braker2	MIRUS_G_0007	1359	Class04	Demuto	Demuto05	OG0000019	421	0	0	Other functions	Heliorhodopsin	Pfam	PF18761,5	Heliorhodopsin	1.8e-09				No																	MIRUS_G_1018	DNA replication	0
	MIRUS_G_0007_c0001_117207_117482_r_t1	braker2	MIRUS_G_0007	276	Class04	Demuto	Demuto05	OG0001322	27	0	0	Unknown									No																	MIRUS_G_1025	DNA replication	0
	MIRUS_G_0007_c0001_117880_118461_f_t1	braker2	MIRUS_G_0007	582	Class04	Demuto	Demuto05	OG0001550	23	0	0	Unknown									No																	MIRUS_G_1027	DNA replication	0
	MIRUS_G_0007_c0001_11795_12755_f_t0	Prodigal	MIRUS_G_0007	957	Class04	Demuto	Demuto05	OG0000174	197	0	0	Unknown									No																	MIRUS_G_1028	DNA replication	0
	MIRUS_G_0007_c0001_118470_118620_f_t0	Prodigal	MIRUS_G_0007	147	Class04	Demuto	Demuto05	NA	NA	0	0	Unknown									No																	MIRUS_G_1053	DNA replication	0
	MIRUS_G_0007_c0001_119088_119894_f_t1	braker2	MIRUS_G_0007	807	Class04	Demuto	Demuto05	OG0005237	6	0	0	Unknown									No																	MIRUS_G_1064	DNA replication	0
	MIRUS_G_0007_c0001_120297_121071_f_t1	braker2	MIRUS_G_0007	714	Class04	Demuto	Demuto05	OG0001166	30	1	1.40056	Unknown									No																	MIRUS_G_1103	DNA replication	0
	MIRUS_G_0007_c0001_121189_121800_r_t1	braker2	MIRUS_G_0007	612	Class04	Demuto	Demuto05	OG0002653	13	0	0	Other functions	Cupin domain	Pfam	PF07883,15	Cupin domain	1.5e-06				No																	MIRUS_G_1143	DNA replication	0
	MIRUS_G_0007_c0001_121905_122264_f_t1	braker2	MIRUS_G_0007	360	Class04	Demuto	Demuto05	OG0001416	25	0	0	Unknown									No																	MIRUS_G_1161	DNA replication	0
	MIRUS_G_0007_c0001_122151_122373_r_t0	Prodigal	MIRUS_G_0007	219	Class04	Demuto	Demuto05	OG0009315	3	0	0	Unknown									No																	MIRUS_G_1284	DNA replication	0
	MIRUS_G_0007_c0001_122455_123666_f_t1	braker2	MIRUS_G_0007	1212	Class04	Demuto	Demuto05	OG0001853	19	0	0	Unknown									No																	MIRUS_G_1404	DNA replication	0
	MIRUS_G_0007_c0001_123697_125061_f_t1	braker2	MIRUS_G_0007	1365	Class04	Demuto	Demuto05	OG0000057	317	0	0	Other functions	Thioredoxin	Pfam	PF00085,24	Thioredoxin	2.6e-54		protein deglutathionylation		No																	MIRUS_G_0020	DNA replication	0
	MIRUS_G_0007_c0001_125014_125473_r_t0	Prodigal	MIRUS_G_0007	456	Class04	Demuto	Demuto05	OG0000235	160	0	0	Unknown									No																	MIRUS_G_0038	DNA replication	0
	MIRUS_G_0007_c0001_125517_127259_r_t1	braker2	MIRUS_G_0007	1743	Class04	Demuto	Demuto05	OG0000182	191	0	0	Unknown									No																	MIRUS_G_0090	DNA replication	0
	MIRUS_G_0007_c0001_127276_127732_r_t0	Prodigal	MIRUS_G_0007	453	Class04	Demuto	Demuto05	OG0001358	26	0	0	Unknown									No																	MIRUS_G_0106	DNA replication	0
	MIRUS_G_0007_c0001_12750_16088_r_t1	braker2	MIRUS_G_0007	3339	Class04	Demuto	Demuto05	OG0000000	1238	0	0	Other functions	SNF2-related domain	Pfam	PF00176,27	SNF2-related domain	1.7e-33	E3 ubiquitin-protein ligase RNF4 [EC:2.3.2.27]	ubiquitin-protein ligase E3		No																	MIRUS_G_0357	DNA replication	0
	MIRUS_G_0007_c0001_127810_129024_f_t1	braker2	MIRUS_G_0007	1215	Class04	Demuto	Demuto05	OG0001131	30	0	0	Unknown									No																	MIRUS_G_0431	DNA replication	0
	MIRUS_G_0007_c0001_129012_129297_r_t0	Prodigal	MIRUS_G_0007	282	Class04	Demuto	Demuto05	OG0009289	3	0	0	Unknown									No																	MIRUS_G_0454	DNA replication	0
	MIRUS_G_0007_c0001_129357_165265_r_t1	braker2	MIRUS_G_0007	35691	Class04	Demuto	Demuto05	OG0001610	15	3	0.0840548	Other functions	Collagen triple helix repeat (20 copies)	Pfam	PF01391,22	Collagen triple helix repeat (20 copies)	4.4e-14	trimeric autotransporter adhesin	-		No																	MIRUS_G_0466	DNA replication	0
	MIRUS_G_0007_c0001_1396_1618_r_t0	Prodigal	MIRUS_G_0007	219	Class04	Demuto	Demuto05	OG0007403	4	0	0	Unknown									No																	MIRUS_G_0475	DNA replication	0
	MIRUS_G_0007_c0001_148_1080_r_t1	braker2	MIRUS_G_0007	933	Class04	Demuto	Demuto05	OG0000240	153	0	0	Unknown							-		No																	MIRUS_G_0486	DNA replication	0
	MIRUS_G_0007_c0001_16125_17405_r_t1	braker2	MIRUS_G_0007	1281	Class04	Demuto	Demuto05	OG0000677	55	0	0	Other functions	Ankyrin repeats (many copies)	Pfam	PF13637,10	Ankyrin repeats (many copies)	1.6e-08				No																	MIRUS_G_0675	DNA replication	0
	MIRUS_G_0007_c0001_1617_1818_r_t0	Prodigal	MIRUS_G_0007	198	Class04	Demuto	Demuto05	OG0005220	6	0	0	Unknown									No																	MIRUS_G_1104	DNA replication	0
	MIRUS_G_0007_c0001_165383_166681_f_t1	braker2	MIRUS_G_0007	1299	Class04	Demuto	Demuto05	OG0000036	414	0	0	Other functions	BT1 family	Pfam	PF03092,20	BT1 family	2.1e-87		BT1 family		No																	MIRUS_G_0001	DNA replication	0
	MIRUS_G_0007_c0001_166722_167585_f_t1	braker2	MIRUS_G_0007	864	Class04	Demuto	Demuto05	OG0000006	554	0	0	Other functions	Protein kinase domain	Pfam	PF00069,29	Protein kinase domain	9.4e-15		Serine Threonine protein kinase		No																	MIRUS_G_0003	DNA replication	0
	MIRUS_G_0007_c0001_167581_168232_r_t0	Prodigal	MIRUS_G_0007	648	Class04	Demuto	Demuto05	OG0000002	674	0	0	Other functions	Ring finger domain	Pfam	PF13639,10	Ring finger domain	2.4e-10		E3 ubiquitin-protein ligase		No																	MIRUS_G_0005	DNA replication	0
	MIRUS_G_0007_c0001_168540_169589_f_t1	braker2	MIRUS_G_0007	1050	Class04	Demuto	Demuto05	OG0000608	61	0	0	Unknown									No																	MIRUS_G_0007	DNA replication	0
	MIRUS_G_0007_c0001_169575_169764_r_t0	Prodigal	MIRUS_G_0007	186	Class04	Demuto	Demuto05	OG0005222	6	0	0	Unknown									No																	MIRUS_G_0008	DNA replication	0
	MIRUS_G_0007_c0001_169781_171298_r_t1	braker2	MIRUS_G_0007	1518	Class04	Demuto	Demuto05	OG0001069	33	0	0	Unknown									No																	MIRUS_G_0013	DNA replication	0
	MIRUS_G_0007_c0001_171988_172938_r_t1	braker2	MIRUS_G_0007	951	Class04	Demuto	Demuto05	OG0000203	179	0	0	Unknown									No																	MIRUS_G_0029	DNA replication	0
	MIRUS_G_0007_c0001_173039_198155_f_t0	Prodigal	MIRUS_G_0007	25113	Class04	Demuto	Demuto05	OG0000009	386	0	0	Other functions	Tyrosine-protein kinase ephrin type A/B receptor-like	Pfam	PF07699,17	Tyrosine-protein kinase ephrin type A/B receptor-like	9.8e-29		calcium ion binding		No																	MIRUS_G_0044	DNA replication	0
	MIRUS_G_0007_c0001_17420_20468_r_t0	Prodigal	MIRUS_G_0007	3045	Class04	Demuto	Demuto05	OG0000749	49	0	0	Unknown									No																	MIRUS_G_0054	DNA replication	0
	MIRUS_G_0007_c0001_1971_2250_r_t0	Prodigal	MIRUS_G_0007	276	Class04	Demuto	Demuto05	OG0001857	19	0	0	Unknown									No																	MIRUS_G_0082	DNA replication	0
	MIRUS_G_0007_c0001_198212_198949_f_t1	braker2	MIRUS_G_0007	738	Class04	Demuto	Demuto05	OG0002310	15	0	0	Unknown									No																	MIRUS_G_0094	DNA replication	0
	MIRUS_G_0007_c0001_198979_199117_f_t0	Prodigal	MIRUS_G_0007	135	Class04	Demuto	Demuto05	OG0000019	421	0	0	Unknown									No																	MIRUS_G_0095	DNA replication	0
	MIRUS_G_0007_c0001_199270_200433_f_t1	braker2	MIRUS_G_0007	1164	Class04	Demuto	Demuto05	OG0000081	317	0	0	Unknown									No																	MIRUS_G_0101	DNA replication	0
	MIRUS_G_0007_c0001_2_116_r_t0	Prodigal	MIRUS_G_0007	114	Class04	Demuto	Demuto05	OG0002465	14	0	0	Unknown									No																	MIRUS_G_0104	DNA replication	0
	MIRUS_G_0007_c0001_200463_200768_f_t1	braker2	MIRUS_G_0007	306	Class04	Demuto	Demuto05	OG0000095	294	0	0	Unknown									No																	MIRUS_G_0123	DNA replication	0
	MIRUS_G_0007_c0001_200818_201555_f_t1	braker2	MIRUS_G_0007	738	Class04	Demuto	Demuto05	OG0000161	199	0	0	Unknown									No																	MIRUS_G_0124	DNA replication	0
	MIRUS_G_0007_c0001_201570_204020_r_t1	braker2	MIRUS_G_0007	2451	Class04	Demuto	Demuto05	OG0005217	6	0	0	Unknown									No																	MIRUS_G_0129	DNA replication	0
	MIRUS_G_0007_c0001_204105_204509_f_t1	braker2	MIRUS_G_0007	405	Class04	Demuto	Demuto05	OG0000042	399	0	0	Unknown									No																	MIRUS_G_0131	DNA replication	0
	MIRUS_G_0007_c0001_204455_205502_r_t0	Prodigal	MIRUS_G_0007	1044	Class04	Demuto	Demuto05	OG0000027	450	0	0	Other functions	Exonuclease	Pfam	PF00929,28	Exonuclease	6.5e-05		exonuclease		No																	MIRUS_G_0140	DNA replication	0
	MIRUS_G_0007_c0001_20488_24955_r_t0	Prodigal	MIRUS_G_0007	4464	Class04	Demuto	Demuto05	OG0000850	33	0	0	Unknown									No																	MIRUS_G_0147	DNA replication	0
	MIRUS_G_0007_c0001_205614_207368_f_t1	braker2	MIRUS_G_0007	1755	Class04	Demuto	Demuto05	OG0000000	1238	0	0	Virion module	Mirus_Terminase	Pfam	PF03237,19	Terminase large subunit, T4likevirus-type, N-terminal	3.4e-05		Terminase-like family	Mirus_Terminase	No																	MIRUS_G_0150	DNA replication	0
	MIRUS_G_0007_c0001_207399_208250_f_t1	braker2	MIRUS_G_0007	852	Class04	Demuto	Demuto05	OG0005212	6	0	0	Unknown									No																	MIRUS_G_0161	DNA replication	0
	MIRUS_G_0007_c0001_208307_209920_f_t1	braker2	MIRUS_G_0007	1614	Class04	Demuto	Demuto05	OG0000833	42	0	0	Other functions	Nicotinate phosphoribosyltransferase (NAPRTase) family	Pfam	PF04095,20	Nicotinate phosphoribosyltransferase (NAPRTase) family	5.2e-36	nicotinamide phosphoribosyltransferase [EC:2.4.2.12]	Nicotinamide phosphoribosyltransferase b		No																	MIRUS_G_0177	DNA replication	0
	MIRUS_G_0007_c0001_209929_210513_f_t1	braker2	MIRUS_G_0007	585	Class04	Demuto	Demuto05	OG0000004	405	0	0	Other functions	Ras family	Pfam	PF00071,26	Ras family	1.3e-12		TIGRFAM Small GTP-binding protein		No																	MIRUS_G_0192	DNA replication	0
	MIRUS_G_0007_c0001_210729_211034_f_t1	braker2	MIRUS_G_0007	306	Class04	Demuto	Demuto05	OG0001234	29	0	0	Unknown									No																	MIRUS_G_0196	DNA replication	0
	MIRUS_G_0007_c0001_211072_211279_f_t0	Prodigal	MIRUS_G_0007	204	Class04	Demuto	Demuto05	OG0001479	24	0	0	Unknown									No																	MIRUS_G_0197	DNA replication	0
	MIRUS_G_0007_c0001_211361_211721_f_t0	Prodigal	MIRUS_G_0007	357	Class04	Demuto	Demuto05	OG0001239	29	0	0	Unknown									No																	MIRUS_G_0199	DNA replication	0
	MIRUS_G_0007_c0001_211716_212573_r_t1	braker2	MIRUS_G_0007	858	Class04	Demuto	Demuto05	OG0000211	175	0	0	Unknown									No																	MIRUS_G_0207	DNA replication	0
	MIRUS_G_0007_c0001_212767_214956_r_t1	braker2	MIRUS_G_0007	2190	Class04	Demuto	Demuto05	OG0000051	355	0	0	Unknown							Stabilin-1		No																	MIRUS_G_0231	DNA replication	0
	MIRUS_G_0007_c0001_215092_215469_f_t1	braker2	MIRUS_G_0007	378	Class04	Demuto	Demuto05	OG0001357	20	0	0	Unknown									No																	MIRUS_G_0232	DNA replication	0
	MIRUS_G_0007_c0001_215512_217602_r_t1	braker2	MIRUS_G_0007	2091	Class04	Demuto	Demuto05	OG0000018	547	0	0	Virion module	Mirus_MCP							Mirus_MCP	No																	MIRUS_G_0236	DNA replication	0
	MIRUS_G_0007_c0001_217719_218264_f_t1	braker2	MIRUS_G_0007	546	Class04	Demuto	Demuto05	OG0000067	342	0	0	Other functions	ADP-ribosylation factor family	Pfam	PF00025,25	ADP-ribosylation factor family	3.6e-60		ARF-like small GTPases; ARF, ADP-ribosylation factor		No																	MIRUS_G_0246	DNA replication	0
	MIRUS_G_0007_c0001_218285_218528_f_t0	Prodigal	MIRUS_G_0007	240	Class04	Demuto	Demuto05	OG0001611	21	0	0	Unknown									No																	MIRUS_G_0251	DNA replication	0
	MIRUS_G_0007_c0001_218520_220409_r_t1	braker2	MIRUS_G_0007	1890	Class04	Demuto	Demuto05	OG0000066	333	0	0	Other functions	Trypsin-like peptidase domain	Pfam	PF13365,10	Trypsin-like peptidase domain	2.8e-12		Trypsin		No																	MIRUS_G_0253	DNA replication	0
	MIRUS_G_0007_c0001_220447_220827_r_t1	braker2	MIRUS_G_0007	381	Class04	Demuto	Demuto05	OG0001321	25	0	0	Unknown									No																	MIRUS_G_0264	DNA replication	0
	MIRUS_G_0007_c0001_220880_221467_r_t1	braker2	MIRUS_G_0007	588	Class04	Demuto	Demuto05	OG0000004	405	0	0	Other functions	Ras family	Pfam	PF00071,26	Ras family	7.5e-26		GTPase activity		No																	MIRUS_G_0265	DNA replication	0
	MIRUS_G_0007_c0001_221494_223431_f_t1	braker2	MIRUS_G_0007	1938	Class04	Demuto	Demuto05	OG0000074	329	0	0	Other functions	Phosphatidylinositol 3- and 4-kinase	Pfam	PF00454,31	Phosphatidylinositol 3- and 4-kinase	2.5e-29	rabenosyn-5	lipid binding		No																	MIRUS_G_0266	DNA replication	0
	MIRUS_G_0007_c0001_223419_227331_r_t0	Prodigal	MIRUS_G_0007	3909	Class04	Demuto	Demuto05	OG0002456	14	0	0	Unknown									No																	MIRUS_G_0269	DNA replication	0
	MIRUS_G_0007_c0001_227387_229258_f_t1	braker2	MIRUS_G_0007	1872	Class04	Demuto	Demuto05	OG0004101	7	0	0	Unknown									No																	MIRUS_G_0275	DNA replication	0
	MIRUS_G_0007_c0001_229254_229863_r_t0	Prodigal	MIRUS_G_0007	606	Class04	Demuto	Demuto05	OG0000750	49	0	0	Unknown									No																	MIRUS_G_0289	DNA replication	0
	MIRUS_G_0007_c0001_229910_230225_f_t0	Prodigal	MIRUS_G_0007	312	Class04	Demuto	Demuto05	OG0000656	59	0	0	Unknown									No																	MIRUS_G_0290	DNA replication	0
	MIRUS_G_0007_c0001_230506_231381_r_t1	braker2	MIRUS_G_0007	876	Class04	Demuto	Demuto05	OG0000410	88	0	0	Other functions	Nucleotide-sugar transporter	Pfam	PF04142,19	Nucleotide-sugar transporter	1.5e-26		Solute carrier family 35 (UDP-N-acetylglucosamine (UDP-GlcNAc) transporter), member A3		No																	MIRUS_G_0291	DNA replication	0
	MIRUS_G_0007_c0001_231408_231683_r_t1	braker2	MIRUS_G_0007	276	Class04	Demuto	Demuto05	OG0000232	163	0	0	Unknown									No																	MIRUS_G_0292	DNA replication	0
	MIRUS_G_0007_c0001_231703_232233_r_t1	braker2	MIRUS_G_0007	531	Class04	Demuto	Demuto05	OG0000068	279	0	0	Unknown									No																	MIRUS_G_0294	DNA replication	0
	MIRUS_G_0007_c0001_232256_236032_r_t1	braker2	MIRUS_G_0007	3777	Class04	Demuto	Demuto05	OG0000186	175	0	0	Unknown									No																	MIRUS_G_0296	DNA replication	0
	MIRUS_G_0007_c0001_2347_2737_f_t0	Prodigal	MIRUS_G_0007	387	Class04	Demuto	Demuto05	OG0004099	8	0	0	Unknown									No																	MIRUS_G_0308	DNA replication	0
	MIRUS_G_0007_c0001_236089_236964_f_t1	braker2	MIRUS_G_0007	876	Class04	Demuto	Demuto05	OG0000038	405	0	0	Unknown									No																	MIRUS_G_0310	DNA replication	0
	MIRUS_G_0007_c0001_236953_237268_r_t0	Prodigal	MIRUS_G_0007	312	Class04	Demuto	Demuto05	OG0001324	27	0	0	Unknown									No																	MIRUS_G_0338	DNA replication	0
	MIRUS_G_0007_c0001_237311_237679_r_t1	braker2	MIRUS_G_0007	369	Class04	Demuto	Demuto05	OG0001237	29	0	0	Unknown									No																	MIRUS_G_0341	DNA replication	0
	MIRUS_G_0007_c0001_237859_238302_f_t1	braker2	MIRUS_G_0007	444	Class04	Demuto	Demuto05	OG0006133	5	0	0	Unknown									No																	MIRUS_G_0343	DNA replication	0
	MIRUS_G_0007_c0001_238394_238636_r_t1	braker2	MIRUS_G_0007	243	Class04	Demuto	Demuto05	OG0001854	17	0	0	Unknown									No																	MIRUS_G_0352	DNA replication	0
	MIRUS_G_0007_c0001_238665_239087_r_t1	braker2	MIRUS_G_0007	423	Class04	Demuto	Demuto05	OG0001197	30	0	0	Unknown									No																	MIRUS_G_0355	DNA replication	0
	MIRUS_G_0007_c0001_239452_239820_r_t1	braker2	MIRUS_G_0007	369	Class04	Demuto	Demuto05	OG0004103	8	0	0	Unknown									No																	MIRUS_G_0361	DNA replication	0
	MIRUS_G_0007_c0001_239960_240790_r_t1	braker2	MIRUS_G_0007	831	Class04	Demuto	Demuto05	OG0000187	195	0	0	Unknown									No																	MIRUS_G_0370	DNA replication	0
	MIRUS_G_0007_c0001_240871_241485_f_t1	braker2	MIRUS_G_0007	615	Class04	Demuto	Demuto05	OG0000004	405	0	0	Other functions	Ras family	Pfam	PF00071,26	Ras family	1.3e-17		ADP-ribosylation factor family		No																	MIRUS_G_0372	DNA replication	0
	MIRUS_G_0007_c0001_241557_241880_f_t1	braker2	MIRUS_G_0007	324	Class04	Demuto	Demuto05	OG0000007	608	0	0	Other functions	Core histone H2A/H2B/H3/H4	Pfam	PF00125,28	Core histone H2A/H2B/H3/H4	6.2e-13		histone H3		No																	MIRUS_G_0374	DNA replication	0
	MIRUS_G_0007_c0001_241924_242458_f_t0	Prodigal	MIRUS_G_0007	531	Class04	Demuto	Demuto05	OG0001942	18	0	0	Unknown									No																	MIRUS_G_0391	DNA replication	0
	MIRUS_G_0007_c0001_242411_242933_f_t0	Prodigal	MIRUS_G_0007	519	Class04	Demuto	Demuto05	OG0000156	187	0	0	Other functions	NUDIX domain	Pfam	PF00293,32	NUDIX domain	0.00031				No																	MIRUS_G_0395	DNA replication	0
	MIRUS_G_0007_c0001_242960_246469_f_t1	braker2	MIRUS_G_0007	3510	Class04	Demuto	Demuto05	OG0001759	18	0	0	Other functions	Glycosyl hydrolase family 10	Pfam	PF00331,24	Glycosyl hydrolase family 10	1.7e-26	endo-1,4-beta-xylanase [EC:3.2.1.8]	Glycosyl hydrolase family 10		No																	MIRUS_G_0406	DNA replication	0
	MIRUS_G_0007_c0001_246753_254168_r_t1	braker2	MIRUS_G_0007	7416	Class04	Demuto	Demuto05	OG0001472	19	0	0	Unknown									No																	MIRUS_G_0425	DNA replication	0
	MIRUS_G_0007_c0001_25084_25719_f_t1	braker2	MIRUS_G_0007	636	Class04	Demuto	Demuto05	OG0000048	350	0	0	Other functions	PLD-like domain	Pfam	PF13091,10	PLD-like domain	9.2e-11		PLD-like domain		No																	MIRUS_G_0441	DNA replication	0
	MIRUS_G_0007_c0001_254429_254741_f_t0	Prodigal	MIRUS_G_0007	309	Class04	Demuto	Demuto05	OG0000020	367	0	0	Unknown									No																	MIRUS_G_0450	DNA replication	0
	MIRUS_G_0007_c0001_254734_255497_f_t1	braker2	MIRUS_G_0007	711	Class04	Demuto	Demuto05	OG0000099	274	1	1.40647	Other functions	Acyltransferase	Pfam	PF01553,25	Acyltransferase	2.6e-05		Diacylglycerol acyltransferase		No																	MIRUS_G_0471	DNA replication	0
	MIRUS_G_0007_c0001_255506_256117_r_t1	braker2	MIRUS_G_0007	612	Class04	Demuto	Demuto05	OG0000049	368	0	0	Other functions	Snf7	Pfam	PF03357,25	Snf7	3.6e-17		Snf7		No																	MIRUS_G_0472	DNA replication	0
	MIRUS_G_0007_c0001_256168_257049_f_t1	braker2	MIRUS_G_0007	882	Class04	Demuto	Demuto05	OG0000028	392	0	0	Unknown									No																	MIRUS_G_0483	DNA replication	0
	MIRUS_G_0007_c0001_256430_256676_r_t0	Prodigal	MIRUS_G_0007	243	Class04	Demuto	Demuto05	NA	NA	0	0	Unknown									No																	MIRUS_G_0485	DNA replication	0
	MIRUS_G_0007_c0001_256672_257062_r_t0	Prodigal	MIRUS_G_0007	387	Class04	Demuto	Demuto05	OG0000253	148	0	0	Other functions	PQ loop repeat	Pfam	PF04193,18	PQ loop repeat	8.3e-07		Sugar efflux transporter for intercellular exchange		No																	MIRUS_G_0490	DNA replication	0
	MIRUS_G_0007_c0001_257106_257561_r_t1	braker2	MIRUS_G_0007	456	Class04	Demuto	Demuto05	OG0000087	300	0	0	Unknown									No																	MIRUS_G_0497	DNA replication	0
	MIRUS_G_0007_c0001_257587_258390_r_t1	braker2	MIRUS_G_0007	804	Class04	Demuto	Demuto05	OG0000076	331	0	0	DNA replication	Proliferating cell nuclear antigen, N-terminal domain	Pfam	PF00705,22	Proliferating cell nuclear antigen, N-terminal domain	1.4e-13	proliferating cell nuclear antigen	DNA polymerase processivity factor activity		No																	MIRUS_G_0503	DNA replication	0
	MIRUS_G_0007_c0001_25759_26670_f_t1	braker2	MIRUS_G_0007	912	Class04	Demuto	Demuto05	OG0000372	78	0	0	Unknown									No																	MIRUS_G_0507	DNA replication	0
	MIRUS_G_0007_c0001_258414_259346_r_t1	braker2	MIRUS_G_0007	933	Class04	Demuto	Demuto05	OG0000109	253	0	0	Unknown									No																	MIRUS_G_0511	DNA replication	0
	MIRUS_G_0007_c0001_259570_260388_f_t1	braker2	MIRUS_G_0007	819	Class04	Demuto	Demuto05	OG0002308	15	0	0	Unknown									No																	MIRUS_G_0528	DNA replication	0
	MIRUS_G_0007_c0001_260431_260913_f_t1	braker2	MIRUS_G_0007	483	Class04	Demuto	Demuto05	OG0006134	5	0	0	Unknown									No																	MIRUS_G_0532	DNA replication	0
	MIRUS_G_0007_c0001_260966_262648_f_t1	braker2	MIRUS_G_0007	1683	Class04	Demuto	Demuto05	OG0000000	1238	0	0	Other functions	SNF2-related domain	Pfam	PF00176,27	SNF2-related domain	2.8e-31	SWI/SNF-related matrix-associated actin-dependent regulator of chromatin subfamily A-like protein 1 [EC:5.6.2.-]	annealing helicase activity		No																	MIRUS_G_0535	DNA replication	0
	MIRUS_G_0007_c0001_262672_264060_f_t1	braker2	MIRUS_G_0007	1389	Class04	Demuto	Demuto05	OG0006135	5	0	0	Unknown									No																	MIRUS_G_0538	DNA replication	0
	MIRUS_G_0007_c0001_264230_265171_r_t1	braker2	MIRUS_G_0007	942	Class04	Demuto	Demuto05	OG0001236	29	0	0	Unknown									No																	MIRUS_G_0539	DNA replication	0
	MIRUS_G_0007_c0001_265220_265517_r_t0	Prodigal	MIRUS_G_0007	294	Class04	Demuto	Demuto05	OG0002648	13	0	0	Unknown									No																	MIRUS_G_0545	DNA replication	0
	MIRUS_G_0007_c0001_265614_265845_f_t0	Prodigal	MIRUS_G_0007	228	Class04	Demuto	Demuto05	OG0000303	127	0	0	Other functions	Thyroglobulin type-1 repeat	Pfam	PF00086,22	Thyroglobulin type-1 repeat	6.6e-13		Nidogen 2a (osteonidogen)		No																	MIRUS_G_0550	DNA replication	0
	MIRUS_G_0007_c0001_265875_266169_f_t0	Prodigal	MIRUS_G_0007	291	Class04	Demuto	Demuto05	OG0005218	6	0	0	Unknown									No																	MIRUS_G_0560	DNA replication	0
	MIRUS_G_0007_c0001_266191_266425_f_t0	Prodigal	MIRUS_G_0007	231	Class04	Demuto	Demuto05	OG0004607	7	0	0	Unknown									No																	MIRUS_G_0561	DNA replication	0
	MIRUS_G_0007_c0001_266447_267121_f_t1	braker2	MIRUS_G_0007	675	Class04	Demuto	Demuto05	OG0004605	7	0	0	Unknown									No																	MIRUS_G_0580	DNA replication	0
	MIRUS_G_0007_c0001_267147_267774_f_t1	braker2	MIRUS_G_0007	567	Class04	Demuto	Demuto05	OG0000226	166	1	1.76367	Unknown									No																	MIRUS_G_0582	DNA replication	0
	MIRUS_G_0007_c0001_267821_268450_f_t1	braker2	MIRUS_G_0007	630	Class04	Demuto	Demuto05	OG0000381	104	0	0	Unknown									No																	MIRUS_G_0584	DNA replication	0
	MIRUS_G_0007_c0001_268500_268836_f_t0	Prodigal	MIRUS_G_0007	333	Class04	Demuto	Demuto05	OG0009268	3	0	0	Unknown									No																	MIRUS_G_0588	DNA replication	0
	MIRUS_G_0007_c0001_26856_27470_f_t1	braker2	MIRUS_G_0007	615	Class04	Demuto	Demuto05	OG0000048	350	0	0	Other functions	PLD-like domain	Pfam	PF13091,10	PLD-like domain	3.7e-09		PLD-like domain		No																	MIRUS_G_0594	DNA replication	0
	MIRUS_G_0007_c0001_268894_269274_f_t1	braker2	MIRUS_G_0007	381	Class04	Demuto	Demuto05	OG0001603	22	0	0	Unknown									No																	MIRUS_G_0599	DNA replication	0
	MIRUS_G_0007_c0001_269830_270121_f_t0	Prodigal	MIRUS_G_0007	288	Class04	Demuto	Demuto05	OG0001671	21	0	0	Unknown									No																	MIRUS_G_0601	DNA replication	0
	MIRUS_G_0007_c0001_270066_270566_r_t1	braker2	MIRUS_G_0007	501	Class04	Demuto	Demuto05	OG0000610	61	0	0	Unknown									No																	MIRUS_G_0616	DNA replication	0
	MIRUS_G_0007_c0001_270597_271655_r_t1	braker2	MIRUS_G_0007	1059	Class04	Demuto	Demuto05	OG0000044	387	0	0	Unknown									No																	MIRUS_G_0619	DNA replication	0
	MIRUS_G_0007_c0001_2712_3551_r_t1	braker2	MIRUS_G_0007	840	Class04	Demuto	Demuto05	OG0001133	32	0	0	Other functions	Phosphotransferase enzyme family	Pfam	PF01636,27	Phosphotransferase enzyme family	3.6e-06		Protein tyrosine kinase		No																	MIRUS_G_0622	DNA replication	0
	MIRUS_G_0007_c0001_271748_272122_f_t1	braker2	MIRUS_G_0007	375	Class04	Demuto	Demuto05	OG0000377	106	0	0	Unknown									No																	MIRUS_G_0628	DNA replication	0
	MIRUS_G_0007_c0001_272290_272775_f_t1	braker2	MIRUS_G_0007	486	Class04	Demuto	Demuto05	OG0000110	261	0	0	Unknown									No																	MIRUS_G_0644	DNA replication	0
	MIRUS_G_0007_c0001_272946_273896_r_t1	braker2	MIRUS_G_0007	951	Class04	Demuto	Demuto05	OG0006091	5	0	0	Unknown									No																	MIRUS_G_0646	DNA replication	0
	MIRUS_G_0007_c0001_273977_274531_f_t1	braker2	MIRUS_G_0007	555	Class04	Demuto	Demuto05	OG0000224	167	0	0	Other functions	Lysine-specific metallo-endopeptidase	Pfam	PF14521,10	Lysine-specific metallo-endopeptidase	9.4e-08				No																	MIRUS_G_0666	DNA replication	0
	MIRUS_G_0007_c0001_274511_288173_r_t0	Prodigal	MIRUS_G_0007	13659	Class04	Demuto	Demuto05	OG0000328	107	0	0	Other functions	Purple acid Phosphatase, N-terminal domain	Pfam	PF16656,9	Purple acid Phosphatase, N-terminal domain	1.2e-07		leukocyte tethering or rolling		No																	MIRUS_G_0670	DNA replication	0
	MIRUS_G_0007_c0001_27466_29182_r_t0	Prodigal	MIRUS_G_0007	1713	Class04	Demuto	Demuto05	OG0001323	27	0	0	Unknown									No																	MIRUS_G_0672	DNA replication	0
	MIRUS_G_0007_c0001_288219_289766_r_t1	braker2	MIRUS_G_0007	1548	Class04	Demuto	Demuto05	OG0002309	14	0	0	Unknown									No																	MIRUS_G_0674	DNA replication	0
	MIRUS_G_0007_c0001_290541_290990_r_t1	braker2	MIRUS_G_0007	450	Class04	Demuto	Demuto05	OG0001360	26	0	0	Unknown									No																	MIRUS_G_0682	DNA replication	0
	MIRUS_G_0007_c0001_291025_292077_f_t1	braker2	MIRUS_G_0007	1053	Class04	Demuto	Demuto05	OG0000490	75	0	0	Other functions	UAA transporter family	Pfam	PF08449,15	UAA transporter family	5.4e-08		Solute carrier family 35, member B2		No																	MIRUS_G_0690	DNA replication	0
	MIRUS_G_0007_c0001_292073_292643_r_t0	Prodigal	MIRUS_G_0007	567	Class04	Demuto	Demuto05	OG0000031	442	0	0	DNA synthesis	dUTPase	Pfam	PF00692,23	dUTPase	5.8e-29	dUTP diphosphatase [EC:3.6.1.23]	dUTPase		No																	MIRUS_G_0698	DNA replication	0
	MIRUS_G_0007_c0001_29221_29613_r_t1	braker2	MIRUS_G_0007	393	Class04	Demuto	Demuto05	OG0001549	23	0	0	Unknown									No																	MIRUS_G_0705	DNA replication	0
	MIRUS_G_0007_c0001_292689_292914_r_t0	Prodigal	MIRUS_G_0007	222	Class04	Demuto	Demuto05	OG0000961	37	0	0	Unknown									No																	MIRUS_G_0710	DNA replication	0
	MIRUS_G_0007_c0001_292918_293781_r_t1	braker2	MIRUS_G_0007	864	Class04	Demuto	Demuto05	OG0001164	31	0	0	Unknown									No																	MIRUS_G_0713	DNA replication	0
	MIRUS_G_0007_c0001_293811_294155_r_t1	braker2	MIRUS_G_0007	345	Class04	Demuto	Demuto05	OG0001547	23	0	0	Unknown									No																	MIRUS_G_0717	DNA replication	0
	MIRUS_G_0007_c0001_294230_295210_f_t1	braker2	MIRUS_G_0007	981	Class04	Demuto	Demuto05	OG0000175	201	0	0	Unknown									No																	MIRUS_G_0721	DNA replication	0
	MIRUS_G_0007_c0001_295247_295840_f_t1	braker2	MIRUS_G_0007	594	Class04	Demuto	Demuto05	OG0000060	355	0	0	Unknown									No																	MIRUS_G_0728	DNA replication	0
	MIRUS_G_0007_c0001_295858_297918_r_t1	braker2	MIRUS_G_0007	2061	Class04	Demuto	Demuto05	OG0000062	341	0	0	Virion module	Mirus_Portal							Mirus_Portal	No																	MIRUS_G_0747	DNA replication	0
	MIRUS_G_0007_c0001_29744_30388_f_t1	braker2	MIRUS_G_0007	645	Class04	Demuto	Demuto05	OG0001417	25	0	0	Unknown									No																	MIRUS_G_0753	DNA replication	0
	MIRUS_G_0007_c0001_297938_298525_r_t1	braker2	MIRUS_G_0007	588	Class04	Demuto	Demuto05	OG0000055	363	0	0	Unknown									No																	MIRUS_G_0764	DNA replication	0
	MIRUS_G_0007_c0001_298615_304578_f_t1	braker2	MIRUS_G_0007	5964	Class04	Demuto	Demuto05	OG0000870	30	0	0	Unknown									No																	MIRUS_G_0767	DNA replication	0
	MIRUS_G_0007_c0001_30419_33583_f_t1	braker2	MIRUS_G_0007	3165	Class04	Demuto	Demuto05	OG0001475	21	0	0	Unknown									No																	MIRUS_G_0768	DNA replication	0
	MIRUS_G_0007_c0001_304708_305277_f_t1	braker2	MIRUS_G_0007	570	Class04	Demuto	Demuto05	OG0000040	399	0	0	Unknown									No																	MIRUS_G_0771	DNA replication	0
	MIRUS_G_0007_c0001_306151_307374_r_t1	braker2	MIRUS_G_0007	1224	Class04	Demuto	Demuto05	OG0001071	34	0	0	Other functions	Amino acid permease	Pfam	PF13520,10	Amino acid permease	4.8e-09		Amino acid permease		No																	MIRUS_G_0776	DNA replication	0
	MIRUS_G_0007_c0001_307422_308246_f_t1	braker2	MIRUS_G_0007	825	Class04	Demuto	Demuto05	OG0001473	24	0	0	Unknown									No																	MIRUS_G_0777	DNA replication	0
	MIRUS_G_0007_c0001_308267_309169_f_t1	braker2	MIRUS_G_0007	903	Class04	Demuto	Demuto05	OG0001043	35	0	0	Unknown									No																	MIRUS_G_0789	DNA replication	0
	MIRUS_G_0007_c0001_309165_309648_r_t0	Prodigal	MIRUS_G_0007	480	Class04	Demuto	Demuto05	OG0000260	143	0	0	Unknown									No																	MIRUS_G_0802	DNA replication	0
	MIRUS_G_0007_c0001_309709_310239_r_t1	braker2	MIRUS_G_0007	531	Class04	Demuto	Demuto05	OG0000084	313	0	0	Unknown									No																	MIRUS_G_0806	DNA replication	0
	MIRUS_G_0007_c0001_310318_310767_f_t1	braker2	MIRUS_G_0007	450	Class04	Demuto	Demuto05	OG0000056	358	0	0	Unknown									No																	MIRUS_G_0807	DNA replication	0
	MIRUS_G_0007_c0001_310788_311381_f_t1	braker2	MIRUS_G_0007	594	Class04	Demuto	Demuto05	OG0000011	641	0	0	Unknown									No																	MIRUS_G_0811	DNA replication	0
	MIRUS_G_0007_c0001_311421_312374_f_t1	braker2	MIRUS_G_0007	954	Class04	Demuto	Demuto05	OG0000043	390	0	0	Virion module	Mirus_Triplex1							Mirus_Triplex1	No																	MIRUS_G_0815	DNA replication	0
	MIRUS_G_0007_c0001_312446_314053_f_t1	braker2	MIRUS_G_0007	1608	Class04	Demuto	Demuto05	OG0000005	830	0	0	Virion module	Mirus_Triplex2							Mirus_Triplex2	No																	MIRUS_G_0817	DNA replication	0
	MIRUS_G_0007_c0001_314100_314981_f_t1	braker2	MIRUS_G_0007	882	Class04	Demuto	Demuto05	OG0000041	395	0	0	Other functions	Ring finger domain	Pfam	PF13639,10	Ring finger domain	5.2e-06				No																	MIRUS_G_0823	DNA replication	0
	MIRUS_G_0007_c0001_315151_317220_r_t1	braker2	MIRUS_G_0007	2070	Class04	Demuto	Demuto05	OG0000025	464	0	0	Unknown									No																	MIRUS_G_0827	DNA replication	0
	MIRUS_G_0007_c0001_317286_318212_r_t1	braker2	MIRUS_G_0007	927	Class04	Demuto	Demuto05	OG0000000	1238	0	0	Unknown									No																	MIRUS_G_0832	DNA replication	0
	MIRUS_G_0007_c0001_318845_319384_f_t1	braker2	MIRUS_G_0007	540	Class04	Demuto	Demuto05	OG0000275	139	0	0	Unknown									No																	MIRUS_G_0851	DNA replication	0
	MIRUS_G_0007_c0001_318897_319200_r_t0	Prodigal	MIRUS_G_0007	300	Class04	Demuto	Demuto05	OG0007404	4	0	0	Unknown									No																	MIRUS_G_0870	DNA replication	0
	MIRUS_G_0007_c0001_319407_320327_f_t1	braker2	MIRUS_G_0007	921	Class04	Demuto	Demuto05	OG0001019	35	0	0	Unknown									No																	MIRUS_G_0891	DNA replication	0
	MIRUS_G_0007_c0001_320360_321133_f_t1	braker2	MIRUS_G_0007	774	Class04	Demuto	Demuto05	OG0000724	49	0	0	Unknown							procollagen-lysine 5-dioxygenase activity		No																	MIRUS_G_0893	DNA replication	0
	MIRUS_G_0007_c0001_321157_321507_f_t1	braker2	MIRUS_G_0007	351	Class04	Demuto	Demuto05	OG0000609	61	0	0	Unknown									No																	MIRUS_G_0894	DNA replication	0
	MIRUS_G_0007_c0001_321541_322008_f_t1	braker2	MIRUS_G_0007	468	Class04	Demuto	Demuto05	OG0000128	227	0	0	Other functions	HMG (high mobility group) box	Pfam	PF00505,23	HMG (high mobility group) box	2.1e-32		supercoiled DNA binding		No																	MIRUS_G_0900	DNA replication	0
	MIRUS_G_0007_c0001_322035_322521_f_t0	Prodigal	MIRUS_G_0007	483	Class04	Demuto	Demuto05	OG0001072	34	0	0	Unknown									No																	MIRUS_G_0909	DNA replication	0
	MIRUS_G_0007_c0001_322468_322833_r_t1	braker2	MIRUS_G_0007	366	Class04	Demuto	Demuto05	OG0000802	46	0	0	Unknown									No																	MIRUS_G_0931	DNA replication	0
	MIRUS_G_0007_c0001_322895_323293_f_t1	braker2	MIRUS_G_0007	399	Class04	Demuto	Demuto05	OG0001132	32	0	0	Unknown									No																	MIRUS_G_0939	DNA replication	0
	MIRUS_G_0007_c0001_323326_323527_f_t0	Prodigal	MIRUS_G_0007	198	Class04	Demuto	Demuto05	OG0005219	6	0	0	Unknown									No																	MIRUS_G_0940	DNA replication	0
	MIRUS_G_0007_c0001_323517_324104_r_t1	braker2	MIRUS_G_0007	588	Class04	Demuto	Demuto05	OG0001668	21	0	0	Unknown									No																	MIRUS_G_0943	DNA replication	0
	MIRUS_G_0007_c0001_324137_324763_r_t1	braker2	MIRUS_G_0007	627	Class04	Demuto	Demuto05	OG0001047	35	0	0	Unknown									No																	MIRUS_G_0952	DNA replication	0
	MIRUS_G_0007_c0001_324806_325870_f_t1	braker2	MIRUS_G_0007	1065	Class04	Demuto	Demuto05	OG0000030	388	0	0	Other functions	Papain family cysteine protease	Pfam	PF00112,27	Papain family cysteine protease	6.6e-44		cysteine-type peptidase activity		No																	MIRUS_G_0963	DNA replication	0
	MIRUS_G_0007_c0001_325939_326268_r_t1	braker2	MIRUS_G_0007	330	Class04	Demuto	Demuto05	OG0000192	192	0	0	Unknown									No																	MIRUS_G_0964	DNA replication	0
	MIRUS_G_0007_c0001_326318_327415_f_t1	braker2	MIRUS_G_0007	1098	Class04	Demuto	Demuto05	OG0001099	32	0	0	Unknown									No																	MIRUS_G_0981	DNA replication	0
	MIRUS_G_0007_c0001_327709_328536_f_t1	braker2	MIRUS_G_0007	828	Class04	Demuto	Demuto05	OG0000058	355	0	0	Unknown									No																	MIRUS_G_0989	DNA replication	0
	MIRUS_G_0007_c0001_328538_328730_r_t0	Prodigal	MIRUS_G_0007	189	Class04	Demuto	Demuto05	OG0003407	10	0	0	Unknown									No																	MIRUS_G_0997	DNA replication	0
	MIRUS_G_0007_c0001_328757_329512_r_t1	braker2	MIRUS_G_0007	756	Class04	Demuto	Demuto05	OG0000000	1238	0	0	Transcription	Transcription factor TFIID (or TATA-binding protein, TBP)	Pfam	PF00352,25	Transcription factor TFIID (or TATA-binding protein, TBP)	1.4e-52	transcription initiation factor TFIID TATA-box-binding protein	General transcription factor that functions at the core of the DNA-binding multiprotein factor TFIID. Binding of TFIID to the TATA box is the initial transcriptional step of the pre- initiation complex (PIC), playing a role in the activation of eukaryotic genes transcribed by RNA polymerase II		No																	MIRUS_G_1000	DNA replication	0
	MIRUS_G_0007_c0001_329567_330041_f_t0	Prodigal	MIRUS_G_0007	471	Class04	Demuto	Demuto05	OG0001100	33	0	0	Unknown									No																	MIRUS_G_1031	DNA replication	0
	MIRUS_G_0007_c0001_330038_333313_r_t1	braker2	MIRUS_G_0007	3276	Class04	Demuto	Demuto05	OG0000022	469	0	0	Unknown									No																	MIRUS_G_1034	DNA replication	0
	MIRUS_G_0007_c0001_333440_334216_f_t1	braker2	MIRUS_G_0007	777	Class04	Demuto	Demuto05	OG0000083	316	0	0	Unknown									No																	MIRUS_G_1038	DNA replication	0
	MIRUS_G_0007_c0001_334283_347176_f_t1	braker2	MIRUS_G_0007	12894	Class04	Demuto	Demuto05	OG0002172	13	0	0	Unknown									No																	MIRUS_G_1047	DNA replication	0
	MIRUS_G_0007_c0001_33615_35099_f_t1	braker2	MIRUS_G_0007	1485	Class04	Demuto	Demuto05	OG0000206	154	0	0	Other functions	Methyltransferase FkbM domain	Pfam	PF05050,16	Methyltransferase FkbM domain	2.8e-17		polysaccharide biosynthetic process		No																	MIRUS_G_1048	DNA replication	0
	MIRUS_G_0007_c0001_347236_347601_r_t1	braker2	MIRUS_G_0007	366	Class04	Demuto	Demuto05	OG0000791	47	0	0	Unknown									No																	MIRUS_G_1050	DNA replication	0
	MIRUS_G_0007_c0001_347641_348447_f_t1	braker2	MIRUS_G_0007	807	Class04	Demuto	Demuto05	OG0000191	190	0	0	Unknown									No																	MIRUS_G_1079	DNA replication	0
	MIRUS_G_0007_c0001_348607_349089_r_t1	braker2	MIRUS_G_0007	483	Class04	Demuto	Demuto05	OG0000052	372	0	0	Unknown									No																	MIRUS_G_1097	DNA replication	0
	MIRUS_G_0007_c0001_349117_349467_r_t1	braker2	MIRUS_G_0007	351	Class04	Demuto	Demuto05	OG0000768	50	0	0	Unknown									No																	MIRUS_G_1098	DNA replication	0
	MIRUS_G_0007_c0001_349494_349985_f_t1	braker2	MIRUS_G_0007	492	Class04	Demuto	Demuto05	OG0000093	294	0	0	Unknown									No																	MIRUS_G_1105	DNA replication	0
	MIRUS_G_0007_c0001_350017_350658_f_t1	braker2	MIRUS_G_0007	642	Class04	Demuto	Demuto05	OG0000091	297	0	0	Unknown									No																	MIRUS_G_1106	DNA replication	0
	MIRUS_G_0007_c0001_350627_350876_r_t0	Prodigal	MIRUS_G_0007	246	Class04	Demuto	Demuto05	OG0001941	18	0	0	Unknown									No																	MIRUS_G_1125	DNA replication	0
	MIRUS_G_0007_c0001_350889_351776_r_t1	braker2	MIRUS_G_0007	888	Class04	Demuto	Demuto05	OG0001359	25	0	0	Unknown									No																	MIRUS_G_1138	DNA replication	0
	MIRUS_G_0007_c0001_351799_353079_r_t1	braker2	MIRUS_G_0007	1281	Class04	Demuto	Demuto05	OG0000017	471	0	0	Other functions	ATPase family associated with various cellular activities (AAA)	Pfam	PF00004,33	ATPase family associated with various cellular activities (AAA)	1.5e-15		ATPase, AAA family		No																	MIRUS_G_1148	DNA replication	0
	MIRUS_G_0007_c0001_353137_354090_r_t1	braker2	MIRUS_G_0007	954	Class04	Demuto	Demuto05	OG0000171	201	0	0	DNA synthesis	Ribonucleotide reductase, small chain	Pfam	PF00268,25	Ribonucleotide reductase, small chain	1.2e-75	ribonucleoside-diphosphate reductase beta chain [EC:1.17.4.1]	Ribonucleotide reductase, small chain		No																	MIRUS_G_1155	DNA replication	0
	MIRUS_G_0007_c0001_35317_35652_f_t1	braker2	MIRUS_G_0007	336	Class04	Demuto	Demuto05	OG0000716	53	0	0	Unknown									No																	MIRUS_G_1169	DNA replication	0
	MIRUS_G_0007_c0001_354116_354590_f_t0	Prodigal	MIRUS_G_0007	471	Class04	Demuto	Demuto05	OG0000122	252	0	0	Unknown									No																	MIRUS_G_1177	DNA replication	0
	MIRUS_G_0007_c0001_354731_354986_r_t0	Prodigal	MIRUS_G_0007	252	Class04	Demuto	Demuto05	OG0001859	19	0	0	Unknown									No																	MIRUS_G_1185	DNA replication	0
	MIRUS_G_0007_c0001_355009_355920_r_t1	braker2	MIRUS_G_0007	912	Class04	Demuto	Demuto05	OG0000988	35	0	0	Unknown									No																	MIRUS_G_1196	DNA replication	0
	MIRUS_G_0007_c0001_356039_356539_f_t1	braker2	MIRUS_G_0007	501	Class04	Demuto	Demuto05	OG0001415	25	0	0	Unknown									No																	MIRUS_G_1209	DNA replication	0
	MIRUS_G_0007_c0001_35648_39692_r_t0	Prodigal	MIRUS_G_0007	4041	Class04	Demuto	Demuto05	OG0004105	6	0	0	Unknown									No																	MIRUS_G_1218	DNA replication	0
	MIRUS_G_0007_c0001_356548_357683_r_t1	braker2	MIRUS_G_0007	1068	Class04	Demuto	Demuto05	OG0000241	157	1	0.93633	Other functions	Sodium/hydrogen exchanger family	Pfam	PF00999,25	Sodium/hydrogen exchanger family	2.7e-27		Belongs to the monovalent cation proton antiporter 1 (CPA1) transporter (TC 2.A.36) family		No																	MIRUS_G_1225	DNA replication	0
	MIRUS_G_0007_c0001_357711_369813_r_t0	Prodigal	MIRUS_G_0007	12099	Class04	Demuto	Demuto05	OG0002056	9	0	0	Unknown									No																	MIRUS_G_1229	DNA replication	0
	MIRUS_G_0007_c0001_3584_3817_r_t1	braker2	MIRUS_G_0007	234	Class04	Demuto	Demuto05	OG0000000	1238	0	0	Other functions	Ubiquitin family	Pfam	PF00240,27	Ubiquitin family	2.4e-33		cellular macromolecule catabolic process		No																	MIRUS_G_1232	DNA replication	0
	MIRUS_G_0007_c0001_369983_370420_r_t1	braker2	MIRUS_G_0007	438	Class04	Demuto	Demuto05	OG0000237	158	0	0	Unknown									No																	MIRUS_G_1252	DNA replication	0
	MIRUS_G_0007_c0001_370442_374869_r_t1	braker2	MIRUS_G_0007	4428	Class04	Demuto	Demuto05	OG0000015	429	0	0	Transcription	RNA polymerase Rpb1, domain 5	Pfam	PF04998,21	RNA polymerase Rpb1, domain 5	1.7e-70	DNA-directed RNA polymerase II subunit RPB1 [EC:2.7.7.6]	DNA-dependent RNA polymerase catalyzes the transcription of DNA into RNA using the four ribonucleoside triphosphates as substrates		No																	MIRUS_G_1253	DNA replication	0
	MIRUS_G_0007_c0001_374955_376070_f_t1	braker2	MIRUS_G_0007	1116	Class04	Demuto	Demuto05	OG0000037	401	0	0	Other functions	Herpesviridae UL52/UL70 DNA primase	Pfam	PF03121,19	Herpesviridae UL52/UL70 DNA primase	6.3e-05	DNA-directed primase/polymerase protein [EC:2.7.7.102 2.7.7.7]	DNA-directed primase polymerase		No																	MIRUS_G_1274	DNA replication	0
	MIRUS_G_0007_c0001_376131_377474_f_t1	braker2	MIRUS_G_0007	1344	Class04	Demuto	Demuto05	OG0000045	384	0	0	Unknown									No																	MIRUS_G_1286	DNA replication	0
	MIRUS_G_0007_c0001_377501_378307_r_t1	braker2	MIRUS_G_0007	807	Class04	Demuto	Demuto05	OG0000050	370	0	0	Unknown									No																	MIRUS_G_1287	DNA replication	0
	MIRUS_G_0007_c0001_378397_379341_f_t1	braker2	MIRUS_G_0007	945	Class04	Demuto	Demuto05	OG0000029	415	0	0	Virion module	Mirus_JellyRoll							Mirus_JellyRoll	No																	MIRUS_G_1303	DNA replication	0
	MIRUS_G_0007_c0001_379428_380129_f_t1	braker2	MIRUS_G_0007	702	Class04	Demuto	Demuto05	OG0000170	205	0	0	Unknown									No																	MIRUS_G_1310	DNA replication	0
	MIRUS_G_0007_c0001_380395_381720_f_t1	braker2	MIRUS_G_0007	1326	Class04	Demuto	Demuto05	OG0004104	8	0	0	Unknown									No																	MIRUS_G_1319	DNA replication	0
	MIRUS_G_0007_c0001_3915_4140_f_t0	Prodigal	MIRUS_G_0007	222	Class04	Demuto	Demuto05	OG0001418	25	0	0	Unknown									No																	MIRUS_G_1324	DNA replication	0
	MIRUS_G_0007_c0001_39756_40005_f_t0	Prodigal	MIRUS_G_0007	246	Class04	Demuto	Demuto05	OG0001273	28	0	0	Unknown									No																	MIRUS_G_1330	DNA replication	0
	MIRUS_G_0007_c0001_40075_40752_f_t1	braker2	MIRUS_G_0007	678	Class04	Demuto	Demuto05	OG0000072	341	0	0	Unknown							-		No																	MIRUS_G_0559	DNA replication	0
	MIRUS_G_0007_c0001_40792_41475_f_t1	braker2	MIRUS_G_0007	684	Class04	Demuto	Demuto05	OG0000229	162	0	0	Other functions	MT-A70	Pfam	PF05063,18	MT-A70	6.4e-24		MT-A70		No																	MIRUS_G_0820	DNA replication	0
	MIRUS_G_0007_c0001_41516_42058_f_t1	braker2	MIRUS_G_0007	543	Class04	Demuto	Demuto05	OG0001167	30	0	0	Unknown									No																	MIRUS_G_1323	DNA replication	0
	MIRUS_G_0007_c0001_4188_6164_f_t1	braker2	MIRUS_G_0007	1977	Class04	Demuto	Demuto05	OG0001018	33	0	0	Unknown									No																	MIRUS_G_0237	DNA replication	0
	MIRUS_G_0007_c0001_42079_45417_r_t1	braker2	MIRUS_G_0007	3339	Class04	Demuto	Demuto05	OG0000021	416	0	0	Transcription	RNA polymerase Rpb2, domain 6	Pfam	PF00562,32	RNA polymerase Rpb2, domain 6	6.2e-114	DNA-directed RNA polymerase II subunit RPB2 [EC:2.7.7.6]	DNA-dependent RNA polymerase catalyzes the transcription of DNA into RNA using the four ribonucleoside triphosphates as substrates		No																	MIRUS_G_0857	DNA replication	0
	MIRUS_G_0007_c0001_45457_45963_r_t1	braker2	MIRUS_G_0007	507	Class04	Demuto	Demuto05	OG0001607	22	0	0	Unknown									No																	MIRUS_G_0734	DNA replication	0
	MIRUS_G_0007_c0001_46058_49207_f_t1	braker2	MIRUS_G_0007	3150	Class04	Demuto	Demuto05	OG0000124	223	0	0	Other functions	Calcineurin-like phosphoesterase	Pfam	PF00149,32	Calcineurin-like phosphoesterase	2.2e-06		-		No																	MIRUS_G_0850	DNA replication	0
	MIRUS_G_0007_c0001_49239_49616_f_t1	braker2	MIRUS_G_0007	378	Class04	Demuto	Demuto05	OG0002055	16	0	0	Unknown									No																	MIRUS_G_0309	DNA replication	0
	MIRUS_G_0007_c0001_49628_49889_f_t0	Prodigal	MIRUS_G_0007	258	Class04	Demuto	Demuto05	OG0001199	29	0	0	Unknown									No																	MIRUS_G_0356	DNA replication	0
	MIRUS_G_0007_c0001_49889_50495_r_t0	Prodigal	MIRUS_G_0007	603	Class04	Demuto	Demuto05	OG0000351	107	0	0	Other functions	Fatty acid hydroxylase	Pfam	PF04116,17	Fatty acid hydroxylase	1.4e-15		Fatty acid hydroxylase superfamily		No																	MIRUS_G_0519	DNA replication	0
	MIRUS_G_0007_c0001_50783_50921_f_t0	Prodigal	MIRUS_G_0007	135	Class04	Demuto	Demuto05	OG0002058	17	0	0	Unknown									No																	MIRUS_G_0180	DNA replication	0
	MIRUS_G_0007_c0001_50918_51238_r_t1	braker2	MIRUS_G_0007	321	Class04	Demuto	Demuto05	OG0000094	290	0	0	Unknown									No																	MIRUS_G_0230	DNA replication	0
	MIRUS_G_0007_c0001_51287_51562_r_t1	braker2	MIRUS_G_0007	276	Class04	Demuto	Demuto05	OG0001669	20	0	0	Unknown									No																	MIRUS_G_0396	DNA replication	0
	MIRUS_G_0007_c0001_51917_52351_r_t1	braker2	MIRUS_G_0007	435	Class04	Demuto	Demuto05	OG0000238	149	0	0	Other functions	Erv1 / Alr family	Pfam	PF04777,17	Erv1 / Alr family	1.2e-19		Erv1 / Alr family		No																	MIRUS_G_0889	DNA replication	0
	MIRUS_G_0007_c0001_52378_52600_f_t0	Prodigal	MIRUS_G_0007	219	Class04	Demuto	Demuto05	OG0002318	15	0	0	Other functions	Selenoprotein SelK_SelG	Pfam	PF10961,12	Selenoprotein SelK_SelG	6.6e-09		Selenoprotein		No																	MIRUS_G_0065	DNA replication	0
	MIRUS_G_0007_c0001_52650_53591_r_t1	braker2	MIRUS_G_0007	942	Class04	Demuto	Demuto05	OG0000215	172	0	0	Unknown									No																	MIRUS_G_0146	DNA replication	0
	MIRUS_G_0007_c0001_53679_54968_r_t1	braker2	MIRUS_G_0007	1290	Class04	Demuto	Demuto05	OG0001548	22	0	0	Unknown									No																	MIRUS_G_0653	DNA replication	0
	MIRUS_G_0007_c0001_55015_55449_r_t1	braker2	MIRUS_G_0007	435	Class04	Demuto	Demuto05	OG0005211	6	0	0	Unknown									No																	MIRUS_G_0795	DNA replication	0
	MIRUS_G_0007_c0001_55496_61258_r_t1	braker2	MIRUS_G_0007	5763	Class04	Demuto	Demuto05	OG0000026	403	0	0	Unknown									No																	MIRUS_G_0533	DNA replication	0
	MIRUS_G_0007_c0001_61390_62223_f_t1	braker2	MIRUS_G_0007	834	Class04	Demuto	Demuto05	OG0000047	291	0	0	Other functions	RING-variant domain	Pfam	PF12906,11	RING-variant domain	9.5e-11		The RING-variant domain is a C4HC3 zinc-finger like motif found in a number of cellular and viral proteins. Some of these proteins have been shown both in vivo and in vitro to have ubiquitin E3 ligase activity.		No																	MIRUS_G_0012	DNA replication	0
	MIRUS_G_0007_c0001_61512_61833_r_t0	Prodigal	MIRUS_G_0007	318	Class04	Demuto	Demuto05	NA	NA	0	0	Unknown									No																	MIRUS_G_0186	DNA replication	0
	MIRUS_G_0007_c0001_6193_8847_f_t1	braker2	MIRUS_G_0007	2655	Class04	Demuto	Demuto05	OG0000034	409	0	0	Other functions	Peptidase M16 inactive domain	Pfam	PF05193,25	Peptidase M16 inactive domain	5.3e-31	zinc protease [EC:3.4.24.-]	Peptidase M16		No																	MIRUS_G_0839	DNA replication	0
	MIRUS_G_0007_c0001_62259_62681_f_t1	braker2	MIRUS_G_0007	423	Class04	Demuto	Demuto05	OG0000020	367	0	0	Unknown									No																	MIRUS_G_0879	DNA replication	0
	MIRUS_G_0007_c0001_62711_63118_f_t1	braker2	MIRUS_G_0007	408	Class04	Demuto	Demuto05	OG0001474	24	0	0	Unknown									No																	MIRUS_G_0895	DNA replication	0
	MIRUS_G_0007_c0001_63785_65680_r_t1	braker2	MIRUS_G_0007	1776	Class04	Demuto	Demuto05	OG0000103	249	1	0.563063	Other functions	Asparagine synthase	Pfam	PF00733,25	Asparagine synthase	8.5e-81	asparagine synthase (glutamine-hydrolysing) [EC:6.3.5.4]	asparagine synthetase		No																	MIRUS_G_1131	DNA replication	0
	MIRUS_G_0007_c0001_66016_67722_r_t1	braker2	MIRUS_G_0007	1707	Class04	Demuto	Demuto05	OG0000164	197	0	0	Unknown									No																	MIRUS_G_0161	DNA synthesis	1
	MIRUS_G_0007_c0001_67802_68170_r_t1	braker2	MIRUS_G_0007	369	Class04	Demuto	Demuto05	OG0001605	22	0	0	Unknown									No																	MIRUS_G_0196	DNA synthesis	1
	MIRUS_G_0007_c0001_68235_68493_f_t0	Prodigal	MIRUS_G_0007	255	Class04	Demuto	Demuto05	OG0005221	6	0	0	Unknown									No																	MIRUS_G_0236	DNA synthesis	1
	MIRUS_G_0007_c0001_68483_69106_r_t1	braker2	MIRUS_G_0007	624	Class04	Demuto	Demuto05	OG0000189	192	0	0	Unknown									No																	MIRUS_G_0361	DNA synthesis	1
	MIRUS_G_0007_c0001_69161_69691_r_t1	braker2	MIRUS_G_0007	531	Class04	Demuto	Demuto05	OG0001098	33	0	0	Unknown									No																	MIRUS_G_0457	DNA synthesis	1
	MIRUS_G_0007_c0001_69737_71095_r_t1	braker2	MIRUS_G_0007	1359	Class04	Demuto	Demuto05	OG0000075	322	0	0	Unknown									No																	MIRUS_G_0690	DNA synthesis	1
	MIRUS_G_0007_c0001_71115_71361_r_t0	Prodigal	MIRUS_G_0007	243	Class04	Demuto	Demuto05	OG0000274	136	0	0	Other functions	Iron-sulphur cluster biosynthesis	Pfam	PF01521,24	Iron-sulphur cluster biosynthesis	4.3e-08		Belongs to the HesB IscA family		No																	MIRUS_G_0832	DNA synthesis	1
	MIRUS_G_0007_c0001_71430_71849_r_t1	braker2	MIRUS_G_0007	420	Class04	Demuto	Demuto05	OG0000274	136	0	0	Unknown									No																	MIRUS_G_0940	DNA synthesis	1
	MIRUS_G_0007_c0001_71949_72168_f_t0	Prodigal	MIRUS_G_0007	216	Class04	Demuto	Demuto05	OG0001420	25	0	0	Unknown									No																	MIRUS_G_1079	DNA synthesis	1
	MIRUS_G_0007_c0001_72158_72493_r_t1	braker2	MIRUS_G_0007	336	Class04	Demuto	Demuto05	NA	NA	0	0	Unknown									No																	MIRUS_G_0062	DNA synthesis	0
	MIRUS_G_0007_c0001_72997_73899_r_t1	braker2	MIRUS_G_0007	903	Class04	Demuto	Demuto05	OG0000890	41	0	0	Unknown									No																	MIRUS_G_0133	DNA synthesis	0
	MIRUS_G_0007_c0001_74376_75101_r_t1	braker2	MIRUS_G_0007	726	Class04	Demuto	Demuto05	OG0005215	6	0	0	Unknown									No																	MIRUS_G_0137	DNA synthesis	0
	MIRUS_G_0007_c0001_75123_75869_r_t1	braker2	MIRUS_G_0007	747	Class04	Demuto	Demuto05	OG0002650	13	0	0	Unknown									No																	MIRUS_G_0185	DNA synthesis	0
	MIRUS_G_0007_c0001_75892_76003_r_t0	Prodigal	MIRUS_G_0007	108	Class04	Demuto	Demuto05	OG0001766	19	0	0	Unknown									No																	MIRUS_G_0222	DNA synthesis	0
	MIRUS_G_0007_c0001_76708_77167_f_t0	Prodigal	MIRUS_G_0007	456	Class04	Demuto	Demuto05	OG0001274	28	0	0	Unknown									No																	MIRUS_G_0794	DNA synthesis	0
	MIRUS_G_0007_c0001_77073_77489_r_t1	braker2	MIRUS_G_0007	417	Class04	Demuto	Demuto05	OG0001198	30	0	0	Unknown									No																	MIRUS_G_1197	DNA synthesis	0
	MIRUS_G_0007_c0001_77526_78122_r_t1	braker2	MIRUS_G_0007	597	Class04	Demuto	Demuto05	OG0000002	674	0	0	Unknown							finger protein		No																	MIRUS_G_0019	DNA synthesis	0
	MIRUS_G_0007_c0001_78532_79524_f_t1	braker2	MIRUS_G_0007	993	Class04	Demuto	Demuto05	OG0000849	42	0	0	Unknown									No																	MIRUS_G_0046	DNA synthesis	0
	MIRUS_G_0007_c0001_79520_79841_r_t0	Prodigal	MIRUS_G_0007	318	Class04	Demuto	Demuto05	OG0001608	22	0	0	Unknown									No																	MIRUS_G_0063	DNA synthesis	0
	MIRUS_G_0007_c0001_79870_80109_r_t1	braker2	MIRUS_G_0007	240	Class04	Demuto	Demuto05	OG0009267	3	0	0	Unknown									No																	MIRUS_G_0064	DNA synthesis	0
	MIRUS_G_0007_c0001_80178_80783_f_t1	braker2	MIRUS_G_0007	606	Class04	Demuto	Demuto05	OG0000033	398	0	0	DNA replication	Poxvirus A22 protein	Pfam	PF04848,17	Poxvirus A22 protein	1.2e-11				No																	MIRUS_G_0074	DNA synthesis	0
	MIRUS_G_0007_c0001_80822_81032_f_t0	Prodigal	MIRUS_G_0007	207	Class04	Demuto	Demuto05	OG0003730	9	0	0	Unknown									No																	MIRUS_G_0234	DNA synthesis	0
	MIRUS_G_0007_c0001_81007_81600_r_t1	braker2	MIRUS_G_0007	594	Class04	Demuto	Demuto05	OG0005216	6	0	0	Unknown									No																	MIRUS_G_0235	DNA synthesis	0
	MIRUS_G_0007_c0001_81637_83295_r_t1	braker2	MIRUS_G_0007	1659	Class04	Demuto	Demuto05	OG0000908	38	0	0	Unknown									No																	MIRUS_G_0270	DNA synthesis	0
	MIRUS_G_0007_c0001_83618_84079_r_t1	braker2	MIRUS_G_0007	462	Class04	Demuto	Demuto05	OG0001096	33	0	0	Unknown									No																	MIRUS_G_0312	DNA synthesis	0
	MIRUS_G_0007_c0001_84233_84818_f_t0	Prodigal	MIRUS_G_0007	582	Class04	Demuto	Demuto05	OG0004106	8	0	0	Unknown									No																	MIRUS_G_0328	DNA synthesis	0
	MIRUS_G_0007_c0001_84815_85492_r_t1	braker2	MIRUS_G_0007	678	Class04	Demuto	Demuto05	OG0001049	35	0	0	Unknown									No																	MIRUS_G_0354	DNA synthesis	0
	MIRUS_G_0007_c0001_85576_86418_f_t1	braker2	MIRUS_G_0007	843	Class04	Demuto	Demuto05	OG0000781	48	0	0	Unknown									No																	MIRUS_G_0379	DNA synthesis	0
	MIRUS_G_0007_c0001_86469_88391_f_t1	braker2	MIRUS_G_0007	1923	Class04	Demuto	Demuto05	OG0000717	51	0	0	Unknown							Galactose oxidase, central domain		No																	MIRUS_G_0399	DNA synthesis	0
	MIRUS_G_0007_c0001_88612_88929_f_t1	braker2	MIRUS_G_0007	318	Class04	Demuto	Demuto05	OG0001421	25	0	0	Unknown									No																	MIRUS_G_0401	DNA synthesis	0
	MIRUS_G_0007_c0001_88965_89639_f_t1	braker2	MIRUS_G_0007	675	Class04	Demuto	Demuto05	OG0000193	187	0	0	Other functions	Josephin	Pfam	PF02099,21	Josephin	4e-08		thiol-dependent ubiquitin-specific protease activity		No																	MIRUS_G_0418	DNA synthesis	0
	MIRUS_G_0007_c0001_89756_92065_f_t1	braker2	MIRUS_G_0007	2310	Class04	Demuto	Demuto05	OG0000013	397	0	0	DNA synthesis	Ribonucleotide reductase, barrel domain	Pfam	PF02867,19	Ribonucleotide reductase, barrel domain	1.2e-201	ribonucleoside-diphosphate reductase alpha chain [EC:1.17.4.1]	Provides the precursors necessary for DNA synthesis. Catalyzes the biosynthesis of deoxyribonucleotides from the corresponding ribonucleotides		No																	MIRUS_G_0439	DNA synthesis	0
	MIRUS_G_0007_c0001_9008_9520_r_t1	braker2	MIRUS_G_0007	513	Class04	Demuto	Demuto05	OG0003725	8	0	0	Unknown									No																	MIRUS_G_0442	DNA synthesis	0
	MIRUS_G_0007_c0001_92215_92521_r_t0	Prodigal	MIRUS_G_0007	303	Class04	Demuto	Demuto05	OG0002652	13	0	0	Unknown									No																	MIRUS_G_0477	DNA synthesis	0
	MIRUS_G_0007_c0001_92542_92788_r_t0	Prodigal	MIRUS_G_0007	243	Class04	Demuto	Demuto05	OG0001609	22	0	0	Unknown									No																	MIRUS_G_0493	DNA synthesis	0
	MIRUS_G_0007_c0001_92848_93142_f_t0	Prodigal	MIRUS_G_0007	291	Class04	Demuto	Demuto05	OG0003122	11	0	0	Unknown									No																	MIRUS_G_0494	DNA synthesis	0
	MIRUS_G_0007_c0001_93099_93518_r_t1	braker2	MIRUS_G_0007	420	Class04	Demuto	Demuto05	OG0000225	168	0	0	Other functions	GATA zinc finger	Pfam	PF00320,31	GATA zinc finger	6.7e-08		GATA zinc finger		No																	MIRUS_G_0506	DNA synthesis	0
	MIRUS_G_0007_c0001_93609_94170_f_t0	Prodigal	MIRUS_G_0007	558	Class04	Demuto	Demuto05	OG0000054	203	0	0	Unknown									No																	MIRUS_G_0557	DNA synthesis	0
	MIRUS_G_0007_c0001_94166_94880_f_t0	Prodigal	MIRUS_G_0007	711	Class04	Demuto	Demuto05	OG0000278	130	0	0	Unknown									No																	MIRUS_G_0565	DNA synthesis	0
	MIRUS_G_0007_c0001_94911_95237_f_t1	braker2	MIRUS_G_0007	327	Class04	Demuto	Demuto05	OG0002184	16	0	0	Unknown									No																	MIRUS_G_0567	DNA synthesis	0
	MIRUS_G_0007_c0001_9544_10332_r_t1	braker2	MIRUS_G_0007	789	Class04	Demuto	Demuto05	OG0000079	323	0	0	Other functions	Rab-GTPase-TBC domain	Pfam	PF00566,22	Rab-GTPase-TBC domain	1.3e-17		TBC1 domain family member		No																	MIRUS_G_0572	DNA synthesis	0
	MIRUS_G_0007_c0001_96530_97081_r_t1	braker2	MIRUS_G_0007	552	Class04	Demuto	Demuto05	OG0001604	21	0	0	Unknown									No																	MIRUS_G_0573	DNA synthesis	0
	MIRUS_G_0007_c0001_97103_97640_r_t0	Prodigal	MIRUS_G_0007	534	Class04	Demuto	Demuto05	OG0001545	22	0	0	Unknown									No																	MIRUS_G_0579	DNA synthesis	0
	MIRUS_G_0007_c0001_97661_98339_r_t0	Prodigal	MIRUS_G_0007	675	Class04	Demuto	Demuto05	OG0001422	24	0	0	Unknown									No																	MIRUS_G_0583	DNA synthesis	0
	MIRUS_G_0007_c0001_98339_98872_r_t1	braker2	MIRUS_G_0007	534	Class04	Demuto	Demuto05	OG0001477	23	0	0	Unknown									No																	MIRUS_G_0589	DNA synthesis	0
	MIRUS_G_0007_c0001_98902_99450_r_t1	braker2	MIRUS_G_0007	549	Class04	Demuto	Demuto05	OG0002454	14	0	0	Unknown									No																	MIRUS_G_0595	DNA synthesis	0
	MIRUS_G_0007_c0001_99489_101291_r_t1	braker2	MIRUS_G_0007	1803	Class04	Demuto	Demuto05	OG0000563	65	0	0	Other functions	Poly(ADP-ribose) polymerase catalytic domain	Pfam	PF00644,24	Poly(ADP-ribose) polymerase catalytic domain	3.4e-10				No																	MIRUS_G_0595	DNA synthesis	0
	MIRUS_G_0007_c0002_1_4615_f_t1	braker2	MIRUS_G_0007	4617	Class04	Demuto	Demuto05	OG0000000	1238	0	0	Other functions	BspA type Leucine rich repeat region (6 copies)	Pfam	PF13306,10	BspA type Leucine rich repeat region (6 copies)	2.1e-102				No																	MIRUS_G_0605	DNA synthesis	0
	MIRUS_G_0007_c0002_10671_11453_f_t1	braker2	MIRUS_G_0007	783	Class04	Demuto	Demuto05	OG0001046	35	0	0	Other functions	DHHC palmitoyltransferase	Pfam	PF01529,24	DHHC palmitoyltransferase	1.2e-20		Belongs to the DHHC palmitoyltransferase family		No																	MIRUS_G_0607	DNA synthesis	0
	MIRUS_G_0007_c0002_11470_12594_f_t1	braker2	MIRUS_G_0007	1125	Class04	Demuto	Demuto05	OG0001670	19	0	0	Unknown									No																	MIRUS_G_0614	DNA synthesis	0
	MIRUS_G_0007_c0002_12795_13463_r_t1	braker2	MIRUS_G_0007	669	Class04	Demuto	Demuto05	OG0001044	34	0	0	Unknown									No																	MIRUS_G_0639	DNA synthesis	0
	MIRUS_G_0007_c0002_13529_14302_f_t1	braker2	MIRUS_G_0007	774	Class04	Demuto	Demuto05	OG0002171	15	0	0	Unknown									No																	MIRUS_G_0649	DNA synthesis	0
	MIRUS_G_0007_c0002_14318_15247_f_t1	braker2	MIRUS_G_0007	930	Class04	Demuto	Demuto05	OG0002311	14	0	0	Unknown									No																	MIRUS_G_0652	DNA synthesis	0
	MIRUS_G_0007_c0002_15288_16604_f_t1	braker2	MIRUS_G_0007	1317	Class04	Demuto	Demuto05	OG0001045	34	0	0	Unknown									No																	MIRUS_G_0657	DNA synthesis	0
	MIRUS_G_0007_c0002_16636_20484_r_t1	braker2	MIRUS_G_0007	3849	Class04	Demuto	Demuto05	OG0003729	7	0	0	Unknown									No																	MIRUS_G_0667	DNA synthesis	0
	MIRUS_G_0007_c0002_20562_21181_f_t1	braker2	MIRUS_G_0007	561	Class04	Demuto	Demuto05	OG0001267	28	1	1.78253	Unknown									No																	MIRUS_G_0680	DNA synthesis	0
	MIRUS_G_0007_c0002_21311_22042_r_t1	braker2	MIRUS_G_0007	732	Class04	Demuto	Demuto05	OG0000061	347	0	0	Unknown									No																	MIRUS_G_0684	DNA synthesis	0
	MIRUS_G_0007_c0002_22090_23007_r_t1	braker2	MIRUS_G_0007	918	Class04	Demuto	Demuto05	OG0000046	369	0	0	Other functions	YqaJ-like viral recombinase domain	Pfam	PF09588,14	YqaJ-like viral recombinase domain	1.9e-16		YqaJ-like viral recombinase domain		No																	MIRUS_G_0691	DNA synthesis	0
	MIRUS_G_0007_c0002_23091_23489_f_t1	braker2	MIRUS_G_0007	399	Class04	Demuto	Demuto05	OG0001235	29	0	0	Unknown									No																	MIRUS_G_0708	DNA synthesis	0
	MIRUS_G_0007_c0002_23499_23772_f_t0	Prodigal	MIRUS_G_0007	270	Class04	Demuto	Demuto05	OG0000332	119	0	0	Unknown							DNA-dependent RNA polymerase catalyzes the transcription of DNA into RNA using the four ribonucleoside triphosphates as substrates		No																	MIRUS_G_0739	DNA synthesis	0
	MIRUS_G_0007_c0002_23751_24182_r_t1	braker2	MIRUS_G_0007	432	Class04	Demuto	Demuto05	OG0001163	31	0	0	Unknown									No																	MIRUS_G_0742	DNA synthesis	0
	MIRUS_G_0007_c0002_24273_24869_f_t1	braker2	MIRUS_G_0007	597	Class04	Demuto	Demuto05	OG0001270	27	0	0	Unknown									No																	MIRUS_G_0754	DNA synthesis	0
	MIRUS_G_0007_c0002_24878_26182_r_t1	braker2	MIRUS_G_0007	1305	Class04	Demuto	Demuto05	OG0000035	426	0	0	Unknown									No																	MIRUS_G_0761	DNA synthesis	0
	MIRUS_G_0007_c0002_26226_27090_f_t0	Prodigal	MIRUS_G_0007	861	Class04	Demuto	Demuto05	OG0000372	78	0	0	Unknown									No																	MIRUS_G_0838	DNA synthesis	0
	MIRUS_G_0007_c0002_27087_27815_r_t1	braker2	MIRUS_G_0007	729	Class04	Demuto	Demuto05	OG0002453	12	0	0	Unknown									No																	MIRUS_G_0866	DNA synthesis	0
	MIRUS_G_0007_c0002_28045_28422_r_t1	braker2	MIRUS_G_0007	378	Class04	Demuto	Demuto05	OG0001195	30	0	0	Unknown									No																	MIRUS_G_0881	DNA synthesis	0
	MIRUS_G_0007_c0002_29245_29601_f_t1	braker2	MIRUS_G_0007	357	Class04	Demuto	Demuto05	OG0000304	121	0	0	Other functions	PQ loop repeat	Pfam	PF04193,18	PQ loop repeat	2.8e-10	MtN3 and saliva related transmembrane protein	MtN3 and saliva related transmembrane protein		No																	MIRUS_G_0910	DNA synthesis	0
	MIRUS_G_0007_c0002_29760_30077_f_t1	braker2	MIRUS_G_0007	318	Class04	Demuto	Demuto05	OG0000819	43	0	0	Unknown									No																	MIRUS_G_0962	DNA synthesis	0
	MIRUS_G_0007_c0002_30248_31369_r_t1	braker2	MIRUS_G_0007	1122	Class04	Demuto	Demuto05	OG0000019	421	0	0	Other functions	Heliorhodopsin	Pfam	PF18761,5	Heliorhodopsin	7.3e-11		-		No																	MIRUS_G_0962	DNA synthesis	0
	MIRUS_G_0007_c0002_31398_34580_r_t1	braker2	MIRUS_G_0007	3183	Class04	Demuto	Demuto05	OG0000010	535	0	0	DNA replication	DNA polymerase family B	Pfam	PF00136,25	DNA polymerase family B	1.3e-96		DNA polymerase		No																	MIRUS_G_0999	DNA synthesis	0
	MIRUS_G_0007_c0002_34669_35199_f_t1	braker2	MIRUS_G_0007	531	Class04	Demuto	Demuto05	OG0000073	337	0	0	DNA synthesis	Thymidine kinase	Pfam	PF00265,22	Thymidine kinase	2.8e-50	thymidine kinase [EC:2.7.1.21]	Thymidine kinase. Source PGD		No																	MIRUS_G_1018	DNA synthesis	0
	MIRUS_G_0007_c0002_35195_35666_r_t0	Prodigal	MIRUS_G_0007	468	Class04	Demuto	Demuto05	OG0002174	15	0	0	Unknown									No																	MIRUS_G_1025	DNA synthesis	0
	MIRUS_G_0007_c0002_35697_35922_r_t0	Prodigal	MIRUS_G_0007	222	Class04	Demuto	Demuto05	OG0001606	22	0	0	Unknown									No																	MIRUS_G_1027	DNA synthesis	0
	MIRUS_G_0007_c0002_36007_36639_f_t1	braker2	MIRUS_G_0007	633	Class04	Demuto	Demuto05	OG0000002	674	0	0	Other functions	Ring finger domain	Pfam	PF13639,10	Ring finger domain	1.2e-12		ubiquitin-protein transferase activity		No																	MIRUS_G_1029	DNA synthesis	0
	MIRUS_G_0007_c0002_37277_40537_r_t1	braker2	MIRUS_G_0007	3261	Class04	Demuto	Demuto05	OG0000063	328	0	0	DNA replication	DNA gyrase/topoisomerase IV, subunit A	Pfam	PF00521,24	DNA gyrase/topoisomerase IV, subunit A	1.1e-84	DNA topoisomerase II [EC:5.6.2.2]	Control of topological states of DNA by transient breakage and subsequent rejoining of DNA strands. Topoisomerase II makes double-strand breaks		No																	MIRUS_G_1064	DNA synthesis	0
	MIRUS_G_0007_c0002_40662_41306_f_t1	braker2	MIRUS_G_0007	645	Class04	Demuto	Demuto05	OG0001165	31	0	0	Unknown									No																	MIRUS_G_1103	DNA synthesis	0
	MIRUS_G_0007_c0002_41338_41787_r_t1	braker2	MIRUS_G_0007	450	Class04	Demuto	Demuto05	OG0001272	28	0	0	Unknown									No																	MIRUS_G_1129	DNA synthesis	0
	MIRUS_G_0007_c0002_41843_42460_r_t1	braker2	MIRUS_G_0007	618	Class04	Demuto	Demuto05	OG0001268	28	0	0	Unknown									No																	MIRUS_G_1143	DNA synthesis	0
	MIRUS_G_0007_c0002_42188_42446_f_t0	Prodigal	MIRUS_G_0007	255	Class04	Demuto	Demuto05	OG0007405	4	0	0	Unknown									No																	MIRUS_G_1161	DNA synthesis	0
	MIRUS_G_0007_c0002_42500_42838_r_t1	braker2	MIRUS_G_0007	339	Class04	Demuto	Demuto05	OG0001946	18	0	0	Unknown									No																	MIRUS_G_1194	DNA synthesis	0
	MIRUS_G_0007_c0002_43035_43781_r_t1	braker2	MIRUS_G_0007	747	Class04	Demuto	Demuto05	OG0000151	215	0	0	Other functions	U-box domain	Pfam	PF04564,19	U-box domain	4.5e-09		protein modification by small protein conjugation		No																	MIRUS_G_1322	DNA synthesis	0
	MIRUS_G_0007_c0002_43831_44409_f_t1	braker2	MIRUS_G_0007	579	Class04	Demuto	Demuto05	OG0000190	182	0	0	Other functions	HNH endonuclease	Pfam	PF01844,27	HNH endonuclease	5.8e-12	5-methylcytosine-specific restriction enzyme A [EC:3.1.21.-]	PFAM RNA-directed DNA polymerase (Reverse transcriptase)		No																	MIRUS_G_1387	DNA synthesis	0
	MIRUS_G_0007_c0002_4627_5139_r_t1	braker2	MIRUS_G_0007	513	Class04	Demuto	Demuto05	OG0000497	79	0	0	Unknown									No																	MIRUS_G_1404	DNA synthesis	0
	MIRUS_G_0007_c0002_5190_5706_f_t0	Prodigal	MIRUS_G_0007	513	Class04	Demuto	Demuto05	OG0000184	150	0	0	Unknown							zinc finger		No																	MIRUS_G_0020	DNA synthesis	0
	MIRUS_G_0007_c0002_5669_6055_r_t1	braker2	MIRUS_G_0007	387	Class04	Demuto	Demuto05	OG0003406	9	0	0	Unknown									No																	MIRUS_G_0038	DNA synthesis	0
	MIRUS_G_0007_c0002_6110_6500_f_t0	Prodigal	MIRUS_G_0007	387	Class04	Demuto	Demuto05	OG0000406	88	0	0	Other functions	SET domain	Pfam	PF00856,32	SET domain	3.6e-07		SET (Su(var)3-9, Enhancer-of-zeste, Trithorax) domain		No																	MIRUS_G_0090	DNA synthesis	0
	MIRUS_G_0007_c0002_6503_7162_f_t1	braker2	MIRUS_G_0007	660	Class04	Demuto	Demuto05	OG0000106	260	0	0	Unknown							-		No																	MIRUS_G_0106	DNA synthesis	0
	MIRUS_G_0007_c0002_7403_8017_r_t1	braker2	MIRUS_G_0007	615	Class04	Demuto	Demuto05	OG0000459	86	0	0	Other functions	Macro domain	Pfam	PF01661,25	Macro domain	5.7e-25		Macro domain		No																	MIRUS_G_0357	DNA synthesis	0
	MIRUS_G_0007_c0002_8314_9774_f_t1	braker2	MIRUS_G_0007	1461	Class04	Demuto	Demuto05	OG0001070	32	0	0	Other functions	NAD(P)-binding Rossmann-like domain	Pfam	PF13450,10	NAD(P)-binding Rossmann-like domain	1.3e-10		Flavin containing amine oxidoreductase		No																	MIRUS_G_0431	DNA synthesis	0
	MIRUS_G_0007_c0002_9835_10425_f_t1	braker2	MIRUS_G_0007	591	Class04	Demuto	Demuto05	OG0001196	29	0	0	Unknown									No																	MIRUS_G_0454	DNA synthesis	0
	MIRUS_G_0008_c0001_10009_12117_f_t1	braker2	MIRUS_G_0008	2109	Class04	Demuto	Demuto05	OG0000018	547	0	0	Virion module	Mirus_MCP							Mirus_MCP	No																	MIRUS_G_0466	DNA synthesis	0
	MIRUS_G_0008_c0001_100367_101713_r_t1	braker2	MIRUS_G_0008	1347	Class04	Demuto	Demuto05	OG0000057	317	0	0	Other functions	Thioredoxin	Pfam	PF00085,24	Thioredoxin	1.3e-59	protein disulfide-isomerase A1 [EC:5.3.4.1]	protein deglutathionylation		No																	MIRUS_G_0475	DNA synthesis	0
	MIRUS_G_0008_c0001_101734_102957_r_t1	braker2	MIRUS_G_0008	1224	Class04	Demuto	Demuto05	OG0001853	19	0	0	Unknown									No																	MIRUS_G_0486	DNA synthesis	0
	MIRUS_G_0008_c0001_103182_103541_r_t1	braker2	MIRUS_G_0008	360	Class04	Demuto	Demuto05	OG0001416	25	0	0	Unknown									No																	MIRUS_G_0675	DNA synthesis	0
	MIRUS_G_0008_c0001_103597_103890_r_t1	braker2	MIRUS_G_0008	294	Class04	Demuto	Demuto05	OG0001105	31	0	0	Unknown									No																	MIRUS_G_1104	DNA synthesis	0
	MIRUS_G_0008_c0001_103943_104575_r_t1	braker2	MIRUS_G_0008	633	Class04	Demuto	Demuto05	OG0012616	2	0	0	Unknown									No																	MIRUS_G_1190	DNA synthesis	0
	MIRUS_G_0008_c0001_104656_105262_r_t0	Prodigal	MIRUS_G_0008	603	Class04	Demuto	Demuto05	OG0001166	30	0	0	Unknown									No																	MIRUS_G_0013	DNA synthesis	0
	MIRUS_G_0008_c0001_105730_106486_r_t0	Prodigal	MIRUS_G_0008	753	Class04	Demuto	Demuto05	NA	NA	0	0	Unknown									No																	MIRUS_G_0029	DNA synthesis	0
	MIRUS_G_0008_c0001_106486_106773_r_t1	braker2	MIRUS_G_0008	288	Class04	Demuto	Demuto05	OG0007406	4	0	0	Other functions	MIT (microtubule interacting and transport) domain	Pfam	PF04212,22	MIT (microtubule interacting and transport) domain	8.1e-09		cell separation after cytokinesis		No																	MIRUS_G_0044	DNA synthesis	0
	MIRUS_G_0008_c0001_106826_107548_r_t1	braker2	MIRUS_G_0008	723	Class04	Demuto	Demuto05	OG0001550	23	0	0	Unknown									No																	MIRUS_G_0047	DNA synthesis	0
	MIRUS_G_0008_c0001_107977_108225_f_t1	braker2	MIRUS_G_0008	249	Class04	Demuto	Demuto05	OG0001322	27	0	0	Unknown									No																	MIRUS_G_0054	DNA synthesis	0
	MIRUS_G_0008_c0001_108217_108487_r_t0	Prodigal	MIRUS_G_0008	267	Class04	Demuto	Demuto05	OG0004143	8	0	0	Unknown									No																	MIRUS_G_0094	DNA synthesis	0
	MIRUS_G_0008_c0001_108661_110031_f_t1	braker2	MIRUS_G_0008	1371	Class04	Demuto	Demuto05	OG0000000	1238	0	0	Other functions	Heliorhodopsin	Pfam	PF18761,5	Heliorhodopsin	7e-10		-		No																	MIRUS_G_0095	DNA synthesis	0
	MIRUS_G_0008_c0001_110055_111500_f_t1	braker2	MIRUS_G_0008	1446	Class04	Demuto	Demuto05	OG0000155	171	0	0	Unknown									No																	MIRUS_G_0104	DNA synthesis	0
	MIRUS_G_0008_c0001_111503_112828_r_t1	braker2	MIRUS_G_0008	1326	Class04	Demuto	Demuto05	OG0001048	35	0	0	Unknown									No																	MIRUS_G_0123	DNA synthesis	0
	MIRUS_G_0008_c0001_112870_113445_r_t1	braker2	MIRUS_G_0008	576	Class04	Demuto	Demuto05	OG0002316	15	0	0	Unknown									No																	MIRUS_G_0131	DNA synthesis	0
	MIRUS_G_0008_c0001_113847_114194_r_t1	braker2	MIRUS_G_0008	348	Class04	Demuto	Demuto05	OG0001269	28	0	0	Other functions	Ring finger domain	Pfam	PF13639,10	Ring finger domain	1.2e-06				No																	MIRUS_G_0131	DNA synthesis	0
	MIRUS_G_0008_c0001_114255_115274_f_t1	braker2	MIRUS_G_0008	1020	Class04	Demuto	Demuto05	OG0012617	2	0	0	Unknown									No																	MIRUS_G_0140	DNA synthesis	0
	MIRUS_G_0008_c0001_115306_115836_f_t1	braker2	MIRUS_G_0008	531	Class04	Demuto	Demuto05	NA	NA	0	0	Unknown									No																	MIRUS_G_0147	DNA synthesis	0
	MIRUS_G_0008_c0001_115840_116344_f_t0	Prodigal	MIRUS_G_0008	501	Class04	Demuto	Demuto05	OG0002455	14	0	0	Unknown									No																	MIRUS_G_0150	DNA synthesis	0
	MIRUS_G_0008_c0001_116347_121103_r_t1	braker2	MIRUS_G_0008	4593	Class04	Demuto	Demuto05	OG0000009	386	1	0.217723	Unknown							Subtilase family		No																	MIRUS_G_0177	DNA synthesis	0
	MIRUS_G_0008_c0001_121401_121683_r_t0	Prodigal	MIRUS_G_0008	279	Class04	Demuto	Demuto05	OG0001426	24	0	0	Unknown									No																	MIRUS_G_0197	DNA synthesis	0
	MIRUS_G_0008_c0001_121710_122377_r_t1	braker2	MIRUS_G_0008	492	Class04	Demuto	Demuto05	OG0004628	7	1	2.03252	Unknown									No																	MIRUS_G_0199	DNA synthesis	0
	MIRUS_G_0008_c0001_12186_12551_r_t1	braker2	MIRUS_G_0008	366	Class04	Demuto	Demuto05	OG0004629	6	0	0	Unknown									No																	MIRUS_G_0207	DNA synthesis	0
	MIRUS_G_0008_c0001_122584_123258_r_t1	braker2	MIRUS_G_0008	675	Class04	Demuto	Demuto05	OG0000734	50	0	0	Other functions	Deltex C-terminal domain	Pfam	PF18102,5	Deltex C-terminal domain	1.7e-39	deltex [EC:2.3.2.27]	Zinc finger, C3HC4 type (RING finger)		No																	MIRUS_G_0231	DNA synthesis	0
	MIRUS_G_0008_c0001_123356_124729_f_t1	braker2	MIRUS_G_0008	1374	Class04	Demuto	Demuto05	NA	NA	0	0	Unknown									No																	MIRUS_G_0232	DNA synthesis	0
	MIRUS_G_0008_c0001_124729_125311_r_t0	Prodigal	MIRUS_G_0008	579	Class04	Demuto	Demuto05	OG0001546	23	0	0	Unknown									No																	MIRUS_G_0232	DNA synthesis	0
	MIRUS_G_0008_c0001_125458_127368_f_t1	braker2	MIRUS_G_0008	1911	Class04	Demuto	Demuto05	OG0000563	65	0	0	Unknown									No																	MIRUS_G_0246	DNA synthesis	0
	MIRUS_G_0008_c0001_12579_14765_r_t1	braker2	MIRUS_G_0008	2187	Class04	Demuto	Demuto05	OG0000051	355	0	0	Unknown							Stabilin-1		No																	MIRUS_G_0251	DNA synthesis	0
	MIRUS_G_0008_c0001_127405_127926_f_t1	braker2	MIRUS_G_0008	522	Class04	Demuto	Demuto05	OG0002454	14	0	0	Unknown									No																	MIRUS_G_0251	DNA synthesis	0
	MIRUS_G_0008_c0001_127959_128456_f_t1	braker2	MIRUS_G_0008	498	Class04	Demuto	Demuto05	OG0001477	23	0	0	Unknown									No																	MIRUS_G_0253	DNA synthesis	0
	MIRUS_G_0008_c0001_128466_129047_f_t1	braker2	MIRUS_G_0008	582	Class04	Demuto	Demuto05	OG0001422	24	0	0	Unknown									No																	MIRUS_G_0264	DNA synthesis	0
	MIRUS_G_0008_c0001_129069_129588_f_t0	Prodigal	MIRUS_G_0008	516	Class04	Demuto	Demuto05	OG0001545	22	0	0	Unknown									No																	MIRUS_G_0265	DNA synthesis	0
	MIRUS_G_0008_c0001_129615_130131_f_t0	Prodigal	MIRUS_G_0008	513	Class04	Demuto	Demuto05	OG0001604	21	0	0	Unknown									No																	MIRUS_G_0266	DNA synthesis	0
	MIRUS_G_0008_c0001_130931_131290_r_t1	braker2	MIRUS_G_0008	360	Class04	Demuto	Demuto05	OG0002184	16	0	0	Unknown									No																	MIRUS_G_0275	DNA synthesis	0
	MIRUS_G_0008_c0001_131317_131983_r_t0	Prodigal	MIRUS_G_0008	663	Class04	Demuto	Demuto05	OG0000278	130	0	0	Unknown									No																	MIRUS_G_0294	DNA synthesis	0
	MIRUS_G_0008_c0001_131986_132549_r_t1	braker2	MIRUS_G_0008	564	Class04	Demuto	Demuto05	OG0000054	203	0	0	Unknown									No																	MIRUS_G_0308	DNA synthesis	0
	MIRUS_G_0008_c0001_132_4113_f_t0	Prodigal	MIRUS_G_0008	3978	Class04	Demuto	Demuto05	OG0002456	14	0	0	Unknown									No																	MIRUS_G_0310	DNA synthesis	0
	MIRUS_G_0008_c0001_132654_133067_f_t1	braker2	MIRUS_G_0008	414	Class04	Demuto	Demuto05	OG0000225	168	0	0	Other functions	GATA zinc finger	Pfam	PF00320,31	GATA zinc finger	1.9e-07		GATA transcription factor		No																	MIRUS_G_0343	DNA synthesis	0
	MIRUS_G_0008_c0001_133047_133275_r_t0	Prodigal	MIRUS_G_0008	225	Class04	Demuto	Demuto05	OG0007408	4	0	0	Unknown									No																	MIRUS_G_0352	DNA synthesis	0
	MIRUS_G_0008_c0001_133321_133746_f_t1	braker2	MIRUS_G_0008	426	Class04	Demuto	Demuto05	OG0006136	5	0	0	Unknown									No																	MIRUS_G_0370	DNA synthesis	0
	MIRUS_G_0008_c0001_133750_134196_r_t1	braker2	MIRUS_G_0008	447	Class04	Demuto	Demuto05	OG0012615	2	0	0	Unknown									No																	MIRUS_G_0374	DNA synthesis	0
	MIRUS_G_0008_c0001_134231_136543_r_t1	braker2	MIRUS_G_0008	2313	Class04	Demuto	Demuto05	OG0000013	397	0	0	DNA synthesis	Ribonucleotide reductase, barrel domain	Pfam	PF02867,19	Ribonucleotide reductase, barrel domain	3.4e-201	ribonucleoside-diphosphate reductase alpha chain [EC:1.17.4.1]	Provides the precursors necessary for DNA synthesis. Catalyzes the biosynthesis of deoxyribonucleotides from the corresponding ribonucleotides		No																	MIRUS_G_0391	DNA synthesis	0
	MIRUS_G_0008_c0001_136659_137342_r_t1	braker2	MIRUS_G_0008	684	Class04	Demuto	Demuto05	OG0000193	187	0	0	Other functions	Josephin	Pfam	PF02099,21	Josephin	2.8e-08				No																	MIRUS_G_0406	DNA synthesis	0
	MIRUS_G_0008_c0001_137371_137940_r_t1	braker2	MIRUS_G_0008	570	Class04	Demuto	Demuto05	OG0001421	25	0	0	Unknown									No																	MIRUS_G_0425	DNA synthesis	0
	MIRUS_G_0008_c0001_137974_139887_r_t1	braker2	MIRUS_G_0008	1914	Class04	Demuto	Demuto05	OG0000717	51	0	0	Unknown							Converts alpha-N-acetylneuranimic acid (Neu5Ac) to the beta-anomer, accelerating the equilibrium between the alpha- and beta-anomers. Probably facilitates sialidase-negative bacteria to compete sucessfully for limited amounts of extracellular Neu5Ac, which is likely taken up in the beta-anomer. In addition, the rapid removal of sialic acid from solution might be advantageous to the bacterium to d…		No																	MIRUS_G_0441	DNA synthesis	0
	MIRUS_G_0008_c0001_139947_140771_r_t1	braker2	MIRUS_G_0008	825	Class04	Demuto	Demuto05	OG0000781	48	0	0	Unknown									No																	MIRUS_G_0450	DNA synthesis	0
	MIRUS_G_0008_c0001_140860_141525_f_t1	braker2	MIRUS_G_0008	666	Class04	Demuto	Demuto05	OG0001049	35	0	0	Unknown									No																	MIRUS_G_0472	DNA synthesis	0
	MIRUS_G_0008_c0001_141592_142041_f_t1	braker2	MIRUS_G_0008	450	Class04	Demuto	Demuto05	OG0001096	33	0	0	Unknown									No																	MIRUS_G_0483	DNA synthesis	0
	MIRUS_G_0008_c0001_142063_142300_r_t0	Prodigal	MIRUS_G_0008	234	Class04	Demuto	Demuto05	NA	NA	0	0	Unknown									No																	MIRUS_G_0490	DNA synthesis	0
	MIRUS_G_0008_c0001_142472_143179_f_t1	braker2	MIRUS_G_0008	708	Class04	Demuto	Demuto05	OG0005246	6	0	0	Unknown									No																	MIRUS_G_0497	DNA synthesis	0
	MIRUS_G_0008_c0001_143179_143614_r_t0	Prodigal	MIRUS_G_0008	432	Class04	Demuto	Demuto05	OG0003136	11	0	0	Unknown									No																	MIRUS_G_0503	DNA synthesis	0
	MIRUS_G_0008_c0001_143992_145575_f_t1	braker2	MIRUS_G_0008	1584	Class04	Demuto	Demuto05	OG0000908	38	0	0	Unknown									No																	MIRUS_G_0503	DNA synthesis	0
	MIRUS_G_0008_c0001_145610_146191_f_t1	braker2	MIRUS_G_0008	582	Class04	Demuto	Demuto05	NA	NA	0	0	Unknown									No																	MIRUS_G_0511	DNA synthesis	0
	MIRUS_G_0008_c0001_146228_146444_f_t0	Prodigal	MIRUS_G_0008	213	Class04	Demuto	Demuto05	OG0003745	9	0	0	Unknown									No																	MIRUS_G_0528	DNA synthesis	0
	MIRUS_G_0008_c0001_146448_146646_r_t0	Prodigal	MIRUS_G_0008	195	Class04	Demuto	Demuto05	OG0003730	9	0	0	Unknown									No																	MIRUS_G_0532	DNA synthesis	0
	MIRUS_G_0008_c0001_146672_147283_r_t1	braker2	MIRUS_G_0008	612	Class04	Demuto	Demuto05	OG0000033	398	0	0	DNA replication	Poxvirus A22 protein	Pfam	PF04848,17	Poxvirus A22 protein	4.4e-06				No																	MIRUS_G_0538	DNA synthesis	0
	MIRUS_G_0008_c0001_147349_147673_f_t0	Prodigal	MIRUS_G_0008	321	Class04	Demuto	Demuto05	OG0001608	22	0	0	Unknown									No																	MIRUS_G_0545	DNA synthesis	0
	MIRUS_G_0008_c0001_147670_148836_r_t1	braker2	MIRUS_G_0008	1167	Class04	Demuto	Demuto05	OG0000849	42	0	0	Unknown									No																	MIRUS_G_0550	DNA synthesis	0
	MIRUS_G_0008_c0001_14867_14999_f_t0	Prodigal	MIRUS_G_0008	129	Class04	Demuto	Demuto05	OG0000360	109	0	0	Unknown									No																	MIRUS_G_0560	DNA synthesis	0
	MIRUS_G_0008_c0001_149255_149845_f_t1	braker2	MIRUS_G_0008	591	Class04	Demuto	Demuto05	OG0000002	674	0	0	Other functions	Ring finger domain	Pfam	PF13639,10	Ring finger domain	4.2e-07		RING-H2 zinc finger domain		No																	MIRUS_G_0561	DNA synthesis	0
	MIRUS_G_0008_c0001_149867_150310_f_t1	braker2	MIRUS_G_0008	444	Class04	Demuto	Demuto05	OG0001198	30	0	0	Unknown									No																	MIRUS_G_0580	DNA synthesis	0
	MIRUS_G_0008_c0001_150164_150554_r_t0	Prodigal	MIRUS_G_0008	387	Class04	Demuto	Demuto05	OG0001274	28	0	0	Unknown									No																	MIRUS_G_0584	DNA synthesis	0
	MIRUS_G_0008_c0001_15026_15871_f_t1	braker2	MIRUS_G_0008	846	Class04	Demuto	Demuto05	OG0000211	175	0	0	Unknown									No																	MIRUS_G_0594	DNA synthesis	0
	MIRUS_G_0008_c0001_150635_151108_f_t1	braker2	MIRUS_G_0008	474	Class04	Demuto	Demuto05	NA	NA	0	0	Unknown									No																	MIRUS_G_0599	DNA synthesis	0
	MIRUS_G_0008_c0001_151228_151935_f_t1	braker2	MIRUS_G_0008	708	Class04	Demuto	Demuto05	OG0002650	13	0	0	Unknown									No																	MIRUS_G_0616	DNA synthesis	0
	MIRUS_G_0008_c0001_151958_152746_f_t1	braker2	MIRUS_G_0008	789	Class04	Demuto	Demuto05	NA	NA	0	0	Unknown									No																	MIRUS_G_0619	DNA synthesis	0
	MIRUS_G_0008_c0001_153279_154163_f_t1	braker2	MIRUS_G_0008	885	Class04	Demuto	Demuto05	OG0000890	41	0	0	Unknown									No																	MIRUS_G_0622	DNA synthesis	0
	MIRUS_G_0008_c0001_154191_154650_f_t0	Prodigal	MIRUS_G_0008	456	Class04	Demuto	Demuto05	OG0000468	83	0	0	Unknown									No																	MIRUS_G_0627	DNA synthesis	0
	MIRUS_G_0008_c0001_154649_155078_f_t0	Prodigal	MIRUS_G_0008	426	Class04	Demuto	Demuto05	NA	NA	0	0	Unknown									No																	MIRUS_G_0628	DNA synthesis	0
	MIRUS_G_0008_c0001_155067_155352_r_t0	Prodigal	MIRUS_G_0008	282	Class04	Demuto	Demuto05	OG0001420	25	0	0	Unknown									No																	MIRUS_G_0646	DNA synthesis	0
	MIRUS_G_0008_c0001_155768_157132_f_t1	braker2	MIRUS_G_0008	1365	Class04	Demuto	Demuto05	OG0000075	322	0	0	Unknown									No																	MIRUS_G_0672	DNA synthesis	0
	MIRUS_G_0008_c0001_157184_157477_f_t1	braker2	MIRUS_G_0008	294	Class04	Demuto	Demuto05	OG0000245	153	0	0	Unknown									No																	MIRUS_G_0674	DNA synthesis	0
	MIRUS_G_0008_c0001_157497_158036_f_t1	braker2	MIRUS_G_0008	540	Class04	Demuto	Demuto05	OG0001098	33	0	0	Unknown									No																	MIRUS_G_0698	DNA synthesis	0
	MIRUS_G_0008_c0001_158106_158726_f_t1	braker2	MIRUS_G_0008	621	Class04	Demuto	Demuto05	OG0000189	192	0	0	Unknown									No																	MIRUS_G_0705	DNA synthesis	0
	MIRUS_G_0008_c0001_15851_16202_r_t0	Prodigal	MIRUS_G_0008	348	Class04	Demuto	Demuto05	OG0001239	29	0	0	Unknown									No																	MIRUS_G_0713	DNA synthesis	0
	MIRUS_G_0008_c0001_158726_159047_r_t0	Prodigal	MIRUS_G_0008	318	Class04	Demuto	Demuto05	OG0005247	6	0	0	Unknown									No																	MIRUS_G_0728	DNA synthesis	0
	MIRUS_G_0008_c0001_159075_159473_f_t1	braker2	MIRUS_G_0008	399	Class04	Demuto	Demuto05	OG0001605	22	0	0	Unknown									No																	MIRUS_G_0764	DNA synthesis	0
	MIRUS_G_0008_c0001_159559_161262_f_t1	braker2	MIRUS_G_0008	1704	Class04	Demuto	Demuto05	OG0000164	197	0	0	Unknown									No																	MIRUS_G_0767	DNA synthesis	0
	MIRUS_G_0008_c0001_161324_161962_f_t1	braker2	MIRUS_G_0008	639	Class04	Demuto	Demuto05	NA	NA	0	0	Unknown									No																	MIRUS_G_0768	DNA synthesis	0
	MIRUS_G_0008_c0001_16188_16428_r_t0	Prodigal	MIRUS_G_0008	237	Class04	Demuto	Demuto05	NA	NA	0	0	Unknown									No																	MIRUS_G_0771	DNA synthesis	0
	MIRUS_G_0008_c0001_162014_163663_f_t1	braker2	MIRUS_G_0008	1650	Class04	Demuto	Demuto05	OG0000103	249	0	0	Other functions	Asparagine synthase	Pfam	PF00733,25	Asparagine synthase	1.5e-80	asparagine synthase (glutamine-hydrolysing) [EC:6.3.5.4]	Asparagine synthase, glutamine-hydrolyzing		No																	MIRUS_G_0776	DNA synthesis	0
	MIRUS_G_0008_c0001_163667_163907_f_t0	Prodigal	MIRUS_G_0008	237	Class04	Demuto	Demuto05	OG0001419	25	0	0	Unknown									No																	MIRUS_G_0777	DNA synthesis	0
	MIRUS_G_0008_c0001_16417_16642_r_t0	Prodigal	MIRUS_G_0008	222	Class04	Demuto	Demuto05	OG0001479	24	0	0	Unknown									No																	MIRUS_G_0802	DNA synthesis	0
	MIRUS_G_0008_c0001_164351_164744_f_t0	Prodigal	MIRUS_G_0008	390	Class04	Demuto	Demuto05	OG0001238	29	0	0	Unknown									No																	MIRUS_G_0807	DNA synthesis	0
	MIRUS_G_0008_c0001_164603_164980_r_t1	braker2	MIRUS_G_0008	378	Class04	Demuto	Demuto05	OG0001474	24	0	0	Unknown									No																	MIRUS_G_0811	DNA synthesis	0
	MIRUS_G_0008_c0001_165013_165435_r_t1	braker2	MIRUS_G_0008	423	Class04	Demuto	Demuto05	OG0000020	367	0	0	Unknown									No																	MIRUS_G_0815	DNA synthesis	0
	MIRUS_G_0008_c0001_165460_166008_r_t1	braker2	MIRUS_G_0008	549	Class04	Demuto	Demuto05	OG0000047	291	0	0	Unknown									No																	MIRUS_G_0823	DNA synthesis	0
	MIRUS_G_0008_c0001_166224_172124_f_t1	braker2	MIRUS_G_0008	5901	Class04	Demuto	Demuto05	OG0000026	403	0	0	Unknown									No																	MIRUS_G_0870	DNA synthesis	0
	MIRUS_G_0008_c0001_16674_16979_r_t1	braker2	MIRUS_G_0008	306	Class04	Demuto	Demuto05	OG0001234	29	0	0	Unknown									No																	MIRUS_G_0878	DNA synthesis	0
	MIRUS_G_0008_c0001_17208_17777_r_t1	braker2	MIRUS_G_0008	570	Class04	Demuto	Demuto05	OG0000004	405	0	0	Other functions	Ras family	Pfam	PF00071,26	Ras family	3.6e-15		GTP binding. It is involved in the biological process described with protein transport		No																	MIRUS_G_0891	DNA synthesis	0
	MIRUS_G_0008_c0001_172182_172586_f_t1	braker2	MIRUS_G_0008	405	Class04	Demuto	Demuto05	NA	NA	0	0	Unknown									No																	MIRUS_G_0891	DNA synthesis	0
	MIRUS_G_0008_c0001_172635_174368_f_t1	braker2	MIRUS_G_0008	1734	Class04	Demuto	Demuto05	OG0001548	22	0	0	Unknown									No																	MIRUS_G_0909	DNA synthesis	0
	MIRUS_G_0008_c0001_174377_175345_f_t1	braker2	MIRUS_G_0008	969	Class04	Demuto	Demuto05	OG0000215	172	0	0	Unknown									No																	MIRUS_G_0931	DNA synthesis	0
	MIRUS_G_0008_c0001_175395_175614_r_t0	Prodigal	MIRUS_G_0008	216	Class04	Demuto	Demuto05	OG0002318	15	0	0	Other functions	Selenoprotein SelK_SelG	Pfam	PF10961,12	Selenoprotein SelK_SelG	7.6e-09				No																	MIRUS_G_0939	DNA synthesis	0
	MIRUS_G_0008_c0001_175642_176074_f_t0	Prodigal	MIRUS_G_0008	429	Class04	Demuto	Demuto05	OG0000238	149	0	0	Other functions	Erv1 / Alr family	Pfam	PF04777,17	Erv1 / Alr family	1.6e-20		Erv1 / Alr family		No																	MIRUS_G_0943	DNA synthesis	0
	MIRUS_G_0008_c0001_176108_176381_f_t0	Prodigal	MIRUS_G_0008	270	Class04	Demuto	Demuto05	OG0001669	20	0	0	Unknown									No																	MIRUS_G_0952	DNA synthesis	0
	MIRUS_G_0008_c0001_176425_176745_f_t1	braker2	MIRUS_G_0008	321	Class04	Demuto	Demuto05	OG0000094	290	0	0	Unknown									No																	MIRUS_G_0952	DNA synthesis	0
	MIRUS_G_0008_c0001_176919_177147_r_t0	Prodigal	MIRUS_G_0008	225	Class04	Demuto	Demuto05	OG0001168	31	0	0	Unknown									No																	MIRUS_G_0963	DNA synthesis	0
	MIRUS_G_0008_c0001_177238_177774_f_t1	braker2	MIRUS_G_0008	537	Class04	Demuto	Demuto05	OG0000351	107	0	0	Other functions	Fatty acid hydroxylase	Pfam	PF04116,17	Fatty acid hydroxylase	2.5e-14		C-4 methylsterol oxidase activity		No																	MIRUS_G_0972	DNA synthesis	0
	MIRUS_G_0008_c0001_177770_178022_r_t0	Prodigal	MIRUS_G_0008	249	Class04	Demuto	Demuto05	OG0001199	29	0	0	Unknown									No																	MIRUS_G_0981	DNA synthesis	0
	MIRUS_G_0008_c0001_17805_18845_r_t1	braker2	MIRUS_G_0008	1041	Class04	Demuto	Demuto05	NA	NA	0	0	Unknown									No																	MIRUS_G_1034	DNA synthesis	0
	MIRUS_G_0008_c0001_178058_178429_r_t1	braker2	MIRUS_G_0008	372	Class04	Demuto	Demuto05	OG0002055	16	0	0	Unknown									No																	MIRUS_G_1038	DNA synthesis	0
	MIRUS_G_0008_c0001_178469_181612_r_t1	braker2	MIRUS_G_0008	3144	Class04	Demuto	Demuto05	OG0000124	223	0	0	Other functions	Calcineurin-like phosphoesterase	Pfam	PF00149,32	Calcineurin-like phosphoesterase	1.1e-05		-		No																	MIRUS_G_1048	DNA synthesis	0
	MIRUS_G_0008_c0001_181697_182207_f_t0	Prodigal	MIRUS_G_0008	507	Class04	Demuto	Demuto05	OG0001607	22	0	0	Unknown									No																	MIRUS_G_1105	DNA synthesis	0
	MIRUS_G_0008_c0001_182257_185580_f_t1	braker2	MIRUS_G_0008	3324	Class04	Demuto	Demuto05	OG0000021	416	0	0	Transcription	RNA polymerase Rpb2, domain 6	Pfam	PF00562,32	RNA polymerase Rpb2, domain 6	1.8e-113	DNA-directed RNA polymerase II subunit RPB2 [EC:2.7.7.6]	DNA-directed 5'-3' RNA polymerase activity		No																	MIRUS_G_1125	DNA synthesis	0
	MIRUS_G_0008_c0001_185608_186615_f_t1	braker2	MIRUS_G_0008	1008	Class04	Demuto	Demuto05	OG0000394	101	0	0	Other functions	SecY	Pfam	PF00344,24	SecY	1.2e-14				No																	MIRUS_G_1138	DNA synthesis	0
	MIRUS_G_0008_c0001_186571_186730_r_t0	Prodigal	MIRUS_G_0008	156	Class04	Demuto	Demuto05	NA	NA	0	0	Unknown									No																	MIRUS_G_1155	DNA synthesis	0
	MIRUS_G_0008_c0001_186751_187278_r_t1	braker2	MIRUS_G_0008	528	Class04	Demuto	Demuto05	OG0001167	30	0	0	Unknown									No																	MIRUS_G_1196	DNA synthesis	0
	MIRUS_G_0008_c0001_187328_188038_r_t1	braker2	MIRUS_G_0008	711	Class04	Demuto	Demuto05	OG0000229	162	0	0	Other functions	MT-A70	Pfam	PF05063,18	MT-A70	1.5e-24		Belongs to the MT-A70-like family		No																	MIRUS_G_1221	DNA synthesis	0
	MIRUS_G_0008_c0001_188082_188331_r_t0	Prodigal	MIRUS_G_0008	246	Class04	Demuto	Demuto05	OG0001273	28	0	0	Unknown									No																	MIRUS_G_1229	DNA synthesis	0
	MIRUS_G_0008_c0001_188371_188623_r_t0	Prodigal	MIRUS_G_0008	249	Class04	Demuto	Demuto05	NA	NA	0	0	Unknown									No																	MIRUS_G_1287	DNA synthesis	0
	MIRUS_G_0008_c0001_18882_20639_r_t1	braker2	MIRUS_G_0008	1758	Class04	Demuto	Demuto05	OG0000000	1238	0	0	Virion module	Mirus_Terminase	Pfam	PF03237,19	Terminase large subunit, T4likevirus-type, N-terminal	3.8e-06			Mirus_Terminase	No																	MIRUS_G_1310	DNA synthesis	0
	MIRUS_G_0008_c0001_188996_189907_r_t1	braker2	MIRUS_G_0008	912	Class04	Demuto	Demuto05	OG0000212	154	0	0	Other functions	Methyltransferase FkbM domain	Pfam	PF05050,16	Methyltransferase FkbM domain	9.1e-16		Methyltransferase FkbM domain		No																	MIRUS_G_1319	DNA synthesis	0
	MIRUS_G_0008_c0001_189935_192877_r_t1	braker2	MIRUS_G_0008	2943	Class04	Demuto	Demuto05	OG0001475	21	0	0	Unknown									No																	MIRUS_G_0218	DNA synthesis	0
	MIRUS_G_0008_c0001_192910_193545_r_t1	braker2	MIRUS_G_0008	636	Class04	Demuto	Demuto05	OG0001417	25	0	0	Unknown									No																	MIRUS_G_0957	DNA synthesis	0
	MIRUS_G_0008_c0001_193700_194062_f_t1	braker2	MIRUS_G_0008	363	Class04	Demuto	Demuto05	OG0001549	23	0	0	Unknown									No																	MIRUS_G_0448	DNA synthesis	0
	MIRUS_G_0008_c0001_194100_195767_f_t1	braker2	MIRUS_G_0008	1668	Class04	Demuto	Demuto05	OG0001323	27	0	0	Unknown									No																	MIRUS_G_0157	DNA synthesis	0
	MIRUS_G_0008_c0001_195801_196065_f_t0	Prodigal	MIRUS_G_0008	261	Class04	Demuto	Demuto05	OG0001364	26	0	0	Unknown									No																	MIRUS_G_0519	DNA synthesis	0
	MIRUS_G_0008_c0001_196062_196961_r_t1	braker2	MIRUS_G_0008	900	Class04	Demuto	Demuto05	OG0000372	78	0	0	Other functions	Haemolysin-III related	Pfam	PF03006,24	Haemolysin-III related	6.9e-06				No																	MIRUS_G_1122	DNA synthesis	0
	MIRUS_G_0008_c0001_197040_197334_f_t0	Prodigal	MIRUS_G_0008	291	Class04	Demuto	Demuto05	OG0000656	59	0	0	Unknown									No																	MIRUS_G_0367	DNA synthesis	0
	MIRUS_G_0008_c0001_197324_197959_r_t1	braker2	MIRUS_G_0008	636	Class04	Demuto	Demuto05	OG0000048	350	0	0	Other functions	PLD-like domain	Pfam	PF13091,10	PLD-like domain	3.6e-11		PLD-like domain		No																	MIRUS_G_0736	DNA synthesis	0
	MIRUS_G_0008_c0001_198027_202346_f_t1	braker2	MIRUS_G_0008	4320	Class04	Demuto	Demuto05	OG0000850	33	0	0	Unknown									No																	MIRUS_G_0012	DNA synthesis	0
	MIRUS_G_0008_c0001_202628_205432_f_t1	braker2	MIRUS_G_0008	2805	Class04	Demuto	Demuto05	OG0000749	49	0	0	Unknown									No																	MIRUS_G_0016	DNA synthesis	0
	MIRUS_G_0008_c0001_205448_206731_f_t1	braker2	MIRUS_G_0008	1284	Class04	Demuto	Demuto05	OG0000677	55	0	0	Other functions	Ankyrin repeats (many copies)	Pfam	PF13637,10	Ankyrin repeats (many copies)	4.8e-10				No																	MIRUS_G_0186	DNA synthesis	0
	MIRUS_G_0008_c0001_206774_210239_f_t0	Prodigal	MIRUS_G_0008	3462	Class04	Demuto	Demuto05	OG0000000	1238	0	0	Other functions	SNF2-related domain	Pfam	PF00176,27	SNF2-related domain	2.7e-29		HIRAN domain		No																	MIRUS_G_0455	DNA synthesis	0
	MIRUS_G_0008_c0001_20686_20899_f_t0	Prodigal	MIRUS_G_0008	210	Class04	Demuto	Demuto05	OG0001478	24	0	0	Unknown									No																	MIRUS_G_0830	DNA synthesis	0
	MIRUS_G_0008_c0001_20942_21815_f_t0	Prodigal	MIRUS_G_0008	870	Class04	Demuto	Demuto05	OG0000027	450	0	0	Unknown							DNA polymerase III		No																	MIRUS_G_0879	DNA synthesis	0
	MIRUS_G_0008_c0001_210234_211196_r_t1	braker2	MIRUS_G_0008	963	Class04	Demuto	Demuto05	OG0000174	197	0	0	Unknown									No																	MIRUS_G_0895	DNA synthesis	0
	MIRUS_G_0008_c0001_211232_211421_r_t0	Prodigal	MIRUS_G_0008	186	Class04	Demuto	Demuto05	OG0001674	21	0	0	Unknown									No																	MIRUS_G_1400	DNA synthesis	0
	MIRUS_G_0008_c0001_211547_212068_r_t1	braker2	MIRUS_G_0008	522	Class04	Demuto	Demuto05	OG0001097	33	0	0	Unknown									No																	MIRUS_G_0010	DNA synthesis	0
	MIRUS_G_0008_c0001_212182_212667_f_t1	braker2	MIRUS_G_0008	486	Class04	Demuto	Demuto05	OG0000162	211	0	0	Unknown									No																	MIRUS_G_0144	DNA synthesis	0
	MIRUS_G_0008_c0001_212704_213504_f_t1	braker2	MIRUS_G_0008	801	Class04	Demuto	Demuto05	OG0000079	323	0	0	Other functions	Rab-GTPase-TBC domain	Pfam	PF00566,22	Rab-GTPase-TBC domain	1.8e-25		Domain in Tre-2, BUB2p, and Cdc16p. Probable Rab-GAPs.		No																	MIRUS_G_0553	DNA synthesis	4
	MIRUS_G_0008_c0001_213525_213965_f_t1	braker2	MIRUS_G_0008	441	Class04	Demuto	Demuto05	OG0007407	4	0	0	Unknown									No																	MIRUS_G_0152	DNA synthesis	3
	MIRUS_G_0008_c0001_213978_216680_r_t1	braker2	MIRUS_G_0008	2703	Class04	Demuto	Demuto05	OG0000034	409	0	0	Other functions	Peptidase M16 inactive domain	Pfam	PF05193,25	Peptidase M16 inactive domain	2.1e-27	zinc protease [EC:3.4.24.-]	Belongs to the peptidase M16 family		No																	MIRUS_G_0049	DNA synthesis	3
	MIRUS_G_0008_c0001_216714_218765_r_t1	braker2	MIRUS_G_0008	2052	Class04	Demuto	Demuto05	OG0001018	33	0	0	Unknown									No																	MIRUS_G_0605	DNA synthesis	1
	MIRUS_G_0008_c0001_21765_22172_r_t1	braker2	MIRUS_G_0008	408	Class04	Demuto	Demuto05	OG0000042	399	0	0	Unknown									No																	MIRUS_G_0001	DNA synthesis	1
	MIRUS_G_0008_c0001_218818_219099_r_t1	braker2	MIRUS_G_0008	282	Class04	Demuto	Demuto05	OG0001418	25	0	0	Unknown									No																	MIRUS_G_0003	DNA synthesis	1
	MIRUS_G_0008_c0001_219138_219389_f_t1	braker2	MIRUS_G_0008	252	Class04	Demuto	Demuto05	OG0000000	1238	0	0	Other functions	Ubiquitin family	Pfam	PF00240,27	Ubiquitin family	3.1e-33		Ubiquitin Exists either covalently attached to another protein, or free (unanchored). When covalently bound, it is conjugated to target proteins via an isopeptide bond either as a monomer (monoubiquitin), a polymer linked via different Lys residues of the ubiquitin (polyubiquitin chains) or a linear polymer linked via the initiator Met of the ubiquitin (linear polyubiquitin chains). Polyubiquitin…		No																	MIRUS_G_0082	DNA synthesis	1
	MIRUS_G_0008_c0001_219414_220266_f_t0	Prodigal	MIRUS_G_0008	849	Class04	Demuto	Demuto05	OG0001133	32	0	0	Other functions	Phosphotransferase enzyme family	Pfam	PF01636,27	Phosphotransferase enzyme family	2.7e-06		COG0515 Serine threonine protein		No																	MIRUS_G_0404	DNA synthesis	1
	MIRUS_G_0008_c0001_220263_220982_r_t1	braker2	MIRUS_G_0008	720	Class04	Demuto	Demuto05	NA	NA	0	0	Unknown									No																	MIRUS_G_0850	DNA synthesis	1
	MIRUS_G_0008_c0001_221029_221323_f_t0	Prodigal	MIRUS_G_0008	291	Class04	Demuto	Demuto05	OG0001857	19	0	0	Unknown									No																	MIRUS_G_0726	DNA synthesis	1
	MIRUS_G_0008_c0001_221994_222932_f_t1	braker2	MIRUS_G_0008	939	Class04	Demuto	Demuto05	OG0000240	153	0	0	Unknown							-		No																	MIRUS_G_0919	DNA synthesis	1
	MIRUS_G_0008_c0001_22258_24330_f_t1	braker2	MIRUS_G_0008	2073	Class04	Demuto	Demuto05	NA	NA	0	0	Unknown									No																	MIRUS_G_0927	DNA synthesis	1
	MIRUS_G_0008_c0001_222968_227115_f_t1	braker2	MIRUS_G_0008	4023	Class04	Demuto	Demuto05	OG0000001	524	1	0.248571	Other functions	TNFR/NGFR cysteine-rich region	Pfam	PF00020,22	TNFR/NGFR cysteine-rich region	1e-11				No																	MIRUS_G_1083	DNA synthesis	1
	MIRUS_G_0008_c0001_227124_227639_r_t1	braker2	MIRUS_G_0008	516	Class04	Demuto	Demuto05	OG0000497	79	0	0	Unknown									No																	MIRUS_G_1089	DNA synthesis	1
	MIRUS_G_0008_c0001_227729_228050_f_t0	Prodigal	MIRUS_G_0008	318	Class04	Demuto	Demuto05	OG0002865	12	0	0	Unknown									No																	MIRUS_G_1200	DNA synthesis	1
	MIRUS_G_0008_c0001_228070_228586_f_t0	Prodigal	MIRUS_G_0008	513	Class04	Demuto	Demuto05	OG0000184	150	0	0	Unknown							zinc finger		No																	MIRUS_G_1315	DNA synthesis	1
	MIRUS_G_0008_c0001_228543_229199_r_t1	braker2	MIRUS_G_0008	657	Class04	Demuto	Demuto05	OG0003406	9	0	0	Unknown									No																	MIRUS_G_0983	DNA synthesis	1
	MIRUS_G_0008_c0001_229255_229650_f_t1	braker2	MIRUS_G_0008	396	Class04	Demuto	Demuto05	OG0000406	88	0	0	Other functions	SET domain	Pfam	PF00856,32	SET domain	3.2e-05		SET domain		No																	MIRUS_G_0026	DNA synthesis	0
	MIRUS_G_0008_c0001_229659_230312_f_t1	braker2	MIRUS_G_0008	654	Class04	Demuto	Demuto05	OG0000106	260	0	0	Unknown							-		No																	MIRUS_G_0062	DNA synthesis	0
	MIRUS_G_0008_c0001_230356_231165_f_t1	braker2	MIRUS_G_0008	810	Class04	Demuto	Demuto05	OG0000283	133	0	0	Unknown									No																	MIRUS_G_0137	DNA synthesis	0
	MIRUS_G_0008_c0001_231176_231470_f_t0	Prodigal	MIRUS_G_0008	291	Class04	Demuto	Demuto05	OG0002186	15	0	0	Unknown									No																	MIRUS_G_0185	DNA synthesis	0
	MIRUS_G_0008_c0001_231400_232212_r_t1	braker2	MIRUS_G_0008	813	Class04	Demuto	Demuto05	OG0000459	86	0	0	Other functions	Macro domain	Pfam	PF01661,25	Macro domain	3.1e-23		Macro domain		No																	MIRUS_G_0185	DNA synthesis	0
	MIRUS_G_0008_c0001_232402_233874_f_t1	braker2	MIRUS_G_0008	1473	Class04	Demuto	Demuto05	OG0001070	32	0	0	Other functions	Flavin containing amine oxidoreductase	Pfam	PF01593,28	Flavin containing amine oxidoreductase	3.2e-14		all-trans-retinol 13,14-reductase activity		No																	MIRUS_G_0205	DNA synthesis	0
	MIRUS_G_0008_c0001_233950_234444_f_t1	braker2	MIRUS_G_0008	495	Class04	Demuto	Demuto05	OG0001196	29	0	0	Unknown									No																	MIRUS_G_0222	DNA synthesis	0
	MIRUS_G_0008_c0001_234721_235494_f_t1	braker2	MIRUS_G_0008	774	Class04	Demuto	Demuto05	OG0001046	35	0	0	Other functions	DHHC palmitoyltransferase	Pfam	PF01529,24	DHHC palmitoyltransferase	3.5e-21		Belongs to the DHHC palmitoyltransferase family		No																	MIRUS_G_0381	DNA synthesis	0
	MIRUS_G_0008_c0001_235511_236611_f_t1	braker2	MIRUS_G_0008	1101	Class04	Demuto	Demuto05	OG0001670	19	0	0	Unknown									No																	MIRUS_G_1197	DNA synthesis	0
	MIRUS_G_0008_c0001_236807_237469_r_t1	braker2	MIRUS_G_0008	663	Class04	Demuto	Demuto05	OG0001044	34	0	0	Unknown									No																	MIRUS_G_1210	DNA synthesis	0
	MIRUS_G_0008_c0001_237534_238313_f_t1	braker2	MIRUS_G_0008	780	Class04	Demuto	Demuto05	OG0002171	15	0	0	Unknown									No																	MIRUS_G_1279	DNA synthesis	0
	MIRUS_G_0008_c0001_238327_239238_f_t1	braker2	MIRUS_G_0008	912	Class04	Demuto	Demuto05	OG0002311	14	0	0	Unknown									No																	MIRUS_G_0019	DNA synthesis	0
	MIRUS_G_0008_c0001_239277_240647_f_t1	braker2	MIRUS_G_0008	1371	Class04	Demuto	Demuto05	OG0001045	34	0	0	Unknown									No																	MIRUS_G_0063	DNA synthesis	0
	MIRUS_G_0008_c0001_240669_244358_r_t1	braker2	MIRUS_G_0008	3690	Class04	Demuto	Demuto05	OG0003134	10	0	0	Unknown									No																	MIRUS_G_0064	DNA synthesis	0
	MIRUS_G_0008_c0001_24342_25085_r_t1	braker2	MIRUS_G_0008	744	Class04	Demuto	Demuto05	OG0000161	199	0	0	Unknown									No																	MIRUS_G_0074	DNA synthesis	0
	MIRUS_G_0008_c0001_244427_245243_f_t0	Prodigal	MIRUS_G_0008	813	Class04	Demuto	Demuto05	OG0001267	28	0	0	Unknown									No																	MIRUS_G_0228	DNA synthesis	0
	MIRUS_G_0008_c0001_245183_245941_r_t1	braker2	MIRUS_G_0008	759	Class04	Demuto	Demuto05	OG0000061	347	0	0	Unknown									No																	MIRUS_G_0234	DNA synthesis	0
	MIRUS_G_0008_c0001_245996_246916_r_t1	braker2	MIRUS_G_0008	921	Class04	Demuto	Demuto05	OG0000046	369	0	0	Other functions	YqaJ-like viral recombinase domain	Pfam	PF09588,14	YqaJ-like viral recombinase domain	2e-17		YqaJ-like viral recombinase domain		No																	MIRUS_G_0235	DNA synthesis	0
	MIRUS_G_0008_c0001_246948_247514_r_t1	braker2	MIRUS_G_0008	567	Class04	Demuto	Demuto05	OG0000909	31	0	0	Unknown									No																	MIRUS_G_0270	DNA synthesis	0
	MIRUS_G_0008_c0001_247606_248004_f_t1	braker2	MIRUS_G_0008	399	Class04	Demuto	Demuto05	OG0001235	29	0	0	Unknown									No																	MIRUS_G_0312	DNA synthesis	0
	MIRUS_G_0008_c0001_248045_248291_f_t0	Prodigal	MIRUS_G_0008	243	Class04	Demuto	Demuto05	OG0000332	119	0	0	Unknown									No																	MIRUS_G_0379	DNA synthesis	0
	MIRUS_G_0008_c0001_248270_248683_r_t1	braker2	MIRUS_G_0008	414	Class04	Demuto	Demuto05	OG0001163	31	0	0	Unknown									No																	MIRUS_G_0399	DNA synthesis	0
	MIRUS_G_0008_c0001_248775_249419_f_t1	braker2	MIRUS_G_0008	645	Class04	Demuto	Demuto05	OG0001270	27	0	0	Unknown									No																	MIRUS_G_0400	DNA synthesis	0
	MIRUS_G_0008_c0001_249435_250706_r_t1	braker2	MIRUS_G_0008	1272	Class04	Demuto	Demuto05	OG0000012	487	0	0	Unknown									No																	MIRUS_G_0401	DNA synthesis	0
	MIRUS_G_0008_c0001_250753_251604_f_t1	braker2	MIRUS_G_0008	852	Class04	Demuto	Demuto05	OG0000372	78	0	0	Unknown									No																	MIRUS_G_0418	DNA synthesis	0
	MIRUS_G_0008_c0001_25143_25448_r_t1	braker2	MIRUS_G_0008	306	Class04	Demuto	Demuto05	OG0000095	294	0	0	Unknown									No																	MIRUS_G_0439	DNA synthesis	0
	MIRUS_G_0008_c0001_251592_252369_r_t0	Prodigal	MIRUS_G_0008	774	Class04	Demuto	Demuto05	OG0005248	6	0	0	Unknown									No																	MIRUS_G_0442	DNA synthesis	0
	MIRUS_G_0008_c0001_252443_252719_f_t0	Prodigal	MIRUS_G_0008	273	Class04	Demuto	Demuto05	OG0000963	36	0	0	Other functions	Zinc finger, C3HC4 type (RING finger)	Pfam	PF13920,10	Zinc finger, C3HC4 type (RING finger)	2.4e-07		zinc ion binding		No																	MIRUS_G_0477	DNA synthesis	0
	MIRUS_G_0008_c0001_252646_253614_r_t1	braker2	MIRUS_G_0008	969	Class04	Demuto	Demuto05	OG0001195	30	0	0	Unknown									No																	MIRUS_G_0478	DNA synthesis	0
	MIRUS_G_0008_c0001_253706_254093_f_t0	Prodigal	MIRUS_G_0008	384	Class04	Demuto	Demuto05	OG0000304	121	0	0	Other functions	PQ loop repeat	Pfam	PF04193,18	PQ loop repeat	3.2e-09	MtN3 and saliva related transmembrane protein	MtN3 and saliva related transmembrane protein		No																	MIRUS_G_0494	DNA synthesis	0
	MIRUS_G_0008_c0001_254186_254414_r_t0	Prodigal	MIRUS_G_0008	225	Class04	Demuto	Demuto05	OG0002057	17	0	0	Unknown									No																	MIRUS_G_0506	DNA synthesis	0
	MIRUS_G_0008_c0001_254425_255375_r_t1	braker2	MIRUS_G_0008	951	Class04	Demuto	Demuto05	OG0000019	421	0	0	Other functions	Heliorhodopsin	Pfam	PF18761,5	Heliorhodopsin	5.8e-14		-		No																	MIRUS_G_0557	DNA synthesis	0
	MIRUS_G_0008_c0001_25476_26648_r_t1	braker2	MIRUS_G_0008	1173	Class04	Demuto	Demuto05	OG0000081	317	0	0	Unknown									No																	MIRUS_G_0565	DNA synthesis	0
	MIRUS_G_0008_c0001_255511_258732_r_t1	braker2	MIRUS_G_0008	3222	Class04	Demuto	Demuto05	OG0000010	535	0	0	DNA replication	DNA polymerase family B	Pfam	PF00136,25	DNA polymerase family B	1.2e-103		DNA polymerase		No																	MIRUS_G_0567	DNA synthesis	0
	MIRUS_G_0008_c0001_258802_259335_f_t1	braker2	MIRUS_G_0008	534	Class04	Demuto	Demuto05	OG0000073	337	0	0	DNA synthesis	Thymidine kinase	Pfam	PF00265,22	Thymidine kinase	3.6e-49	thymidine kinase [EC:2.7.1.21]	thymidine kinase activity		No																	MIRUS_G_0572	DNA synthesis	0
	MIRUS_G_0008_c0001_259331_259796_r_t0	Prodigal	MIRUS_G_0008	462	Class04	Demuto	Demuto05	OG0002174	15	0	0	Unknown									No																	MIRUS_G_0573	DNA synthesis	0
	MIRUS_G_0008_c0001_259827_259980_r_t0	Prodigal	MIRUS_G_0008	150	Class04	Demuto	Demuto05	NA	NA	0	0	Unknown									No																	MIRUS_G_0579	DNA synthesis	0
	MIRUS_G_0008_c0001_260145_260711_f_t1	braker2	MIRUS_G_0008	567	Class04	Demuto	Demuto05	OG0000002	674	0	0	Other functions	Ring finger domain	Pfam	PF13639,10	Ring finger domain	2.6e-11		RING-like zinc finger		No																	MIRUS_G_0583	DNA synthesis	0
	MIRUS_G_0008_c0001_260700_261399_r_t0	Prodigal	MIRUS_G_0008	696	Class04	Demuto	Demuto05	OG0000611	57	0	0	Unknown									No																	MIRUS_G_0595	DNA synthesis	0
	MIRUS_G_0008_c0001_261435_264695_r_t1	braker2	MIRUS_G_0008	3261	Class04	Demuto	Demuto05	OG0000063	328	0	0	DNA replication	DNA gyrase/topoisomerase IV, subunit A	Pfam	PF00521,24	DNA gyrase/topoisomerase IV, subunit A	9.7e-85	DNA topoisomerase II [EC:5.6.2.2]	Control of topological states of DNA by transient breakage and subsequent rejoining of DNA strands. Topoisomerase II makes double-strand breaks		No																	MIRUS_G_0595	DNA synthesis	0
	MIRUS_G_0008_c0001_264832_265371_f_t1	braker2	MIRUS_G_0008	540	Class04	Demuto	Demuto05	OG0001165	31	0	0	Unknown									No																	MIRUS_G_0607	DNA synthesis	0
	MIRUS_G_0008_c0001_265380_265796_r_t1	braker2	MIRUS_G_0008	417	Class04	Demuto	Demuto05	OG0001272	28	0	0	Unknown									No																	MIRUS_G_0614	DNA synthesis	0
	MIRUS_G_0008_c0001_265865_266500_r_t1	braker2	MIRUS_G_0008	636	Class04	Demuto	Demuto05	OG0001268	28	0	0	Unknown									No																	MIRUS_G_0639	DNA synthesis	0
	MIRUS_G_0008_c0001_266543_267289_r_t1	braker2	MIRUS_G_0008	747	Class04	Demuto	Demuto05	OG0000151	215	0	0	Other functions	U-box domain	Pfam	PF04564,19	U-box domain	4.5e-08		ubiquitin-protein transferase activity		No																	MIRUS_G_0649	DNA synthesis	0
	MIRUS_G_0008_c0001_26683_28482_r_t1	braker2	MIRUS_G_0008	1800	Class04	Demuto	Demuto05	OG0000150	207	0	0	Other functions	Heliorhodopsin	Pfam	PF18761,5	Heliorhodopsin	4.8e-11		-		No																	MIRUS_G_0652	DNA synthesis	0
	MIRUS_G_0008_c0001_267338_267872_f_t0	Prodigal	MIRUS_G_0008	531	Class04	Demuto	Demuto05	OG0000190	182	0	0	Other functions	HNH endonuclease	Pfam	PF01844,27	HNH endonuclease	6e-12	5-methylcytosine-specific restriction enzyme A [EC:3.1.21.-]	HNH endonuclease		No																	MIRUS_G_0667	DNA synthesis	0
	MIRUS_G_0008_c0001_267869_269155_r_t1	braker2	MIRUS_G_0008	1287	Class04	Demuto	Demuto05	OG0004142	8	0	0	Unknown									No																	MIRUS_G_0673	DNA synthesis	0
	MIRUS_G_0008_c0001_269432_270169_r_t1	braker2	MIRUS_G_0008	738	Class04	Demuto	Demuto05	OG0000170	205	0	0	Unknown									No																	MIRUS_G_0680	DNA synthesis	0
	MIRUS_G_0008_c0001_270204_271142_r_t1	braker2	MIRUS_G_0008	939	Class04	Demuto	Demuto05	OG0000029	415	0	0	Virion module	Mirus_JellyRoll							Mirus_JellyRoll	No																	MIRUS_G_0684	DNA synthesis	0
	MIRUS_G_0008_c0001_271214_272035_f_t1	braker2	MIRUS_G_0008	822	Class04	Demuto	Demuto05	OG0000050	370	0	0	Unknown									No																	MIRUS_G_0691	DNA synthesis	0
	MIRUS_G_0008_c0001_272037_273377_r_t1	braker2	MIRUS_G_0008	1341	Class04	Demuto	Demuto05	OG0000045	384	0	0	Unknown									No																	MIRUS_G_0708	DNA synthesis	0
	MIRUS_G_0008_c0001_273422_274540_r_t1	braker2	MIRUS_G_0008	1119	Class04	Demuto	Demuto05	OG0000037	401	0	0	Unknown						DNA-directed primase/polymerase protein [EC:2.7.7.102 2.7.7.7]	DNA primase activity		No																	MIRUS_G_0739	DNA synthesis	0
	MIRUS_G_0008_c0001_274614_279050_f_t1	braker2	MIRUS_G_0008	4437	Class04	Demuto	Demuto05	OG0000015	429	0	0	Transcription	RNA polymerase Rpb1, domain 5	Pfam	PF04998,21	RNA polymerase Rpb1, domain 5	9e-69	DNA-directed RNA polymerase II subunit RPB1 [EC:2.7.7.6]	DNA-dependent RNA polymerase catalyzes the transcription of DNA into RNA using the four ribonucleoside triphosphates as substrates		No																	MIRUS_G_0742	DNA synthesis	0
	MIRUS_G_0008_c0001_279080_279505_f_t1	braker2	MIRUS_G_0008	426	Class04	Demuto	Demuto05	OG0000237	158	0	0	Unknown									No																	MIRUS_G_0754	DNA synthesis	0
	MIRUS_G_0008_c0001_279507_279636_f_t0	Prodigal	MIRUS_G_0008	126	Class04	Demuto	Demuto05	OG0000102	237	0	0	Unknown									No																	MIRUS_G_0761	DNA synthesis	0
	MIRUS_G_0008_c0001_279666_290519_f_t1	braker2	MIRUS_G_0008	10854	Class04	Demuto	Demuto05	OG0002062	10	0	0	Unknown									No																	MIRUS_G_0838	DNA synthesis	0
	MIRUS_G_0008_c0001_28503_29243_r_t1	braker2	MIRUS_G_0008	741	Class04	Demuto	Demuto05	OG0002310	15	0	0	Unknown									No																	MIRUS_G_0856	DNA synthesis	0
	MIRUS_G_0008_c0001_290546_291731_f_t0	Prodigal	MIRUS_G_0008	1182	Class04	Demuto	Demuto05	OG0000241	157	0	0	Other functions	Sodium/hydrogen exchanger family	Pfam	PF00999,25	Sodium/hydrogen exchanger family	2.8e-34		Sodium/hydrogen exchanger family		No																	MIRUS_G_0866	DNA synthesis	0
	MIRUS_G_0008_c0001_291706_292197_r_t1	braker2	MIRUS_G_0008	492	Class04	Demuto	Demuto05	OG0001415	25	0	0	Unknown									No																	MIRUS_G_0881	DNA synthesis	0
	MIRUS_G_0008_c0001_292311_293210_f_t1	braker2	MIRUS_G_0008	900	Class04	Demuto	Demuto05	OG0000988	35	0	0	Unknown									No																	MIRUS_G_0882	DNA synthesis	0
	MIRUS_G_0008_c0001_29277_53949_r_t0	Prodigal	MIRUS_G_0008	24669	Class04	Demuto	Demuto05	OG0000009	386	0	0	Other functions	Tyrosine-protein kinase ephrin type A/B receptor-like	Pfam	PF07699,17	Tyrosine-protein kinase ephrin type A/B receptor-like	1.4e-30		calcium ion binding		No																	MIRUS_G_0910	DNA synthesis	0
	MIRUS_G_0008_c0001_293219_293393_f_t0	Prodigal	MIRUS_G_0008	171	Class04	Demuto	Demuto05	OG0000989	37	0	0	Unknown									No																	MIRUS_G_0962	DNA synthesis	0
	MIRUS_G_0008_c0001_293338_293809_r_t0	Prodigal	MIRUS_G_0008	468	Class04	Demuto	Demuto05	OG0000122	252	0	0	Unknown									No																	MIRUS_G_0999	DNA synthesis	0
	MIRUS_G_0008_c0001_293838_294791_f_t1	braker2	MIRUS_G_0008	954	Class04	Demuto	Demuto05	OG0000171	201	0	0	DNA synthesis	Ribonucleotide reductase, small chain	Pfam	PF00268,25	Ribonucleotide reductase, small chain	2.7e-76	ribonucleoside-diphosphate reductase beta chain [EC:1.17.4.1]	Ribonucleotide reductase, small chain		No																	MIRUS_G_1018	DNA synthesis	0
	MIRUS_G_0008_c0001_294902_296107_f_t1	braker2	MIRUS_G_0008	1206	Class04	Demuto	Demuto05	OG0000017	471	0	0	Other functions	ATPase family associated with various cellular activities (AAA)	Pfam	PF00004,33	ATPase family associated with various cellular activities (AAA)	2.1e-16	stage V sporulation protein K	ATPase, AAA family		No																	MIRUS_G_1025	DNA synthesis	0
	MIRUS_G_0008_c0001_296129_296992_f_t1	braker2	MIRUS_G_0008	864	Class04	Demuto	Demuto05	OG0001359	25	0	0	Unknown									No																	MIRUS_G_1027	DNA synthesis	0
	MIRUS_G_0008_c0001_297008_297257_f_t0	Prodigal	MIRUS_G_0008	246	Class04	Demuto	Demuto05	OG0001941	18	0	0	Unknown									No																	MIRUS_G_1029	DNA synthesis	0
	MIRUS_G_0008_c0001_297221_297838_r_t1	braker2	MIRUS_G_0008	618	Class04	Demuto	Demuto05	OG0000091	297	0	0	Unknown									No																	MIRUS_G_1064	DNA synthesis	0
	MIRUS_G_0008_c0001_297868_298356_r_t1	braker2	MIRUS_G_0008	489	Class04	Demuto	Demuto05	OG0000093	294	0	0	Unknown									No																	MIRUS_G_1103	DNA synthesis	0
	MIRUS_G_0008_c0001_298386_298751_f_t1	braker2	MIRUS_G_0008	366	Class04	Demuto	Demuto05	OG0000768	50	0	0	Unknown									No																	MIRUS_G_1129	DNA synthesis	0
	MIRUS_G_0008_c0001_298778_299248_f_t1	braker2	MIRUS_G_0008	471	Class04	Demuto	Demuto05	OG0000052	372	0	0	Unknown									No																	MIRUS_G_1143	DNA synthesis	0
	MIRUS_G_0008_c0001_299117_299393_r_t0	Prodigal	MIRUS_G_0008	273	Class04	Demuto	Demuto05	OG0002173	16	0	0	Unknown									No																	MIRUS_G_1161	DNA synthesis	0
	MIRUS_G_0008_c0001_299425_300228_r_t1	braker2	MIRUS_G_0008	804	Class04	Demuto	Demuto05	OG0000191	190	0	0	Unknown									No																	MIRUS_G_1194	DNA synthesis	0
	MIRUS_G_0008_c0001_300268_300624_f_t1	braker2	MIRUS_G_0008	357	Class04	Demuto	Demuto05	OG0000791	47	0	0	Unknown									No																	MIRUS_G_1258	DNA synthesis	0
	MIRUS_G_0008_c0001_300668_313801_r_t1	braker2	MIRUS_G_0008	13134	Class04	Demuto	Demuto05	OG0002172	13	0	0	Unknown									No																	MIRUS_G_1322	DNA synthesis	0
	MIRUS_G_0008_c0001_313865_314650_r_t1	braker2	MIRUS_G_0008	786	Class04	Demuto	Demuto05	OG0000083	316	0	0	Unknown									No																	MIRUS_G_1404	DNA synthesis	0
	MIRUS_G_0008_c0001_314771_318067_f_t1	braker2	MIRUS_G_0008	3297	Class04	Demuto	Demuto05	OG0000022	469	0	0	Unknown									No																	MIRUS_G_0020	DNA synthesis	0
	MIRUS_G_0008_c0001_318038_318527_r_t0	Prodigal	MIRUS_G_0008	486	Class04	Demuto	Demuto05	OG0001100	33	0	0	Unknown									No																	MIRUS_G_0038	DNA synthesis	0
	MIRUS_G_0008_c0001_318583_319470_f_t1	braker2	MIRUS_G_0008	888	Class04	Demuto	Demuto05	OG0000000	1238	0	0	Transcription	Transcription factor TFIID (or TATA-binding protein, TBP)	Pfam	PF00352,25	Transcription factor TFIID (or TATA-binding protein, TBP)	5.4e-53	transcription initiation factor TFIID TATA-box-binding protein	protein with similarity to the TATA-binding protein of Saccharomyces cerevisiae SPT15, a general transcription factor that interacts with other factors to form the preinitiation complex at promoters. ChromDB ID		No																	MIRUS_G_0090	DNA synthesis	0
	MIRUS_G_0008_c0001_319475_320314_r_t1	braker2	MIRUS_G_0008	840	Class04	Demuto	Demuto05	OG0000058	355	0	0	Unknown									No																	MIRUS_G_0106	DNA synthesis	0
	MIRUS_G_0008_c0001_320402_320798_f_t0	Prodigal	MIRUS_G_0008	393	Class04	Demuto	Demuto05	OG0001276	28	0	0	Unknown									No																	MIRUS_G_0357	DNA synthesis	0
	MIRUS_G_0008_c0001_320611_321663_r_t1	braker2	MIRUS_G_0008	1053	Class04	Demuto	Demuto05	OG0001099	32	0	0	Unknown									No																	MIRUS_G_0431	DNA synthesis	0
	MIRUS_G_0008_c0001_321729_322037_f_t1	braker2	MIRUS_G_0008	309	Class04	Demuto	Demuto05	OG0000192	192	0	0	Unknown									No																	MIRUS_G_0454	DNA synthesis	0
	MIRUS_G_0008_c0001_322039_323103_r_t1	braker2	MIRUS_G_0008	1065	Class04	Demuto	Demuto05	OG0000030	388	0	0	Other functions	Papain family cysteine protease	Pfam	PF00112,27	Papain family cysteine protease	7.7e-46		cysteine-type endopeptidase activity		No																	MIRUS_G_0466	DNA synthesis	0
	MIRUS_G_0008_c0001_323143_323784_f_t1	braker2	MIRUS_G_0008	642	Class04	Demuto	Demuto05	OG0001047	35	0	0	Unknown									No																	MIRUS_G_0475	DNA synthesis	0
	MIRUS_G_0008_c0001_323817_324398_f_t1	braker2	MIRUS_G_0008	582	Class04	Demuto	Demuto05	OG0001668	21	0	0	Unknown									No																	MIRUS_G_0486	DNA synthesis	0
	MIRUS_G_0008_c0001_324639_325034_r_t1	braker2	MIRUS_G_0008	396	Class04	Demuto	Demuto05	OG0001132	32	0	0	Unknown									No																	MIRUS_G_0675	DNA synthesis	0
	MIRUS_G_0008_c0001_325106_325468_f_t1	braker2	MIRUS_G_0008	363	Class04	Demuto	Demuto05	OG0000802	46	0	0	Unknown									No																	MIRUS_G_1104	DNA synthesis	0
	MIRUS_G_0008_c0001_325417_325900_r_t0	Prodigal	MIRUS_G_0008	480	Class04	Demuto	Demuto05	OG0001072	34	0	0	Unknown									No																	MIRUS_G_1190	DNA synthesis	0
	MIRUS_G_0008_c0001_325929_326396_r_t1	braker2	MIRUS_G_0008	468	Class04	Demuto	Demuto05	OG0000128	227	0	0	Other functions	HMG (high mobility group) box	Pfam	PF00505,23	HMG (high mobility group) box	1.3e-38	transcriptional regulator HMO1	supercoiled DNA binding		No																	MIRUS_G_0005	DNA synthesis	0
	MIRUS_G_0008_c0001_326449_326787_r_t1	braker2	MIRUS_G_0008	339	Class04	Demuto	Demuto05	OG0000609	61	0	0	Unknown									No																	MIRUS_G_0007	DNA synthesis	0
	MIRUS_G_0008_c0001_326824_327609_r_t1	braker2	MIRUS_G_0008	786	Class04	Demuto	Demuto05	OG0000724	49	0	0	Unknown							Prolyl 4-hydroxylase alpha subunit homologues.		No																	MIRUS_G_0008	DNA synthesis	0
	MIRUS_G_0008_c0001_327644_328561_r_t1	braker2	MIRUS_G_0008	918	Class04	Demuto	Demuto05	OG0001019	35	0	0	Unknown									No																	MIRUS_G_0013	DNA synthesis	0
	MIRUS_G_0008_c0001_328705_329278_f_t0	Prodigal	MIRUS_G_0008	570	Class04	Demuto	Demuto05	OG0007404	4	0	0	Unknown									No																	MIRUS_G_0029	DNA synthesis	0
	MIRUS_G_0008_c0001_329106_329672_r_t1	braker2	MIRUS_G_0008	567	Class04	Demuto	Demuto05	OG0000834	45	0	0	Unknown									No																	MIRUS_G_0044	DNA synthesis	0
	MIRUS_G_0008_c0001_329751_330687_f_t0	Prodigal	MIRUS_G_0008	933	Class04	Demuto	Demuto05	OG0000000	1238	0	0	Unknown									No																	MIRUS_G_0047	DNA synthesis	0
	MIRUS_G_0008_c0001_330752_332810_f_t0	Prodigal	MIRUS_G_0008	2055	Class04	Demuto	Demuto05	OG0000025	464	0	0	Unknown									No																	MIRUS_G_0054	DNA synthesis	0
	MIRUS_G_0008_c0001_332974_333855_r_t1	braker2	MIRUS_G_0008	882	Class04	Demuto	Demuto05	OG0000041	395	0	0	Other functions	Ring finger domain	Pfam	PF13639,10	Ring finger domain	3.7e-08		RING-like zinc finger		No																	MIRUS_G_0094	DNA synthesis	0
	MIRUS_G_0008_c0001_333902_335389_r_t1	braker2	MIRUS_G_0008	1488	Class04	Demuto	Demuto05	OG0000005	830	0	0	Virion module	Mirus_Triplex2							Mirus_Triplex2	No																	MIRUS_G_0095	DNA synthesis	0
	MIRUS_G_0008_c0001_335460_336443_r_t1	braker2	MIRUS_G_0008	984	Class04	Demuto	Demuto05	OG0000043	390	0	0	Virion module	Mirus_Triplex1							Mirus_Triplex1	No																	MIRUS_G_0101	DNA synthesis	0
	MIRUS_G_0008_c0001_336481_337074_r_t1	braker2	MIRUS_G_0008	594	Class04	Demuto	Demuto05	OG0000011	641	0	0	Unknown									No																	MIRUS_G_0104	DNA synthesis	0
	MIRUS_G_0008_c0001_337097_337531_r_t1	braker2	MIRUS_G_0008	435	Class04	Demuto	Demuto05	OG0000056	358	0	0	Unknown									No																	MIRUS_G_0123	DNA synthesis	0
	MIRUS_G_0008_c0001_337607_338147_f_t0	Prodigal	MIRUS_G_0008	537	Class04	Demuto	Demuto05	OG0000084	313	0	0	Unknown									No																	MIRUS_G_0124	DNA synthesis	0
[truncated: 293,592+ more rows]

## Sheet: Metatranscriptomic data
	Metadata for the metatranscriptomes of Tara Oceans used for the gene model
[truncated: 1,151 more rows]

[truncated: 11 more sheets: Intron types, Intron dynamics, Highly expressed genome, Introns across genomes, Demuto genes with introns, All annotate genes with introns, Nested genes inside introns, Virion_Module_genes, Virion module introns with gene, Introns across functions, Orthogroups]
