# Supplementary material for: Widespread and intron-rich mirusviruses are predicted to reproduce in nuclei of unicellular eukaryotes
Source: Nat Microbiol. 2025 Nov 28;11(1):228–39. doi: 10.1038/s41564-025-02190-6 (PMC12768974; doi:10.1038/s41564-025-02190-6)
Supplement: Supplementary file 9 — Alphafold gene functional predictions. The table summarizes Alphafold gene functional predictions for four Mirusviricota genomes covering Demutovirales, Okeanovirales, Styxvirales and Soporavirales. Structural models were obtained with Alphafold 2 using mmseqs-generated alignments against the Refseq database. The functional annotation was performed by Foldseek against PDB (Protein Data Bank) and BFVD (Big Fantastic Virus Database) databases. The e-value of the best hit and annotation of the best hit are indicated. [file 41564_2025_2190_MOESM9_ESM.xlsx]

## Sheet: Multiple Genomes
	3D structure predictions for a selection of complete or near-complete mirusvirus genomes
	1,091 genes from Mirusviricota were processed with Alphafold and foldseek
	Gene_ID	Length	Class	Order	Family	deepclust_ID	orthogroups	orthogroup_nb_of_genomes	Nb_Introns	Intron_per_kb	FUNCTION_HMM_Pfam_MERGED	Pfam_source	Pfam_accession	Pfam_function	Pfam_e_value	FULL_Virion_Module	Gene-carrying intron	PDB hit	PDB organism	PDB e-value	BFVD hit	BFVD organism	BFVD e-value	BFVD annotation	Note 1	Note 2
	MIRUS_G_0001_c0001_10553_11104_f_t1	552	Class04	Alpha	Alpha05	deepclust_000062	OG0000224	167	0	0	Lysine-specific metallo-endopeptidase	Pfam	PF14521,10	Lysine-specific metallo-endopeptidase	3.1e-07		No	2x3a,cif,gz_A AsaP1 inactive mutant E294Q, an extracellular toxic zinc metalloendopeptidase	-_cellular organisms;d_Bacteria;p_Pseudomonadota;c_Gammaproteobacteria;o_Aeromonadales;f_Aeromonadaceae;g_Aeromonas;s_Aeromonas salmonicida;-_Aeromonas salmonicida subsp, achromogenes	0.0003866	A0A6J5NYC7	d_Viruses;-_Duplodnaviria;k_Heunggongvirae;p_Uroviricota;c_Caudoviricetes;-_environmental samples;s_uncultured Caudovirales phage	0.04154	SprT-like
	MIRUS_G_0001_c0001_106604_107038_r_t1	435	Class04	Alpha	Alpha05		OG0000237	158	0	0							No
	MIRUS_G_0001_c0001_107060_111484_r_t1	4425	Class04	Alpha	Alpha05	deepclust_022354	OG0000015	429	0	0	RNA polymerase Rpb1, domain 5	Pfam	PF04998,21	RNA polymerase Rpb1, domain 5	3.7e-69		No	7opd,cif,gz_A Pol II-CSB-CRL4CSA-UVSSA-SPT6-PAF (Structure 5)	-_cellular organisms;d_Eukaryota;-_Opisthokonta;k_Metazoa;-_Eumetazoa;-_Bilateria;-_Deuterostomia;p_Chordata;-_Craniata;-_Vertebrata;-_Gnathostomata;-_Teleostomi;-_Euteleostomi;-_Sarcopterygii;-_Dipnotetrapodomorpha;-_Tetrapoda;-_Amniota;c_Mammalia;-_Theria;-_Eutheria;-_Boreoeutheria;-_Laurasiatheria;o_Artiodactyla;-_Suina;f_Suidae;g_Sus;s_Sus scrofa	4.877e-97
	MIRUS_G_0001_c0001_11084_24680_r_t0	13593	Class04	Alpha	Alpha05		OG0000328	107	0	0							No
	MIRUS_G_0001_c0001_111570_112685_f_t1	1116	Class04	Alpha	Alpha05	deepclust_031873	OG0000037	401	0	0	Herpesviridae UL52/UL70 DNA primase	Pfam	PF03121,19	Herpesviridae UL52/UL70 DNA primase	0.00016		No	7jlg,cif,gz_A Human PrimPol extending from the erroneous primer base A opposite the 8-oxoguanine lesion	-_cellular organisms;d_Eukaryota;-_Opisthokonta;k_Metazoa;-_Eumetazoa;-_Bilateria;-_Deuterostomia;p_Chordata;-_Craniata;-_Vertebrata;-_Gnathostomata;-_Teleostomi;-_Euteleostomi;-_Sarcopterygii;-_Dipnotetrapodomorpha;-_Tetrapoda;-_Amniota;c_Mammalia;-_Theria;-_Eutheria;-_Boreoeutheria;-_Euarchontoglires;o_Primates;-_Haplorrhini;-_Simiiformes;-_Catarrhini;-_Hominoidea;f_Hominidae;-_Homininae;g_Homo…	7.67e-13	A0A1X9VNP7	d_Viruses;-_Varidnaviria;k_Bamfordvirae;p_Nucleocytoviricota;c_Megaviricetes;o_Imitervirales;f_Mimiviridae;-_Megamimivirinae;g_Mimivirus;-_unclassified Mimivirus;s_Mimivirus AB-566-O17	2.15e-13	Bacteriophage/plasmid primase P4 C-terminal domain-containing protein
	MIRUS_G_0001_c0001_112747_114090_f_t1	1344	Class04	Alpha	Alpha05	deepclust_014042	OG0000045	384	0	0							No	7p3b,cif,gz_A Human RNA ligase RTCB in complex with GMP and Co(II)	-_cellular organisms;d_Eukaryota;-_Opisthokonta;k_Metazoa;-_Eumetazoa;-_Bilateria;-_Deuterostomia;p_Chordata;-_Craniata;-_Vertebrata;-_Gnathostomata;-_Teleostomi;-_Euteleostomi;-_Sarcopterygii;-_Dipnotetrapodomorpha;-_Tetrapoda;-_Amniota;c_Mammalia;-_Theria;-_Eutheria;-_Boreoeutheria;-_Euarchontoglires;o_Primates;-_Haplorrhini;-_Simiiformes;-_Catarrhini;-_Hominoidea;f_Hominidae;-_Homininae;g_Homo…	7.955e-09	A0A385D546	d_Viruses;-_Duplodnaviria;k_Heunggongvirae;p_Uroviricota;c_Caudoviricetes;-_Weiservirinae;g_Kratiovirus;s_Kratiovirus rando14;-_Mycobacterium phage Rando14	8.729e-06	3'-phosphate/5'-hydroxy nucleic acid ligase (EC 6,5,1,8)
	MIRUS_G_0001_c0001_114093_114899_r_t1	807	Class04	Alpha	Alpha05	deepclust_029850	OG0000050	370	0	0							No
	MIRUS_G_0001_c0001_114988_115932_f_t1	945	Class04	Alpha	Alpha05		OG0000029	415	0	0	Mirus_JellyRoll					Mirus_JellyRoll	No				A0A0B4UH99	d_Viruses;-_unclassified viruses;-_unclassified DNA viruses;-_unclassified ssDNA viruses;s_Sewage-associated circular DNA virus-34	0.0001016	Capsid protein
	MIRUS_G_0001_c0001_116016_116717_f_t1	702	Class04	Alpha	Alpha05	deepclust_025279	OG0000170	205	0	0							No
	MIRUS_G_0001_c0001_116734_116908_f_t0	171	Class04	Alpha	Alpha05	deepclust_000036	OG0007339	4	0	0							No
	MIRUS_G_0001_c0001_116982_118281_f_t0	1296	Class04	Alpha	Alpha05	deepclust_022378	OG0004104	8	0	0							No
	MIRUS_G_0001_c0001_118271_118849_r_t1	579	Class04	Alpha	Alpha05	deepclust_025365	OG0000190	182	0	0	HNH endonuclease	Pfam	PF01844,27	HNH endonuclease	1.2e-12		No				A0A1V0SEA1	d_Viruses;-_Varidnaviria;k_Bamfordvirae;p_Nucleocytoviricota;c_Megaviricetes;o_Imitervirales;f_Mimiviridae;-_Klosneuvirinae;-_unclassified Klosneuvirinae;g_Indivirus;s_Indivirus ILV1	7.868e-07	HNH endonuclease
	MIRUS_G_0001_c0001_118899_119729_f_t1	831	Class04	Alpha	Alpha05	deepclust_000001	OG0000151	215	0	0	U-box domain	Pfam	PF04564,19	U-box domain	1.6e-07		No	7l3l,cif,gz_D Structure of TRAF5 and TRAF6 RING Hetero dimer	-_cellular organisms;d_Eukaryota;-_Opisthokonta;k_Metazoa;-_Eumetazoa;-_Bilateria;-_Deuterostomia;p_Chordata;-_Craniata;-_Vertebrata;-_Gnathostomata;-_Teleostomi;-_Euteleostomi;-_Sarcopterygii;-_Dipnotetrapodomorpha;-_Tetrapoda;-_Amniota;c_Mammalia;-_Theria;-_Eutheria;-_Boreoeutheria;-_Euarchontoglires;o_Primates;-_Haplorrhini;-_Simiiformes;-_Catarrhini;-_Hominoidea;f_Hominidae;-_Homininae;g_Homo…	0.003588	A0A1V0CP18	d_Viruses;-_unclassified viruses;s_Kaumoebavirus	0.001422	RING-type domain-containing protein
	MIRUS_G_0001_c0001_119825_120038_f_t0	210	Class04	Alpha	Alpha05		OG0006093	5	0	0							No
	MIRUS_G_0001_c0001_120076_120705_f_t1	630	Class04	Alpha	Alpha05	deepclust_002385	OG0001268	28	0	0							No
	MIRUS_G_0001_c0001_120762_121208_f_t1	447	Class04	Alpha	Alpha05	deepclust_029109	OG0001272	28	0	0							No
	MIRUS_G_0001_c0001_121243_121815_r_t1	573	Class04	Alpha	Alpha05	deepclust_022375	OG0001165	31	0	0							No
	MIRUS_G_0001_c0001_121989_125252_f_t1	3264	Class04	Alpha	Alpha05	deepclust_003773	OG0000063	328	0	0	DNA gyrase/topoisomerase IV, subunit A	Pfam	PF00521,24	DNA gyrase/topoisomerase IV, subunit A	6.6e-85		No	4gfh,cif,gz_A Topoisomerase II-DNA-AMPPNP complex	-_cellular organisms;d_Eukaryota;-_Opisthokonta;k_Fungi;-_Dikarya;p_Ascomycota;-_saccharomyceta;-_Saccharomycotina;c_Saccharomycetes;o_Saccharomycetales;f_Saccharomycetaceae;g_Saccharomyces;s_Saccharomyces cerevisiae;-_Saccharomyces cerevisiae S288C	0	A0A5J6VI37	d_Viruses;-_Varidnaviria;k_Bamfordvirae;p_Nucleocytoviricota;c_Megaviricetes;o_Imitervirales;f_Mimiviridae;-_environmental samples;s_Megaviridae environmental sample	0	DNA topoisomerase 2 (EC 5,6,2,2) (DNA topoisomerase II)
	MIRUS_G_0001_c0001_125881_126501_r_t1	621	Class04	Alpha	Alpha05	deepclust_002387	OG0000002	674	0	0	Ring finger domain	Pfam	PF13639,10	Ring finger domain	2.5e-11		No	7bvw,cif,gz_B Crystal structure of the RING-H2 domain of Arabidopsis RMR1	-_cellular organisms;d_Eukaryota;k_Viridiplantae;p_Streptophyta;-_Streptophytina;-_Embryophyta;-_Tracheophyta;-_Euphyllophyta;-_Spermatophyta;c_Magnoliopsida;-_Mesangiospermae;-_eudicotyledons;-_Gunneridae;-_Pentapetalae;-_rosids;-_malvids;o_Brassicales;f_Brassicaceae;-_Camelineae;g_Arabidopsis;s_Arabidopsis thaliana	4.253e-06
	MIRUS_G_0001_c0001_126586_126808_f_t0	219	Class04	Alpha	Alpha05	deepclust_000069	OG0001606	22	0	0							No
	MIRUS_G_0001_c0001_126842_127310_f_t0	465	Class04	Alpha	Alpha05		OG0002174	15	0	0							No
	MIRUS_G_0001_c0001_127307_127837_r_t1	531	Class04	Alpha	Alpha05	deepclust_030228	OG0000073	337	0	0	Thymidine kinase	Pfam	PF00265,22	Thymidine kinase	6.4e-50		No	5fux,cif,gz_A catalytic domain of Thymidine kinase from Trypanosoma brucei with dTMP	-_cellular organisms;d_Eukaryota;-_Discoba;p_Euglenozoa;c_Kinetoplastea;-_Metakinetoplastina;o_Trypanosomatida;f_Trypanosomatidae;g_Trypanosoma;-_Trypanozoon;s_Trypanosoma brucei	4.195e-19	A4FTG2	d_Viruses;-_Duplodnaviria;k_Heunggongvirae;p_Peploviricota;c_Herviviricetes;o_Herpesvirales;f_Alloherpesviridae;g_Cyvirus;s_Cyvirus cyprinidallo3;-_Cyprinid herpesvirus 3	6.163e-20	Thymidine kinase (EC 2,7,1,21)
	MIRUS_G_0001_c0001_127898_131104_f_t1	3207	Class04	Alpha	Alpha05	deepclust_025281	OG0000010	535	0	0	DNA polymerase family B	Pfam	PF00136,25	DNA polymerase family B	3e-97		No	3iay,cif,gz_A Ternary complex of DNA polymerase delta	-_cellular organisms;d_Eukaryota;-_Opisthokonta;k_Fungi;-_Dikarya;p_Ascomycota;-_saccharomyceta;-_Saccharomycotina;c_Saccharomycetes;o_Saccharomycetales;f_Saccharomycetaceae;g_Saccharomyces;s_Saccharomyces cerevisiae	5.68e-69	A0A0P0YN24	d_Viruses;-_Varidnaviria;k_Bamfordvirae;p_Nucleocytoviricota;c_Megaviricetes;o_Algavirales;f_Phycodnaviridae;g_Prasinovirus;-_unclassified Prasinovirus;s_Yellowstone lake phycodnavirus 2	2.196e-70	DNA polymerase (EC 2,7,7,7)
	MIRUS_G_0001_c0001_131133_132257_f_t1	1125	Class04	Alpha	Alpha05		OG0000019	421	0	0	Heliorhodopsin	Pfam	PF18761,5	Heliorhodopsin	2.7e-13		No	7u55,cif,gz_A Crystal structure of Thermoplasmatales archaeon heliorhodopsin at pH 4,5	-_cellular organisms;d_Archaea;p_Candidatus Thermoplasmatota;c_Thermoplasmata;o_Thermoplasmatales;-_unclassified Thermoplasmatales;s_Thermoplasmatales archaeon SG8-52-1	1.497e-07
	MIRUS_G_0001_c0001_132283_132508_f_t0	222	Class04	Alpha	Alpha05	deepclust_022366	OG0002057	17	0	0							No
	MIRUS_G_0001_c0001_132408_132764_r_t1	357	Class04	Alpha	Alpha05	deepclust_019504	OG0000819	43	0	0							No
	MIRUS_G_0001_c0001_132906_133263_r_t0	354	Class04	Alpha	Alpha05		OG0000304	121	0	0	PQ loop repeat	Pfam	PF04193,18	PQ loop repeat	1.2e-09		No	4rng,cif,gz_D Crystal structure of a bacterial homologue of SWEET transporters	-_cellular organisms;d_Bacteria;p_Nitrospirota;c_Thermodesulfovibrionia;o_Thermodesulfovibrionales;f_Thermodesulfovibrionaceae;g_Thermodesulfovibrio;s_Thermodesulfovibrio yellowstonii;-_Thermodesulfovibrio yellowstonii DSM 11347	0.003499	A0A5B8IE11	d_Viruses;-_Varidnaviria;k_Bamfordvirae;p_Nucleocytoviricota;c_Megaviricetes;o_Imitervirales;f_Schizomimiviridae;-_unclassified Schizomimiviridae;s_Mimiviridae sp, ChoanoV1	0.0002944	PQ loop repeat
	MIRUS_G_0001_c0001_133404_134465_f_t1	1062	Class04	Alpha	Alpha05		OG0001195	30	0	0							No
	MIRUS_G_0001_c0001_134695_135429_f_t1	735	Class04	Alpha	Alpha05	deepclust_019509	OG0002453	12	0	0							No
	MIRUS_G_0001_c0001_135425_136289_r_t0	861	Class04	Alpha	Alpha05	deepclust_030275	OG0000372	78	0	0							No				A0A481Z1H0	d_Viruses;-_unclassified viruses;-_unclassified DNA viruses;-_unclassified dsDNA viruses;-_Pithoviruses;s_Pithovirus LCPAC001	0.0008769	Ceramidase
	MIRUS_G_0001_c0001_136334_137641_f_t1	1308	Class04	Alpha	Alpha05	deepclust_025358	OG0000035	426	0	0							No	2pbk,cif,gz_B Crystal structure of KSHV protease in complex with hexapeptide phosphonate inhibitor	d_Viruses;-_Duplodnaviria;k_Heunggongvirae;p_Peploviricota;c_Herviviricetes;o_Herpesvirales;f_Orthoherpesviridae;-_Gammaherpesvirinae;g_Rhadinovirus;s_Rhadinovirus humangamma8;-_Human gammaherpesvirus 8	3.46e-06	A0A6J5MVT8	d_Viruses;-_Duplodnaviria;k_Heunggongvirae;p_Uroviricota;c_Caudoviricetes;-_environmental samples;s_uncultured Caudovirales phage	1.291e-08	Prohead protease
	MIRUS_G_0001_c0001_137651_138244_r_t1	594	Class04	Alpha	Alpha05		OG0001270	27	0	0							No
	MIRUS_G_0001_c0001_138333_138764_f_t1	432	Class04	Alpha	Alpha05	deepclust_019508	OG0001163	31	0	0							No
	MIRUS_G_0001_c0001_138742_138985_r_t0	240	Class04	Alpha	Alpha05	deepclust_029126	OG0000332	119	0	0							No
	MIRUS_G_0001_c0001_139026_139427_r_t1	402	Class04	Alpha	Alpha05		OG0001235	29	0	0							No
	MIRUS_G_0001_c0001_139509_140426_f_t1	918	Class04	Alpha	Alpha05	deepclust_025359	OG0000046	369	0	0	YqaJ-like viral recombinase domain	Pfam	PF09588,14	YqaJ-like viral recombinase domain	1.2e-13		No	3sz5,cif,gz_A Crystal Structure of LHK-Exo in complex with 5-phosphorylated oligothymidine (dT)4	-_cellular organisms;d_Bacteria;p_Pseudomonadota;c_Betaproteobacteria;o_Neisseriales;f_Chromobacteriaceae;g_Laribacter;s_Laribacter hongkongensis;-_Laribacter hongkongensis HLHK9	1.19e-09	M4Q4Y1	d_Viruses;-_Duplodnaviria;k_Heunggongvirae;p_Uroviricota;c_Caudoviricetes;-_unclassified Caudoviricetes;s_Vibrio phage pYD21-A	1.549e-12	YqaJ viral recombinase domain-containing protein
	MIRUS_G_0001_c0001_140474_141223_f_t1	750	Class04	Alpha	Alpha05	deepclust_030217	OG0000061	347	0	0							No
	MIRUS_G_0001_c0001_141291_141972_r_t1	603	Class04	Alpha	Alpha05	deepclust_027714	OG0001267	28	1	1.66							No	2awa,cif,gz_D Crystal structure of DNA polymerase III, beta chain (EC 2,7,7,7) (np_344555,1) from STREPTOCOCCUS PNEUMONIAE TIGR4 at 2,50 A resolution	-_cellular organisms;d_Bacteria;-_Terrabacteria group;p_Bacillota;c_Bacilli;o_Lactobacillales;f_Streptococcaceae;g_Streptococcus;s_Streptococcus pneumoniae;-_Streptococcus pneumoniae TIGR4	0.0004404	A0A4P7XPB6	d_Viruses;c_Naldaviricetes;o_Lefavirales;f_Baculoviridae;g_Alphabaculovirus;-_unclassified Alphabaculovirus;s_Troides aeacus nucleopolyhedrovirus	0.00144	Pcna-a
	MIRUS_G_0001_c0001_142042_145875_f_t1	3834	Class04	Alpha	Alpha05	deepclust_002389	OG0003729	7	0	0							No
	MIRUS_G_0001_c0001_145917_147197_r_t1	1281	Class04	Alpha	Alpha05	deepclust_000037	OG0001045	34	0	0							No
	MIRUS_G_0001_c0001_147238_148167_r_t1	930	Class04	Alpha	Alpha05	deepclust_025352	OG0002311	14	0	0							No
	MIRUS_G_0001_c0001_148183_148962_r_t1	780	Class04	Alpha	Alpha05	deepclust_019502	OG0002171	15	0	0							No
	MIRUS_G_0001_c0001_149027_149692_f_t1	666	Class04	Alpha	Alpha05		OG0001044	34	0	0							No
	MIRUS_G_0001_c0001_1494_2582_r_t1	1089	Class04	Alpha	Alpha05	deepclust_000002	OG0003726	9	0	0							No
	MIRUS_G_0001_c0001_149628_149892_r_t0	261	Class04	Alpha	Alpha05	deepclust_022358	OG0001760	20	0	0							No
	MIRUS_G_0001_c0001_149893_151017_r_t1	1125	Class04	Alpha	Alpha05		OG0001670	19	0	0							No	2o8o,cif,gz_B Crystal structure of Clostridium histolyticum colg collagenase collagen-binding domain 3B at 1,35 Angstrom resolution in presence of calcium	-_cellular organisms;d_Bacteria;-_Terrabacteria group;p_Bacillota;c_Clostridia;o_Eubacteriales;f_Clostridiaceae;g_Hathewaya;s_Hathewaya histolytica	0.006005
	MIRUS_G_0001_c0001_151033_151815_r_t1	783	Class04	Alpha	Alpha05	deepclust_025351	OG0001046	35	0	0	DHHC palmitoyltransferase	Pfam	PF01529,24	DHHC palmitoyltransferase	1.1e-19		No	6bmm,cif,gz_B Structure of human DHHC20 palmitoyltransferase, space group P21	-_cellular organisms;d_Eukaryota;-_Opisthokonta;k_Metazoa;-_Eumetazoa;-_Bilateria;-_Deuterostomia;p_Chordata;-_Craniata;-_Vertebrata;-_Gnathostomata;-_Teleostomi;-_Euteleostomi;-_Sarcopterygii;-_Dipnotetrapodomorpha;-_Tetrapoda;-_Amniota;c_Mammalia;-_Theria;-_Eutheria;-_Boreoeutheria;-_Euarchontoglires;o_Primates;-_Haplorrhini;-_Simiiformes;-_Catarrhini;-_Hominoidea;f_Hominidae;-_Homininae;g_Homo…	2.535e-08
	MIRUS_G_0001_c0001_151867_152071_f_t0	201	Class04	Alpha	Alpha05	deepclust_025350	OG0002860	12	0	0							No
	MIRUS_G_0001_c0001_152061_152606_r_t1	546	Class04	Alpha	Alpha05	deepclust_000071	OG0001196	29	0	0							No
	MIRUS_G_0001_c0001_152667_154127_r_t1	1461	Class04	Alpha	Alpha05	deepclust_025349	OG0001070	32	0	0	NAD(P)-binding Rossmann-like domain	Pfam	PF13450,10	NAD(P)-binding Rossmann-like domain	1.1e-10		No	4rep,cif,gz_A Crystal Structure of gamma-carotenoid desaturase	-_cellular organisms;d_Bacteria;-_FCB group;-_Bacteroidota/Chlorobiota group;p_Bacteroidota;c_Flavobacteriia;o_Flavobacteriales;f_Flavobacteriaceae;g_Nonlabens;s_Nonlabens dokdonensis;-_Nonlabens dokdonensis DSW-6	2.295e-19	A0A1V0SE07	d_Viruses;-_Varidnaviria;k_Bamfordvirae;p_Nucleocytoviricota;c_Megaviricetes;o_Imitervirales;f_Mimiviridae;-_Klosneuvirinae;-_unclassified Klosneuvirinae;g_Indivirus;s_Indivirus ILV1	2.22e-16	Flavin containing amine oxidoreductase
	MIRUS_G_0001_c0001_154312_155034_f_t1	723	Class04	Alpha	Alpha05	deepclust_022359	OG0000459	86	0	0	Macro domain	Pfam	PF01661,25	Macro domain	3.7e-24		No	5cms,cif,gz_A Structural Insights into the Mechanism of Escherichia coli Ymdb	#NAME?	1.397e-13	A0A8S5PR95	d_Viruses;-_Duplodnaviria;k_Heunggongvirae;p_Uroviricota;c_Caudoviricetes;-_unclassified Caudoviricetes;s_Myoviridae sp, ctLjW1	6.509e-13	Non structural polyprotein
	MIRUS_G_0001_c0001_155272_155931_r_t1	660	Class04	Alpha	Alpha05	deepclust_019168	OG0000106	260	0	0							No				A0A3G4ZMY7	d_Viruses;-_Varidnaviria;k_Bamfordvirae;p_Nucleocytoviricota;c_Megaviricetes;o_Imitervirales;f_Mimiviridae;-_Klosneuvirinae;-_unclassified Klosneuvirinae;s_Terrestrivirus sp,	1.424e-10	TLC domain-containing protein
	MIRUS_G_0001_c0001_155933_156293_r_t0	357	Class04	Alpha	Alpha05	deepclust_029079	OG0000406	88	0	0	SET domain	Pfam	PF00856,32	SET domain	3.8e-05		No	4ypa,cif,gz_B ASH1L SET domain Q2265A mutant in complex with S-adenosyl methionine (SAM)	-_cellular organisms;d_Eukaryota;-_Opisthokonta;k_Metazoa;-_Eumetazoa;-_Bilateria;-_Deuterostomia;p_Chordata;-_Craniata;-_Vertebrata;-_Gnathostomata;-_Teleostomi;-_Euteleostomi;-_Sarcopterygii;-_Dipnotetrapodomorpha;-_Tetrapoda;-_Amniota;c_Mammalia;-_Theria;-_Eutheria;-_Boreoeutheria;-_Euarchontoglires;o_Primates;-_Haplorrhini;-_Simiiformes;-_Catarrhini;-_Hominoidea;f_Hominidae;-_Homininae;g_Homo…	4.109e-05	A0A7S8BEQ2	d_Viruses;-_unclassified viruses;s_Acanthamoeba castellanii medusavirus	0.003299	SET domain-containing protein
	MIRUS_G_0001_c0001_156392_156787_f_t1	396	Class04	Alpha	Alpha05	deepclust_000070	OG0003406	9	0	0							No
	MIRUS_G_0001_c0001_156749_157265_r_t0	513	Class04	Alpha	Alpha05	deepclust_031908	OG0000184	150	0	0	GIY-YIG catalytic domain	Pfam	PF01541,28	GIY-YIG catalytic domain	0.00014		No				A0A3G4ZMZ9	d_Viruses;-_Varidnaviria;k_Bamfordvirae;p_Nucleocytoviricota;c_Megaviricetes;o_Imitervirales;f_Mimiviridae;-_Klosneuvirinae;-_unclassified Klosneuvirinae;s_Terrestrivirus sp,	2.2e-12	GIY-YIG nuclease and ricin-type beta-trefoil lectin domain protein
	MIRUS_G_0001_c0001_157317_157829_f_t1	513	Class04	Alpha	Alpha05	deepclust_008661	OG0000497	79	0	0							No				A0A516L3Z6	d_Viruses;-_unclassified viruses;-_unclassified DNA viruses;-_unclassified dsDNA viruses;s_Prokaryotic dsDNA virus sp,	2.54e-08	Restriction endonuclease
	MIRUS_G_0001_c0001_157833_162707_r_t1	4875	Class04	Alpha	Alpha05	deepclust_000038	OG0000001	524	0	0	Tyrosine-protein kinase ephrin type A/B receptor-like	Pfam	PF07699,17	Tyrosine-protein kinase ephrin type A/B receptor-like	5.2e-06		No	7n4y,cif,gz_B The structure of bovine thyroglobulin with iodinated tyrosines	-_cellular organisms;d_Eukaryota;-_Opisthokonta;k_Metazoa;-_Eumetazoa;-_Bilateria;-_Deuterostomia;p_Chordata;-_Craniata;-_Vertebrata;-_Gnathostomata;-_Teleostomi;-_Euteleostomi;-_Sarcopterygii;-_Dipnotetrapodomorpha;-_Tetrapoda;-_Amniota;c_Mammalia;-_Theria;-_Eutheria;-_Boreoeutheria;-_Laurasiatheria;o_Artiodactyla;-_Ruminantia;-_Pecora;f_Bovidae;-_Bovinae;g_Bos;s_Bos indicus x Bos taurus	0.004302
	MIRUS_G_0001_c0001_162739_163671_r_t1	933	Class04	Alpha	Alpha05	deepclust_014695	OG0000240	153	0	0	Phytanoyl-CoA dioxygenase (PhyH)	Pfam	PF05721,17	Phytanoyl-CoA dioxygenase (PhyH)	0.0001		No	7dt0,cif,gz_G Proline hydroxylase H11-N101I mutant	-_cellular organisms;d_Bacteria;-_environmental samples;s_uncultured bacterium esnapd13	6.8e-11	A0A7D3V7L8	d_Viruses;-_Varidnaviria;k_Bamfordvirae;p_Nucleocytoviricota;c_Megaviricetes;o_Imitervirales;f_Mimiviridae;-_Klosneuvirinae;g_Fadolivirus;s_Fadolivirus algeromassiliense	4.301e-08	Phytanoyl-CoA dioxygenase
	MIRUS_G_0001_c0001_164206_164581_r_t0	372	Class04	Alpha	Alpha05	deepclust_000039	OG0005220	6	0	0							No
	MIRUS_G_0001_c0001_164957_165337_f_t1	381	Class04	Alpha	Alpha05	deepclust_025373	OG0004099	8	0	0							No
	MIRUS_G_0001_c0001_165311_166148_r_t0	834	Class04	Alpha	Alpha05		OG0001133	32	0	0	Phosphotransferase enzyme family	Pfam	PF01636,27	Phosphotransferase enzyme family	1.1e-06		No	6gue,cif,gz_A CDK2/CyclinA in complex with AZD5438	-_cellular organisms;d_Eukaryota;-_Opisthokonta;k_Metazoa;-_Eumetazoa;-_Bilateria;-_Deuterostomia;p_Chordata;-_Craniata;-_Vertebrata;-_Gnathostomata;-_Teleostomi;-_Euteleostomi;-_Sarcopterygii;-_Dipnotetrapodomorpha;-_Tetrapoda;-_Amniota;c_Mammalia;-_Theria;-_Eutheria;-_Boreoeutheria;-_Euarchontoglires;o_Primates;-_Haplorrhini;-_Simiiformes;-_Catarrhini;-_Hominoidea;f_Hominidae;-_Homininae;g_Homo…	3.941e-07	A0A3G5A937	d_Viruses;-_Varidnaviria;k_Bamfordvirae;p_Nucleocytoviricota;c_Megaviricetes;o_Imitervirales;f_Mimiviridae;-_Klosneuvirinae;-_unclassified Klosneuvirinae;s_Homavirus sp,	7.078e-10	Serine/threonine protein kinase
	MIRUS_G_0001_c0001_166186_166726_r_t0	537	Class04	Alpha	Alpha05	deepclust_016766	OG0012585	2	0	0							No
	MIRUS_G_0001_c0001_166746_166979_r_t1	234	Class04	Alpha	Alpha05		OG0000000	1238	0	0	Ubiquitin family	Pfam	PF00240,27	Ubiquitin family	2.4e-33		No	7ojx,cif,gz_D E2 UBE2K covalently linked to donor Ub, acceptor di-Ub, and RING E3 primed for K48-linked Ub chain synthesis	-_cellular organisms;d_Eukaryota;-_Opisthokonta;k_Metazoa;-_Eumetazoa;-_Bilateria;-_Deuterostomia;p_Chordata;-_Craniata;-_Vertebrata;-_Gnathostomata;-_Teleostomi;-_Euteleostomi;-_Sarcopterygii;-_Dipnotetrapodomorpha;-_Tetrapoda;-_Amniota;c_Mammalia;-_Theria;-_Eutheria;-_Boreoeutheria;-_Euarchontoglires;o_Primates;-_Haplorrhini;-_Simiiformes;-_Catarrhini;-_Hominoidea;f_Hominidae;-_Homininae;g_Homo…	5.981e-15	G9E5X0	d_Viruses;-_Varidnaviria;k_Bamfordvirae;p_Nucleocytoviricota;c_Megaviricetes;o_Algavirales;f_Phycodnaviridae;g_Prasinovirus;s_Prasinovirus micromonas;-_Micromonas pusilla virus SP1	3.285e-15	Ubiquitin-like domain-containing protein
	MIRUS_G_0001_c0001_167035_167302_f_t0	264	Class04	Alpha	Alpha05	deepclust_025368	OG0001418	25	0	0							No
	MIRUS_G_0001_c0001_167294_169159_r_t1	1866	Class04	Alpha	Alpha05		OG0000691	53	0	0							No
	MIRUS_G_0001_c0001_169245_171215_f_t1	1971	Class04	Alpha	Alpha05		OG0001018	33	0	0							No	3e1s,cif,gz_A Structure of an N-terminal truncation of Deinococcus radiodurans RecD2	-_cellular organisms;d_Bacteria;-_Terrabacteria group;p_Deinococcota;c_Deinococci;o_Deinococcales;f_Deinococcaceae;g_Deinococcus;s_Deinococcus radiodurans	8.258e-08	W5S5P4	d_Viruses;-_unclassified viruses;-_unclassified DNA viruses;-_unclassified dsDNA viruses;-_Pithoviruses;g_Pithovirus;s_Pithovirus sibericum	9.32e-10	RecD/TraA family helicase repair protein
	MIRUS_G_0001_c0001_171245_173905_f_t1	2661	Class04	Alpha	Alpha05	deepclust_030259	OG0000034	409	0	0	Peptidase M16 inactive domain	Pfam	PF05193,25	Peptidase M16 inactive domain	2.5e-28		No	3amj,cif,gz_C The crystal structure of the heterodimer of M16B peptidase from Sphingomonas sp, A1	-_cellular organisms;d_Bacteria;p_Pseudomonadota;c_Alphaproteobacteria;o_Sphingomonadales;f_Sphingomonadaceae;g_Sphingomonas;-_unclassified Sphingomonas;s_Sphingomonas sp, A1	1.732e-28	A0A1V0SBX2	d_Viruses;-_Varidnaviria;k_Bamfordvirae;p_Nucleocytoviricota;c_Megaviricetes;o_Imitervirales;f_Mimiviridae;-_Klosneuvirinae;-_unclassified Klosneuvirinae;g_Catovirus;s_Catovirus CTV1	1.06e-34	Zn-dependent peptidase
	MIRUS_G_0001_c0001_173911_174420_r_t1	510	Class04	Alpha	Alpha05	deepclust_025357	OG0003725	8	0	0							No
	MIRUS_G_0001_c0001_174442_175242_r_t1	801	Class04	Alpha	Alpha05	deepclust_031882	OG0000079	323	0	0	Rab-GTPase-TBC domain	Pfam	PF00566,22	Rab-GTPase-TBC domain	6.2e-18		No	2qfz,cif,gz_A Crystal structure of human TBC1 domain family member 22A	-_cellular organisms;d_Eukaryota;-_Opisthokonta;k_Metazoa;-_Eumetazoa;-_Bilateria;-_Deuterostomia;p_Chordata;-_Craniata;-_Vertebrata;-_Gnathostomata;-_Teleostomi;-_Euteleostomi;-_Sarcopterygii;-_Dipnotetrapodomorpha;-_Tetrapoda;-_Amniota;c_Mammalia;-_Theria;-_Eutheria;-_Boreoeutheria;-_Euarchontoglires;o_Primates;-_Haplorrhini;-_Simiiformes;-_Catarrhini;-_Hominoidea;f_Hominidae;-_Homininae;g_Homo…	9.279e-06
	MIRUS_G_0001_c0001_175276_175710_r_t1	435	Class04	Alpha	Alpha05	deepclust_029066	OG0000162	211	0	0							No
	MIRUS_G_0001_c0001_175930_176349_f_t1	420	Class04	Alpha	Alpha05		OG0001097	33	0	0							No	3u6y,cif,gz_A Crystal structure of ALBA2-DNA complex	-_cellular organisms;d_Archaea;-_TACK group;p_Thermoproteota;c_Thermoprotei;o_Desulfurococcales;f_Desulfurococcaceae;g_Aeropyrum;s_Aeropyrum pernix;-_Aeropyrum pernix K1	0.0001794	A0A345BNW0	d_Viruses;-_Duplodnaviria;k_Heunggongvirae;p_Uroviricota;c_Caudoviricetes;-_unclassified Caudoviricetes;s_Podoviridae sp, ctcf755	0.001129	Stage V sporulation protein S
	MIRUS_G_0001_c0001_176377_177630_f_t1	1098	Class04	Alpha	Alpha05	deepclust_000003	OG0000174	197	2	1.82							No	3um3,cif,gz_A Crystal structure of the Brox Bro1 domain in complex with the C-terminal tail of CHMP4B	-_cellular organisms;d_Eukaryota;-_Opisthokonta;k_Metazoa;-_Eumetazoa;-_Bilateria;-_Deuterostomia;p_Chordata;-_Craniata;-_Vertebrata;-_Gnathostomata;-_Teleostomi;-_Euteleostomi;-_Sarcopterygii;-_Dipnotetrapodomorpha;-_Tetrapoda;-_Amniota;c_Mammalia;-_Theria;-_Eutheria;-_Boreoeutheria;-_Euarchontoglires;o_Primates;-_Haplorrhini;-_Simiiformes;-_Catarrhini;-_Hominoidea;f_Hominidae;-_Homininae;g_Homo…	0.0001616
	MIRUS_G_0001_c0001_177648_181010_r_t1	3363	Class04	Alpha	Alpha05	deepclust_000004	OG0000000	1238	0	0	SNF2-related domain	Pfam	PF00176,27	SNF2-related domain	5.6e-32		No	6l8o,cif,gz_A Crystal structure of the K, lactis Rad5 (Hg-derivative)	-_cellular organisms;d_Eukaryota;-_Opisthokonta;k_Fungi;-_Dikarya;p_Ascomycota;-_saccharomyceta;-_Saccharomycotina;c_Saccharomycetes;o_Saccharomycetales;f_Saccharomycetaceae;g_Kluyveromyces;s_Kluyveromyces lactis;-_Kluyveromyces lactis NRRL Y-1140	1.157e-29	A0A3T1CXK1	d_Viruses;-_unclassified viruses;s_Acanthamoeba castellanii medusavirus	2.238e-28	DNA helicase
	MIRUS_G_0001_c0001_181047_182327_r_t1	1281	Class04	Alpha	Alpha05	deepclust_027706	OG0000677	55	0	0	Ankyrin repeats (many copies)	Pfam	PF13637,10	Ankyrin repeats (many copies)	2.1e-07		No	1oy3,cif,gz_D CRYSTAL STRUCTURE OF AN IKBBETA/NF-KB P65 HOMODIMER COMPLEX	-_cellular organisms;d_Eukaryota;-_Opisthokonta;k_Metazoa;-_Eumetazoa;-_Bilateria;-_Deuterostomia;p_Chordata;-_Craniata;-_Vertebrata;-_Gnathostomata;-_Teleostomi;-_Euteleostomi;-_Sarcopterygii;-_Dipnotetrapodomorpha;-_Tetrapoda;-_Amniota;c_Mammalia;-_Theria;-_Eutheria;-_Boreoeutheria;-_Euarchontoglires;-_Glires;o_Rodentia;-_Myomorpha;-_Muroidea;f_Muridae;-_Murinae;g_Mus;-_Mus;s_Mus musculus	0.001487	Q9J507	d_Viruses;-_Varidnaviria;k_Bamfordvirae;p_Nucleocytoviricota;c_Pokkesviricetes;o_Chitovirales;f_Poxviridae;-_Chordopoxvirinae;g_Avipoxvirus;s_Fowlpox virus;-_Fowlpox virus strain NVSL	0.0004044	Putative ankyrin repeat protein FPV228
	MIRUS_G_0001_c0001_182343_185315_r_t1	2973	Class04	Alpha	Alpha05	deepclust_002382	OG0000749	49	0	0							No
	MIRUS_G_0001_c0001_185336_189943_r_t1	4608	Class04	Alpha	Alpha05		OG0000850	33	0	0							No				A0A3G5A4L5_2	d_Viruses;-_Varidnaviria;k_Bamfordvirae;p_Nucleocytoviricota;c_Megaviricetes;o_Imitervirales;f_Mimiviridae;-_Klosneuvirinae;-_unclassified Klosneuvirinae;s_Homavirus sp,	0.007578	Uncharacterized protein
	MIRUS_G_0001_c0001_190011_190646_f_t1	636	Class04	Alpha	Alpha05	deepclust_022008	OG0000048	350	0	0	PLD-like domain	Pfam	PF13091,10	PLD-like domain	3.7e-10		No	6ehi,cif,gz_D NucT from Helicobacter pylori	#NAME?	2.076e-07	A0A8A5J306	d_Viruses;-_Varidnaviria;k_Bamfordvirae;p_Nucleocytoviricota;c_Megaviricetes;o_Imitervirales;f_Mimiviridae;-_Megamimivirinae;g_Mimivirus;-_unclassified Mimivirus;s_Mimivirus reunion	6.17e-14	Phospholipase D/nuclease
	MIRUS_G_0001_c0001_190690_191622_f_t1	933	Class04	Alpha	Alpha05	deepclust_014955	OG0000372	78	0	0							No				A0A1V0SA83	d_Viruses;-_Varidnaviria;k_Bamfordvirae;p_Nucleocytoviricota;c_Megaviricetes;o_Imitervirales;f_Mimiviridae;-_Klosneuvirinae;-_unclassified Klosneuvirinae;g_Catovirus;s_Catovirus CTV1	0.006687	Uncharacterized protein
	MIRUS_G_0001_c0001_191805_192422_f_t1	618	Class04	Alpha	Alpha05	deepclust_022008	OG0000048	350	0	0	PLD-like domain	Pfam	PF13091,10	PLD-like domain	3.3e-09		No	4urj,cif,gz_B Crystal structure of human BJ-TSA-9	-_cellular organisms;d_Eukaryota;-_Opisthokonta;k_Metazoa;-_Eumetazoa;-_Bilateria;-_Deuterostomia;p_Chordata;-_Craniata;-_Vertebrata;-_Gnathostomata;-_Teleostomi;-_Euteleostomi;-_Sarcopterygii;-_Dipnotetrapodomorpha;-_Tetrapoda;-_Amniota;c_Mammalia;-_Theria;-_Eutheria;-_Boreoeutheria;-_Euarchontoglires;o_Primates;-_Haplorrhini;-_Simiiformes;-_Catarrhini;-_Hominoidea;f_Hominidae;-_Homininae;g_Homo…	7.34e-09
	MIRUS_G_0001_c0001_192418_194122_r_t0	1701	Class04	Alpha	Alpha05	deepclust_019501	OG0001323	27	0	0							No				G8DFM6	d_Viruses;-_Varidnaviria;k_Bamfordvirae;p_Nucleocytoviricota;c_Megaviricetes;o_Algavirales;f_Phycodnaviridae;g_Coccolithovirus;-_unclassified Coccolithovirus	0.00646	Uncharacterized protein
	MIRUS_G_0001_c0001_194161_194553_r_t1	393	Class04	Alpha	Alpha05	deepclust_030253	OG0001549	23	0	0							No
	MIRUS_G_0001_c0001_194684_195328_f_t1	645	Class04	Alpha	Alpha05		OG0001417	25	0	0							No
	MIRUS_G_0001_c0001_195359_198517_f_t1	3159	Class04	Alpha	Alpha05		OG0001475	21	0	0							No
	MIRUS_G_0001_c0001_198601_199404_f_t1	804	Class04	Alpha	Alpha05	deepclust_000040	OG0000206	154	0	0	LicD family	Pfam	PF04991,17	LicD family	3.3e-11		No	6kal,cif,gz_A Crystal structure of FKRP in complex with Mg ion and CMP	-_cellular organisms;d_Eukaryota;-_Opisthokonta;k_Metazoa;-_Eumetazoa;-_Bilateria;-_Deuterostomia;p_Chordata;-_Craniata;-_Vertebrata;-_Gnathostomata;-_Teleostomi;-_Euteleostomi;-_Sarcopterygii;-_Dipnotetrapodomorpha;-_Tetrapoda;-_Amniota;c_Mammalia;-_Theria;-_Eutheria;-_Boreoeutheria;-_Euarchontoglires;o_Primates;-_Haplorrhini;-_Simiiformes;-_Catarrhini;-_Hominoidea;f_Hominidae;-_Homininae;g_Homo…	1.878e-07	A0A481YZX7	d_Viruses;-_Varidnaviria;k_Bamfordvirae;p_Nucleocytoviricota;c_Megaviricetes;o_Pimascovirales;f_Marseilleviridae;-_unclassified Marseilleviridae;s_Marseillevirus LCMAC202	4.17e-07	LicD family protein
	MIRUS_G_0001_c0001_199279_199540_r_t0	258	Class04	Alpha	Alpha05		OG0001672	21	0	0							No
	MIRUS_G_0001_c0001_199585_199920_f_t1	336	Class04	Alpha	Alpha05		OG0000716	53	0	0							No
	MIRUS_G_0001_c0001_199920_204237_r_t0	4314	Class04	Alpha	Alpha05		OG0004105	6	0	0							No
	MIRUS_G_0001_c0001_204302_204551_f_t0	246	Class04	Alpha	Alpha05	deepclust_030242	OG0001273	28	0	0							No
	MIRUS_G_0001_c0001_204621_205292_f_t1	672	Class04	Alpha	Alpha05	deepclust_007803	OG0000072	341	0	0							No				A0A0S0N808	d_Viruses;-_Duplodnaviria;k_Heunggongvirae;p_Uroviricota;c_Caudoviricetes;g_Pamexvirus;s_Pamexvirus PaMx74;-_Pseudomonas phage PaMx74	1.449e-08	Uncharacterized protein
	MIRUS_G_0001_c0001_205332_206015_f_t1	684	Class04	Alpha	Alpha05		OG0000229	162	0	0	MT-A70	Pfam	PF05063,18	MT-A70	3.8e-24		No	5tey,cif,gz_A Human METTL3-METTL14 complex	-_cellular organisms;d_Eukaryota;-_Opisthokonta;k_Metazoa;-_Eumetazoa;-_Bilateria;-_Deuterostomia;p_Chordata;-_Craniata;-_Vertebrata;-_Gnathostomata;-_Teleostomi;-_Euteleostomi;-_Sarcopterygii;-_Dipnotetrapodomorpha;-_Tetrapoda;-_Amniota;c_Mammalia;-_Theria;-_Eutheria;-_Boreoeutheria;-_Euarchontoglires;o_Primates;-_Haplorrhini;-_Simiiformes;-_Catarrhini;-_Hominoidea;f_Hominidae;-_Homininae;g_Homo…	3.099e-13	A0A516M216	d_Viruses;-_unclassified viruses;-_unclassified DNA viruses;-_unclassified dsDNA viruses;s_Prokaryotic dsDNA virus sp,	1.599e-18	Putative modification methylase
	MIRUS_G_0001_c0001_206055_206606_f_t1	552	Class04	Alpha	Alpha05	deepclust_016738	OG0001167	30	0	0							No
	MIRUS_G_0001_c0001_206627_209962_r_t1	3336	Class04	Alpha	Alpha05	deepclust_030243	OG0000021	416	0	0	RNA polymerase Rpb2, domain 6	Pfam	PF00562,32	RNA polymerase Rpb2, domain 6	6.7e-115		No	7okx,cif,gz_B Structure of active transcription elongation complex Pol II-DSIF (SPT5-KOW5)-ELL2-EAF1 (composite structure)	-_cellular organisms;d_Eukaryota;-_Opisthokonta;k_Metazoa;-_Eumetazoa;-_Bilateria;-_Deuterostomia;p_Chordata;-_Craniata;-_Vertebrata;-_Gnathostomata;-_Teleostomi;-_Euteleostomi;-_Sarcopterygii;-_Dipnotetrapodomorpha;-_Tetrapoda;-_Amniota;c_Mammalia;-_Theria;-_Eutheria;-_Boreoeutheria;-_Laurasiatheria;o_Artiodactyla;-_Suina;f_Suidae;g_Sus;s_Sus scrofa	0
	MIRUS_G_0001_c0001_207_498_r_t0	288	Class04	Alpha	Alpha05	deepclust_011393	OG0000520	71	0	0	Domain of unknown function (DUF6321)	Pfam	PF19846,3	Domain of unknown function (DUF6321)	1.2e-10		No				A0A6J5T8E3	d_Viruses;-_Duplodnaviria;k_Heunggongvirae;p_Uroviricota;c_Caudoviricetes;-_environmental samples;s_uncultured Caudovirales phage	0.0001716	DUF6321 domain-containing protein
	MIRUS_G_0001_c0001_210001_210265_r_t0	261	Class04	Alpha	Alpha05	deepclust_032793	OG0001607	22	0	0							No
	MIRUS_G_0001_c0001_210603_213743_f_t1	3141	Class04	Alpha	Alpha05	deepclust_027701	OG0000124	223	0	0	Calcineurin-like phosphoesterase	Pfam	PF00149,32	Calcineurin-like phosphoesterase	1.1e-06		No	7dog,cif,gz_A Crystal structure of a nuclease and capping domain of SbcD from Staphylococcus aureus	-_cellular organisms;d_Bacteria;-_Terrabacteria group;p_Bacillota;c_Bacilli;o_Bacillales;f_Staphylococcaceae;g_Staphylococcus;s_Staphylococcus aureus;-_Staphylococcus aureus subsp, aureus Mu50	2.014e-11	A0A068CB47	d_Viruses;-_Duplodnaviria;k_Heunggongvirae;p_Uroviricota;c_Caudoviricetes;f_Herelleviridae;-_Jasinkavirinae;g_Pecentumvirus	1.229e-46	Recombination exonuclease (EC 3,1,11,-)
	MIRUS_G_0001_c0001_213775_214155_f_t1	381	Class04	Alpha	Alpha05		OG0002055	16	0	0							No
	MIRUS_G_0001_c0001_214170_214425_f_t0	252	Class04	Alpha	Alpha05	deepclust_025363	OG0001199	29	0	0							No
	MIRUS_G_0001_c0001_214426_215028_r_t1	603	Class04	Alpha	Alpha05	deepclust_031894	OG0000351	107	0	0	Fatty acid hydroxylase	Pfam	PF04116,17	Fatty acid hydroxylase	8.8e-14		No				A0A481Z3A6	d_Viruses;-_unclassified viruses;-_unclassified DNA viruses;-_unclassified dsDNA viruses;-_Pithoviruses;s_Pithovirus LCPAC103	1.944e-09	Fatty acid hydroxylase family protein
	MIRUS_G_0001_c0001_215056_215284_f_t0	225	Class04	Alpha	Alpha05	deepclust_025361	OG0001168	31	0	0							No
	MIRUS_G_0001_c0001_215314_215440_f_t0	123	Class04	Alpha	Alpha05	deepclust_022379	OG0002058	17	0	0							No
	MIRUS_G_0001_c0001_215441_215758_r_t1	318	Class04	Alpha	Alpha05	deepclust_030222	OG0000094	290	0	0							No				A0A5B8IHR8	d_Viruses;-_Varidnaviria;k_Bamfordvirae;p_Nucleocytoviricota;c_Megaviricetes;o_Imitervirales;f_Schizomimiviridae;-_unclassified Schizomimiviridae;s_Mimiviridae sp, ChoanoV1	0.002128	Uncharacterized protein
	MIRUS_G_0001_c0001_215794_216732_r_t1	939	Class04	Alpha	Alpha05		OG0006092	5	0	0							No
	MIRUS_G_0001_c0001_216815_217132_r_t1	318	Class04	Alpha	Alpha05		OG0001669	20	0	0							No
	MIRUS_G_0001_c0001_217160_217433_r_t0	270	Class04	Alpha	Alpha05	deepclust_022376	OG0006094	5	0	0							No
	MIRUS_G_0001_c0001_217485_217919_r_t1	435	Class04	Alpha	Alpha05	deepclust_025362	OG0000238	149	0	0	Erv1 / Alr family	Pfam	PF04777,17	Erv1 / Alr family	9.8e-20		No	1jra,cif,gz_D Crystal Structure of Erv2p	-_cellular organisms;d_Eukaryota;-_Opisthokonta;k_Fungi;-_Dikarya;p_Ascomycota;-_saccharomyceta;-_Saccharomycotina;c_Saccharomycetes;o_Saccharomycetales;f_Saccharomycetaceae;g_Saccharomyces;s_Saccharomyces cerevisiae	1.7e-07	B5LWE6	d_Viruses;-_Varidnaviria;k_Bamfordvirae;p_Nucleocytoviricota;c_Megaviricetes;o_Algavirales;f_Phycodnaviridae;g_Phaeovirus;s_Feldmannia species virus	3.838e-06	Sulfhydryl oxidase (EC 1,8,3,2)
	MIRUS_G_0001_c0001_218219_219229_r_t1	1011	Class04	Alpha	Alpha05	deepclust_031893	OG0000215	172	0	0							No
	MIRUS_G_0001_c0001_219251_220567_r_t1	1317	Class04	Alpha	Alpha05	deepclust_002380	OG0001548	22	0	0							No
	MIRUS_G_0001_c0001_220615_221016_r_t1	402	Class04	Alpha	Alpha05	deepclust_030249	OG0005211	6	0	0							No
	MIRUS_G_0001_c0001_221063_227044_r_t1	5982	Class04	Alpha	Alpha05	deepclust_002379	OG0000026	403	0	0							No				A0A8S5MCF9	d_Viruses;-_Duplodnaviria;k_Heunggongvirae;p_Uroviricota;c_Caudoviricetes;-_unclassified Caudoviricetes;s_Siphoviridae sp, ctG7D9	0.0009062	Minor tail protein
	MIRUS_G_0001_c0001_227206_227787_f_t1	582	Class04	Alpha	Alpha05		OG0000047	291	0	0							No
	MIRUS_G_0001_c0001_227820_228236_f_t1	417	Class04	Alpha	Alpha05	deepclust_022351	OG0000020	367	0	0							No
	MIRUS_G_0001_c0001_228275_228682_f_t1	408	Class04	Alpha	Alpha05	deepclust_022351	OG0001474	24	0	0							No
	MIRUS_G_0001_c0001_228534_228936_r_t0	399	Class04	Alpha	Alpha05	deepclust_000074	OG0001238	29	0	0							No
	MIRUS_G_0001_c0001_229357_229597_r_t0	237	Class04	Alpha	Alpha05	deepclust_000073	OG0001419	25	0	0							No
	MIRUS_G_0001_c0001_229602_231236_r_t1	1635	Class04	Alpha	Alpha05	deepclust_025263	OG0000103	249	0	0	Asparagine synthase	Pfam	PF00733,25	Asparagine synthase	2.7e-80		No	1ct9,cif,gz_A CRYSTAL STRUCTURE OF ASPARAGINE SYNTHETASE B FROM ESCHERICHIA COLI	#NAME?	6.539e-50	F2Y1H0	d_Viruses;-_Varidnaviria;k_Bamfordvirae;p_Nucleocytoviricota;c_Megaviricetes;o_Algavirales;f_Phycodnaviridae;-_environmental samples;s_Organic Lake phycodnavirus 1	4.656e-32	asparagine synthase (glutamine-hydrolyzing) (EC 6,3,5,4) (Glutamine-dependent asparagine synthetase)
	MIRUS_G_0001_c0001_231677_233395_r_t1	1719	Class04	Alpha	Alpha05	deepclust_022352	OG0000164	197	0	0							No	1je5,cif,gz_A Crystal Structure of gp2,5, a Single-Stranded DNA Binding Protein Encoded by Bacteriophage T7	d_Viruses;-_Duplodnaviria;k_Heunggongvirae;p_Uroviricota;c_Caudoviricetes;f_Autographiviridae;-_Studiervirinae;g_Teseptimavirus;s_Teseptimavirus T7;-_Escherichia phage T7	2.788e-07	A0A2P0VN27	d_Viruses;-_Varidnaviria;k_Bamfordvirae;p_Nucleocytoviricota;c_Megaviricetes;o_Imitervirales;f_Allomimiviridae;g_Oceanusvirus;s_Oceanusvirus kaneohense;-_Tetraselmis virus 1	4.913e-09	Uncharacterized protein
	MIRUS_G_0001_c0001_233475_233837_r_t1	363	Class04	Alpha	Alpha05	deepclust_019507	OG0001605	22	0	0							No	5ytx,cif,gz_A Crystal structure of YB1 cold-shock domain in complex with UCAACU	-_cellular organisms;d_Eukaryota;-_Opisthokonta;k_Metazoa;-_Eumetazoa;-_Bilateria;-_Deuterostomia;p_Chordata;-_Craniata;-_Vertebrata;-_Gnathostomata;-_Teleostomi;-_Euteleostomi;-_Sarcopterygii;-_Dipnotetrapodomorpha;-_Tetrapoda;-_Amniota;c_Mammalia;-_Theria;-_Eutheria;-_Boreoeutheria;-_Euarchontoglires;o_Primates;-_Haplorrhini;-_Simiiformes;-_Catarrhini;-_Hominoidea;f_Hominidae;-_Homininae;g_Homo…	0.0008326	A0A5B8HX95	d_Viruses;-_Varidnaviria;k_Bamfordvirae;p_Nucleocytoviricota;c_Megaviricetes;o_Imitervirales;f_Schizomimiviridae;-_unclassified Schizomimiviridae;s_Mimiviridae sp, ChoanoV1	0.0003676	Cold-shock DNA-binding domain protein
	MIRUS_G_0001_c0001_233864_234170_f_t0	303	Class04	Alpha	Alpha05	deepclust_022353	OG0005221	6	0	0							No
	MIRUS_G_0001_c0001_234160_234783_r_t1	624	Class04	Alpha	Alpha05	deepclust_031876	OG0000189	192	0	0							No
	MIRUS_G_0001_c0001_234838_235368_r_t1	531	Class04	Alpha	Alpha05	deepclust_000043	OG0001098	33	0	0							No
	MIRUS_G_0001_c0001_235414_235935_r_t1	522	Class04	Alpha	Alpha05	deepclust_025381	OG0004098	7	0	0							No
	MIRUS_G_0001_c0001_236013_237371_r_t1	1359	Class04	Alpha	Alpha05	deepclust_030705	OG0000075	322	0	0							No
	MIRUS_G_0001_c0001_237392_238152_r_t1	711	Class04	Alpha	Alpha05		OG0000274	136	1	1.41	Iron-sulphur cluster biosynthesis	Pfam	PF01521,24	Iron-sulphur cluster biosynthesis	1.1e-08		No	1x0g,cif,gz_C Crystal Structure of IscA with the [2Fe-2S] cluster	-_cellular organisms;d_Bacteria;-_Terrabacteria group;-_Cyanobacteriota/Melainabacteria group;p_Cyanobacteriota;c_Cyanophyceae;o_Pseudanabaenales;f_Thermosynechococcaceae;g_Thermosynechococcus;s_Thermosynechococcus vestitus;-_Thermosynechococcus vestitus BP-1	3.425e-06	A0A218MKE3	d_Viruses;-_environmental samples;s_uncultured virus	2.711e-07	FeS cluster biogenesis domain-containing protein
	MIRUS_G_0001_c0001_238160_238451_f_t0	288	Class04	Alpha	Alpha05	deepclust_025367	OG0001420	25	0	0							No
	MIRUS_G_0001_c0001_238435_238734_r_t1	300	Class04	Alpha	Alpha05		OG0000468	83	0	0							No
	MIRUS_G_0001_c0001_239235_240203_r_t1	969	Class04	Alpha	Alpha05		OG0000890	41	0	0							No	5mpf,cif,gz_A Structural Basis of Gene Regulation by the Grainyhead Transcription Factor Superfamily	-_cellular organisms;d_Eukaryota;-_Opisthokonta;k_Metazoa;-_Eumetazoa;-_Bilateria;-_Deuterostomia;p_Chordata;-_Craniata;-_Vertebrata;-_Gnathostomata;-_Teleostomi;-_Euteleostomi;-_Sarcopterygii;-_Dipnotetrapodomorpha;-_Tetrapoda;-_Amniota;c_Mammalia;-_Theria;-_Eutheria;-_Boreoeutheria;-_Euarchontoglires;o_Primates;-_Haplorrhini;-_Simiiformes;-_Catarrhini;-_Hominoidea;f_Hominidae;-_Homininae;g_Homo…	0.001446
	MIRUS_G_0001_c0001_240623_241534_r_t1	912	Class04	Alpha	Alpha05		OG0005215	6	0	0							No
	MIRUS_G_0001_c0001_241557_242345_r_t1	789	Class04	Alpha	Alpha05	deepclust_002384	OG0002650	13	0	0							No
	MIRUS_G_0001_c0001_242484_242891_r_t1	408	Class04	Alpha	Alpha05	deepclust_019497	OG0005214	6	0	0							No
	MIRUS_G_0001_c0001_242940_243390_f_t0	447	Class04	Alpha	Alpha05	deepclust_002383	OG0001274	28	0	0							No	6i1d,cif,gz_B Structure of the Ysh1-Mpe1 nuclease complex from S,cerevisiae	-_cellular organisms;d_Eukaryota;-_Opisthokonta;k_Fungi;-_Dikarya;p_Ascomycota;-_saccharomyceta;-_Saccharomycotina;c_Saccharomycetes;o_Saccharomycetales;f_Saccharomycetaceae;g_Saccharomyces;s_Saccharomyces cerevisiae;-_Saccharomyces cerevisiae S288C	0.006416	A0A2U7UEJ6	d_Viruses;-_unclassified viruses;-_unclassified DNA viruses;-_unclassified dsDNA viruses;g_Pandoravirus;s_Pandoravirus macleodensis	6.595e-05	Zinc knuckle domain-containing protein
	MIRUS_G_0001_c0001_243248_243703_r_t1	456	Class04	Alpha	Alpha05	deepclust_019496	OG0001198	30	0	0							No
	MIRUS_G_0001_c0001_243736_244173_r_t1	438	Class04	Alpha	Alpha05	deepclust_030270	OG0000002	674	0	0							No	5d0m,cif,gz_C Structure of UbE2D2:RNF165:Ub complex	-_cellular organisms;d_Eukaryota;-_Opisthokonta;k_Metazoa;-_Eumetazoa;-_Bilateria;-_Deuterostomia;p_Chordata;-_Craniata;-_Vertebrata;-_Gnathostomata;-_Teleostomi;-_Euteleostomi;-_Sarcopterygii;-_Dipnotetrapodomorpha;-_Tetrapoda;-_Amniota;c_Mammalia;-_Theria;-_Eutheria;-_Boreoeutheria;-_Euarchontoglires;o_Primates;-_Haplorrhini;-_Simiiformes;-_Catarrhini;-_Hominoidea;f_Hominidae;-_Homininae;g_Homo…	0.003302	Q9YW65	d_Viruses;-_Varidnaviria;k_Bamfordvirae;p_Nucleocytoviricota;c_Pokkesviricetes;o_Chitovirales;f_Poxviridae;-_Entomopoxvirinae;g_Deltaentomopoxvirus;s_Melanoplus sanguinipes entomopoxvirus	0.001041	ORF MSV027 tryptophan repeat gene family protein
	MIRUS_G_0001_c0001_244307_244648_r_t1	342	Class04	Alpha	Alpha05	deepclust_019498	OG0002651	13	0	0							No
	MIRUS_G_0001_c0001_244736_245731_f_t1	996	Class04	Alpha	Alpha05		OG0000849	42	0	0							No	1je5,cif,gz_A Crystal Structure of gp2,5, a Single-Stranded DNA Binding Protein Encoded by Bacteriophage T7	d_Viruses;-_Duplodnaviria;k_Heunggongvirae;p_Uroviricota;c_Caudoviricetes;f_Autographiviridae;-_Studiervirinae;g_Teseptimavirus;s_Teseptimavirus T7;-_Escherichia phage T7	7.336e-06	A0A6G6XN65	d_Viruses;-_Varidnaviria;k_Bamfordvirae;p_Nucleocytoviricota;c_Megaviricetes;o_Algavirales;f_Phycodnaviridae;-_unclassified Phycodnaviridae;s_Dishui Lake phycodnavirus 2	2.813e-06	Tim44-like domain-containing protein
	MIRUS_G_0001_c0001_245727_246045_r_t0	315	Class04	Alpha	Alpha05	deepclust_000066	OG0001608	22	0	0							No
	MIRUS_G_0001_c0001_246074_246313_r_t1	240	Class04	Alpha	Alpha05	deepclust_002381	OG0009267	3	0	0							No
	MIRUS_G_0001_c0001_246381_246983_f_t1	603	Class04	Alpha	Alpha05	deepclust_027711	OG0000033	398	0	0	Poxvirus A22 protein	Pfam	PF04848,17	Poxvirus A22 protein	3.1e-11		No	6p7b,cif,gz_A Crystal structure of Fowlpox virus resolvase and substrate Holliday junction DNA complex	d_Viruses;-_Varidnaviria;k_Bamfordvirae;p_Nucleocytoviricota;c_Pokkesviricetes;o_Chitovirales;f_Poxviridae;-_Chordopoxvirinae;g_Avipoxvirus;s_Fowlpox virus	8.813e-08	A0A8F6UAA5	d_Viruses;-_Varidnaviria;k_Bamfordvirae;p_Nucleocytoviricota;c_Megaviricetes;o_Pimascovirales;f_Iridoviridae;-_unclassified Iridoviridae;s_Rhinella marina erythrocytic-like virus	6.877e-09	RuVC-like Holliday junction resolvase
	MIRUS_G_0001_c0001_247010_247232_f_t0	219	Class04	Alpha	Alpha05	deepclust_022363	OG0003730	9	0	0							No
	MIRUS_G_0001_c0001_247207_247833_r_t1	627	Class04	Alpha	Alpha05	deepclust_022362	OG0005216	6	0	0							No
	MIRUS_G_0001_c0001_24726_26273_r_t1	1548	Class04	Alpha	Alpha05	deepclust_000078	OG0002309	14	0	0							No	8jj5,cif,gz_B Porcine uroplakin complex	-_cellular organisms;d_Eukaryota;-_Opisthokonta;k_Metazoa;-_Eumetazoa;-_Bilateria;-_Deuterostomia;p_Chordata;-_Craniata;-_Vertebrata;-_Gnathostomata;-_Teleostomi;-_Euteleostomi;-_Sarcopterygii;-_Dipnotetrapodomorpha;-_Tetrapoda;-_Amniota;c_Mammalia;-_Theria;-_Eutheria;-_Boreoeutheria;-_Laurasiatheria;o_Artiodactyla;-_Suina;f_Suidae;g_Sus;s_Sus scrofa	0.007512
	MIRUS_G_0001_c0001_247869_249530_r_t1	1662	Class04	Alpha	Alpha05	deepclust_030269	OG0000908	38	0	0							No	7ntj,cif,gz_B PALS1 PDZ1 domain with SARS-CoV-1_E PBM complex	-_cellular organisms;d_Eukaryota;-_Opisthokonta;k_Metazoa;-_Eumetazoa;-_Bilateria;-_Deuterostomia;p_Chordata;-_Craniata;-_Vertebrata;-_Gnathostomata;-_Teleostomi;-_Euteleostomi;-_Sarcopterygii;-_Dipnotetrapodomorpha;-_Tetrapoda;-_Amniota;c_Mammalia;-_Theria;-_Eutheria;-_Boreoeutheria;-_Euarchontoglires;o_Primates;-_Haplorrhini;-_Simiiformes;-_Catarrhini;-_Hominoidea;f_Hominidae;-_Homininae;g_Homo…	0.001012
	MIRUS_G_0001_c0001_249901_250362_r_t1	462	Class04	Alpha	Alpha05		OG0001096	33	0	0							No
	MIRUS_G_0001_c0001_250493_251102_f_t0	606	Class04	Alpha	Alpha05	deepclust_025364	OG0004106	8	0	0							No
	MIRUS_G_0001_c0001_251099_251764_r_t1	666	Class04	Alpha	Alpha05	deepclust_001257	OG0001049	35	0	0							No
	MIRUS_G_0001_c0001_251848_252684_f_t1	837	Class04	Alpha	Alpha05	deepclust_019188	OG0000781	48	0	0							No
	MIRUS_G_0001_c0001_252803_254663_f_t0	1857	Class04	Alpha	Alpha05	deepclust_029064	OG0000717	51	0	0							No	4xed,cif,gz_A PKD domain of M14-like peptidase from Thermoplasmatales archaeon SCGC AB-540-F20	-_cellular organisms;d_Archaea;p_Candidatus Thermoplasmatota;c_Thermoplasmata;o_Thermoplasmatales;-_unclassified Thermoplasmatales;s_Thermoplasmatales archaeon SCGC AB-540-F20	0.001957	A0A127AW61	d_Viruses;-_Duplodnaviria;k_Heunggongvirae;p_Uroviricota;c_Caudoviricetes;g_Thornevirus;s_Thornevirus SP15;-_Bacillus phage SP-15	1.924e-08	Putative regulator of chromosome condensation
	MIRUS_G_0001_c0001_254625_255201_f_t0	573	Class04	Alpha	Alpha05		OG0001421	25	0	0							No
	MIRUS_G_0001_c0001_255225_255911_f_t1	687	Class04	Alpha	Alpha05	deepclust_021133	OG0000193	187	0	0	Josephin	Pfam	PF02099,21	Josephin	2.8e-09		No	3o65,cif,gz_G Crystal structure of a Josephin-ubiquitin complex: Evolutionary restraints on ataxin-3 deubiquitinating activity	-_cellular organisms;d_Eukaryota;-_Opisthokonta;k_Metazoa;-_Eumetazoa;-_Bilateria;-_Deuterostomia;p_Chordata;-_Craniata;-_Vertebrata;-_Gnathostomata;-_Teleostomi;-_Euteleostomi;-_Sarcopterygii;-_Dipnotetrapodomorpha;-_Tetrapoda;-_Amniota;c_Mammalia;-_Theria;-_Eutheria;-_Boreoeutheria;-_Euarchontoglires;o_Primates;-_Haplorrhini;-_Simiiformes;-_Catarrhini;-_Hominoidea;f_Hominidae;-_Homininae;g_Homo…	9.925e-08	A0A2I2L6A4	d_Viruses;-_Varidnaviria;k_Bamfordvirae;p_Nucleocytoviricota;c_Megaviricetes;o_Algavirales;f_Phycodnaviridae;-_unclassified Phycodnaviridae;s_Orpheovirus IHUMI-LCC2	1.819e-05	Josephin domain-containing protein
	MIRUS_G_0001_c0001_256028_258337_f_t1	2310	Class04	Alpha	Alpha05	deepclust_002675	OG0000013	397	0	0	Ribonucleotide reductase, barrel domain	Pfam	PF02867,19	Ribonucleotide reductase, barrel domain	1.1e-204		No	3hnf,cif,gz_B Crystal structure of human ribonucleotide reductase 1 bound to the effectors TTP and dATP	-_cellular organisms;d_Eukaryota;-_Opisthokonta;k_Metazoa;-_Eumetazoa;-_Bilateria;-_Deuterostomia;p_Chordata;-_Craniata;-_Vertebrata;-_Gnathostomata;-_Teleostomi;-_Euteleostomi;-_Sarcopterygii;-_Dipnotetrapodomorpha;-_Tetrapoda;-_Amniota;c_Mammalia;-_Theria;-_Eutheria;-_Boreoeutheria;-_Euarchontoglires;o_Primates;-_Haplorrhini;-_Simiiformes;-_Catarrhini;-_Hominoidea;f_Hominidae;-_Homininae;g_Homo…	5.307e-89	A0A8E5ANC8	d_Viruses;-_Duplodnaviria;k_Heunggongvirae;p_Peploviricota;c_Herviviricetes;o_Herpesvirales;f_Alloherpesviridae;g_Cyvirus;s_Cyvirus anguillidallo1;-_Anguillid herpesvirus 1	2.611e-91	Ribonucleoside-diphosphate reductase (EC 1,17,4,1)
	MIRUS_G_0001_c0001_258371_259543_f_t1	432	Class04	Alpha	Alpha05		OG0006090	5	1	2.31							Yes
	MIRUS_G_0001_c0001_259123_259429_r_t0	303	Class04	Alpha	Alpha05	deepclust_000067	OG0002652	13	0	0							No
	MIRUS_G_0001_c0001_259447_259711_r_t0	261	Class04	Alpha	Alpha05	deepclust_000005	OG0001609	22	0	0							No
	MIRUS_G_0001_c0001_259773_260055_f_t0	279	Class04	Alpha	Alpha05	deepclust_022343	OG0003122	11	0	0							No
	MIRUS_G_0001_c0001_260021_260443_r_t1	423	Class04	Alpha	Alpha05	deepclust_025370	OG0000225	168	0	0	GATA zinc finger	Pfam	PF00320,31	GATA zinc finger	2.2e-07		No
	MIRUS_G_0001_c0001_260534_261095_f_t0	558	Class04	Alpha	Alpha05	deepclust_021956	OG0000054	203	0	0							No	3dqw,cif,gz_C c-Src kinase domain Thr338Ile mutant in complex with ATPgS	-_cellular organisms;d_Eukaryota;-_Opisthokonta;k_Metazoa;-_Eumetazoa;-_Bilateria;-_Deuterostomia;p_Chordata;-_Craniata;-_Vertebrata;-_Gnathostomata;-_Teleostomi;-_Euteleostomi;-_Sarcopterygii;-_Dipnotetrapodomorpha;-_Tetrapoda;-_Amniota;-_Sauropsida;-_Sauria;-_Archelosauria;-_Archosauria;-_Dinosauria;-_Saurischia;-_Theropoda;-_Coelurosauria;c_Aves;-_Neognathae;-_Galloanserae;o_Galliformes;f_Phas…	7.154e-10	P00544	d_Viruses;-_Riboviria;k_Pararnavirae;p_Artverviricota;c_Revtraviricetes;o_Ortervirales;f_Retroviridae;-_Orthoretrovirinae;g_Gammaretrovirus;s_Feline leukemia virus;-_Feline sarcoma virus;-_Feline sarcoma virus (STRAIN GARDNER-RASHEED)	2.694e-09	Tyrosine-protein kinase transforming protein Fgr (EC 2,7,10,2)
	MIRUS_G_0001_c0001_261091_261802_f_t0	708	Class04	Alpha	Alpha05	deepclust_025369	OG0000278	130	0	0							No
	MIRUS_G_0001_c0001_262059_262313_f_t1	255	Class04	Alpha	Alpha05	deepclust_029133	OG0002649	13	0	0							No
	MIRUS_G_0001_c0001_262331_262664_f_t0	330	Class04	Alpha	Alpha05	deepclust_022344	OG0000718	49	0	0	Ring finger domain	Pfam	PF13639,10	Ring finger domain	4.7e-08		No	2ysl,cif,gz_MODEL_3_A Solution structure of the RING domain (1-66) from tripartite motif-containing protein 31	-_cellular organisms;d_Eukaryota;-_Opisthokonta;k_Metazoa;-_Eumetazoa;-_Bilateria;-_Deuterostomia;p_Chordata;-_Craniata;-_Vertebrata;-_Gnathostomata;-_Teleostomi;-_Euteleostomi;-_Sarcopterygii;-_Dipnotetrapodomorpha;-_Tetrapoda;-_Amniota;c_Mammalia;-_Theria;-_Eutheria;-_Boreoeutheria;-_Euarchontoglires;o_Primates;-_Haplorrhini;-_Simiiformes;-_Catarrhini;-_Hominoidea;f_Hominidae;-_Homininae;g_Homo…	0.002004
	MIRUS_G_0001_c0001_262660_262873_r_t0	210	Class04	Alpha	Alpha05	deepclust_030256	OG0004608	7	0	0							No
	MIRUS_G_0001_c0001_263762_264304_r_t1	543	Class04	Alpha	Alpha05	deepclust_022345	OG0001604	21	0	0							No
	MIRUS_G_0001_c0001_2642_2935_r_t1	294	Class04	Alpha	Alpha05	deepclust_030279	OG0002648	13	0	0							No
	MIRUS_G_0001_c0001_264326_264871_r_t1	546	Class04	Alpha	Alpha05		OG0001545	22	0	0							No
	MIRUS_G_0001_c0001_264892_265573_r_t0	678	Class04	Alpha	Alpha05	deepclust_019505	OG0001422	24	0	0							No
	MIRUS_G_0001_c0001_265572_266097_r_t0	522	Class04	Alpha	Alpha05	deepclust_022346	OG0001477	23	0	0							No
	MIRUS_G_0001_c0001_266126_266672_r_t0	543	Class04	Alpha	Alpha05	deepclust_022347	OG0002454	14	0	0							No
	MIRUS_G_0001_c0001_266710_268482_r_t1	1773	Class04	Alpha	Alpha05	deepclust_022348	OG0000563	65	0	0	Poly(ADP-ribose) polymerase catalytic domain	Pfam	PF00644,24	Poly(ADP-ribose) polymerase catalytic domain	4.6e-10		No	6fzm,cif,gz_B Human PARP14 (ARTD8), catalytic fragment in complex with inhibitor ITK6	-_cellular organisms;d_Eukaryota;-_Opisthokonta;k_Metazoa;-_Eumetazoa;-_Bilateria;-_Deuterostomia;p_Chordata;-_Craniata;-_Vertebrata;-_Gnathostomata;-_Teleostomi;-_Euteleostomi;-_Sarcopterygii;-_Dipnotetrapodomorpha;-_Tetrapoda;-_Amniota;c_Mammalia;-_Theria;-_Eutheria;-_Boreoeutheria;-_Euarchontoglires;o_Primates;-_Haplorrhini;-_Simiiformes;-_Catarrhini;-_Hominoidea;f_Hominidae;-_Homininae;g_Homo…	1.713e-05
	MIRUS_G_0001_c0001_268622_269236_f_t1	615	Class04	Alpha	Alpha05		OG0001546	23	0	0							No
	MIRUS_G_0001_c0001_269233_270237_r_t1	1005	Class04	Alpha	Alpha05	deepclust_019506	OG0004100	8	0	0							No
	MIRUS_G_0001_c0001_270347_271018_f_t1	672	Class04	Alpha	Alpha05	deepclust_012119	OG0000734	50	0	0	Deltex C-terminal domain	Pfam	PF18102,5	Deltex C-terminal domain	2.7e-36		No	3pg6,cif,gz_D The carboxyl terminal domain of human deltex 3-like	-_cellular organisms;d_Eukaryota;-_Opisthokonta;k_Metazoa;-_Eumetazoa;-_Bilateria;-_Deuterostomia;p_Chordata;-_Craniata;-_Vertebrata;-_Gnathostomata;-_Teleostomi;-_Euteleostomi;-_Sarcopterygii;-_Dipnotetrapodomorpha;-_Tetrapoda;-_Amniota;c_Mammalia;-_Theria;-_Eutheria;-_Boreoeutheria;-_Euarchontoglires;o_Primates;-_Haplorrhini;-_Simiiformes;-_Catarrhini;-_Hominoidea;f_Hominidae;-_Homininae;g_Homo…	1.921e-13
	MIRUS_G_0001_c0001_27040_27489_r_t1	450	Class04	Alpha	Alpha05	deepclust_000034	OG0001360	26	0	0							No
	MIRUS_G_0001_c0001_271172_271490_f_t0	315	Class04	Alpha	Alpha05	deepclust_025374	OG0006095	5	0	0							No
	MIRUS_G_0001_c0001_271529_271805_f_t0	273	Class04	Alpha	Alpha05	deepclust_025375	OG0004609	7	0	0							No
	MIRUS_G_0001_c0001_271836_272291_f_t1	456	Class04	Alpha	Alpha05	deepclust_021964	OG0003728	9	0	0							No
	MIRUS_G_0001_c0001_272656_277932_f_t1	5277	Class04	Alpha	Alpha05	deepclust_000042	OG0000009	386	0	0	Copper binding proteins, plastocyanin/azurin family	Pfam	PF00127,24	Copper binding proteins, plastocyanin/azurin family	0.00011		No	6tfo,cif,gz_B Crystal structure of as isolated three-domain copper-containing nitrite reductase from Hyphomicrobium denitrificans strain 1NES1	-_cellular organisms;d_Bacteria;p_Pseudomonadota;c_Alphaproteobacteria;o_Hyphomicrobiales;f_Hyphomicrobiaceae;g_Hyphomicrobium;s_Hyphomicrobium denitrificans;-_Hyphomicrobium denitrificans 1NES1	0.0006784	R4TIA3	d_Viruses;-_Varidnaviria;k_Bamfordvirae;p_Nucleocytoviricota;c_Megaviricetes;o_Algavirales;f_Phycodnaviridae;g_Prymnesiovirus;-_unclassified Prymnesiovirus	5.449e-06	SAR116 cluster protein
	MIRUS_G_0001_c0001_27614_28576_f_t1	963	Class04	Alpha	Alpha05		OG0000490	75	0	0	UAA transporter family	Pfam	PF08449,15	UAA transporter family	8.8e-09		No	6qsk,cif,gz_G Crystal structure of a nucleotide sugar transporter with bound nucleotide monophosphate,	-_cellular organisms;d_Eukaryota;-_Opisthokonta;k_Fungi;-_Dikarya;p_Ascomycota;-_saccharomyceta;-_Saccharomycotina;c_Saccharomycetes;o_Saccharomycetales;f_Saccharomycetaceae;g_Saccharomyces;s_Saccharomyces cerevisiae;-_Saccharomyces cerevisiae S288C	1.843e-06	A0A5J6VLF4	d_Viruses;-_Varidnaviria;k_Bamfordvirae;p_Nucleocytoviricota;c_Megaviricetes;o_Imitervirales;f_Mimiviridae;-_environmental samples;s_Megaviridae environmental sample	2.42e-05	EamA-like transporter family protein
	MIRUS_G_0001_c0001_277933_278431_r_t0	495	Class04	Alpha	Alpha05	deepclust_025344	OG0002455	14	0	0							No	1i85,cif,gz_D CRYSTAL STRUCTURE OF THE CTLA-4/B7-2 COMPLEX	-_cellular organisms;d_Eukaryota;-_Opisthokonta;k_Metazoa;-_Eumetazoa;-_Bilateria;-_Deuterostomia;p_Chordata;-_Craniata;-_Vertebrata;-_Gnathostomata;-_Teleostomi;-_Euteleostomi;-_Sarcopterygii;-_Dipnotetrapodomorpha;-_Tetrapoda;-_Amniota;c_Mammalia;-_Theria;-_Eutheria;-_Boreoeutheria;-_Euarchontoglires;o_Primates;-_Haplorrhini;-_Simiiformes;-_Catarrhini;-_Hominoidea;f_Hominidae;-_Homininae;g_Homo…	0.002662	A0A7T8ERM8	d_Viruses;-_Duplodnaviria;k_Heunggongvirae;p_Uroviricota;c_Caudoviricetes;g_Immutovirus;-_unclassified Immutovirus;s_Flavobacterium phage vB_FspM_immuto_3-5A	0.007837	Cohesin domain-containing protein
	MIRUS_G_0001_c0001_278461_278850_r_t1	390	Class04	Alpha	Alpha05	deepclust_025345	OG0003724	9	0	0							No
	MIRUS_G_0001_c0001_278878_280113_r_t1	1236	Class04	Alpha	Alpha05		OG0004102	8	0	0							No
	MIRUS_G_0001_c0001_280174_280518_f_t1	345	Class04	Alpha	Alpha05		OG0001269	28	0	0	Ring finger domain	Pfam	PF13639,10	Ring finger domain	3.8e-06		No				A0A0P0YMH3	d_Viruses;-_Varidnaviria;k_Bamfordvirae;p_Nucleocytoviricota;c_Megaviricetes;o_Algavirales;f_Phycodnaviridae;g_Prasinovirus;-_unclassified Prasinovirus;s_Yellowstone lake phycodnavirus 1	0.0004974	RING-type domain-containing protein
	MIRUS_G_0001_c0001_281131_282459_f_t1	1329	Class04	Alpha	Alpha05	deepclust_003781	OG0001048	35	0	0							No
	MIRUS_G_0001_c0001_282448_283903_r_t0	1452	Class04	Alpha	Alpha05		OG0000155	171	0	0							No	7wgu,cif,gz_A Crystal structure of metal-binding protein EfeO from Escherichia coli	#NAME?	0.0002687	A0A2H4N7S9	d_Viruses;-_Duplodnaviria;k_Heunggongvirae;p_Uroviricota;c_Caudoviricetes;f_Kyanoviridae;-_unclassified Kyanoviridae;s_Lake Baikal phage Baikal-20-5m-C28	2.42e-06	Blue (type 1) copper domain-containing protein
	MIRUS_G_0001_c0001_283944_285290_r_t1	1347	Class04	Alpha	Alpha05	deepclust_003782	OG0000019	421	0	0	Heliorhodopsin	Pfam	PF18761,5	Heliorhodopsin	4.7e-10		No	7clj,cif,gz_A Crystal structure of Thermoplasmatales archaeon heliorhodopsin E108D mutant	-_cellular organisms;d_Archaea;p_Candidatus Thermoplasmatota;c_Thermoplasmata;o_Thermoplasmatales;-_unclassified Thermoplasmatales;s_Thermoplasmatales archaeon SG8-52-1	1.724e-05
	MIRUS_G_0001_c0001_285406_285684_r_t1	279	Class04	Alpha	Alpha05	deepclust_030264	OG0001322	27	0	0							No
	MIRUS_G_0001_c0001_286129_286707_f_t1	579	Class04	Alpha	Alpha05	deepclust_030265	OG0001550	23	0	0							No
	MIRUS_G_0001_c0001_28625_29142_r_t1	450	Class04	Alpha	Alpha05	deepclust_003739	OG0000031	442	1	2.22	dUTPase	Pfam	PF00692,23	dUTPase	6.4e-29		No	3lqw,cif,gz_A Crystal structure of deoxyuridine 5-triphosphate nucleotidohydrolase from Entamoeba histolytica	-_cellular organisms;d_Eukaryota;-_Amoebozoa;p_Evosea;-_Archamoebae;o_Mastigamoebida;f_Entamoebidae;g_Entamoeba;s_Entamoeba histolytica;-_Entamoeba histolytica HM-1:IMSS	1.162e-12	A0A2P0VP45	d_Viruses;-_Varidnaviria;k_Bamfordvirae;p_Nucleocytoviricota;c_Megaviricetes;o_Imitervirales;f_Allomimiviridae;g_Oceanusvirus;s_Oceanusvirus kaneohense;-_Tetraselmis virus 1	3.242e-13	dUTP diphosphatase (EC 3,6,1,23)
	MIRUS_G_0001_c0001_287022_288055_f_t1	957	Class04	Alpha	Alpha05		OG0003727	9	1	1.04							No
	MIRUS_G_0001_c0001_288602_289207_f_t1	606	Class04	Alpha	Alpha05	deepclust_000057	OG0001166	30	0	0							No
	MIRUS_G_0001_c0001_289273_289836_f_t1	564	Class04	Alpha	Alpha05		OG0005213	6	0	0							No
	MIRUS_G_0001_c0001_289832_290444_r_t0	609	Class04	Alpha	Alpha05	deepclust_019511	OG0002653	13	0	0	Cupin domain	Pfam	PF07883,15	Cupin domain	1.7e-06		No	1yhf,cif,gz_A Crystal Structure of Conserved SPY1581 Protein of Unknown Function from Streptococcus pyogenes	-_cellular organisms;d_Bacteria;-_Terrabacteria group;p_Bacillota;c_Bacilli;o_Lactobacillales;f_Streptococcaceae;g_Streptococcus;s_Streptococcus pyogenes;-_Streptococcus pyogenes serotype M1;-_Streptococcus pyogenes M1 GAS	3.783e-06	R9ZWL3	d_Viruses;-_Duplodnaviria;k_Heunggongvirae;p_Uroviricota;c_Caudoviricetes;g_Lightbulbvirus	9.92e-06	Cupin domain containing protein
	MIRUS_G_0001_c0001_290550_290936_f_t1	387	Class04	Alpha	Alpha05		OG0001416	25	0	0							No
	MIRUS_G_0001_c0001_291110_292327_f_t1	1218	Class04	Alpha	Alpha05	deepclust_030247	OG0001853	19	0	0							No	5ean,cif,gz_A Crystal structure of Dna2 in complex with a 5' overhang DNA	-_cellular organisms;d_Eukaryota;-_Opisthokonta;k_Metazoa;-_Eumetazoa;-_Bilateria;-_Deuterostomia;p_Chordata;-_Craniata;-_Vertebrata;-_Gnathostomata;-_Teleostomi;-_Euteleostomi;-_Sarcopterygii;-_Dipnotetrapodomorpha;-_Tetrapoda;-_Amniota;c_Mammalia;-_Theria;-_Eutheria;-_Boreoeutheria;-_Euarchontoglires;-_Glires;o_Rodentia;-_Myomorpha;-_Muroidea;f_Muridae;-_Murinae;g_Mus;-_Mus;s_Mus musculus	0.001499	M1I2K6	d_Viruses;-_Varidnaviria;k_Bamfordvirae;p_Nucleocytoviricota;c_Megaviricetes;o_Algavirales;f_Phycodnaviridae;g_Chlorovirus;-_unclassified Chlorovirus;s_Paramecium bursaria Chlorella virus NE-JV-1	1.5e-07	YqaJ viral recombinase domain-containing protein
	MIRUS_G_0001_c0001_29188_29413_r_t0	222	Class04	Alpha	Alpha05	deepclust_022349	OG0000961	37	0	0							No
	MIRUS_G_0001_c0001_292358_293710_f_t1	1353	Class04	Alpha	Alpha05	deepclust_025296	OG0000057	317	0	0	Thioredoxin	Pfam	PF00085,24	Thioredoxin	2e-54		No	4el1,cif,gz_B Crystal structure of oxidized hPDI (abb'xa')	-_cellular organisms;d_Eukaryota;-_Opisthokonta;k_Metazoa;-_Eumetazoa;-_Bilateria;-_Deuterostomia;p_Chordata;-_Craniata;-_Vertebrata;-_Gnathostomata;-_Teleostomi;-_Euteleostomi;-_Sarcopterygii;-_Dipnotetrapodomorpha;-_Tetrapoda;-_Amniota;c_Mammalia;-_Theria;-_Eutheria;-_Boreoeutheria;-_Euarchontoglires;o_Primates;-_Haplorrhini;-_Simiiformes;-_Catarrhini;-_Hominoidea;f_Hominidae;-_Homininae;g_Homo…	2.209e-35	A0A8S5UHK9	d_Viruses;-_Duplodnaviria;k_Heunggongvirae;p_Uroviricota;c_Caudoviricetes;-_unclassified Caudoviricetes;s_Myoviridae sp, ctu2j3	1.633e-06	Thioredoxin
	MIRUS_G_0001_c0001_293678_294122_r_t0	441	Class04	Alpha	Alpha05	deepclust_019149	OG0000235	160	0	0							No				A0A1V0SAC7	d_Viruses;-_Varidnaviria;k_Bamfordvirae;p_Nucleocytoviricota;c_Megaviricetes;o_Imitervirales;f_Mimiviridae;-_Klosneuvirinae;-_unclassified Klosneuvirinae;g_Catovirus;s_Catovirus CTV1	0.000151	Uncharacterized protein
	MIRUS_G_0001_c0001_294166_295911_r_t1	1746	Class04	Alpha	Alpha05	deepclust_030195	OG0000182	191	0	0							No	7atp,cif,gz_A 2,0 angstrom structure in complex with Ca of plant Extended Synaptotagmin 1, C2A domain	-_cellular organisms;d_Eukaryota;k_Viridiplantae;p_Streptophyta;-_Streptophytina;-_Embryophyta;-_Tracheophyta;-_Euphyllophyta;-_Spermatophyta;c_Magnoliopsida;-_Mesangiospermae;-_eudicotyledons;-_Gunneridae;-_Pentapetalae;-_rosids;-_malvids;o_Brassicales;f_Brassicaceae;-_Camelineae;g_Arabidopsis;s_Arabidopsis thaliana	0.0001074	A0A481Z1U6	d_Viruses;-_Varidnaviria;k_Bamfordvirae;p_Nucleocytoviricota;c_Megaviricetes;o_Imitervirales;f_Mimiviridae;-_Klosneuvirinae;-_unclassified Klosneuvirinae;s_Mimivirus LCMiAC02	0.00444	Phosphatidylserine decarboxylase
	MIRUS_G_0001_c0001_29417_30283_r_t1	867	Class04	Alpha	Alpha05		OG0001164	31	0	0							No
	MIRUS_G_0001_c0001_295929_296384_r_t1	456	Class04	Alpha	Alpha05		OG0001358	26	0	0							No
	MIRUS_G_0001_c0001_296462_297682_f_t1	1221	Class04	Alpha	Alpha05	deepclust_001266	OG0001131	30	0	0							No
	MIRUS_G_0001_c0001_297678_298131_r_t0	450	Class04	Alpha	Alpha05		OG0004107	8	0	0							No
	MIRUS_G_0001_c0001_298191_332751_r_t0	34557	Class04	Alpha	Alpha05		OG0001610	15	0	0	Collagen triple helix repeat (20 copies)	Pfam	PF01391,22	Collagen triple helix repeat (20 copies)	3.6e-12		No
	MIRUS_G_0001_c0001_3_177_r_t0	171	Class04	Alpha	Alpha05	deepclust_030278	OG0004606	7	0	0							No
	MIRUS_G_0001_c0001_3006_3264_f_t0	255	Class04	Alpha	Alpha05	deepclust_021135	OG0000303	127	0	0	Thyroglobulin type-1 repeat	Pfam	PF00086,22	Thyroglobulin type-1 repeat	2.5e-12		No	1l3h,cif,gz_MODEL_26_A NMR structure of P41icf, a potent inhibitor of human cathepsin L	unclassified	0.0006579
	MIRUS_G_0001_c0001_30310_30672_r_t1	363	Class04	Alpha	Alpha05	deepclust_030254	OG0001547	23	0	0							No
	MIRUS_G_0001_c0001_30729_31709_f_t1	981	Class04	Alpha	Alpha05	deepclust_029121	OG0000175	201	0	0							No
	MIRUS_G_0001_c0001_31746_32339_f_t1	594	Class04	Alpha	Alpha05		OG0000060	355	0	0							No				A0A1X6WEY3	d_Viruses;-_unclassified viruses;s_Pacmanvirus A23	0.0005603	Uncharacterized protein
	MIRUS_G_0001_c0001_32360_34429_r_t1	2070	Class04	Alpha	Alpha05	deepclust_000828	OG0000000	1238	0	0	Mirus_Portal					Mirus_Portal	No	4zjn,cif,gz_A Crystal structure of the bacteriophage G20C portal protein	d_Viruses;-_unclassified bacterial viruses;s_Bacteriophage sp,	1.507e-06	A0A6J5LMY9	d_Viruses;-_Duplodnaviria;k_Heunggongvirae;p_Uroviricota;c_Caudoviricetes;-_environmental samples;s_uncultured Caudovirales phage	3.708e-10	COG4695 Phage-related protein
	MIRUS_G_0001_c0001_3292_3577_f_t0	282	Class04	Alpha	Alpha05	deepclust_002393	OG0005218	6	0	0							No
	MIRUS_G_0001_c0001_332863_334152_f_t1	1290	Class04	Alpha	Alpha05	deepclust_030727	OG0000036	414	0	0	BT1 family	Pfam	PF03092,20	BT1 family	4e-89		No	7l16,cif,gz_A Crystal structure of sugar-bound melibiose permease MelB	-_cellular organisms;d_Bacteria;p_Pseudomonadota;c_Gammaproteobacteria;o_Enterobacterales;f_Enterobacteriaceae;g_Salmonella;s_Salmonella enterica;-_Salmonella enterica subsp, enterica;-_Salmonella enterica subsp, enterica serovar Typhimurium;-_Salmonella enterica subsp, enterica serovar Typhimurium str, LT2	7.291e-10	A0A2I2L540	d_Viruses;-_Varidnaviria;k_Bamfordvirae;p_Nucleocytoviricota;c_Megaviricetes;o_Algavirales;f_Phycodnaviridae;-_unclassified Phycodnaviridae;s_Orpheovirus IHUMI-LCC2	2.717e-08	Transport protein (MFS general substrate transporter)
	MIRUS_G_0001_c0001_335047_335700_r_t1	654	Class04	Alpha	Alpha05	deepclust_021985	OG0000002	674	0	0	Ring finger domain	Pfam	PF13639,10	Ring finger domain	2.5e-10		No	5d0i,cif,gz_A Structure of RING finger protein 165	-_cellular organisms;d_Eukaryota;-_Opisthokonta;k_Metazoa;-_Eumetazoa;-_Bilateria;-_Deuterostomia;p_Chordata;-_Craniata;-_Vertebrata;-_Gnathostomata;-_Teleostomi;-_Euteleostomi;-_Sarcopterygii;-_Dipnotetrapodomorpha;-_Tetrapoda;-_Amniota;c_Mammalia;-_Theria;-_Eutheria;-_Boreoeutheria;-_Euarchontoglires;o_Primates;-_Haplorrhini;-_Simiiformes;-_Catarrhini;-_Hominoidea;f_Hominidae;-_Homininae;g_Homo…	0.002373	A0A3G4ZVY8	d_Viruses;-_Varidnaviria;k_Bamfordvirae;p_Nucleocytoviricota;c_Megaviricetes;o_Imitervirales;f_Mimiviridae;-_unclassified Mimiviridae;s_Faunusvirus sp,	0.00184	RING-type domain-containing protein
	MIRUS_G_0001_c0001_335731_335920_r_t0	186	Class04	Alpha	Alpha05		OG0000376	107	0	0							No
	MIRUS_G_0001_c0001_335997_337046_f_t1	1050	Class04	Alpha	Alpha05		OG0000608	61	0	0							No	8d6d,cif,gz_B Crystal Structure of Human Myt1 Kinase domain Bounded with compound 39	-_cellular organisms;d_Eukaryota;-_Opisthokonta;k_Metazoa;-_Eumetazoa;-_Bilateria;-_Deuterostomia;p_Chordata;-_Craniata;-_Vertebrata;-_Gnathostomata;-_Teleostomi;-_Euteleostomi;-_Sarcopterygii;-_Dipnotetrapodomorpha;-_Tetrapoda;-_Amniota;c_Mammalia;-_Theria;-_Eutheria;-_Boreoeutheria;-_Euarchontoglires;o_Primates;-_Haplorrhini;-_Simiiformes;-_Catarrhini;-_Hominoidea;f_Hominidae;-_Homininae;g_Homo…	1.243e-06	M1HTI1	d_Viruses;-_Varidnaviria;k_Bamfordvirae;p_Nucleocytoviricota;c_Megaviricetes;o_Algavirales;f_Phycodnaviridae;g_Chlorovirus;-_unclassified Chlorovirus;s_Paramecium bursaria Chlorella virus Can18-4	4.333e-07	mitogen-activated protein kinase kinase (EC 2,7,12,2)
	MIRUS_G_0001_c0001_337032_337221_r_t0	186	Class04	Alpha	Alpha05	deepclust_022369	OG0005222	6	0	0							No
	MIRUS_G_0001_c0001_337234_338757_r_t1	1524	Class04	Alpha	Alpha05	deepclust_025354	OG0001069	33	0	0							No	4js4,cif,gz_B Crystal structure of E, coli Exonuclease I in complex with a dA16 oligonucleotide	-_cellular organisms;d_Bacteria;p_Pseudomonadota;c_Gammaproteobacteria;o_Enterobacterales;f_Enterobacteriaceae;g_Escherichia;s_Escherichia coli;-_Escherichia coli K-12	0.00986
	MIRUS_G_0001_c0001_338812_339762_r_t1	951	Class04	Alpha	Alpha05	deepclust_022004	OG0000203	179	0	0							No
	MIRUS_G_0001_c0001_339860_364991_f_t0	25128	Class04	Alpha	Alpha05	deepclust_005960	OG0000009	386	0	0	Tyrosine-protein kinase ephrin type A/B receptor-like	Pfam	PF07699,17	Tyrosine-protein kinase ephrin type A/B receptor-like	2.6e-28		No
	MIRUS_G_0001_c0001_34449_35036_r_t1	588	Class04	Alpha	Alpha05	deepclust_031909	OG0000055	363	0	0							No	6jf3,cif,gz_B Actinonin bound crystal structure of class I type b peptide deformylase from Acinetobacter baumannii	-_cellular organisms;d_Bacteria;p_Pseudomonadota;c_Gammaproteobacteria;o_Moraxellales;f_Moraxellaceae;g_Acinetobacter;-_Acinetobacter calcoaceticus/baumannii complex;s_Acinetobacter baumannii	0.0001422	A0A8S5MKA8	d_Viruses;-_Duplodnaviria;k_Heunggongvirae;p_Uroviricota;c_Caudoviricetes;-_unclassified Caudoviricetes;s_Siphoviridae sp, ctrpg19	5.505e-05	Polypeptide deformylase
	MIRUS_G_0001_c0001_35125_41044_f_t0	5916	Class04	Alpha	Alpha05		OG0000870	30	0	0							No
	MIRUS_G_0001_c0001_3597_3831_f_t0	231	Class04	Alpha	Alpha05	deepclust_022373	OG0004607	7	0	0							No
	MIRUS_G_0001_c0001_365108_365788_f_t1	681	Class04	Alpha	Alpha05	deepclust_019510	OG0002310	15	0	0							No
	MIRUS_G_0001_c0001_365819_367540_f_t1	1722	Class04	Alpha	Alpha05	deepclust_030246	OG0000019	421	0	0	Heliorhodopsin	Pfam	PF18761,5	Heliorhodopsin	5.7e-10		No	7u55,cif,gz_A Crystal structure of Thermoplasmatales archaeon heliorhodopsin at pH 4,5	-_cellular organisms;d_Archaea;p_Candidatus Thermoplasmatota;c_Thermoplasmata;o_Thermoplasmatales;-_unclassified Thermoplasmatales;s_Thermoplasmatales archaeon SG8-52-1	1.311e-05	G8DFM6	d_Viruses;-_Varidnaviria;k_Bamfordvirae;p_Nucleocytoviricota;c_Megaviricetes;o_Algavirales;f_Phycodnaviridae;g_Coccolithovirus;-_unclassified Coccolithovirus	1.004e-05	Uncharacterized protein
	MIRUS_G_0001_c0001_367578_368756_f_t1	1179	Class04	Alpha	Alpha05	deepclust_000006	OG0000081	317	0	0							No
	MIRUS_G_0001_c0001_368786_369091_f_t1	306	Class04	Alpha	Alpha05	deepclust_014045	OG0000095	294	0	0							No
	MIRUS_G_0001_c0001_369141_369875_f_t1	735	Class04	Alpha	Alpha05	deepclust_016747	OG0000161	199	0	0							No
	MIRUS_G_0001_c0001_369893_372418_r_t1	2526	Class04	Alpha	Alpha05		OG0005217	6	0	0							No
	MIRUS_G_0001_c0001_372502_372907_f_t0	402	Class04	Alpha	Alpha05	deepclust_003650	OG0000042	399	0	0							No				A0A1X6WEY5	d_Viruses;-_unclassified viruses;s_Pacmanvirus A23	4.257e-06	Uncharacterized protein
	MIRUS_G_0001_c0001_372854_373726_r_t1	873	Class04	Alpha	Alpha05	deepclust_001289	OG0000027	450	0	0							No	6a47,cif,gz_A Structure of TREX2 in complex with a Y structured dsDNA	-_cellular organisms;d_Eukaryota;-_Opisthokonta;k_Metazoa;-_Eumetazoa;-_Bilateria;-_Deuterostomia;p_Chordata;-_Craniata;-_Vertebrata;-_Gnathostomata;-_Teleostomi;-_Euteleostomi;-_Sarcopterygii;-_Dipnotetrapodomorpha;-_Tetrapoda;-_Amniota;c_Mammalia;-_Theria;-_Eutheria;-_Boreoeutheria;-_Euarchontoglires;-_Glires;o_Rodentia;-_Myomorpha;-_Muroidea;f_Muridae;-_Murinae;g_Mus;-_Mus;s_Mus musculus	1.977e-09	A0A6J5NZL4	d_Viruses;-_Duplodnaviria;k_Heunggongvirae;p_Uroviricota;c_Caudoviricetes;-_environmental samples;s_uncultured Caudovirales phage	2.38e-08	DnaQ DNA polymerase III, epsilon subunit and related 3'-5' exonucleases
	MIRUS_G_0001_c0001_373767_373944_r_t0	174	Class04	Alpha	Alpha05		OG0001478	24	0	0							No
	MIRUS_G_0001_c0001_374013_375773_f_t1	1761	Class04	Alpha	Alpha05	deepclust_016576	OG0000000	1238	0	0	Mirus_Terminase	Pfam	PF03237,19	Terminase large subunit, T4likevirus-type, N-terminal	2.8e-06	Mirus_Terminase	No	6m5s,cif,gz_A The coordinates of the apo hexameric terminase complex	d_Viruses;-_Duplodnaviria;k_Heunggongvirae;p_Peploviricota;c_Herviviricetes;o_Herpesvirales;f_Orthoherpesviridae;-_Alphaherpesvirinae;g_Simplexvirus;s_Simplexvirus humanalpha1;-_Human alphaherpesvirus 1;-_Human alphaherpesvirus 1 strain 17	1.311e-19	Q14W38	d_Viruses;-_Duplodnaviria;k_Heunggongvirae;p_Peploviricota;c_Herviviricetes;o_Herpesvirales;f_Alloherpesviridae;g_Batravirus;s_Batravirus ranidallo2;-_Ranid herpesvirus 2	3.888e-26	ORF68
	MIRUS_G_0001_c0001_375801_376712_f_t1	912	Class04	Alpha	Alpha05		OG0005212	6	0	0							No	7oh3,cif,gz_T Nog1-TAP associated immature ribosomal particle population B from S, cerevisiae	-_cellular organisms;d_Eukaryota;-_Opisthokonta;k_Fungi;-_Dikarya;p_Ascomycota;-_saccharomyceta;-_Saccharomycotina;c_Saccharomycetes;o_Saccharomycetales;f_Saccharomycetaceae;g_Saccharomyces;s_Saccharomyces cerevisiae;-_Saccharomyces cerevisiae S288C	0.00977
	MIRUS_G_0001_c0001_376766_378331_f_t1	1566	Class04	Alpha	Alpha05		OG0000833	42	0	0	Nicotinate phosphoribosyltransferase (NAPRTase) family	Pfam	PF04095,20	Nicotinate phosphoribosyltransferase (NAPRTase) family	1.7e-37		No	4jnm,cif,gz_B Discovery of Potent and Efficacious Urea-containing Nicotinamide Phosphoribosyltransferase (NAMPT) Inhibitors with Reduced CYP2C9 Inhibition Properties	-_cellular organisms;d_Eukaryota;-_Opisthokonta;k_Metazoa;-_Eumetazoa;-_Bilateria;-_Deuterostomia;p_Chordata;-_Craniata;-_Vertebrata;-_Gnathostomata;-_Teleostomi;-_Euteleostomi;-_Sarcopterygii;-_Dipnotetrapodomorpha;-_Tetrapoda;-_Amniota;c_Mammalia;-_Theria;-_Eutheria;-_Boreoeutheria;-_Euarchontoglires;o_Primates;-_Haplorrhini;-_Simiiformes;-_Catarrhini;-_Hominoidea;f_Hominidae;-_Homininae;g_Homo…	9.613e-49	E1A205	d_Viruses;-_Duplodnaviria;k_Heunggongvirae;p_Uroviricota;c_Caudoviricetes;f_Straboviridae;g_Chrysonvirus;s_Chrysonvirus as5;-_Aeromonas phage phiAS5	9.067e-40	Nicotinamide phosphoribosyltransferase (EC 2,4,2,12)
	MIRUS_G_0001_c0001_378340_378921_f_t1	582	Class04	Alpha	Alpha05	deepclust_000825	OG0000004	405	0	0	Ras family	Pfam	PF00071,26	Ras family	2.4e-13		No	2uzi,cif,gz_R Crystal structure of HRAS(G12V) - anti-RAS Fv complex	-_cellular organisms;d_Eukaryota;-_Opisthokonta;k_Metazoa;-_Eumetazoa;-_Bilateria;-_Deuterostomia;p_Chordata;-_Craniata;-_Vertebrata;-_Gnathostomata;-_Teleostomi;-_Euteleostomi;-_Sarcopterygii;-_Dipnotetrapodomorpha;-_Tetrapoda;-_Amniota;c_Mammalia;-_Theria;-_Eutheria;-_Boreoeutheria;-_Euarchontoglires;o_Primates;-_Haplorrhini;-_Simiiformes;-_Catarrhini;-_Hominoidea;f_Hominidae;-_Homininae;g_Homo…	1.503e-12	A0A3G4ZV93	d_Viruses;-_Varidnaviria;k_Bamfordvirae;p_Nucleocytoviricota;c_Megaviricetes;o_Imitervirales;f_Mimiviridae;-_Klosneuvirinae;-_unclassified Klosneuvirinae;s_Edafosvirus sp,	1.609e-12	GTP-binding protein ypt1
	MIRUS_G_0001_c0001_379128_379430_f_t1	303	Class04	Alpha	Alpha05	deepclust_021951	OG0001234	29	0	0							No
	MIRUS_G_0001_c0001_379465_379672_f_t0	204	Class04	Alpha	Alpha05		OG0001479	24	0	0							No
	MIRUS_G_0001_c0001_379693_380050_f_t0	354	Class04	Alpha	Alpha05		OG0001239	29	0	0							No				A0A411CW79	d_Viruses;-_Duplodnaviria;k_Heunggongvirae;p_Uroviricota;c_Caudoviricetes;g_Oshimavirus;-_unclassified Oshimavirus;s_Thermus phage TSP4	0.009743	Uncharacterized protein
	MIRUS_G_0001_c0001_380045_380905_r_t1	861	Class04	Alpha	Alpha05	deepclust_030261	OG0000211	175	0	0							No
	MIRUS_G_0001_c0001_381094_383283_r_t1	2190	Class04	Alpha	Alpha05	deepclust_022365	OG0000051	355	0	0							No
	MIRUS_G_0001_c0001_383372_384172_f_t1	801	Class04	Alpha	Alpha05	deepclust_021955	OG0001357	20	0	0							No
	MIRUS_G_0001_c0001_384275_384640_f_t1	366	Class04	Alpha	Alpha05	deepclust_000058	OG0001357	20	0	0							No
	MIRUS_G_0001_c0001_384687_386774_r_t1	2088	Class04	Alpha	Alpha05		OG0000018	547	0	0	Mirus_MCP					Mirus_MCP	No	6lgn,cif,gz_z The atomic structure of varicella zoster virus C-capsid	d_Viruses;-_Duplodnaviria;k_Heunggongvirae;p_Peploviricota;c_Herviviricetes;o_Herpesvirales;f_Orthoherpesviridae;-_Alphaherpesvirinae;g_Varicellovirus;s_Varicellovirus humanalpha3;-_Human alphaherpesvirus 3	2.288e-07	A0A5Q2W3V6	d_Viruses;-_unclassified bacterial viruses;s_Methanobacterium virus PhiF1	4.246e-07	Putative capsid protein
	MIRUS_G_0001_c0001_3853_4566_f_t1	714	Class04	Alpha	Alpha05	deepclust_019492	OG0004605	7	0	0							No
	MIRUS_G_0001_c0001_386892_387437_f_t1	546	Class04	Alpha	Alpha05	deepclust_029671	OG0000067	342	0	0	ADP-ribosylation factor family	Pfam	PF00025,25	ADP-ribosylation factor family	1.3e-60		No	6d83,cif,gz_H Structure of the cargo bound AP-1:Arf1:tetherin-Nef (L164A, L165A) dileucine mutant dimer monomeric subunit	-_cellular organisms;d_Eukaryota;-_Opisthokonta;k_Metazoa;-_Eumetazoa;-_Bilateria;-_Deuterostomia;p_Chordata;-_Craniata;-_Vertebrata;-_Gnathostomata;-_Teleostomi;-_Euteleostomi;-_Sarcopterygii;-_Dipnotetrapodomorpha;-_Tetrapoda;-_Amniota;c_Mammalia;-_Theria;-_Eutheria;-_Boreoeutheria;-_Euarchontoglires;o_Primates;-_Haplorrhini;-_Simiiformes;-_Catarrhini;-_Hominoidea;f_Hominidae;-_Homininae;g_Homo…	3.391e-21	A0A3G4ZV93	d_Viruses;-_Varidnaviria;k_Bamfordvirae;p_Nucleocytoviricota;c_Megaviricetes;o_Imitervirales;f_Mimiviridae;-_Klosneuvirinae;-_unclassified Klosneuvirinae;s_Edafosvirus sp,	3.743e-11	GTP-binding protein ypt1
	MIRUS_G_0001_c0001_387565_387700_f_t0	132	Class04	Alpha	Alpha05	deepclust_019500	OG0001611	21	0	0							No
	MIRUS_G_0001_c0001_387697_389595_r_t1	1899	Class04	Alpha	Alpha05		OG0000066	333	0	0	Trypsin-like peptidase domain	Pfam	PF13365,10	Trypsin-like peptidase domain	2.1e-13		No	5y09,cif,gz_A Crystal structure of Deg9 at 295 K	-_cellular organisms;d_Eukaryota;k_Viridiplantae;p_Streptophyta;-_Streptophytina;-_Embryophyta;-_Tracheophyta;-_Euphyllophyta;-_Spermatophyta;c_Magnoliopsida;-_Mesangiospermae;-_eudicotyledons;-_Gunneridae;-_Pentapetalae;-_rosids;-_malvids;o_Brassicales;f_Brassicaceae;-_Camelineae;g_Arabidopsis;s_Arabidopsis thaliana	6.662e-20	A0A481Z7U2	d_Viruses;-_unclassified viruses;-_unclassified DNA viruses;-_unclassified dsDNA viruses;-_Pithoviruses;s_Pithovirus LCPAC302	2.025e-23	Trypsin-like peptidase
	MIRUS_G_0001_c0001_389634_390011_r_t1	378	Class04	Alpha	Alpha05	deepclust_000059	OG0001321	25	0	0							No
	MIRUS_G_0001_c0001_390059_390655_r_t1	597	Class04	Alpha	Alpha05	deepclust_031906	OG0000004	405	0	0	Ras family	Pfam	PF00071,26	Ras family	1.7e-27		No	8ij9,cif,gz_B Crystal structure of the ELKS1/Rab6B complex	-_cellular organisms;d_Eukaryota;-_Opisthokonta;k_Metazoa;-_Eumetazoa;-_Bilateria;-_Deuterostomia;p_Chordata;-_Craniata;-_Vertebrata;-_Gnathostomata;-_Teleostomi;-_Euteleostomi;-_Sarcopterygii;-_Dipnotetrapodomorpha;-_Tetrapoda;-_Amniota;c_Mammalia;-_Theria;-_Eutheria;-_Boreoeutheria;-_Euarchontoglires;-_Glires;o_Rodentia;-_Myomorpha;-_Muroidea;f_Muridae;-_Murinae;g_Mus;-_Mus;s_Mus musculus	6.545e-16	A0A3G4ZV93	d_Viruses;-_Varidnaviria;k_Bamfordvirae;p_Nucleocytoviricota;c_Megaviricetes;o_Imitervirales;f_Mimiviridae;-_Klosneuvirinae;-_unclassified Klosneuvirinae;s_Edafosvirus sp,	2.562e-16	GTP-binding protein ypt1
	MIRUS_G_0001_c0001_390682_392619_f_t1	1938	Class04	Alpha	Alpha05	deepclust_030190	OG0000074	329	0	0	Phosphatidylinositol 3- and 4-kinase	Pfam	PF00454,31	Phosphatidylinositol 3- and 4-kinase	1e-28		No	7rsp,cif,gz_B Structure of the VPS34 kinase domain with compound 14	-_cellular organisms;d_Eukaryota;-_Opisthokonta;k_Metazoa;-_Eumetazoa;-_Bilateria;-_Deuterostomia;p_Chordata;-_Craniata;-_Vertebrata;-_Gnathostomata;-_Teleostomi;-_Euteleostomi;-_Sarcopterygii;-_Dipnotetrapodomorpha;-_Tetrapoda;-_Amniota;c_Mammalia;-_Theria;-_Eutheria;-_Boreoeutheria;-_Euarchontoglires;o_Primates;-_Haplorrhini;-_Simiiformes;-_Catarrhini;-_Hominoidea;f_Hominidae;-_Homininae;g_Homo…	1.748e-21	A0A1V0SL21	d_Viruses;-_Varidnaviria;k_Bamfordvirae;p_Nucleocytoviricota;c_Megaviricetes;o_Imitervirales;f_Mimiviridae;-_Klosneuvirinae;-_unclassified Klosneuvirinae;g_Klosneuvirus;s_Klosneuvirus KNV1	7.692e-40	Phosphoinositide 3-kinase
	MIRUS_G_0001_c0001_392607_396525_r_t0	3915	Class04	Alpha	Alpha05	deepclust_030250	OG0002456	14	0	0							No
	MIRUS_G_0001_c0001_396581_398680_f_t1	2100	Class04	Alpha	Alpha05	deepclust_000007	OG0004101	7	0	0							No
	MIRUS_G_0001_c0001_398680_399286_r_t0	603	Class04	Alpha	Alpha05		OG0000750	49	0	0							No				A0A097P957	d_Viruses;c_Naldaviricetes;o_Lefavirales;f_Baculoviridae;g_Alphabaculovirus;s_Alphabaculovirus sujujubae;-_Sucra jujuba nucleopolyhedrovirus	8.277e-05	Orf126
	MIRUS_G_0001_c0001_399334_399642_f_t1	309	Class04	Alpha	Alpha05	deepclust_013159	OG0000656	59	0	0							No
	MIRUS_G_0001_c0001_399932_400807_r_t1	876	Class04	Alpha	Alpha05	deepclust_025378	OG0000410	88	0	0	Nucleotide-sugar transporter	Pfam	PF04142,19	Nucleotide-sugar transporter	9.7e-26		No	6oh3,cif,gz_A X-ray crystal structure of the mouse CMP-sialic acid transporter in complex with CMP-sialic acid, by lipidic cubic phase	-_cellular organisms;d_Eukaryota;-_Opisthokonta;k_Metazoa;-_Eumetazoa;-_Bilateria;-_Deuterostomia;p_Chordata;-_Craniata;-_Vertebrata;-_Gnathostomata;-_Teleostomi;-_Euteleostomi;-_Sarcopterygii;-_Dipnotetrapodomorpha;-_Tetrapoda;-_Amniota;c_Mammalia;-_Theria;-_Eutheria;-_Boreoeutheria;-_Euarchontoglires;-_Glires;o_Rodentia;-_Myomorpha;-_Muroidea;f_Muridae;-_Murinae;g_Mus;-_Mus;s_Mus musculus	1.837e-10	A0A5J6VLF4	d_Viruses;-_Varidnaviria;k_Bamfordvirae;p_Nucleocytoviricota;c_Megaviricetes;o_Imitervirales;f_Mimiviridae;-_environmental samples;s_Megaviridae environmental sample	1.548e-07	EamA-like transporter family protein
	MIRUS_G_0001_c0001_400834_401109_r_t1	276	Class04	Alpha	Alpha05	deepclust_015991	OG0000232	163	0	0							No
	MIRUS_G_0001_c0001_401129_401665_r_t1	537	Class04	Alpha	Alpha05	deepclust_019490	OG0000068	279	0	0							No
	MIRUS_G_0001_c0001_401676_405458_r_t1	3783	Class04	Alpha	Alpha05	deepclust_019489	OG0000186	175	0	0							No	6m91,cif,gz_A Monophosphorylated pSer33 b-Catenin peptide, b-TrCP/Skp1, NRX-103094 ternary complex	-_cellular organisms;d_Eukaryota;-_Opisthokonta;k_Metazoa;-_Eumetazoa;-_Bilateria;-_Deuterostomia;p_Chordata;-_Craniata;-_Vertebrata;-_Gnathostomata;-_Teleostomi;-_Euteleostomi;-_Sarcopterygii;-_Dipnotetrapodomorpha;-_Tetrapoda;-_Amniota;c_Mammalia;-_Theria;-_Eutheria;-_Boreoeutheria;-_Euarchontoglires;o_Primates;-_Haplorrhini;-_Simiiformes;-_Catarrhini;-_Hominoidea;f_Hominidae;-_Homininae;g_Homo…	6.693e-10	H2ED24	d_Viruses;-_Varidnaviria;k_Bamfordvirae;p_Nucleocytoviricota;c_Megaviricetes;o_Imitervirales;f_Mimiviridae;-_Megamimivirinae;g_Moumouvirus;-_unclassified Moumouvirus;s_Moumouvirus Monve	1.049e-07	Putative BTB_POZ domain and WD-repeat protein
	MIRUS_G_0001_c0001_405512_406405_f_t1	894	Class04	Alpha	Alpha05	deepclust_028090	OG0000038	405	0	0							No
	MIRUS_G_0001_c0001_406391_406709_r_t0	315	Class04	Alpha	Alpha05	deepclust_000822	OG0001324	27	0	0							No
	MIRUS_G_0001_c0001_406752_407117_r_t1	366	Class04	Alpha	Alpha05		OG0001237	29	0	0							No
	MIRUS_G_0001_c0001_407162_407713_r_t1	552	Class04	Alpha	Alpha05	deepclust_000008	OG0001271	27	0	0							No
	MIRUS_G_0001_c0001_407760_408005_r_t1	246	Class04	Alpha	Alpha05		OG0001854	17	0	0							No
	MIRUS_G_0001_c0001_408035_408457_r_t1	423	Class04	Alpha	Alpha05	deepclust_019190	OG0001197	30	0	0	Transcription factor S-II (TFIIS)	Pfam	PF01096,22	Transcription factor S-II (TFIIS)	4.2e-05		No	5iy6,cif,gz_U Human holo-PIC in the closed state	-_cellular organisms;d_Eukaryota;-_Opisthokonta;k_Metazoa;-_Eumetazoa;-_Bilateria;-_Deuterostomia;p_Chordata;-_Craniata;-_Vertebrata;-_Gnathostomata;-_Teleostomi;-_Euteleostomi;-_Sarcopterygii;-_Dipnotetrapodomorpha;-_Tetrapoda;-_Amniota;c_Mammalia;-_Theria;-_Eutheria;-_Boreoeutheria;-_Euarchontoglires;o_Primates;-_Haplorrhini;-_Simiiformes;-_Catarrhini;-_Hominoidea;f_Hominidae;-_Homininae;g_Homo…	0.0009191	A0A481Z3C7	d_Viruses;-_unclassified viruses;-_unclassified DNA viruses;-_unclassified dsDNA viruses;-_Pithoviruses;s_Pithovirus LCPAC101	0.0005034	Transcription factor S-II
	MIRUS_G_0001_c0001_408816_409253_r_t1	438	Class04	Alpha	Alpha05	deepclust_030257	OG0004103	8	0	0							No
	MIRUS_G_0001_c0001_409324_410154_r_t1	831	Class04	Alpha	Alpha05	deepclust_022350	OG0000187	195	0	0							No
	MIRUS_G_0001_c0001_410233_410847_f_t1	615	Class04	Alpha	Alpha05		OG0000004	405	0	0	Ras family	Pfam	PF00071,26	Ras family	6.5e-16		No	1yzq,cif,gz_A GppNHp-Bound Rab6 GTPase	-_cellular organisms;d_Eukaryota;-_Opisthokonta;k_Metazoa;-_Eumetazoa;-_Bilateria;-_Deuterostomia;p_Chordata;-_Craniata;-_Vertebrata;-_Gnathostomata;-_Teleostomi;-_Euteleostomi;-_Sarcopterygii;-_Dipnotetrapodomorpha;-_Tetrapoda;-_Amniota;c_Mammalia;-_Theria;-_Eutheria;-_Boreoeutheria;-_Euarchontoglires;o_Primates;-_Haplorrhini;-_Simiiformes;-_Catarrhini;-_Hominoidea;f_Hominidae;-_Homininae;g_Homo…	1.842e-13	A0A3G4ZV93	d_Viruses;-_Varidnaviria;k_Bamfordvirae;p_Nucleocytoviricota;c_Megaviricetes;o_Imitervirales;f_Mimiviridae;-_Klosneuvirinae;-_unclassified Klosneuvirinae;s_Edafosvirus sp,	1.172e-11	GTP-binding protein ypt1
	MIRUS_G_0001_c0001_410919_411242_f_t1	324	Class04	Alpha	Alpha05	deepclust_012167	OG0000007	608	0	0	Core histone H2A/H2B/H3/H4	Pfam	PF00125,28	Core histone H2A/H2B/H3/H4	6.4e-14		No	7xsz,cif,gz_a RNA polymerase II elongation complex transcribing a nucleosome (EC115)	-_cellular organisms;d_Eukaryota;-_Opisthokonta;k_Metazoa;-_Eumetazoa;-_Bilateria;-_Deuterostomia;p_Chordata;-_Craniata;-_Vertebrata;-_Gnathostomata;-_Teleostomi;-_Euteleostomi;-_Sarcopterygii;-_Dipnotetrapodomorpha;-_Tetrapoda;-_Amniota;c_Mammalia;-_Theria;-_Eutheria;-_Boreoeutheria;-_Euarchontoglires;o_Primates;-_Haplorrhini;-_Simiiformes;-_Catarrhini;-_Hominoidea;f_Hominidae;-_Homininae;g_Homo…	6.835e-06	A0A481YTQ0	d_Viruses;-_Varidnaviria;k_Bamfordvirae;p_Nucleocytoviricota;c_Megaviricetes;o_Pimascovirales;f_Marseilleviridae;-_unclassified Marseilleviridae;s_Marseillevirus LCMAC102	1.6e-05	Histone 2A-domain-containing protein
	MIRUS_G_0001_c0001_41107_41676_f_t1	570	Class04	Alpha	Alpha05		OG0000040	399	0	0							No				A0A6J5MAW7	d_Viruses;-_Duplodnaviria;k_Heunggongvirae;p_Uroviricota;c_Caudoviricetes;-_environmental samples;s_uncultured Caudovirales phage	1.685e-06	Uncharacterized protein
	MIRUS_G_0001_c0001_411286_411802_f_t0	513	Class04	Alpha	Alpha05		OG0001942	18	0	0							No				A0A481ZAC7	d_Viruses;-_unclassified viruses;-_unclassified DNA viruses;-_unclassified dsDNA viruses;-_Pithoviruses;s_Pithovirus LCPAC401	0.007766	Zn-finger protein
	MIRUS_G_0001_c0001_411773_412295_f_t0	519	Class04	Alpha	Alpha05	deepclust_029918	OG0000156	187	0	0							No	8dp8,cif,gz_A Crystal structure of the monomeric AvrM14-A Nudix hydrolase effector from Melampsora lini	-_cellular organisms;d_Eukaryota;-_Opisthokonta;k_Fungi;-_Dikarya;p_Basidiomycota;-_Pucciniomycotina;c_Pucciniomycetes;o_Pucciniales;f_Melampsoraceae;g_Melampsora;s_Melampsora lini	0.0001684	A0A1V0SIF5	d_Viruses;-_Varidnaviria;k_Bamfordvirae;p_Nucleocytoviricota;c_Megaviricetes;o_Imitervirales;f_Mimiviridae;-_Klosneuvirinae;-_unclassified Klosneuvirinae;g_Klosneuvirus;s_Klosneuvirus KNV1	2.329e-13	NUDIX hydrolase
	MIRUS_G_0001_c0001_412322_416053_f_t1	3732	Class04	Alpha	Alpha05		OG0001759	18	0	0	Glycosyl hydrolase family 10	Pfam	PF00331,24	Glycosyl hydrolase family 10	9.5e-25		No	1nq6,cif,gz_A Crystal Structure of the catalytic domain of xylanase A from Streptomyces halstedii JM8	-_cellular organisms;d_Bacteria;-_Terrabacteria group;p_Actinomycetota;c_Actinomycetes;o_Kitasatosporales;f_Streptomycetaceae;g_Streptomyces;-_Streptomyces griseus group;-_Streptomyces halstedii subgroup;s_Streptomyces halstedii	1.09e-14	G9BW72	d_Viruses;-_Duplodnaviria;k_Heunggongvirae;p_Uroviricota;c_Caudoviricetes;-_unclassified Caudoviricetes;s_Planktothrix phage PaV-LD	0.004076	Uncharacterized protein
	MIRUS_G_0001_c0001_416083_416344_f_t0	258	Class04	Alpha	Alpha05	deepclust_019499	OG0003123	11	0	0							No
	MIRUS_G_0001_c0001_416341_423771_r_t1	7431	Class04	Alpha	Alpha05		OG0001472	19	0	0							No	5fq7,cif,gz_H Crystal structure of the SusCD complex BT2261-2264 from Bacteroides thetaiotaomicron	-_cellular organisms;d_Bacteria;-_FCB group;-_Bacteroidota/Chlorobiota group;p_Bacteroidota;c_Bacteroidia;o_Bacteroidales;f_Bacteroidaceae;g_Bacteroides;s_Bacteroides thetaiotaomicron	0.009819
	MIRUS_G_0001_c0001_423853_424344_f_t1	492	Class04	Alpha	Alpha05	deepclust_030229	OG0000020	367	0	0							No
	MIRUS_G_0001_c0001_425109_425720_r_t1	612	Class04	Alpha	Alpha05		OG0000049	368	0	0	Snf7	Pfam	PF03357,25	Snf7	4.5e-17		No				A0A5J6VLN6	d_Viruses;-_Varidnaviria;k_Bamfordvirae;p_Nucleocytoviricota;c_Megaviricetes;o_Imitervirales;f_Mimiviridae;-_environmental samples;s_Megaviridae environmental sample	0.001084	Snf7 family protein
	MIRUS_G_0001_c0001_42550_43773_r_t1	1224	Class04	Alpha	Alpha05	deepclust_025360	OG0001071	34	0	0	Amino acid permease	Pfam	PF13520,10	Amino acid permease	3.2e-08		No	5j4i,cif,gz_A Crystal Structure of the L-arginine/agmatine antiporter from E, coli at 2,2 Angstroem resolution	-_cellular organisms;d_Bacteria;p_Pseudomonadota;c_Gammaproteobacteria;o_Enterobacterales;f_Enterobacteriaceae;g_Escherichia;s_Escherichia coli;-_Escherichia coli O157:H7	2.439e-09	Q5GAC1	d_Viruses;-_Varidnaviria;k_Bamfordvirae;p_Nucleocytoviricota;c_Megaviricetes;o_Pimascovirales;f_Iridoviridae;-_Alphairidovirinae;g_Ranavirus;s_Singapore grouper iridovirus;-_Grouper iridovirus	1.183e-07	N system amino acids transporter NAT-1
	MIRUS_G_0001_c0001_425771_426652_f_t1	882	Class04	Alpha	Alpha05	deepclust_030262	OG0000028	392	0	0							No				A0A6J5MAW7	d_Viruses;-_Duplodnaviria;k_Heunggongvirae;p_Uroviricota;c_Caudoviricetes;-_environmental samples;s_uncultured Caudovirales phage	2.9e-07	Uncharacterized protein
	MIRUS_G_0001_c0001_426713_427168_r_t1	456	Class04	Alpha	Alpha05	deepclust_015988	OG0000087	300	0	0							No
	MIRUS_G_0001_c0001_427194_427994_r_t1	801	Class04	Alpha	Alpha05	deepclust_000060	OG0000076	331	0	0	Proliferating cell nuclear antigen, N-terminal domain	Pfam	PF00705,22	Proliferating cell nuclear antigen, N-terminal domain	2.5e-12		No	5tup,cif,gz_B X-ray Crystal Structure of the Aspergillus fumigatus Sliding Clamp	-_cellular organisms;d_Eukaryota;-_Opisthokonta;k_Fungi;-_Dikarya;p_Ascomycota;-_saccharomyceta;-_Pezizomycotina;-_leotiomyceta;c_Eurotiomycetes;-_Eurotiomycetidae;o_Eurotiales;f_Aspergillaceae;g_Aspergillus;-_Aspergillus subgen, Fumigati;s_Aspergillus fumigatus;-_Aspergillus fumigatus Z5	2.442e-21	A0A126FC73	d_Viruses;c_Naldaviricetes;o_Lefavirales;f_Baculoviridae;g_Alphabaculovirus;s_Alphabaculovirus lonobliquae;-_Lonomia obliqua nucleopolyhedrovirus;-_Lonomia obliqua multiple nucleopolyhedrovirus	3.098e-22	Proliferating celular nuclear antigen
	MIRUS_G_0001_c0001_428027_428944_r_t1	918	Class04	Alpha	Alpha05	deepclust_021967	OG0000109	253	0	0							No	2ije,cif,gz_S Crystal Structure of the Cdc25 domain of RasGRF1	-_cellular organisms;d_Eukaryota;-_Opisthokonta;k_Metazoa;-_Eumetazoa;-_Bilateria;-_Deuterostomia;p_Chordata;-_Craniata;-_Vertebrata;-_Gnathostomata;-_Teleostomi;-_Euteleostomi;-_Sarcopterygii;-_Dipnotetrapodomorpha;-_Tetrapoda;-_Amniota;c_Mammalia;-_Theria;-_Eutheria;-_Boreoeutheria;-_Euarchontoglires;-_Glires;o_Rodentia;-_Myomorpha;-_Muroidea;f_Muridae;-_Murinae;g_Mus;-_Mus;s_Mus musculus	0.002078
	MIRUS_G_0001_c0001_428993_429134_f_t0	138	Class04	Alpha	Alpha05		NA	NA	0	0							No
	MIRUS_G_0001_c0001_429205_429990_f_t1	786	Class04	Alpha	Alpha05	deepclust_022357	OG0002308	15	0	0							No
	MIRUS_G_0001_c0001_430008_430416_f_t0	405	Class04	Alpha	Alpha05	deepclust_028063	OG0000184	150	0	0	GIY-YIG catalytic domain	Pfam	PF01541,28	GIY-YIG catalytic domain	2e-08		No	6seh,cif,gz_C Recognition and processing of branched DNA substrates by Slx1-Slx4 nuclease	-_cellular organisms;d_Eukaryota;-_Opisthokonta;k_Fungi;-_Dikarya;p_Ascomycota;-_saccharomyceta;-_Pezizomycotina;-_leotiomyceta;-_sordariomyceta;c_Sordariomycetes;-_Sordariomycetidae;o_Sordariales;f_Chaetomiaceae;g_Thermothielavioides;s_Thermothielavioides terrestris	0.004777	A0A2I7R0R9	d_Viruses;-_Duplodnaviria;k_Heunggongvirae;p_Uroviricota;c_Caudoviricetes;f_Schitoviridae;-_Pontosvirinae;g_Dorisvirus;s_Dorisvirus 49B3;-_Vibrio phage 1,097,O,_10N,286,49,B3	8.82e-07	GIY-YIG nuclease superfamily protein
	MIRUS_G_0001_c0001_430479_430823_f_t1	345	Class04	Alpha	Alpha05		OG0002859	12	0	0							No
	MIRUS_G_0001_c0001_430892_432574_f_t1	1683	Class04	Alpha	Alpha05	deepclust_005844	OG0000000	1238	0	0	SNF2-related domain	Pfam	PF00176,27	SNF2-related domain	8e-32		No	7z8s,cif,gz_E Mot1:TBP:DNA - post hydrolysis state	-_cellular organisms;d_Eukaryota;-_Opisthokonta;k_Fungi;-_Dikarya;p_Ascomycota;-_saccharomyceta;-_Pezizomycotina;-_leotiomyceta;-_sordariomyceta;c_Sordariomycetes;-_Sordariomycetidae;o_Sordariales;f_Chaetomiaceae;g_Thermochaetoides;s_Thermochaetoides thermophila	1.064e-28	A0A8S5VPX7	d_Viruses;-_Duplodnaviria;k_Heunggongvirae;p_Uroviricota;c_Caudoviricetes;f_Herelleviridae;-_unclassified Herelleviridae;s_Herelleviridae sp,	9.017e-38	Chromatin remodeling complex ATPase
	MIRUS_G_0001_c0001_43821_44645_f_t1	825	Class04	Alpha	Alpha05		OG0001473	24	0	0							No
	MIRUS_G_0001_c0001_44667_45572_f_t1	906	Class04	Alpha	Alpha05	deepclust_030697	OG0001043	35	0	0							No	4z2m,cif,gz_B Crystal structure of human SPT16 Mid-AID/H3-H4 tetramer FACT Histone complex	-_cellular organisms;d_Eukaryota;-_Opisthokonta;k_Metazoa;-_Eumetazoa;-_Bilateria;-_Deuterostomia;p_Chordata;-_Craniata;-_Vertebrata;-_Gnathostomata;-_Teleostomi;-_Euteleostomi;-_Sarcopterygii;-_Dipnotetrapodomorpha;-_Tetrapoda;-_Amniota;c_Mammalia;-_Theria;-_Eutheria;-_Boreoeutheria;-_Euarchontoglires;o_Primates;-_Haplorrhini;-_Simiiformes;-_Catarrhini;-_Hominoidea;f_Hominidae;-_Homininae;g_Homo…	2.889e-08
	MIRUS_G_0001_c0001_45568_46087_r_t0	516	Class04	Alpha	Alpha05	deepclust_030696	OG0000260	143	0	0							No
	MIRUS_G_0001_c0001_4592_5186_f_t1	534	Class04	Alpha	Alpha05	deepclust_001285	OG0000226	166	1	1.87							No
	MIRUS_G_0001_c0001_46115_46651_r_t1	537	Class04	Alpha	Alpha05		OG0000084	313	0	0							No
	MIRUS_G_0001_c0001_46727_47176_f_t1	450	Class04	Alpha	Alpha05	deepclust_031869	OG0000056	358	0	0							No
	MIRUS_G_0001_c0001_47198_47791_f_t1	594	Class04	Alpha	Alpha05		OG0000011	641	0	0							No				D2E8B0	d_Viruses;-_Duplodnaviria;k_Heunggongvirae;p_Peploviricota;c_Herviviricetes;o_Herpesvirales;f_Alloherpesviridae;g_Cyvirus;s_Cyvirus anguillidallo1;-_Anguillid herpesvirus 1	0.006088	Protein ORF59	Key herpes function linked to replication and histone	Core to Demuto and Okeano
	MIRUS_G_0001_c0001_47831_48784_f_t1	954	Class04	Alpha	Alpha05	deepclust_022368	OG0000043	390	0	0	Mirus_Triplex1					Mirus_Triplex1	No	6ppd,cif,gz_5 Kaposi's sarcoma-associated herpesvirus (KSHV), C1 penton vertex register, CATC-absent structure	d_Viruses;-_Duplodnaviria;k_Heunggongvirae;p_Peploviricota;c_Herviviricetes;o_Herpesvirales;f_Orthoherpesviridae;-_Gammaherpesvirinae;g_Rhadinovirus;s_Rhadinovirus humangamma8;-_Human gammaherpesvirus 8;-_Human herpesvirus 8 strain GK18	0.0002343	A0A3S5HA10	d_Viruses;-_Duplodnaviria;k_Heunggongvirae;p_Peploviricota;c_Herviviricetes;o_Herpesvirales;f_Orthoherpesviridae;-_Gammaherpesvirinae;g_Manticavirus;s_Manticavirus vombatidgamma1;-_Vombatid gammaherpesvirus 1	1.093e-05	Capsid assembly and DNA maturation protein-like protein
	MIRUS_G_0001_c0001_48857_50467_f_t1	1611	Class04	Alpha	Alpha05		OG0000005	830	0	0	Mirus_Triplex2					Mirus_Triplex2	No				A0A222ZHP0	d_Viruses;-_Duplodnaviria;k_Heunggongvirae;p_Uroviricota;c_Caudoviricetes;g_Laroyevirus;-_unclassified Laroyevirus;s_Arthrobacter phage Shrooms	0.008614
	MIRUS_G_0001_c0001_499_1443_r_t1	945	Class04	Alpha	Alpha05	deepclust_021137	OG0001236	29	0	0							No	6l7y,cif,gz_A Crystal structure of Cet1 from Trypanosoma cruzi in complex with #466 ligand,	-_cellular organisms;d_Eukaryota;-_Discoba;p_Euglenozoa;c_Kinetoplastea;-_Metakinetoplastina;o_Trypanosomatida;f_Trypanosomatidae;g_Trypanosoma;-_Schizotrypanum;s_Trypanosoma cruzi;-_Trypanosoma cruzi strain CL Brener	1.577e-07	V5LR88	d_Viruses;-_Varidnaviria;k_Bamfordvirae;p_Nucleocytoviricota;c_Megaviricetes;o_Algavirales;f_Phycodnaviridae;g_Coccolithovirus;-_unclassified Coccolithovirus	3.018e-08	Uncharacterized protein
	MIRUS_G_0001_c0001_50514_51395_f_t1	882	Class04	Alpha	Alpha05	deepclust_031870	OG0000041	395	0	0	Ring finger domain	Pfam	PF13639,10	Ring finger domain	2.7e-06		No
	MIRUS_G_0001_c0001_51330_51537_r_t0	204	Class04	Alpha	Alpha05	deepclust_022367	OG0001476	24	0	0							No
	MIRUS_G_0001_c0001_51559_53628_r_t1	2070	Class04	Alpha	Alpha05	deepclust_021986	OG0000025	464	0	0							No
	MIRUS_G_0001_c0001_5209_5566_f_t0	354	Class04	Alpha	Alpha05	deepclust_019493	OG0009268	3	0	0							No
	MIRUS_G_0001_c0001_53694_54620_r_t1	927	Class04	Alpha	Alpha05	deepclust_001969	OG0000000	1238	0	0							No
	MIRUS_G_0001_c0001_54703_55269_f_t1	567	Class04	Alpha	Alpha05	deepclust_029123	OG0000834	45	0	0							No
	MIRUS_G_0001_c0001_55815_56735_f_t1	921	Class04	Alpha	Alpha05	deepclust_031888	OG0001019	35	0	0							No
	MIRUS_G_0001_c0001_5624_6007_f_t1	384	Class04	Alpha	Alpha05		OG0001603	22	0	0							No
	MIRUS_G_0001_c0001_56770_57543_f_t1	774	Class04	Alpha	Alpha05	deepclust_008653	OG0000724	49	0	0							No	6wfv,cif,gz_A The crystal structure of a collagen galactosylhydroxylysyl glucosyltransferase from human	-_cellular organisms;d_Eukaryota;-_Opisthokonta;k_Metazoa;-_Eumetazoa;-_Bilateria;-_Deuterostomia;p_Chordata;-_Craniata;-_Vertebrata;-_Gnathostomata;-_Teleostomi;-_Euteleostomi;-_Sarcopterygii;-_Dipnotetrapodomorpha;-_Tetrapoda;-_Amniota;c_Mammalia;-_Theria;-_Eutheria;-_Boreoeutheria;-_Euarchontoglires;o_Primates;-_Haplorrhini;-_Simiiformes;-_Catarrhini;-_Hominoidea;f_Hominidae;-_Homininae;g_Homo…	3.323e-14	A0A5K0U857	d_Viruses;-_Varidnaviria;k_Bamfordvirae;p_Nucleocytoviricota;c_Megaviricetes;o_Imitervirales;f_Mimiviridae;-_Klosneuvirinae;g_Yasminevirus;s_Yasminevirus saudimassiliense;-_Yasminevirus sp, GU-2018	9.813e-18	Uncharacterized protein
	MIRUS_G_0001_c0001_57573_57926_f_t1	354	Class04	Alpha	Alpha05	deepclust_001263	OG0000609	61	0	0							No				A0A516MFY4	d_Viruses;-_unclassified viruses;-_unclassified DNA viruses;-_unclassified dsDNA viruses;s_Prokaryotic dsDNA virus sp,	3.351e-06
	MIRUS_G_0001_c0001_57964_58431_f_t1	468	Class04	Alpha	Alpha05	deepclust_016765	OG0000128	227	0	0	HMG (high mobility group) box	Pfam	PF00505,23	HMG (high mobility group) box	9.1e-37		No	5jh0,cif,gz_D Crystal structure of the mitochondrial DNA packaging protein Abf2p in complex with DNA at 2,18 Angstrom resolution	-_cellular organisms;d_Eukaryota;-_Opisthokonta;k_Fungi;-_Dikarya;p_Ascomycota;-_saccharomyceta;-_Saccharomycotina;c_Saccharomycetes;o_Saccharomycetales;f_Saccharomycetaceae;g_Saccharomyces;s_Saccharomyces cerevisiae;-_Saccharomyces cerevisiae S288C	1.712e-07	G0T5J7	d_Viruses;-_Varidnaviria;k_Bamfordvirae;p_Nucleocytoviricota;c_Megaviricetes;o_Pimascovirales;f_Iridoviridae;-_Betairidovirinae;g_Chloriridovirus;s_Invertebrate iridescent virus 9;-_Wiseana iridescent virus	3.223e-06	HMG box domain-containing protein
	MIRUS_G_0001_c0001_58458_58944_f_t0	483	Class04	Alpha	Alpha05	deepclust_025341	OG0001072	34	0	0							No
	MIRUS_G_0001_c0001_58891_59256_r_t1	366	Class04	Alpha	Alpha05	deepclust_031902	OG0000802	46	0	0							No
	MIRUS_G_0001_c0001_59318_59719_f_t1	402	Class04	Alpha	Alpha05		OG0001132	32	0	0							No
	MIRUS_G_0001_c0001_59752_59962_f_t0	207	Class04	Alpha	Alpha05	deepclust_022355	OG0005219	6	0	0							No
	MIRUS_G_0001_c0001_59952_60539_r_t1	588	Class04	Alpha	Alpha05	deepclust_030252	OG0001668	21	0	0							No
	MIRUS_G_0001_c0001_60568_61194_r_t1	627	Class04	Alpha	Alpha05		OG0001047	35	0	0							No
	MIRUS_G_0001_c0001_61238_62299_f_t1	1062	Class04	Alpha	Alpha05	deepclust_029880	OG0000030	388	0	0	Papain family cysteine protease	Pfam	PF00112,27	Papain family cysteine protease	5e-43		No	3qt4,cif,gz_A Structure of digestive procathepsin L 3 of Tenebrio molitor larval midgut	-_cellular organisms;d_Eukaryota;-_Opisthokonta;k_Metazoa;-_Eumetazoa;-_Bilateria;-_Protostomia;-_Ecdysozoa;-_Panarthropoda;p_Arthropoda;-_Mandibulata;-_Pancrustacea;-_Hexapoda;c_Insecta;-_Dicondylia;-_Pterygota;-_Neoptera;-_Endopterygota;o_Coleoptera;-_Polyphaga;-_Cucujiformia;-_Tenebrionoidea;f_Tenebrionidae;-_Tenebrioninae;g_Tenebrio;s_Tenebrio molitor	1.075e-20	A0A6N1NXL8	d_Viruses;-_Varidnaviria;k_Bamfordvirae;p_Nucleocytoviricota;c_Megaviricetes;o_Imitervirales;f_Mimiviridae;-_Megamimivirinae;g_Tupanvirus;s_Tupanvirus soda lake	6.451e-20	Cathepsin L2
	MIRUS_G_0001_c0001_62295_62625_r_t0	327	Class04	Alpha	Alpha05	deepclust_000063	OG0000192	192	0	0							No
	MIRUS_G_0001_c0001_62674_63771_f_t1	1098	Class04	Alpha	Alpha05		OG0001099	32	0	0							No
	MIRUS_G_0001_c0001_6336_6624_f_t0	285	Class04	Alpha	Alpha05	deepclust_021136	OG0001671	21	0	0							No
	MIRUS_G_0001_c0001_63595_63979_r_t0	381	Class04	Alpha	Alpha05	deepclust_030251	OG0012584	2	0	0							No
	MIRUS_G_0001_c0001_64069_64893_f_t1	825	Class04	Alpha	Alpha05	deepclust_000076	OG0000058	355	0	0							No
	MIRUS_G_0001_c0001_64903_65119_r_t0	213	Class04	Alpha	Alpha05	deepclust_025343	OG0003407	10	0	0							No
	MIRUS_G_0001_c0001_65145_65894_r_t1	750	Class04	Alpha	Alpha05	deepclust_006337	OG0000000	1238	0	0	Transcription factor TFIID (or TATA-binding protein, TBP)	Pfam	PF00352,25	Transcription factor TFIID (or TATA-binding protein, TBP)	1.3e-52		No	1cdw,cif,gz_A HUMAN TBP CORE DOMAIN COMPLEXED WITH DNA	-_cellular organisms;d_Eukaryota;-_Opisthokonta;k_Metazoa;-_Eumetazoa;-_Bilateria;-_Deuterostomia;p_Chordata;-_Craniata;-_Vertebrata;-_Gnathostomata;-_Teleostomi;-_Euteleostomi;-_Sarcopterygii;-_Dipnotetrapodomorpha;-_Tetrapoda;-_Amniota;c_Mammalia;-_Theria;-_Eutheria;-_Boreoeutheria;-_Euarchontoglires;o_Primates;-_Haplorrhini;-_Simiiformes;-_Catarrhini;-_Hominoidea;f_Hominidae;-_Homininae;g_Homo…	1.641e-22	A0A5P9U4S6	d_Viruses;-_unclassified archaeal viruses;s_Nanoarchaeotal virus 1	1.375e-13
	MIRUS_G_0001_c0001_6572_7081_r_t1	510	Class04	Alpha	Alpha05	deepclust_019494	OG0000610	61	0	0							No
	MIRUS_G_0001_c0001_65949_66423_f_t0	471	Class04	Alpha	Alpha05	deepclust_031872	OG0001100	33	0	0							No	5irc,cif,gz_F p190A GAP domain complex with RhoA	-_cellular organisms;d_Eukaryota;-_Opisthokonta;k_Metazoa;-_Eumetazoa;-_Bilateria;-_Deuterostomia;p_Chordata;-_Craniata;-_Vertebrata;-_Gnathostomata;-_Teleostomi;-_Euteleostomi;-_Sarcopterygii;-_Dipnotetrapodomorpha;-_Tetrapoda;-_Amniota;c_Mammalia;-_Theria;-_Eutheria;-_Boreoeutheria;-_Euarchontoglires;o_Primates;-_Haplorrhini;-_Simiiformes;-_Catarrhini;-_Hominoidea;f_Hominidae;-_Homininae;g_Homo…	1.073e-06	A0A3G4ZWD3	d_Viruses;-_Varidnaviria;k_Bamfordvirae;p_Nucleocytoviricota;c_Megaviricetes;o_Imitervirales;f_Mimiviridae;-_Klosneuvirinae;-_unclassified Klosneuvirinae;s_Edafosvirus sp,	2.08e-07	GTP-binding protein YPTC1
	MIRUS_G_0001_c0001_66420_69731_r_t1	3312	Class04	Alpha	Alpha05	deepclust_001284	OG0000022	469	0	0							No	7plo,cif,gz_4 H, sapiens replisome-CUL2/LRR1 complex	-_cellular organisms;d_Eukaryota;-_Opisthokonta;k_Metazoa;-_Eumetazoa;-_Bilateria;-_Deuterostomia;p_Chordata;-_Craniata;-_Vertebrata;-_Gnathostomata;-_Teleostomi;-_Euteleostomi;-_Sarcopterygii;-_Dipnotetrapodomorpha;-_Tetrapoda;-_Amniota;c_Mammalia;-_Theria;-_Eutheria;-_Boreoeutheria;-_Euarchontoglires;o_Primates;-_Haplorrhini;-_Simiiformes;-_Catarrhini;-_Hominoidea;f_Hominidae;-_Homininae;g_Homo…	6.567e-05
	MIRUS_G_0001_c0001_69838_70620_f_t1	783	Class04	Alpha	Alpha05	deepclust_025340	OG0000083	316	0	0							No
	MIRUS_G_0001_c0001_70686_83432_f_t1	12747	Class04	Alpha	Alpha05	deepclust_000009	OG0002172	13	0	0							No
	MIRUS_G_0001_c0001_7107_8165_r_t1	1059	Class04	Alpha	Alpha05	deepclust_012157	OG0000044	387	0	0							No
	MIRUS_G_0001_c0001_83476_83853_r_t1	378	Class04	Alpha	Alpha05	deepclust_030728	OG0000791	47	0	0							No
	MIRUS_G_0001_c0001_83893_84699_f_t1	807	Class04	Alpha	Alpha05	deepclust_029116	OG0000191	190	0	0							No				A0A1V0SDV2	d_Viruses;-_Varidnaviria;k_Bamfordvirae;p_Nucleocytoviricota;c_Megaviricetes;o_Imitervirales;f_Mimiviridae;-_Klosneuvirinae;-_unclassified Klosneuvirinae;g_Indivirus;s_Indivirus ILV1	0.001924	PAP2 superfamily protein
	MIRUS_G_0001_c0001_84720_84999_f_t0	276	Class04	Alpha	Alpha05	deepclust_000035	OG0002173	16	0	0							No
	MIRUS_G_0001_c0001_84860_85342_r_t1	483	Class04	Alpha	Alpha05	deepclust_022360	OG0000052	372	0	0							No
	MIRUS_G_0001_c0001_85371_85721_r_t1	351	Class04	Alpha	Alpha05	deepclust_029115	OG0000768	50	0	0							No				A0A5J6DAL8	d_Viruses;-_Duplodnaviria;k_Heunggongvirae;p_Uroviricota;c_Caudoviricetes;-_Vequintavirinae;g_Henunavirus;s_Henunavirus SNUABM01;-_Erwinia phage pEp_SNUABM_01	0.00726
	MIRUS_G_0001_c0001_85748_86251_f_t1	504	Class04	Alpha	Alpha05	deepclust_029887	OG0000093	294	0	0							No
	MIRUS_G_0001_c0001_8575_9285_f_t1	711	Class04	Alpha	Alpha05	deepclust_014680	OG0000110	261	0	0							No
	MIRUS_G_0001_c0001_86283_86945_f_t1	663	Class04	Alpha	Alpha05	deepclust_022361	OG0000091	297	0	0							No	4age,cif,gz_G MTSSL spin labeled D67C mutant of MscS in the open form	#NAME?	1.959e-07	A0A076FGK6	d_Viruses;-_Varidnaviria;k_Bamfordvirae;p_Nucleocytoviricota;c_Megaviricetes;o_Imitervirales;f_Schizomimiviridae;g_Kratosvirus;s_Kratosvirus quantuckense;-_Aureococcus anophagefferens virus	1.99e-05	Putative small conductance mechanosensetive channel protein
	MIRUS_G_0001_c0001_86914_87163_r_t0	246	Class04	Alpha	Alpha05		OG0001941	18	0	0							No
	MIRUS_G_0001_c0001_87176_88060_r_t1	885	Class04	Alpha	Alpha05	deepclust_000064	OG0001359	25	0	0							No
	MIRUS_G_0001_c0001_88083_89351_r_t1	1269	Class04	Alpha	Alpha05	deepclust_003753	OG0000017	471	0	0	ATPase family associated with various cellular activities (AAA)	Pfam	PF00004,33	ATPase family associated with various cellular activities (AAA)	2.2e-16		No	3syl,cif,gz_B Crystal structure of the AAA+ protein CbbX, native structure	#NAME?	5.797e-14	A0A3G4ZK80	d_Viruses;-_Varidnaviria;k_Bamfordvirae;p_Nucleocytoviricota;c_Megaviricetes;o_Imitervirales;f_Mimiviridae;-_Klosneuvirinae;-_unclassified Klosneuvirinae;s_Terrestrivirus sp,	5.53e-19	AAA+ ATPase domain-containing protein
	MIRUS_G_0001_c0001_89413_90366_r_t1	954	Class04	Alpha	Alpha05		OG0000171	201	0	0	Ribonucleotide reductase, small chain	Pfam	PF00268,25	Ribonucleotide reductase, small chain	3.2e-75		No	3hf1,cif,gz_B Crystal structure of human p53R2	-_cellular organisms;d_Eukaryota;-_Opisthokonta;k_Metazoa;-_Eumetazoa;-_Bilateria;-_Deuterostomia;p_Chordata;-_Craniata;-_Vertebrata;-_Gnathostomata;-_Teleostomi;-_Euteleostomi;-_Sarcopterygii;-_Dipnotetrapodomorpha;-_Tetrapoda;-_Amniota;c_Mammalia;-_Theria;-_Eutheria;-_Boreoeutheria;-_Euarchontoglires;o_Primates;-_Haplorrhini;-_Simiiformes;-_Catarrhini;-_Hominoidea;f_Hominidae;-_Homininae;g_Homo…	1.13e-18	A0A2H4UZY6	d_Viruses;c_Naldaviricetes;o_Lefavirales;f_Baculoviridae;g_Alphabaculovirus;s_Alphabaculovirus opbrumatae;-_Operophtera brumata nucleopolyhedrovirus	1.789e-21
	MIRUS_G_0001_c0001_90831_90990_r_t0	156	Class04	Alpha	Alpha05	deepclust_030732	OG0000989	37	0	0							No
	MIRUS_G_0001_c0001_91317_92261_r_t1	945	Class04	Alpha	Alpha05	deepclust_030244	OG0000988	35	0	0							No	1je5,cif,gz_B Crystal Structure of gp2,5, a Single-Stranded DNA Binding Protein Encoded by Bacteriophage T7	d_Viruses;-_Duplodnaviria;k_Heunggongvirae;p_Uroviricota;c_Caudoviricetes;f_Autographiviridae;-_Studiervirinae;g_Teseptimavirus;s_Teseptimavirus T7;-_Escherichia phage T7	0.0002801	M1H682	d_Viruses;-_Varidnaviria;k_Bamfordvirae;p_Nucleocytoviricota;c_Megaviricetes;o_Algavirales;f_Phycodnaviridae;g_Chlorovirus;-_unclassified Chlorovirus;s_Paramecium bursaria Chlorella virus IL-5-2s1	5.401e-06	Uncharacterized protein
	MIRUS_G_0001_c0001_92379_92870_f_t1	492	Class04	Alpha	Alpha05	deepclust_030245	OG0001415	25	0	0							No
	MIRUS_G_0001_c0001_92841_94017_r_t0	1173	Class04	Alpha	Alpha05	deepclust_031911	OG0000241	157	0	0	Sodium/hydrogen exchanger family	Pfam	PF00999,25	Sodium/hydrogen exchanger family	2e-38		No	7dsv,cif,gz_A Structure of a human NHE1-CHP1 complex under pH 6,5	-_cellular organisms;d_Eukaryota;-_Opisthokonta;k_Metazoa;-_Eumetazoa;-_Bilateria;-_Deuterostomia;p_Chordata;-_Craniata;-_Vertebrata;-_Gnathostomata;-_Teleostomi;-_Euteleostomi;-_Sarcopterygii;-_Dipnotetrapodomorpha;-_Tetrapoda;-_Amniota;c_Mammalia;-_Theria;-_Eutheria;-_Boreoeutheria;-_Euarchontoglires;o_Primates;-_Haplorrhini;-_Simiiformes;-_Catarrhini;-_Hominoidea;f_Hominidae;-_Homininae;g_Homo…	4.701e-14
	MIRUS_G_0001_c0001_94044_106434_r_t0	12387	Class04	Alpha	Alpha05		OG0002056	9	0	0							No
	MIRUS_G_0001_c0001_9455_10474_r_t1	1020	Class04	Alpha	Alpha05	deepclust_019495	OG0006091	5	0	0							No
	MIRUS_G_0012_c0001_101093_101345_f_t0	249	Class02	Iota	Iota01		NA	NA	0	0							No
	MIRUS_G_0012_c0001_101356_102174_r_t1	819	Class02	Iota	Iota01	deepclust_018867	OG0006144	5	0	0							No	1w77,cif,gz_A 2C-methyl-D-erythritol 4-phosphate cytidylyltransferase (IspD) from Arabidopsis thaliana	-_cellular organisms;d_Eukaryota;k_Viridiplantae;p_Streptophyta;-_Streptophytina;-_Embryophyta;-_Tracheophyta;-_Euphyllophyta;-_Spermatophyta;c_Magnoliopsida;-_Mesangiospermae;-_eudicotyledons;-_Gunneridae;-_Pentapetalae;-_rosids;-_malvids;o_Brassicales;f_Brassicaceae;-_Camelineae;g_Arabidopsis;s_Arabidopsis thaliana	0.0001258	A0A7D3QUS5	d_Viruses;-_Varidnaviria;k_Bamfordvirae;p_Nucleocytoviricota;c_Megaviricetes;o_Imitervirales;f_Mimiviridae;-_Klosneuvirinae;g_Fadolivirus;s_Fadolivirus algeromassiliense	0.0001183	Glycosyltransferase family 2
	MIRUS_G_0012_c0001_102184_102663_r_t1	480	Class02	Iota	Iota01		NA	NA	0	0							No	6ncj,cif,gz_A Structure of HIV-1 Integrase with potent 5,6,7,8-Tetrahydro-1,6-naphthyridine Derivatives Allosteric Site Inhibitors	d_Viruses;-_Riboviria;k_Pararnavirae;p_Artverviricota;c_Revtraviricetes;o_Ortervirales;f_Retroviridae;-_Orthoretrovirinae;g_Lentivirus;s_Human immunodeficiency virus 1	0.002577	Q6SNY9	d_Viruses;-_Riboviria;k_Pararnavirae;p_Artverviricota;c_Revtraviricetes;o_Ortervirales;f_Retroviridae;-_Orthoretrovirinae;g_Lentivirus;s_Caprine arthritis encephalitis virus;-_Small ruminant lentivirus	0.004892
	MIRUS_G_0012_c0001_102687_103226_r_t1	540	Class02	Iota	Iota01	deepclust_000091	OG0012721	2	0	0							No	1foa,cif,gz_A CRYSTAL STRUCTURE OF N-ACETYLGLUCOSAMINYLTRANSFERASE I	-_cellular organisms;d_Eukaryota;-_Opisthokonta;k_Metazoa;-_Eumetazoa;-_Bilateria;-_Deuterostomia;p_Chordata;-_Craniata;-_Vertebrata;-_Gnathostomata;-_Teleostomi;-_Euteleostomi;-_Sarcopterygii;-_Dipnotetrapodomorpha;-_Tetrapoda;-_Amniota;c_Mammalia;-_Theria;-_Eutheria;-_Boreoeutheria;-_Euarchontoglires;-_Glires;o_Lagomorpha;f_Leporidae;g_Oryctolagus;s_Oryctolagus cuniculus	0.005883	A0A481Z4C0	d_Viruses;-_unclassified viruses;-_unclassified DNA viruses;-_unclassified dsDNA viruses;-_Pithoviruses;s_Pithovirus LCPAC104	7.662e-07
	MIRUS_G_0012_c0001_103302_104088_f_t0	783	Class02	Iota	Iota01		OG0000047	291	0	0	RING-variant domain	Pfam	PF12906,11	RING-variant domain	3.9e-13		No	2m6m,cif,gz_MODEL_4_A Solution structure of RING domain of E3 ubiquitin ligase Doa10	-_cellular organisms;d_Eukaryota;-_Opisthokonta;k_Fungi;-_Dikarya;p_Ascomycota;-_saccharomyceta;-_Saccharomycotina;c_Saccharomycetes;o_Saccharomycetales;f_Saccharomycetaceae;g_Saccharomyces;s_Saccharomyces cerevisiae;-_Saccharomyces cerevisiae S288C	0.002091	A0A0M3T9C3	d_Viruses;-_Duplodnaviria;k_Heunggongvirae;p_Peploviricota;c_Herviviricetes;o_Herpesvirales;f_Orthoherpesviridae;-_Gammaherpesvirinae;g_Percavirus;s_Percavirus felidgamma1;-_Felid gammaherpesvirus 1;-_Felis catus gammaherpesvirus 1	4.119e-06	F10
	MIRUS_G_0012_c0001_104051_104500_r_t1	450	Class02	Iota	Iota01		OG0006155	5	0	0	Nucleoside diphosphate kinase	Pfam	PF00334,23	Nucleoside diphosphate kinase	1e-43		No	3vvt,cif,gz_B Crystal structure of reconstructed archaeal ancestral NDK, Arc1	unclassified	3.67e-17	D2E8E1	d_Viruses;-_Duplodnaviria;k_Heunggongvirae;p_Peploviricota;c_Herviviricetes;o_Herpesvirales;f_Alloherpesviridae;g_Cyvirus;s_Cyvirus anguillidallo1;-_Anguillid herpesvirus 1	2.822e-17	nucleoside-diphosphate kinase (EC 2,7,4,6)
	MIRUS_G_0012_c0001_104587_107424_r_t1	2838	Class02	Iota	Iota01		OG0000546	26	0	0	EGF-like domain	Pfam	PF07974,17	EGF-like domain	1.7e-06		No				A0A481YT76	d_Viruses;-_Varidnaviria;k_Bamfordvirae;p_Nucleocytoviricota;c_Megaviricetes;o_Pimascovirales;f_Marseilleviridae;-_unclassified Marseilleviridae;s_Marseillevirus LCMAC101	0.007701	PAN domain protein
	MIRUS_G_0012_c0001_107499_108111_f_t0	609	Class02	Iota	Iota01	deepclust_019254	OG0012745	2	0	0							No
	MIRUS_G_0012_c0001_108108_109745_r_t1	1638	Class02	Iota	Iota01		OG0000000	1238	0	0	SNF2-related domain	Pfam	PF00176,27	SNF2-related domain	1.7e-27		No	7oob,cif,gz_b Pol II-CSB-CSA-DDB1-UVSSA-ADPBeF3 (Structure2)	-_cellular organisms;d_Eukaryota;-_Opisthokonta;k_Metazoa;-_Eumetazoa;-_Bilateria;-_Deuterostomia;p_Chordata;-_Craniata;-_Vertebrata;-_Gnathostomata;-_Teleostomi;-_Euteleostomi;-_Sarcopterygii;-_Dipnotetrapodomorpha;-_Tetrapoda;-_Amniota;c_Mammalia;-_Theria;-_Eutheria;-_Boreoeutheria;-_Euarchontoglires;o_Primates;-_Haplorrhini;-_Simiiformes;-_Catarrhini;-_Hominoidea;f_Hominidae;-_Homininae;g_Homo…	2.689e-28	A0A516LB26	d_Viruses;-_unclassified viruses;-_unclassified DNA viruses;-_unclassified dsDNA viruses;s_Prokaryotic dsDNA virus sp,	4.389e-32
	MIRUS_G_0012_c0001_109957_110808_f_t1	852	Class02	Iota	Iota01	deepclust_018859	OG0000076	331	0	0	Proliferating cell nuclear antigen, N-terminal domain	Pfam	PF00705,22	Proliferating cell nuclear antigen, N-terminal domain	2.2e-12		No	5yco,cif,gz_D Complex structure of PCNA with UHRF2	-_cellular organisms;d_Eukaryota;-_Opisthokonta;k_Metazoa;-_Eumetazoa;-_Bilateria;-_Deuterostomia;p_Chordata;-_Craniata;-_Vertebrata;-_Gnathostomata;-_Teleostomi;-_Euteleostomi;-_Sarcopterygii;-_Dipnotetrapodomorpha;-_Tetrapoda;-_Amniota;c_Mammalia;-_Theria;-_Eutheria;-_Boreoeutheria;-_Euarchontoglires;o_Primates;-_Haplorrhini;-_Simiiformes;-_Catarrhini;-_Hominoidea;f_Hominidae;-_Homininae;g_Homo…	2.79e-18	A0A1C9C5I1	d_Viruses;-_Varidnaviria;k_Bamfordvirae;p_Nucleocytoviricota;c_Megaviricetes;o_Algavirales;f_Phycodnaviridae;g_Raphidovirus;s_Heterosigma akashiwo virus 01	9.058e-19	Proliferating cell nuclear antigen
	MIRUS_G_0012_c0001_111275_112222_r_t1	948	Class02	Iota	Iota01	deepclust_018861	OG0007427	4	0	0							No	6stx,cif,gz_C Copper oxidase from Colletotrichum graminicola	-_cellular organisms;d_Eukaryota;-_Opisthokonta;k_Fungi;-_Dikarya;p_Ascomycota;-_saccharomyceta;-_Pezizomycotina;-_leotiomyceta;-_sordariomyceta;c_Sordariomycetes;-_Hypocreomycetidae;o_Glomerellales;f_Glomerellaceae;g_Colletotrichum;-_Colletotrichum graminicola species complex;s_Colletotrichum graminicola;-_Colletotrichum graminicola M1,001	0.00327	A0A2H4UUU3	d_Viruses;-_Varidnaviria;k_Bamfordvirae;p_Nucleocytoviricota;c_Megaviricetes;o_Imitervirales;f_Mimiviridae;-_Klosneuvirinae;g_Theiavirus;s_Theiavirus salishense;-_Bodo saltans virus	8.675e-06	Pan domain containing protein
	MIRUS_G_0012_c0001_111293_111671_f_t0	375	Class02	Iota	Iota01		NA	NA	0	0							No
	MIRUS_G_0012_c0001_112286_113404_r_t1	1119	Class02	Iota	Iota01	deepclust_018862	OG0007415	4	0	0	PT repeat	Pfam	PF04886,16	PT repeat	6.8e-06		No	4cn8,cif,gz_A Structure of proximal thread matrix protein 1 (PTMP1) from the mussel byssus	-_cellular organisms;d_Eukaryota;-_Opisthokonta;k_Metazoa;-_Eumetazoa;-_Bilateria;-_Protostomia;-_Spiralia;-_Lophotrochozoa;p_Mollusca;c_Bivalvia;-_Autobranchia;-_Pteriomorphia;o_Mytilida;-_Mytiloidea;f_Mytilidae;-_Mytilinae;g_Mytilus;s_Mytilus galloprovincialis	3.065e-07	A0A3G4ZP16	d_Viruses;-_Varidnaviria;k_Bamfordvirae;p_Nucleocytoviricota;c_Megaviricetes;o_Imitervirales;f_Mimiviridae;-_Klosneuvirinae;-_unclassified Klosneuvirinae;s_Terrestrivirus sp,	3.69e-07	Uncharacterized protein
	MIRUS_G_0012_c0001_113480_114331_r_t1	852	Class02	Iota	Iota01	deepclust_018863	OG0002664	13	0	0							No
	MIRUS_G_0012_c0001_114450_117245_f_t1	2796	Class02	Iota	Iota01	deepclust_018864	OG0007429	4	0	0	PAN domain	Pfam	PF00024,30	PAN domain	4.9e-15		No
	MIRUS_G_0012_c0001_114481_114814_r_t0	330	Class02	Iota	Iota01		NA	NA	0	0							No
	MIRUS_G_0012_c0001_11602_11968_r_t0	363	Class02	Iota	Iota01	deepclust_019246	OG0009362	3	0	0							No
	MIRUS_G_0012_c0001_117272_120562_r_t1	3291	Class02	Iota	Iota01		OG0000546	26	0	0							No	8bbf,cif,gz_B Structure of the IFT-A complex; IFT-A1 module	-_cellular organisms;d_Eukaryota;-_Opisthokonta;k_Metazoa;-_Eumetazoa;-_Bilateria;-_Deuterostomia;p_Chordata;-_Craniata;-_Vertebrata;-_Gnathostomata;-_Teleostomi;-_Euteleostomi;-_Sarcopterygii;-_Dipnotetrapodomorpha;-_Tetrapoda;-_Amniota;c_Mammalia;-_Theria;-_Eutheria;-_Boreoeutheria;-_Euarchontoglires;o_Primates;-_Haplorrhini;-_Simiiformes;-_Catarrhini;-_Hominoidea;f_Hominidae;-_Homininae;g_Homo…	1.32e-12	E5ERA2_2	d_Viruses;-_Varidnaviria;k_Bamfordvirae;p_Nucleocytoviricota;c_Megaviricetes;o_Algavirales;f_Phycodnaviridae;g_Prasinovirus;-_unclassified Prasinovirus;s_Bathycoccus sp, RCC1105 virus BpV;-_Bathycoccus sp, RCC1105 virus BpV2	3.101e-16	Uncharacterized protein
	MIRUS_G_0012_c0001_12012_12896_r_t1	885	Class02	Iota	Iota01	deepclust_006020	OG0000101	266	0	0	Thymidylate synthase	Pfam	PF00303,23	Thymidylate synthase	1.4e-103		No	6k7s,cif,gz_B Crystal structure of thymidylate synthase from shrimp	-_cellular organisms;d_Eukaryota;-_Opisthokonta;k_Metazoa;-_Eumetazoa;-_Bilateria;-_Protostomia;-_Ecdysozoa;-_Panarthropoda;p_Arthropoda;-_Mandibulata;-_Pancrustacea;-_Crustacea;-_Multicrustacea;c_Malacostraca;-_Eumalacostraca;-_Eucarida;o_Decapoda;-_Dendrobranchiata;-_Penaeoidea;f_Penaeidae;g_Penaeus;s_Penaeus vannamei	6.998e-46	B7SV27	d_Viruses;c_Naldaviricetes;o_Lefavirales;f_Nudiviridae;g_Alphanudivirus;s_Alphanudivirus oryrhinocerotis;-_Oryctes rhinoceros nudivirus	5.484e-43
	MIRUS_G_0012_c0001_120638_124256_f_t0	3615	Class02	Iota	Iota01	deepclust_019250	OG0001553	14	0	0							No	5hzv,cif,gz_A Crystal structure of the zona pellucida module of human endoglin/CD105	-_cellular organisms;d_Bacteria;p_Pseudomonadota;c_Gammaproteobacteria;o_Enterobacterales;f_Enterobacteriaceae;g_Escherichia;s_Escherichia coli;-_Escherichia coli K-12	0.0008319
	MIRUS_G_0012_c0001_124282_126496_f_t0	2211	Class02	Iota	Iota01	deepclust_000092	OG0001553	14	0	0							No	5hzv,cif,gz_A Crystal structure of the zona pellucida module of human endoglin/CD105	-_cellular organisms;d_Bacteria;p_Pseudomonadota;c_Gammaproteobacteria;o_Enterobacterales;f_Enterobacteriaceae;g_Escherichia;s_Escherichia coli;-_Escherichia coli K-12	0.0002483
	MIRUS_G_0012_c0001_126539_129997_r_t1	3459	Class02	Iota	Iota01		OG0000546	26	0	0	FG-GAP repeat	Pfam	PF14312,10	FG-GAP repeat	1e-07		No	7usl,cif,gz_A Integrin alphaM/beta2 ectodomain in complex with adenylate cyclase toxin RTX751 and M1F5 Fab	-_cellular organisms;d_Eukaryota;-_Opisthokonta;k_Metazoa;-_Eumetazoa;-_Bilateria;-_Deuterostomia;p_Chordata;-_Craniata;-_Vertebrata;-_Gnathostomata;-_Teleostomi;-_Euteleostomi;-_Sarcopterygii;-_Dipnotetrapodomorpha;-_Tetrapoda;-_Amniota;c_Mammalia;-_Theria;-_Eutheria;-_Boreoeutheria;-_Euarchontoglires;o_Primates;-_Haplorrhini;-_Simiiformes;-_Catarrhini;-_Hominoidea;f_Hominidae;-_Homininae;g_Homo…	5.114e-09	A0A7S6P267_1	d_Viruses;-_Varidnaviria;k_Bamfordvirae;p_Nucleocytoviricota;c_Megaviricetes;o_Algavirales;f_Phycodnaviridae;g_Prasinovirus;-_unclassified Prasinovirus;s_Bathycoccus sp, RCC716 virus 3	5.123e-18	F5/8 type C domain-containing protein
	MIRUS_G_0012_c0001_130065_132404_f_t1	2340	Class02	Iota	Iota01	deepclust_018882	OG0000546	26	0	0	FG-GAP repeat	Pfam	PF14312,10	FG-GAP repeat	2.1e-17		No	4irz,cif,gz_A Crystal structure of A4b7 headpiece complexed with Fab Natalizumab	-_cellular organisms;d_Eukaryota;-_Opisthokonta;k_Metazoa;-_Eumetazoa;-_Bilateria;-_Deuterostomia;p_Chordata;-_Craniata;-_Vertebrata;-_Gnathostomata;-_Teleostomi;-_Euteleostomi;-_Sarcopterygii;-_Dipnotetrapodomorpha;-_Tetrapoda;-_Amniota;c_Mammalia;-_Theria;-_Eutheria;-_Boreoeutheria;-_Euarchontoglires;-_Glires;o_Lagomorpha;f_Leporidae;g_Oryctolagus;s_Oryctolagus cuniculus	1.176e-10	A0A7S6P267_1	d_Viruses;-_Varidnaviria;k_Bamfordvirae;p_Nucleocytoviricota;c_Megaviricetes;o_Algavirales;f_Phycodnaviridae;g_Prasinovirus;-_unclassified Prasinovirus;s_Bathycoccus sp, RCC716 virus 3	1.299e-27	F5/8 type C domain-containing protein
	MIRUS_G_0012_c0001_13170_13410_f_t0	237	Class02	Iota	Iota01		NA	NA	0	0							No
	MIRUS_G_0012_c0001_132411_135770_r_t1	3360	Class02	Iota	Iota01	deepclust_000195	OG0000063	328	0	0	DNA gyrase/topoisomerase IV, subunit A	Pfam	PF00521,24	DNA gyrase/topoisomerase IV, subunit A	7.9e-79		No	4gfh,cif,gz_A Topoisomerase II-DNA-AMPPNP complex	-_cellular organisms;d_Eukaryota;-_Opisthokonta;k_Fungi;-_Dikarya;p_Ascomycota;-_saccharomyceta;-_Saccharomycotina;c_Saccharomycetes;o_Saccharomycetales;f_Saccharomycetaceae;g_Saccharomyces;s_Saccharomyces cerevisiae;-_Saccharomyces cerevisiae S288C	3.012e-93	A0A5J6VI37	d_Viruses;-_Varidnaviria;k_Bamfordvirae;p_Nucleocytoviricota;c_Megaviricetes;o_Imitervirales;f_Mimiviridae;-_environmental samples;s_Megaviridae environmental sample	9.367e-104	DNA topoisomerase 2 (EC 5,6,2,2) (DNA topoisomerase II)
	MIRUS_G_0012_c0001_135925_137555_f_t1	1491	Class02	Iota	Iota01	deepclust_018883	OG0003754	8	1	0.67							No
	MIRUS_G_0012_c0001_13708_14343_f_t1	636	Class02	Iota	Iota01	deepclust_000093	OG0002468	14	0	0							No	3pn3,cif,gz_A Crystal structure of Arabidopsis thaliana petide deformylase 1B (AtPDF1B) in complex with inhibitor 21	-_cellular organisms;d_Eukaryota;k_Viridiplantae;p_Streptophyta;-_Streptophytina;-_Embryophyta;-_Tracheophyta;-_Euphyllophyta;-_Spermatophyta;c_Magnoliopsida;-_Mesangiospermae;-_eudicotyledons;-_Gunneridae;-_Pentapetalae;-_rosids;-_malvids;o_Brassicales;f_Brassicaceae;-_Camelineae;g_Arabidopsis;s_Arabidopsis thaliana	6.754e-07	A0A6J5KX99	d_Viruses;-_Duplodnaviria;k_Heunggongvirae;p_Uroviricota;c_Caudoviricetes;-_environmental samples;s_uncultured Caudovirales phage	3.308e-06
	MIRUS_G_0012_c0001_137608_146646_f_t1	9039	Class02	Iota	Iota01	deepclust_000094	OG0000098	187	0	0	FG-GAP repeat	Pfam	PF14312,10	FG-GAP repeat	1.4e-155		No
	MIRUS_G_0012_c0001_14381_16873_r_t1	2493	Class02	Iota	Iota01	deepclust_000095	OG0001553	14	0	0							No	7yg2,cif,gz_F Cryo-EM structure of human IgM-Fc in complex with the J chain and the DBL domain of DBLMSP2	-_cellular organisms;d_Eukaryota;-_Opisthokonta;k_Metazoa;-_Eumetazoa;-_Bilateria;-_Deuterostomia;p_Chordata;-_Craniata;-_Vertebrata;-_Gnathostomata;-_Teleostomi;-_Euteleostomi;-_Sarcopterygii;-_Dipnotetrapodomorpha;-_Tetrapoda;-_Amniota;c_Mammalia;-_Theria;-_Eutheria;-_Boreoeutheria;-_Euarchontoglires;o_Primates;-_Haplorrhini;-_Simiiformes;-_Catarrhini;-_Hominoidea;f_Hominidae;-_Homininae;g_Homo…	0.0004094	A0A6M3H447	d_Viruses;-_Duplodnaviria;k_Heunggongvirae;p_Uroviricota;c_Caudoviricetes;-_unclassified Caudoviricetes;s_Klebsiella phage vB_KleS-HSE3	0.0005635
	MIRUS_G_0012_c0001_146666_147205_r_t1	540	Class02	Iota	Iota01	deepclust_019241	OG0004148	6	0	0							No	2qsy,cif,gz_A Human nicotinamide riboside kinase 1 in complex with ADP	-_cellular organisms;d_Eukaryota;-_Opisthokonta;k_Metazoa;-_Eumetazoa;-_Bilateria;-_Deuterostomia;p_Chordata;-_Craniata;-_Vertebrata;-_Gnathostomata;-_Teleostomi;-_Euteleostomi;-_Sarcopterygii;-_Dipnotetrapodomorpha;-_Tetrapoda;-_Amniota;c_Mammalia;-_Theria;-_Eutheria;-_Boreoeutheria;-_Euarchontoglires;o_Primates;-_Haplorrhini;-_Simiiformes;-_Catarrhini;-_Hominoidea;f_Hominidae;-_Homininae;g_Homo…	4.045e-09	A0A2K9V825	d_Viruses;-_Varidnaviria;k_Bamfordvirae;p_Nucleocytoviricota;c_Megaviricetes;o_Imitervirales;f_Mimiviridae;-_Megamimivirinae;g_Mimivirus;-_unclassified Mimivirus	2.011e-08	Uridine kinase
	MIRUS_G_0012_c0001_147309_147791_f_t1	483	Class02	Iota	Iota01	deepclust_002321	OG0000725	51	0	0	Cytidine and deoxycytidylate deaminase zinc-binding region	Pfam	PF00383,27	Cytidine and deoxycytidylate deaminase zinc-binding region	7.9e-23		No	2w4l,cif,gz_F Human dCMP deaminase	-_cellular organisms;d_Eukaryota;-_Opisthokonta;k_Metazoa;-_Eumetazoa;-_Bilateria;-_Deuterostomia;p_Chordata;-_Craniata;-_Vertebrata;-_Gnathostomata;-_Teleostomi;-_Euteleostomi;-_Sarcopterygii;-_Dipnotetrapodomorpha;-_Tetrapoda;-_Amniota;c_Mammalia;-_Theria;-_Eutheria;-_Boreoeutheria;-_Euarchontoglires;o_Primates;-_Haplorrhini;-_Simiiformes;-_Catarrhini;-_Hominoidea;f_Hominidae;-_Homininae;g_Homo…	4.188e-20	A0A3T1CXA5	d_Viruses;-_unclassified viruses;s_Acanthamoeba castellanii medusavirus	2.916e-22
	MIRUS_G_0012_c0001_147823_149505_f_t1	1683	Class02	Iota	Iota01		NA	NA	0	0							No	3nol,cif,gz_A Crystal structure of Zymomonas mobilis Glutaminyl Cyclase (trigonal form)	-_cellular organisms;d_Bacteria;p_Pseudomonadota;c_Alphaproteobacteria;o_Sphingomonadales;f_Zymomonadaceae;g_Zymomonas;s_Zymomonas mobilis;-_Zymomonas mobilis subsp, mobilis;-_Zymomonas mobilis subsp, mobilis ATCC 10988	1.044e-05	Q5UPB5	d_Viruses;-_Varidnaviria;k_Bamfordvirae;p_Nucleocytoviricota;c_Megaviricetes;o_Imitervirales;f_Mimiviridae;-_Megamimivirinae;g_Mimivirus	4.93e-06	Putative BTB/POZ domain-containing protein L35
	MIRUS_G_0012_c0001_149514_150482_r_t1	969	Class02	Iota	Iota01	deepclust_000096	OG0007428	4	0	0							No
	MIRUS_G_0012_c0001_150655_151536_f_t1	882	Class02	Iota	Iota01	deepclust_018854	OG0000287	131	0	0	HD domain	Pfam	PF01966,26	HD domain	8.2e-14		No	6u6z,cif,gz_A Human SAMHD1 bound to deoxyribo(TG*TTCA)-oligonucleotide	-_cellular organisms;d_Eukaryota;-_Opisthokonta;k_Metazoa;-_Eumetazoa;-_Bilateria;-_Deuterostomia;p_Chordata;-_Craniata;-_Vertebrata;-_Gnathostomata;-_Teleostomi;-_Euteleostomi;-_Sarcopterygii;-_Dipnotetrapodomorpha;-_Tetrapoda;-_Amniota;c_Mammalia;-_Theria;-_Eutheria;-_Boreoeutheria;-_Euarchontoglires;o_Primates;-_Haplorrhini;-_Simiiformes;-_Catarrhini;-_Hominoidea;f_Hominidae;-_Homininae;g_Homo…	6.766e-18	A0A5J6VKK2	d_Viruses;-_Varidnaviria;k_Bamfordvirae;p_Nucleocytoviricota;c_Megaviricetes;o_Imitervirales;f_Mimiviridae;-_environmental samples;s_Megaviridae environmental sample	4.863e-19	HD/PDEase domain-containing protein
	MIRUS_G_0012_c0001_151692_151947_f_t0	252	Class02	Iota	Iota01		OG0012746	2	0	0							No
	MIRUS_G_0012_c0001_151937_153976_r_t1	2040	Class02	Iota	Iota01	deepclust_000097	OG0004149	8	0	0	Glycosyl hydrolase family 92 catalytic domain	Pfam	PF07971,16	Glycosyl hydrolase family 92 catalytic domain	1.2e-87		No	2wvx,cif,gz_B Structure of the Family GH92 Inverting Mannosidase BT3990 from Bacteroides thetaiotaomicron VPI-5482	-_cellular organisms;d_Bacteria;-_FCB group;-_Bacteroidota/Chlorobiota group;p_Bacteroidota;c_Bacteroidia;o_Bacteroidales;f_Bacteroidaceae;g_Bacteroides;s_Bacteroides thetaiotaomicron;-_Bacteroides thetaiotaomicron VPI-5482	3.005e-48
	MIRUS_G_0012_c0001_154417_155397_f_t1	981	Class02	Iota	Iota01	deepclust_000098	OG0000457	78	0	0	N-acetylglucosaminyltransferase II (MGAT2)	Pfam	PF05060,18	N-acetylglucosaminyltransferase II (MGAT2)	2.3e-13		No	5vcm,cif,gz_A Alpha-1,6-mannosyl-glycoprotein 2-beta-N-acetylglucosaminyltransferase with bound UDP and Manganese	-_cellular organisms;d_Eukaryota;-_Opisthokonta;k_Metazoa;-_Eumetazoa;-_Bilateria;-_Deuterostomia;p_Chordata;-_Craniata;-_Vertebrata;-_Gnathostomata;-_Teleostomi;-_Euteleostomi;-_Sarcopterygii;-_Dipnotetrapodomorpha;-_Tetrapoda;-_Amniota;c_Mammalia;-_Theria;-_Eutheria;-_Boreoeutheria;-_Euarchontoglires;o_Primates;-_Haplorrhini;-_Simiiformes;-_Catarrhini;-_Hominoidea;f_Hominidae;-_Homininae;g_Homo…	5.398e-17	A0A386K979	d_Viruses;-_Duplodnaviria;k_Heunggongvirae;p_Uroviricota;c_Caudoviricetes;-_unclassified Caudoviricetes;s_Streptomyces phage JustBecause	1.576e-09
	MIRUS_G_0012_c0001_155518_156300_f_t1	783	Class02	Iota	Iota01	deepclust_000099	OG0003143	11	0	0							No				A0A3G4ZMR2	d_Viruses;-_Varidnaviria;k_Bamfordvirae;p_Nucleocytoviricota;c_Megaviricetes;o_Imitervirales;f_Mimiviridae;-_Klosneuvirinae;-_unclassified Klosneuvirinae;s_Terrestrivirus sp,	0.008913	Uncharacterized protein
	MIRUS_G_0012_c0001_156303_156603_r_t0	297	Class02	Iota	Iota01		NA	NA	0	0							No
	MIRUS_G_0012_c0001_156710_157171_f_t1	462	Class02	Iota	Iota01		OG0007435	4	0	0							No
	MIRUS_G_0012_c0001_157184_157837_r_t1	654	Class02	Iota	Iota01		OG0001172	30	0	0	RNase H	Pfam	PF00075,28	RNase H	2.1e-17		No	1wsj,cif,gz_C Crystal structure of E,coli RNase HI active site mutant (K87A/H124A)	#NAME?	2.434e-09	A0A8D9CFZ2	d_Viruses;-_unclassified bacterial viruses;-_environmental samples;s_uncultured marine phage	4.702e-10
	MIRUS_G_0012_c0001_157955_158500_f_t1	546	Class02	Iota	Iota01	deepclust_018853	OG0012723	2	0	0	NLI interacting factor-like phosphatase	Pfam	PF03031,22	NLI interacting factor-like phosphatase	1.9e-16		No	3l0y,cif,gz_B Crystal structure OF SCP1 phosphatase D98A mutant	-_cellular organisms;d_Eukaryota;-_Opisthokonta;k_Metazoa;-_Eumetazoa;-_Bilateria;-_Deuterostomia;p_Chordata;-_Craniata;-_Vertebrata;-_Gnathostomata;-_Teleostomi;-_Euteleostomi;-_Sarcopterygii;-_Dipnotetrapodomorpha;-_Tetrapoda;-_Amniota;c_Mammalia;-_Theria;-_Eutheria;-_Boreoeutheria;-_Euarchontoglires;o_Primates;-_Haplorrhini;-_Simiiformes;-_Catarrhini;-_Hominoidea;f_Hominidae;-_Homininae;g_Homo…	3.367e-10	A0A481Z407	d_Viruses;-_Varidnaviria;k_Bamfordvirae;p_Nucleocytoviricota;c_Megaviricetes;o_Imitervirales;f_Mimiviridae;-_Klosneuvirinae;-_unclassified Klosneuvirinae;s_Mimivirus LCMiAC02	4.317e-08	Ctd-like phosphatase
	MIRUS_G_0012_c0001_158984_160201_f_t1	1218	Class02	Iota	Iota01		OG0012732	2	0	0	2OG-Fe(II) oxygenase superfamily	Pfam	PF13640,10	2OG-Fe(II) oxygenase superfamily	3.9e-08		No	6n1f,cif,gz_D Crystal structure of Oxidoreductase, 2OG-Fe(II) oxygenase family, from Burkholderia pseudomallei	-_cellular organisms;d_Bacteria;p_Pseudomonadota;c_Betaproteobacteria;o_Burkholderiales;f_Burkholderiaceae;g_Burkholderia;-_pseudomallei group;s_Burkholderia pseudomallei;-_Burkholderia pseudomallei 1710b	3.973e-07	A0A127KM74	d_Viruses;-_Duplodnaviria;k_Heunggongvirae;p_Uroviricota;c_Caudoviricetes;f_Kyanoviridae;g_Bristolvirus;s_Bristolvirus rhodeisland;-_Cyanophage S-RIM32	2.354e-08
	MIRUS_G_0012_c0001_160352_161158_f_t1	807	Class02	Iota	Iota01		OG0007426	4	0	0							No	8one,cif,gz_A Crystal Structure of full-length Human Lysyl Hydroxylase LH3 - Asp190Ser mutant - Cocrystal with Fe2+, Mn2+, UDP-Glucose	-_cellular organisms;d_Eukaryota;-_Opisthokonta;k_Metazoa;-_Eumetazoa;-_Bilateria;-_Deuterostomia;p_Chordata;-_Craniata;-_Vertebrata;-_Gnathostomata;-_Teleostomi;-_Euteleostomi;-_Sarcopterygii;-_Dipnotetrapodomorpha;-_Tetrapoda;-_Amniota;c_Mammalia;-_Theria;-_Eutheria;-_Boreoeutheria;-_Euarchontoglires;o_Primates;-_Haplorrhini;-_Simiiformes;-_Catarrhini;-_Hominoidea;f_Hominidae;-_Homininae;g_Homo…	2.352e-08	A0A481YUL9	d_Viruses;-_Varidnaviria;k_Bamfordvirae;p_Nucleocytoviricota;c_Megaviricetes;o_Pimascovirales;f_Marseilleviridae;-_unclassified Marseilleviridae;s_Marseillevirus LCMAC102	1.406e-12	Glycosyltransferase
	MIRUS_G_0012_c0001_161152_161773_r_t0	618	Class02	Iota	Iota01		OG0000047	291	0	0	RING-variant domain	Pfam	PF12906,11	RING-variant domain	4.8e-14		No	2m6m,cif,gz_MODEL_5_A Solution structure of RING domain of E3 ubiquitin ligase Doa10	-_cellular organisms;d_Eukaryota;-_Opisthokonta;k_Fungi;-_Dikarya;p_Ascomycota;-_saccharomyceta;-_Saccharomycotina;c_Saccharomycetes;o_Saccharomycetales;f_Saccharomycetaceae;g_Saccharomyces;s_Saccharomyces cerevisiae;-_Saccharomyces cerevisiae S288C	0.003069	A0A3G5AD61	d_Viruses;-_Varidnaviria;k_Bamfordvirae;p_Nucleocytoviricota;c_Megaviricetes;o_Imitervirales;f_Mimiviridae;-_Klosneuvirinae;-_unclassified Klosneuvirinae;s_Hyperionvirus sp,	7.379e-06	E3 ubiquitin-protein ligase LAP (EC 2,3,2,27) (Leukemia associated protein)
	MIRUS_G_0012_c0001_161847_162716_r_t1	870	Class02	Iota	Iota01		NA	NA	0	0							No	3ap3,cif,gz_A Crystal structure of human tyrosylprotein sulfotransferase-2 complexed with PAP	-_cellular organisms;d_Eukaryota;-_Opisthokonta;k_Metazoa;-_Eumetazoa;-_Bilateria;-_Deuterostomia;p_Chordata;-_Craniata;-_Vertebrata;-_Gnathostomata;-_Teleostomi;-_Euteleostomi;-_Sarcopterygii;-_Dipnotetrapodomorpha;-_Tetrapoda;-_Amniota;c_Mammalia;-_Theria;-_Eutheria;-_Boreoeutheria;-_Euarchontoglires;o_Primates;-_Haplorrhini;-_Simiiformes;-_Catarrhini;-_Hominoidea;f_Hominidae;-_Homininae;g_Homo…	0.00262
	MIRUS_G_0012_c0001_163383_164441_f_t1	1059	Class02	Iota	Iota01		OG0012722	2	0	0							No
	MIRUS_G_0012_c0001_163555_164302_r_t0	744	Class02	Iota	Iota01		OG0012747	2	0	0							No
	MIRUS_G_0012_c0001_164484_165399_f_t0	912	Class02	Iota	Iota01	deepclust_018895	OG0009365	3	0	0							No
	MIRUS_G_0012_c0001_165400_168525_r_t1	3126	Class02	Iota	Iota01	deepclust_000100	OG0003137	9	0	0							No				A0A5J6VIW1	d_Viruses;-_Varidnaviria;k_Bamfordvirae;p_Nucleocytoviricota;c_Megaviricetes;o_Imitervirales;f_Mimiviridae;-_environmental samples;s_Megaviridae environmental sample	0.0004377	Uncharacterized protein
	MIRUS_G_0012_c0001_168574_171669_r_t1	3096	Class02	Iota	Iota01		OG0003137	9	0	0							No
	MIRUS_G_0012_c0001_16926_17921_r_t1	996	Class02	Iota	Iota01	deepclust_000101	OG0002662	12	0	0							No
	MIRUS_G_0012_c0001_171737_174886_f_t1	3150	Class02	Iota	Iota01		OG0005251	6	0	0							No
	MIRUS_G_0012_c0001_175799_176104_f_t1	306	Class02	Iota	Iota01		NA	NA	0	0							No
	MIRUS_G_0012_c0001_176135_176992_r_t1	858	Class02	Iota	Iota01	deepclust_026506	OG0000411	94	0	0	DNA ligase OB-like domain	Pfam	PF14743,10	DNA ligase OB-like domain	1.8e-20		No	6gdr,cif,gz_A DNA binding with a minimal scaffold: Structure-function analysis of Lig E DNA ligases	-_cellular organisms;d_Bacteria;p_Pseudomonadota;c_Gammaproteobacteria;o_Alteromonadales;f_Alteromonadaceae;-_Alteromonas/Salinimonas group;g_Alteromonas;s_Alteromonas mediterranea	1.171e-28	A0A481YRY4	d_Viruses;-_Varidnaviria;k_Bamfordvirae;p_Nucleocytoviricota;c_Megaviricetes;o_Pimascovirales;f_Marseilleviridae;-_unclassified Marseilleviridae;s_Marseillevirus LCMAC101	7.7e-27	DNA ligase
	MIRUS_G_0012_c0001_177046_177328_r_t0	279	Class02	Iota	Iota01		NA	NA	0	0							No
	MIRUS_G_0012_c0001_177483_177857_f_t1	375	Class02	Iota	Iota01		NA	NA	0	0							No
	MIRUS_G_0012_c0001_177873_178445_r_t1	573	Class02	Iota	Iota01		NA	NA	0	0							No
	MIRUS_G_0012_c0001_178727_179287_f_t1	561	Class02	Iota	Iota01		NA	NA	0	0	Domain of unknown function (DUF4116)	Pfam	PF13475,10	Domain of unknown function (DUF4116)	3.7e-11		No				A0A3G5AKB3	d_Viruses;-_unclassified viruses;-_unclassified DNA viruses;-_unclassified dsDNA viruses;s_Sylvanvirus sp,	0.002057
	MIRUS_G_0012_c0001_179722_180525_r_t1	804	Class02	Iota	Iota01		NA	NA	0	0							No
	MIRUS_G_0012_c0001_179850_180591_f_t0	738	Class02	Iota	Iota01		NA	NA	0	0							No
	MIRUS_G_0012_c0001_180851_181579_f_t1	729	Class02	Iota	Iota01	deepclust_000102	OG0006161	4	0	0	Zinc finger, C3HC4 type (RING finger)	Pfam	PF13920,10	Zinc finger, C3HC4 type (RING finger)	2.7e-06		No	2xeu,cif,gz_A Ring domain	-_cellular organisms;d_Eukaryota;-_Opisthokonta;k_Metazoa;-_Eumetazoa;-_Bilateria;-_Deuterostomia;p_Chordata;-_Craniata;-_Vertebrata;-_Gnathostomata;-_Teleostomi;-_Euteleostomi;-_Sarcopterygii;-_Dipnotetrapodomorpha;-_Tetrapoda;-_Amniota;c_Mammalia;-_Theria;-_Eutheria;-_Boreoeutheria;-_Euarchontoglires;o_Primates;-_Haplorrhini;-_Simiiformes;-_Catarrhini;-_Hominoidea;f_Hominidae;-_Homininae;g_Homo…	0.008592
	MIRUS_G_0012_c0001_180871_181591_r_t0	717	Class02	Iota	Iota01		NA	NA	0	0							No
	MIRUS_G_0012_c0001_181807_182553_f_t1	747	Class02	Iota	Iota01	deepclust_000102	OG0006161	4	0	0							No
	MIRUS_G_0012_c0001_182559_182775_r_t0	213	Class02	Iota	Iota01		NA	NA	0	0							No
	MIRUS_G_0012_c0001_182948_183340_f_t1	393	Class02	Iota	Iota01		OG0007430	4	0	0							No
	MIRUS_G_0012_c0001_183382_183792_f_t1	411	Class02	Iota	Iota01		OG0012736	2	0	0							No
	MIRUS_G_0012_c0001_183805_184113_r_t1	309	Class02	Iota	Iota01		NA	NA	0	0							No
	MIRUS_G_0012_c0001_184303_185457_f_t1	1155	Class02	Iota	Iota01	deepclust_018835	OG0000207	171	0	0	Phytanoyl-CoA dioxygenase (PhyH)	Pfam	PF05721,17	Phytanoyl-CoA dioxygenase (PhyH)	5.7e-06		No	7dt0,cif,gz_E Proline hydroxylase H11-N101I mutant	-_cellular organisms;d_Bacteria;-_environmental samples;s_uncultured bacterium esnapd13	4.889e-08	A0A481YSB5	d_Viruses;-_Varidnaviria;k_Bamfordvirae;p_Nucleocytoviricota;c_Megaviricetes;o_Pimascovirales;f_Marseilleviridae;-_unclassified Marseilleviridae;s_Marseillevirus LCMAC101	1.27e-28	Uncharacterized protein
	MIRUS_G_0012_c0001_18525_19524_f_t0	996	Class02	Iota	Iota01	deepclust_018886	OG0000006	554	0	0	Protein kinase domain	Pfam	PF00069,29	Protein kinase domain	8.1e-13		No	5hvj,cif,gz_B Crystal structure of LIMK1 D460N mutant in complex with AMP-PNP	-_cellular organisms;d_Eukaryota;-_Opisthokonta;k_Metazoa;-_Eumetazoa;-_Bilateria;-_Deuterostomia;p_Chordata;-_Craniata;-_Vertebrata;-_Gnathostomata;-_Teleostomi;-_Euteleostomi;-_Sarcopterygii;-_Dipnotetrapodomorpha;-_Tetrapoda;-_Amniota;c_Mammalia;-_Theria;-_Eutheria;-_Boreoeutheria;-_Euarchontoglires;o_Primates;-_Haplorrhini;-_Simiiformes;-_Catarrhini;-_Hominoidea;f_Hominidae;-_Homininae;g_Homo…	6.527e-08	A0A7S9SUS5	d_Viruses;-_Duplodnaviria;k_Heunggongvirae;p_Uroviricota;c_Caudoviricetes;-_unclassified Caudoviricetes;s_Staphylococcus phage vB_StaM_SA1	1.321e-09
	MIRUS_G_0012_c0001_185533_186289_f_t0	753	Class02	Iota	Iota01		OG0004150	8	0	0	SOCE-associated regulatory factor of calcium homoeostasis	Pfam	PF06682,16	SOCE-associated regulatory factor of calcium homoeostasis	8.1e-49		No	6o2v,cif,gz_B Crystal structure of the SARAF luminal domain Cys-lock mutant monomer	-_cellular organisms;d_Eukaryota;-_Opisthokonta;k_Metazoa;-_Eumetazoa;-_Bilateria;-_Deuterostomia;p_Chordata;-_Craniata;-_Vertebrata;-_Gnathostomata;-_Teleostomi;-_Euteleostomi;-_Sarcopterygii;-_Dipnotetrapodomorpha;-_Tetrapoda;-_Amniota;c_Mammalia;-_Theria;-_Eutheria;-_Boreoeutheria;-_Euarchontoglires;o_Primates;-_Haplorrhini;-_Simiiformes;-_Catarrhini;-_Hominoidea;f_Hominidae;-_Homininae;g_Homo…	1.31e-12	A0A1V0SKH5	d_Viruses;-_Varidnaviria;k_Bamfordvirae;p_Nucleocytoviricota;c_Megaviricetes;o_Imitervirales;f_Mimiviridae;-_Klosneuvirinae;-_unclassified Klosneuvirinae;g_Klosneuvirus;s_Klosneuvirus KNV1	2.23e-18	Store-operated calcium entry-associated regulatory factor
	MIRUS_G_0012_c0001_186286_187623_r_t1	1338	Class02	Iota	Iota01		OG0000000	1238	0	0	Helicase conserved C-terminal domain	Pfam	PF00271,35	Helicase conserved C-terminal domain	1.2e-20		No	7oob,cif,gz_b Pol II-CSB-CSA-DDB1-UVSSA-ADPBeF3 (Structure2)	-_cellular organisms;d_Eukaryota;-_Opisthokonta;k_Metazoa;-_Eumetazoa;-_Bilateria;-_Deuterostomia;p_Chordata;-_Craniata;-_Vertebrata;-_Gnathostomata;-_Teleostomi;-_Euteleostomi;-_Sarcopterygii;-_Dipnotetrapodomorpha;-_Tetrapoda;-_Amniota;c_Mammalia;-_Theria;-_Eutheria;-_Boreoeutheria;-_Euarchontoglires;o_Primates;-_Haplorrhini;-_Simiiformes;-_Catarrhini;-_Hominoidea;f_Hominidae;-_Homininae;g_Homo…	2.182e-22	A0A481Z8L5	d_Viruses;-_unclassified viruses;-_unclassified DNA viruses;-_unclassified dsDNA viruses;-_Pithoviruses;s_Pithovirus LCPAC304	2.693e-36
	MIRUS_G_0012_c0001_187693_188524_r_t0	828	Class02	Iota	Iota01	deepclust_002820	OG0000212	154	0	0	Methyltransferase FkbM domain	Pfam	PF05050,16	Methyltransferase FkbM domain	1.2e-17		No	3id5,cif,gz_F Crystal structure of Sulfolobus solfataricus C/D RNP assembled with Nop5, fibrillarin, L7Ae and a split half C/D RNA	-_cellular organisms;d_Archaea;-_TACK group;p_Thermoproteota;c_Thermoprotei;o_Sulfolobales;f_Sulfolobaceae;g_Saccharolobus;s_Saccharolobus solfataricus	8.778e-06	R4TPW6	d_Viruses;-_Varidnaviria;k_Bamfordvirae;p_Nucleocytoviricota;c_Megaviricetes;o_Algavirales;f_Phycodnaviridae;g_Prymnesiovirus;-_unclassified Prymnesiovirus	2.904e-20	FkbM family methyltransferase
	MIRUS_G_0012_c0001_188611_189040_r_t0	426	Class02	Iota	Iota01	deepclust_019256	OG0006163	5	0	0							No
	MIRUS_G_0012_c0001_189122_189431_r_t0	306	Class02	Iota	Iota01	deepclust_018829	OG0012748	2	0	0							No
	MIRUS_G_0012_c0001_189480_189935_f_t1	456	Class02	Iota	Iota01		OG0003420	9	0	0							No
	MIRUS_G_0012_c0001_189994_190386_f_t1	393	Class02	Iota	Iota01	deepclust_018830	OG0003420	9	0	0							No
	MIRUS_G_0012_c0001_190438_192699_f_t1	2262	Class02	Iota	Iota01	deepclust_000103	OG0000546	26	0	0							No	4buj,cif,gz_H Crystal structure of the S, cerevisiae Ski2-3-8 complex	-_cellular organisms;d_Eukaryota;-_Opisthokonta;k_Fungi;-_Dikarya;p_Ascomycota;-_saccharomyceta;-_Saccharomycotina;c_Saccharomycetes;o_Saccharomycetales;f_Saccharomycetaceae;g_Saccharomyces;s_Saccharomyces cerevisiae;-_Saccharomyces cerevisiae S288C	5.025e-08	E5ERA2_2	d_Viruses;-_Varidnaviria;k_Bamfordvirae;p_Nucleocytoviricota;c_Megaviricetes;o_Algavirales;f_Phycodnaviridae;g_Prasinovirus;-_unclassified Prasinovirus;s_Bathycoccus sp, RCC1105 virus BpV;-_Bathycoccus sp, RCC1105 virus BpV2	1.433e-12	Uncharacterized protein
	MIRUS_G_0012_c0001_192741_193340_f_t1	600	Class02	Iota	Iota01	deepclust_026527	OG0000546	26	0	0							No				B3FJS8	d_Viruses;-_Duplodnaviria;k_Heunggongvirae;p_Uroviricota;c_Caudoviricetes;g_Serwervirus;s_Serwervirus 201phi21;-_Pseudomonas phage 201phi2-1	0.008427
	MIRUS_G_0012_c0001_193340_193610_r_t0	267	Class02	Iota	Iota01		OG0007436	4	0	0							No
	MIRUS_G_0012_c0001_193646_194359_f_t1	714	Class02	Iota	Iota01	deepclust_018831	OG0000162	211	0	0							No	7abm,cif,gz_A X-ray structure of phosphorylated Barrier-to-autointegration factor (BAF)	-_cellular organisms;d_Eukaryota;-_Opisthokonta;k_Metazoa;-_Eumetazoa;-_Bilateria;-_Deuterostomia;p_Chordata;-_Craniata;-_Vertebrata;-_Gnathostomata;-_Teleostomi;-_Euteleostomi;-_Sarcopterygii;-_Dipnotetrapodomorpha;-_Tetrapoda;-_Amniota;c_Mammalia;-_Theria;-_Eutheria;-_Boreoeutheria;-_Euarchontoglires;o_Primates;-_Haplorrhini;-_Simiiformes;-_Catarrhini;-_Hominoidea;f_Hominidae;-_Homininae;g_Homo…	0.009141
	MIRUS_G_0012_c0001_194362_195045_r_t1	684	Class02	Iota	Iota01	deepclust_018832	OG0001243	26	0	0	Phosphotransferase enzyme family	Pfam	PF01636,27	Phosphotransferase enzyme family	1.1e-06		No	7wj6,cif,gz_B Crystal Structure of the Kinase Domain of a Class III Lanthipeptide Synthetase CurKC	-_cellular organisms;d_Bacteria;-_Terrabacteria group;p_Actinomycetota;c_Actinomycetes;o_Streptosporangiales;f_Thermomonosporaceae;g_Thermomonospora;s_Thermomonospora curvata;-_Thermomonospora curvata DSM 43183	3.825e-08	A0A481YQQ2	d_Viruses;-_Varidnaviria;k_Bamfordvirae;p_Nucleocytoviricota;c_Megaviricetes;o_Pimascovirales;f_Marseilleviridae;-_unclassified Marseilleviridae;s_Marseillevirus LCMAC101	1.513e-06	Protein kinase domain-containing protein
	MIRUS_G_0012_c0001_19486_20689_f_t0	1200	Class02	Iota	Iota01	deepclust_019253	OG0002666	13	0	0							No
	MIRUS_G_0012_c0001_195065_196159_r_t1	1095	Class02	Iota	Iota01	deepclust_018833	OG0000037	401	0	0							No	5l2x,cif,gz_A Crystal structure of human PrimPol ternary complex	-_cellular organisms;d_Eukaryota;-_Opisthokonta;k_Metazoa;-_Eumetazoa;-_Bilateria;-_Deuterostomia;p_Chordata;-_Craniata;-_Vertebrata;-_Gnathostomata;-_Teleostomi;-_Euteleostomi;-_Sarcopterygii;-_Dipnotetrapodomorpha;-_Tetrapoda;-_Amniota;c_Mammalia;-_Theria;-_Eutheria;-_Boreoeutheria;-_Euarchontoglires;o_Primates;-_Haplorrhini;-_Simiiformes;-_Catarrhini;-_Hominoidea;f_Hominidae;-_Homininae;g_Homo…	1.667e-12	A0A2I2L5S9	d_Viruses;-_Varidnaviria;k_Bamfordvirae;p_Nucleocytoviricota;c_Megaviricetes;o_Algavirales;f_Phycodnaviridae;-_unclassified Phycodnaviridae;s_Orpheovirus IHUMI-LCC2	3.015e-15	DNA helicase/primase
	MIRUS_G_0012_c0001_196289_196750_f_t1	462	Class02	Iota	Iota01	deepclust_018834	OG0009359	3	0	0							No
	MIRUS_G_0012_c0001_196776_198554_f_t1	1779	Class02	Iota	Iota01		OG0000000	1238	0	0	Mirus_Terminase					Mirus_Terminase	No	6m5s,cif,gz_A The coordinates of the apo hexameric terminase complex	d_Viruses;-_Duplodnaviria;k_Heunggongvirae;p_Peploviricota;c_Herviviricetes;o_Herpesvirales;f_Orthoherpesviridae;-_Alphaherpesvirinae;g_Simplexvirus;s_Simplexvirus humanalpha1;-_Human alphaherpesvirus 1;-_Human alphaherpesvirus 1 strain 17	8.945e-18	Q14W38	d_Viruses;-_Duplodnaviria;k_Heunggongvirae;p_Peploviricota;c_Herviviricetes;o_Herpesvirales;f_Alloherpesviridae;g_Batravirus;s_Batravirus ranidallo2;-_Ranid herpesvirus 2	3.975e-26	ORF68
	MIRUS_G_0012_c0001_198566_199093_f_t1	528	Class02	Iota	Iota01		NA	NA	0	0							No
	MIRUS_G_0012_c0001_199096_199410_r_t1	315	Class02	Iota	Iota01	deepclust_018825	OG0003417	10	0	0							No
	MIRUS_G_0012_c0001_199485_199728_f_t0	240	Class02	Iota	Iota01		OG0000000	1238	0	0	Ubiquitin family	Pfam	PF00240,27	Ubiquitin family	9.9e-34		No	3rul,cif,gz_B New strategy to analyze structures of glycopeptide-target complexes	-_cellular organisms;d_Eukaryota;-_Opisthokonta;k_Metazoa;-_Eumetazoa;-_Bilateria;-_Deuterostomia;p_Chordata;-_Craniata;-_Vertebrata;-_Gnathostomata;-_Teleostomi;-_Euteleostomi;-_Sarcopterygii;-_Dipnotetrapodomorpha;-_Tetrapoda;-_Amniota;c_Mammalia;-_Theria;-_Eutheria;-_Boreoeutheria;-_Euarchontoglires;o_Primates;-_Haplorrhini;-_Simiiformes;-_Catarrhini;-_Hominoidea;f_Hominidae;-_Homininae;g_Homo…	6.143e-15	G9E5X0	d_Viruses;-_Varidnaviria;k_Bamfordvirae;p_Nucleocytoviricota;c_Megaviricetes;o_Algavirales;f_Phycodnaviridae;g_Prasinovirus;s_Prasinovirus micromonas;-_Micromonas pusilla virus SP1	1.73e-15	Ubiquitin-like domain-containing protein
	MIRUS_G_0012_c0001_199701_199983_r_t0	279	Class02	Iota	Iota01		NA	NA	0	0							No
	MIRUS_G_0012_c0001_200430_201341_r_t1	912	Class02	Iota	Iota01	deepclust_018826	OG0005261	6	0	0							No
	MIRUS_G_0012_c0001_201433_202044_f_t1	612	Class02	Iota	Iota01		OG0012735	2	0	0							No
	MIRUS_G_0012_c0001_202047_204135_r_t0	2085	Class02	Iota	Iota01	deepclust_018827	OG0004638	6	0	0							No				A0A142CK76	d_Viruses;-_Varidnaviria;k_Bamfordvirae;p_Nucleocytoviricota;c_Megaviricetes;o_Pimascovirales;f_Marseilleviridae;g_Marseillevirus;-_unclassified Marseillevirus;s_Brazilian marseillevirus	1.736e-11	Putative glycosyltransferase
	MIRUS_G_0012_c0001_204186_204768_r_t0	579	Class02	Iota	Iota01	deepclust_000104	OG0006146	5	0	0	Scavenger mRNA decapping enzyme C-term binding	Pfam	PF11969,12	Scavenger mRNA decapping enzyme C-term binding	1.4e-11		No	4ndh,cif,gz_A Human Aprataxin (Aptx) bound to DNA, AMP, and Zn - product complex	-_cellular organisms;d_Eukaryota;-_Opisthokonta;k_Metazoa;-_Eumetazoa;-_Bilateria;-_Deuterostomia;p_Chordata;-_Craniata;-_Vertebrata;-_Gnathostomata;-_Teleostomi;-_Euteleostomi;-_Sarcopterygii;-_Dipnotetrapodomorpha;-_Tetrapoda;-_Amniota;c_Mammalia;-_Theria;-_Eutheria;-_Boreoeutheria;-_Euarchontoglires;o_Primates;-_Haplorrhini;-_Simiiformes;-_Catarrhini;-_Hominoidea;f_Hominidae;-_Homininae;g_Homo…	5.285e-06	A0A3G4ZUE3	d_Viruses;-_Varidnaviria;k_Bamfordvirae;p_Nucleocytoviricota;c_Megaviricetes;o_Imitervirales;f_Mimiviridae;-_Klosneuvirinae;-_unclassified Klosneuvirinae;s_Edafosvirus sp,	1.971e-06	M7GpppX diphosphatase
	MIRUS_G_0012_c0001_204865_205812_f_t1	948	Class02	Iota	Iota01		OG0003753	8	0	0	BTB/POZ domain	Pfam	PF00651,35	BTB/POZ domain	3.1e-15		No	4j8z,cif,gz_B Crystal Structure of the Human SPOP BTB Domain	-_cellular organisms;d_Eukaryota;-_Opisthokonta;k_Metazoa;-_Eumetazoa;-_Bilateria;-_Deuterostomia;p_Chordata;-_Craniata;-_Vertebrata;-_Gnathostomata;-_Teleostomi;-_Euteleostomi;-_Sarcopterygii;-_Dipnotetrapodomorpha;-_Tetrapoda;-_Amniota;c_Mammalia;-_Theria;-_Eutheria;-_Boreoeutheria;-_Euarchontoglires;o_Primates;-_Haplorrhini;-_Simiiformes;-_Catarrhini;-_Hominoidea;f_Hominidae;-_Homininae;g_Homo…	2.731e-09	Q0NP30	d_Viruses;-_Varidnaviria;k_Bamfordvirae;p_Nucleocytoviricota;c_Pokkesviricetes;o_Chitovirales;f_Poxviridae;-_Chordopoxvirinae;g_Orthopoxvirus;s_Taterapox virus	1.691e-08	Kelch-like ring canal protein
	MIRUS_G_0012_c0001_205827_207053_r_t1	1227	Class02	Iota	Iota01	deepclust_026515	OG0001277	14	0	0	Astacin (Peptidase family M12A)	Pfam	PF01400,28	Astacin (Peptidase family M12A)	9.2e-40		No	3lq0,cif,gz_A Zymogen structure of crayfish astacin metallopeptidase	-_cellular organisms;d_Eukaryota;-_Opisthokonta;k_Metazoa;-_Eumetazoa;-_Bilateria;-_Protostomia;-_Ecdysozoa;-_Panarthropoda;p_Arthropoda;-_Mandibulata;-_Pancrustacea;-_Crustacea;-_Multicrustacea;c_Malacostraca;-_Eumalacostraca;-_Eucarida;o_Decapoda;-_Pleocyemata;-_Astacidea;-_Astacoidea;f_Astacidae;g_Astacus;s_Astacus astacus	2.937e-17	A0A0H4M9A8	d_Viruses;-_Riboviria;k_Orthornavirae;p_Duplornaviricota;c_Resentoviricetes;o_Reovirales;-_unclassified Reovirales;s_Lutzomyia reovirus 2	1.909e-14
	MIRUS_G_0012_c0001_20685_21843_r_t0	1155	Class02	Iota	Iota01	deepclust_018820	OG0005262	6	0	0							No
	MIRUS_G_0012_c0001_207128_209233_f_t1	2106	Class02	Iota	Iota01		OG0000546	26	0	0	FG-GAP repeat	Pfam	PF14312,10	FG-GAP repeat	1.7e-16		No	4irz,cif,gz_A Crystal structure of A4b7 headpiece complexed with Fab Natalizumab	-_cellular organisms;d_Eukaryota;-_Opisthokonta;k_Metazoa;-_Eumetazoa;-_Bilateria;-_Deuterostomia;p_Chordata;-_Craniata;-_Vertebrata;-_Gnathostomata;-_Teleostomi;-_Euteleostomi;-_Sarcopterygii;-_Dipnotetrapodomorpha;-_Tetrapoda;-_Amniota;c_Mammalia;-_Theria;-_Eutheria;-_Boreoeutheria;-_Euarchontoglires;-_Glires;o_Lagomorpha;f_Leporidae;g_Oryctolagus;s_Oryctolagus cuniculus	2.002e-11	A0A7S6P267_1	d_Viruses;-_Varidnaviria;k_Bamfordvirae;p_Nucleocytoviricota;c_Megaviricetes;o_Algavirales;f_Phycodnaviridae;g_Prasinovirus;-_unclassified Prasinovirus;s_Bathycoccus sp, RCC716 virus 3	1.585e-22	F5/8 type C domain-containing protein
	MIRUS_G_0012_c0001_209414_210597_r_t1	1104	Class02	Iota	Iota01		OG0009351	3	1	0.91							No
	MIRUS_G_0012_c0001_210714_212216_f_t1	1503	Class02	Iota	Iota01	deepclust_000105	OG0012726	2	0	0							No
	MIRUS_G_0012_c0001_212873_214924_f_t1	2052	Class02	Iota	Iota01	deepclust_000106	OG0012737	2	0	0							No	6gsa,cif,gz_E Core Centromere Binding Factor 3 (CBF3) with monomeric Ndc10	-_cellular organisms;d_Eukaryota;-_Opisthokonta;k_Fungi;-_Dikarya;p_Ascomycota;-_saccharomyceta;-_Saccharomycotina;c_Saccharomycetes;o_Saccharomycetales;f_Saccharomycetaceae;g_Saccharomyces;s_Saccharomyces cerevisiae	7.85e-05
	MIRUS_G_0012_c0001_212899_213514_r_t0	612	Class02	Iota	Iota01		NA	NA	0	0							No
	MIRUS_G_0012_c0001_213535_214231_r_t0	693	Class02	Iota	Iota01		NA	NA	0	0							No
	MIRUS_G_0012_c0001_214227_214770_r_t0	540	Class02	Iota	Iota01		NA	NA	0	0							No
	MIRUS_G_0012_c0001_214924_215509_r_t0	582	Class02	Iota	Iota01		OG0000002	674	0	0	Zinc finger, C3HC4 type (RING finger)	Pfam	PF13920,10	Zinc finger, C3HC4 type (RING finger)	5.3e-10		No	1jm7,cif,gz_MODEL_7_A Solution structure of the BRCA1/BARD1 RING-domain heterodimer	-_cellular organisms;d_Eukaryota;-_Opisthokonta;k_Metazoa;-_Eumetazoa;-_Bilateria;-_Deuterostomia;p_Chordata;-_Craniata;-_Vertebrata;-_Gnathostomata;-_Teleostomi;-_Euteleostomi;-_Sarcopterygii;-_Dipnotetrapodomorpha;-_Tetrapoda;-_Amniota;c_Mammalia;-_Theria;-_Eutheria;-_Boreoeutheria;-_Euarchontoglires;o_Primates;-_Haplorrhini;-_Simiiformes;-_Catarrhini;-_Hominoidea;f_Hominidae;-_Homininae;g_Homo…	0.001075	A0A7D3R179	d_Viruses;-_Varidnaviria;k_Bamfordvirae;p_Nucleocytoviricota;c_Megaviricetes;o_Imitervirales;f_Mimiviridae;-_Klosneuvirinae;g_Fadolivirus;s_Fadolivirus algeromassiliense	0.001308	Capsid protein with RING finger 1 domain
	MIRUS_G_0012_c0001_215721_216089_f_t1	369	Class02	Iota	Iota01		NA	NA	0	0							No
	MIRUS_G_0012_c0001_215732_215951_r_t0	216	Class02	Iota	Iota01		NA	NA	0	0							No
	MIRUS_G_0012_c0001_216162_217184_r_t1	1023	Class02	Iota	Iota01		NA	NA	0	0							No
	MIRUS_G_0012_c0001_217376_217855_f_t1	480	Class02	Iota	Iota01	deepclust_019252	OG0009352	3	0	0							No
	MIRUS_G_0012_c0001_218139_220079_f_t1	1941	Class02	Iota	Iota01	deepclust_000107	OG0000276	99	0	0	Subtilase family	Pfam	PF00082,26	Subtilase family	2.2e-32		No	2b6n,cif,gz_A The 1,8 A crystal structure of a Proteinase K like enzyme from a psychrotroph Serratia species	-_cellular organisms;d_Bacteria;p_Pseudomonadota;c_Gammaproteobacteria;o_Enterobacterales;f_Yersiniaceae;g_Serratia;-_unclassified Serratia (in: enterobacteria);s_Serratia sp, GF96	9.626e-35	A0A6J5RRB1	d_Viruses;-_Duplodnaviria;k_Heunggongvirae;p_Uroviricota;c_Caudoviricetes;-_environmental samples;s_uncultured Caudovirales phage	9.047e-22
	MIRUS_G_0012_c0001_21902_25144_r_t1	3243	Class02	Iota	Iota01	deepclust_018818	OG0000010	535	0	0	DNA polymerase family B	Pfam	PF00136,25	DNA polymerase family B	9.2e-91		No	6p1h,cif,gz_A Cryo-EM Structure of DNA Polymerase Delta Holoenzyme	-_cellular organisms;d_Eukaryota;-_Opisthokonta;k_Fungi;-_Dikarya;p_Ascomycota;-_saccharomyceta;-_Saccharomycotina;c_Saccharomycetes;o_Saccharomycetales;f_Saccharomycetaceae;g_Saccharomyces;s_Saccharomyces cerevisiae;-_Saccharomyces cerevisiae S288C	2.308e-57	A0A0P0YN24	d_Viruses;-_Varidnaviria;k_Bamfordvirae;p_Nucleocytoviricota;c_Megaviricetes;o_Algavirales;f_Phycodnaviridae;g_Prasinovirus;-_unclassified Prasinovirus;s_Yellowstone lake phycodnavirus 2	3.397e-56	DNA polymerase (EC 2,7,7,7)
	MIRUS_G_0012_c0001_220075_220687_r_t0	609	Class02	Iota	Iota01	deepclust_018881	OG0003421	10	0	0							No	6tz5,cif,gz_AA CryoEM reconstruction of membrane-bound ESCRT-III filament composed of CHMP1B+IST1 (left-handed)	-_cellular organisms;d_Eukaryota;-_Opisthokonta;k_Metazoa;-_Eumetazoa;-_Bilateria;-_Deuterostomia;p_Chordata;-_Craniata;-_Vertebrata;-_Gnathostomata;-_Teleostomi;-_Euteleostomi;-_Sarcopterygii;-_Dipnotetrapodomorpha;-_Tetrapoda;-_Amniota;c_Mammalia;-_Theria;-_Eutheria;-_Boreoeutheria;-_Euarchontoglires;o_Primates;-_Haplorrhini;-_Simiiformes;-_Catarrhini;-_Hominoidea;f_Hominidae;-_Homininae;g_Homo…	0.0001213
	MIRUS_G_0012_c0001_220730_221030_f_t0	297	Class02	Iota	Iota01		OG0009366	3	0	0							No	4xf1,cif,gz_A cysteine dioxygenase variant - Y157F at pH 8,0 with cysteine	-_cellular organisms;d_Eukaryota;-_Opisthokonta;k_Metazoa;-_Eumetazoa;-_Bilateria;-_Deuterostomia;p_Chordata;-_Craniata;-_Vertebrata;-_Gnathostomata;-_Teleostomi;-_Euteleostomi;-_Sarcopterygii;-_Dipnotetrapodomorpha;-_Tetrapoda;-_Amniota;c_Mammalia;-_Theria;-_Eutheria;-_Boreoeutheria;-_Euarchontoglires;-_Glires;o_Rodentia;-_Myomorpha;-_Muroidea;f_Muridae;-_Murinae;g_Rattus;s_Rattus norvegicus	4.758e-07	A0A481YPZ6	d_Viruses;-_Varidnaviria;k_Bamfordvirae;p_Nucleocytoviricota;c_Megaviricetes;o_Pimascovirales;f_Iridoviridae;-_unclassified Iridoviridae;s_Iridovirus LCIVAC01	1.738e-06	Cysteine dioxygenase type I
	MIRUS_G_0012_c0001_220979_221198_r_t0	216	Class02	Iota	Iota01		NA	NA	0	0							No
	MIRUS_G_0012_c0001_221248_222123_r_t1	876	Class02	Iota	Iota01	deepclust_000108	OG0003747	9	0	0							No
	MIRUS_G_0012_c0001_222247_223524_f_t1	1278	Class02	Iota	Iota01	deepclust_000109	OG0012729	2	0	0							No
	MIRUS_G_0012_c0001_223515_223839_r_t0	321	Class02	Iota	Iota01	deepclust_018801	OG0012749	2	0	0							No
	MIRUS_G_0012_c0001_223841_225283_r_t1	1443	Class02	Iota	Iota01	deepclust_019251	OG0000352	90	0	0	FG-GAP repeat	Pfam	PF14312,10	FG-GAP repeat	3.9e-31		No	4irz,cif,gz_A Crystal structure of A4b7 headpiece complexed with Fab Natalizumab	-_cellular organisms;d_Eukaryota;-_Opisthokonta;k_Metazoa;-_Eumetazoa;-_Bilateria;-_Deuterostomia;p_Chordata;-_Craniata;-_Vertebrata;-_Gnathostomata;-_Teleostomi;-_Euteleostomi;-_Sarcopterygii;-_Dipnotetrapodomorpha;-_Tetrapoda;-_Amniota;c_Mammalia;-_Theria;-_Eutheria;-_Boreoeutheria;-_Euarchontoglires;-_Glires;o_Lagomorpha;f_Leporidae;g_Oryctolagus;s_Oryctolagus cuniculus	1.637e-15	A0A7S6P267_1	d_Viruses;-_Varidnaviria;k_Bamfordvirae;p_Nucleocytoviricota;c_Megaviricetes;o_Algavirales;f_Phycodnaviridae;g_Prasinovirus;-_unclassified Prasinovirus;s_Bathycoccus sp, RCC716 virus 3	7.008e-27	F5/8 type C domain-containing protein
	MIRUS_G_0012_c0001_225536_226306_r_t1	771	Class02	Iota	Iota01	deepclust_026526	OG0003748	9	0	0	Taurine catabolism dioxygenase TauD, TfdA family	Pfam	PF02668,20	Taurine catabolism dioxygenase TauD, TfdA family	8.9e-18		No	1oij,cif,gz_B Crystal structure of the alkylsulfatase AtsK, a non-heme Fe(II) alphaketoglutarate dependent Dioxygenase in complex with alphaketoglutarate	-_cellular organisms;d_Bacteria;p_Pseudomonadota;c_Gammaproteobacteria;o_Pseudomonadales;f_Pseudomonadaceae;g_Pseudomonas;-_Pseudomonas putida group;s_Pseudomonas putida	2.561e-14	A0A6J5ND25	d_Viruses;-_Duplodnaviria;k_Heunggongvirae;p_Uroviricota;c_Caudoviricetes;-_environmental samples;s_uncultured Caudovirales phage	1.045e-08
	MIRUS_G_0012_c0001_226414_227368_f_t0	951	Class02	Iota	Iota01	deepclust_018798	OG0001367	24	0	0							No	6qsk,cif,gz_G Crystal structure of a nucleotide sugar transporter with bound nucleotide monophosphate,	-_cellular organisms;d_Eukaryota;-_Opisthokonta;k_Fungi;-_Dikarya;p_Ascomycota;-_saccharomyceta;-_Saccharomycotina;c_Saccharomycetes;o_Saccharomycetales;f_Saccharomycetaceae;g_Saccharomyces;s_Saccharomyces cerevisiae;-_Saccharomyces cerevisiae S288C	3.777e-09	A0A5J6VLF4	d_Viruses;-_Varidnaviria;k_Bamfordvirae;p_Nucleocytoviricota;c_Megaviricetes;o_Imitervirales;f_Mimiviridae;-_environmental samples;s_Megaviridae environmental sample	6.112e-06	EamA-like transporter family protein
	MIRUS_G_0012_c0001_227364_228123_r_t0	756	Class02	Iota	Iota01	deepclust_018797	OG0000032	305	0	0							No				A0A481Z8I3	d_Viruses;-_unclassified viruses;-_unclassified DNA viruses;-_unclassified dsDNA viruses;-_Pithoviruses;s_Pithovirus LCPAC304	1.414e-20
	MIRUS_G_0012_c0001_230091_231047_f_t1	957	Class02	Iota	Iota01	deepclust_026510	OG0005252	6	0	0	Calcineurin-like phosphoesterase	Pfam	PF00149,32	Calcineurin-like phosphoesterase	4.1e-13		No	3rl4,cif,gz_A Rat metallophosphodiesterase MPPED2 G252H Mutant	-_cellular organisms;d_Eukaryota;-_Opisthokonta;k_Metazoa;-_Eumetazoa;-_Bilateria;-_Deuterostomia;p_Chordata;-_Craniata;-_Vertebrata;-_Gnathostomata;-_Teleostomi;-_Euteleostomi;-_Sarcopterygii;-_Dipnotetrapodomorpha;-_Tetrapoda;-_Amniota;c_Mammalia;-_Theria;-_Eutheria;-_Boreoeutheria;-_Euarchontoglires;-_Glires;o_Rodentia;-_Myomorpha;-_Muroidea;f_Muridae;-_Murinae;g_Rattus;s_Rattus norvegicus	2.913e-20	A0A1V0SDK2	d_Viruses;-_Varidnaviria;k_Bamfordvirae;p_Nucleocytoviricota;c_Megaviricetes;o_Imitervirales;f_Mimiviridae;-_Klosneuvirinae;-_unclassified Klosneuvirinae;g_Indivirus;s_Indivirus ILV1	7.08e-18	Calcineurin-like phosphoesterase
	MIRUS_G_0012_c0001_231072_231656_f_t1	585	Class02	Iota	Iota01	deepclust_018796	OG0001860	19	0	0							No
	MIRUS_G_0012_c0001_231668_232082_f_t0	411	Class02	Iota	Iota01	deepclust_018795	OG0001861	19	0	0							No	2ct2,cif,gz_MODEL_19_A Solution Structure of the RING domain of the Tripartite motif protein 32	-_cellular organisms;d_Eukaryota;-_Opisthokonta;k_Metazoa;-_Eumetazoa;-_Bilateria;-_Deuterostomia;p_Chordata;-_Craniata;-_Vertebrata;-_Gnathostomata;-_Teleostomi;-_Euteleostomi;-_Sarcopterygii;-_Dipnotetrapodomorpha;-_Tetrapoda;-_Amniota;c_Mammalia;-_Theria;-_Eutheria;-_Boreoeutheria;-_Euarchontoglires;o_Primates;-_Haplorrhini;-_Simiiformes;-_Catarrhini;-_Hominoidea;f_Hominidae;-_Homininae;g_Homo…	0.006381	A0A3G4ZW88	d_Viruses;-_Varidnaviria;k_Bamfordvirae;p_Nucleocytoviricota;c_Megaviricetes;o_Imitervirales;f_Mimiviridae;-_unclassified Mimiviridae;s_Faunusvirus sp,	0.001889	RING-type domain-containing protein
	MIRUS_G_0012_c0001_232053_232407_r_t0	351	Class02	Iota	Iota01	deepclust_000110	OG0012750	2	0	0							No
	MIRUS_G_0012_c0001_232457_234566_r_t0	2106	Class02	Iota	Iota01	deepclust_018794	OG0000098	187	0	0							No	7mq9,cif,gz_LN Cryo-EM structure of the human SSU processome, state pre-A1*	-_cellular organisms;d_Eukaryota;-_Opisthokonta;k_Metazoa;-_Eumetazoa;-_Bilateria;-_Deuterostomia;p_Chordata;-_Craniata;-_Vertebrata;-_Gnathostomata;-_Teleostomi;-_Euteleostomi;-_Sarcopterygii;-_Dipnotetrapodomorpha;-_Tetrapoda;-_Amniota;c_Mammalia;-_Theria;-_Eutheria;-_Boreoeutheria;-_Euarchontoglires;o_Primates;-_Haplorrhini;-_Simiiformes;-_Catarrhini;-_Hominoidea;f_Hominidae;-_Homininae;g_Homo…	3.706e-10	E5ERA2_2	d_Viruses;-_Varidnaviria;k_Bamfordvirae;p_Nucleocytoviricota;c_Megaviricetes;o_Algavirales;f_Phycodnaviridae;g_Prasinovirus;-_unclassified Prasinovirus;s_Bathycoccus sp, RCC1105 virus BpV;-_Bathycoccus sp, RCC1105 virus BpV2	7.106e-22	Uncharacterized protein
	MIRUS_G_0012_c0001_234601_236755_r_t0	2151	Class02	Iota	Iota01		OG0000546	26	0	0	FG-GAP repeat	Pfam	PF14312,10	FG-GAP repeat	1.5e-11		No	6om1,cif,gz_C Crystal structure of an atypical integrin	-_cellular organisms;d_Eukaryota;-_Opisthokonta;k_Metazoa;-_Eumetazoa;-_Bilateria;-_Deuterostomia;p_Chordata;-_Craniata;-_Vertebrata;-_Gnathostomata;-_Teleostomi;-_Euteleostomi;-_Sarcopterygii;-_Dipnotetrapodomorpha;-_Tetrapoda;-_Amniota;c_Mammalia;-_Theria;-_Eutheria;-_Boreoeutheria;-_Euarchontoglires;o_Primates;-_Haplorrhini;-_Simiiformes;-_Catarrhini;-_Hominoidea;f_Hominidae;-_Homininae;g_Homo…	7.232e-09	E5ERA2_2	d_Viruses;-_Varidnaviria;k_Bamfordvirae;p_Nucleocytoviricota;c_Megaviricetes;o_Algavirales;f_Phycodnaviridae;g_Prasinovirus;-_unclassified Prasinovirus;s_Bathycoccus sp, RCC1105 virus BpV;-_Bathycoccus sp, RCC1105 virus BpV2	6.908e-16	Uncharacterized protein
	MIRUS_G_0012_c0001_236893_237444_f_t1	552	Class02	Iota	Iota01	deepclust_018793	OG0002869	12	0	0							No
	MIRUS_G_0012_c0001_237571_237832_r_t0	258	Class02	Iota	Iota01		NA	NA	0	0							No
	MIRUS_G_0012_c0001_238142_238459_f_t1	318	Class02	Iota	Iota01	deepclust_026525	OG0009358	3	0	0							No
	MIRUS_G_0012_c0001_238461_238728_f_t0	264	Class02	Iota	Iota01		NA	NA	0	0							No
	MIRUS_G_0012_c0001_238765_239532_f_t1	768	Class02	Iota	Iota01	deepclust_018804	OG0002473	14	0	0							No
	MIRUS_G_0012_c0001_239577_240224_f_t1	648	Class02	Iota	Iota01	deepclust_019244	OG0002320	15	0	0							No
	MIRUS_G_0012_c0001_240227_240704_f_t0	474	Class02	Iota	Iota01	deepclust_019245	OG0002870	12	0	0							No				A0A3G5A963	d_Viruses;-_Varidnaviria;k_Bamfordvirae;p_Nucleocytoviricota;c_Megaviricetes;o_Imitervirales;f_Mimiviridae;-_Klosneuvirinae;-_unclassified Klosneuvirinae;s_Homavirus sp,	0.0002235	Uncharacterized protein
	MIRUS_G_0012_c0001_240701_241735_r_t1	1035	Class02	Iota	Iota01	deepclust_018803	OG0002188	15	0	0							No
	MIRUS_G_0012_c0001_241783_242440_f_t0	654	Class02	Iota	Iota01	deepclust_026519	OG0003144	11	0	0							No	6p7a,cif,gz_A CRYSTAL STRUCTURE OF THE FOWLPOX VIRUS HOLLIDAY JUNCTION RESOLVASE	d_Viruses;-_Varidnaviria;k_Bamfordvirae;p_Nucleocytoviricota;c_Pokkesviricetes;o_Chitovirales;f_Poxviridae;-_Chordopoxvirinae;g_Avipoxvirus;s_Fowlpox virus	6.472e-07	A0A2U7UBI9	d_Viruses;-_unclassified viruses;-_unclassified DNA viruses;-_unclassified dsDNA viruses;g_Pandoravirus;s_Pandoravirus neocaledonia	2.544e-12
	MIRUS_G_0012_c0001_242408_243151_r_t1	744	Class02	Iota	Iota01	deepclust_026530	OG0000019	421	0	0	Heliorhodopsin	Pfam	PF18761,5	Heliorhodopsin	2.3e-33		No	7u55,cif,gz_A Crystal structure of Thermoplasmatales archaeon heliorhodopsin at pH 4,5	-_cellular organisms;d_Archaea;p_Candidatus Thermoplasmatota;c_Thermoplasmata;o_Thermoplasmatales;-_unclassified Thermoplasmatales;s_Thermoplasmatales archaeon SG8-52-1	1.027e-08	G8DFM6	d_Viruses;-_Varidnaviria;k_Bamfordvirae;p_Nucleocytoviricota;c_Megaviricetes;o_Algavirales;f_Phycodnaviridae;g_Coccolithovirus;-_unclassified Coccolithovirus	4.677e-09	Uncharacterized protein
	MIRUS_G_0012_c0001_243175_244215_r_t1	1041	Class02	Iota	Iota01	deepclust_019239	OG0002868	12	0	0							No	5t94,cif,gz_A Crystal structure of Kap60 bound to yeast RCC1 (Prp20)	-_cellular organisms;d_Eukaryota;-_Opisthokonta;k_Fungi;-_Dikarya;p_Ascomycota;-_saccharomyceta;-_Saccharomycotina;c_Saccharomycetes;o_Saccharomycetales;f_Saccharomycetaceae;g_Saccharomyces;s_Saccharomyces cerevisiae;-_Saccharomyces cerevisiae S288C	0.00307
	MIRUS_G_0012_c0001_244588_245163_r_t1	576	Class02	Iota	Iota01	deepclust_018802	OG0007425	4	0	0							No				A0A3G4ZNS8	d_Viruses;-_Varidnaviria;k_Bamfordvirae;p_Nucleocytoviricota;c_Megaviricetes;o_Imitervirales;f_Mimiviridae;-_Klosneuvirinae;-_unclassified Klosneuvirinae;s_Terrestrivirus sp,	3.918e-06	Uncharacterized protein
	MIRUS_G_0012_c0001_245280_246290_f_t1	1011	Class02	Iota	Iota01	deepclust_019240	OG0000027	450	0	0	Exonuclease	Pfam	PF00929,28	Exonuclease	3.2e-19		No	6a46,cif,gz_B Structure of TREX2 in complex with a nucleotide (dCMP)	-_cellular organisms;d_Eukaryota;-_Opisthokonta;k_Metazoa;-_Eumetazoa;-_Bilateria;-_Deuterostomia;p_Chordata;-_Craniata;-_Vertebrata;-_Gnathostomata;-_Teleostomi;-_Euteleostomi;-_Sarcopterygii;-_Dipnotetrapodomorpha;-_Tetrapoda;-_Amniota;c_Mammalia;-_Theria;-_Eutheria;-_Boreoeutheria;-_Euarchontoglires;-_Glires;o_Rodentia;-_Myomorpha;-_Muroidea;f_Muridae;-_Murinae;g_Mus;-_Mus;s_Mus musculus	1.1e-09	A0A4D5XF06	d_Viruses;-_Varidnaviria;k_Bamfordvirae;p_Nucleocytoviricota;c_Megaviricetes;o_Imitervirales;f_Mimiviridae;-_Klosneuvirinae;-_unclassified Klosneuvirinae;s_Mimivirus LCMiAC02	5.664e-12	UvrD/REP helicase
	MIRUS_G_0012_c0001_246433_247029_f_t1	597	Class02	Iota	Iota01	deepclust_018799	OG0009346	3	0	0							No
	MIRUS_G_0012_c0001_247812_248444_r_t1	633	Class02	Iota	Iota01	deepclust_033240	OG0000736	50	0	0	Transcription factor TFIID (or TATA-binding protein, TBP)	Pfam	PF00352,25	Transcription factor TFIID (or TATA-binding protein, TBP)	3.8e-18		No	1cdw,cif,gz_A HUMAN TBP CORE DOMAIN COMPLEXED WITH DNA	-_cellular organisms;d_Eukaryota;-_Opisthokonta;k_Metazoa;-_Eumetazoa;-_Bilateria;-_Deuterostomia;p_Chordata;-_Craniata;-_Vertebrata;-_Gnathostomata;-_Teleostomi;-_Euteleostomi;-_Sarcopterygii;-_Dipnotetrapodomorpha;-_Tetrapoda;-_Amniota;c_Mammalia;-_Theria;-_Eutheria;-_Boreoeutheria;-_Euarchontoglires;o_Primates;-_Haplorrhini;-_Simiiformes;-_Catarrhini;-_Hominoidea;f_Hominidae;-_Homininae;g_Homo…	1.363e-12	A0A5P9U4S6	d_Viruses;-_unclassified archaeal viruses;s_Nanoarchaeotal virus 1	3.422e-11
	MIRUS_G_0012_c0001_248520_249087_f_t0	564	Class02	Iota	Iota01	deepclust_000111	OG0002472	13	0	0							No
	MIRUS_G_0012_c0001_248922_249807_r_t0	882	Class02	Iota	Iota01	deepclust_018876	OG0004632	7	0	0							No				A0A7S6NY43	d_Viruses;-_Varidnaviria;k_Bamfordvirae;p_Nucleocytoviricota;c_Megaviricetes;o_Algavirales;f_Phycodnaviridae;g_Prasinovirus;-_unclassified Prasinovirus;s_Bathycoccus sp, RCC716 virus 1	0.0002585	Gfo/Idh/MocA-like oxidoreductase N-terminal domain-containing protein
	MIRUS_G_0012_c0001_249820_249991_r_t0	168	Class02	Iota	Iota01		NA	NA	0	0							No
	MIRUS_G_0012_c0001_250047_250799_r_t1	753	Class02	Iota	Iota01	deepclust_018875	OG0002867	12	0	0							No	3ngy,cif,gz_C Crystal structure of RNase T (E92G mutant)	#NAME?	0.0002206	D5L2D1	d_Viruses;-_environmental samples;s_uncultured virus	0.0004611
	MIRUS_G_0012_c0001_250845_251343_f_t0	495	Class02	Iota	Iota01	deepclust_018873	OG0012751	2	0	0	DEAD/DEAH box helicase	Pfam	PF00270,33	DEAD/DEAH box helicase	7.8e-06		No	5oe8,cif,gz_B Structure of large terminase from the thermophilic bacteriophage D6E (Crystal form 2)	d_Viruses;-_Duplodnaviria;k_Heunggongvirae;p_Uroviricota;c_Caudoviricetes;-_unclassified Caudoviricetes;s_Deep-sea thermophilic phage D6E	1.045e-06	A0A411CW31	d_Viruses;-_Duplodnaviria;k_Heunggongvirae;p_Uroviricota;c_Caudoviricetes;-_unclassified Caudoviricetes;s_Meiothermus phage MMP17	4.917e-07
	MIRUS_G_0012_c0001_251332_251874_r_t1	543	Class02	Iota	Iota01	deepclust_018872	OG0012738	2	0	0							No
	MIRUS_G_0012_c0001_251920_252699_r_t1	780	Class02	Iota	Iota01	deepclust_026531	OG0009353	3	0	0							No	3s5a,cif,gz_A ABH2 cross-linked to undamaged dsDNA-2 with cofactors	-_cellular organisms;d_Eukaryota;-_Opisthokonta;k_Metazoa;-_Eumetazoa;-_Bilateria;-_Deuterostomia;p_Chordata;-_Craniata;-_Vertebrata;-_Gnathostomata;-_Teleostomi;-_Euteleostomi;-_Sarcopterygii;-_Dipnotetrapodomorpha;-_Tetrapoda;-_Amniota;c_Mammalia;-_Theria;-_Eutheria;-_Boreoeutheria;-_Euarchontoglires;o_Primates;-_Haplorrhini;-_Simiiformes;-_Catarrhini;-_Hominoidea;f_Hominidae;-_Homininae;g_Homo…	2.402e-07	A0A1V0SEB1	d_Viruses;-_Varidnaviria;k_Bamfordvirae;p_Nucleocytoviricota;c_Megaviricetes;o_Imitervirales;f_Mimiviridae;-_Klosneuvirinae;-_unclassified Klosneuvirinae;g_Indivirus;s_Indivirus ILV1	2.349e-12	2OG-FeII oxygenase superfamily protein
	MIRUS_G_0012_c0001_25273_25573_r_t0	297	Class02	Iota	Iota01		NA	NA	0	0							No
	MIRUS_G_0012_c0001_252780_254300_f_t1	1521	Class02	Iota	Iota01	deepclust_018871	OG0007434	4	0	0							No	6uuw,cif,gz_A Structure of human ATP citrate lyase E599Q mutant in complex with Mg2+, citrate, ATP and CoA	-_cellular organisms;d_Eukaryota;-_Opisthokonta;k_Metazoa;-_Eumetazoa;-_Bilateria;-_Deuterostomia;p_Chordata;-_Craniata;-_Vertebrata;-_Gnathostomata;-_Teleostomi;-_Euteleostomi;-_Sarcopterygii;-_Dipnotetrapodomorpha;-_Tetrapoda;-_Amniota;c_Mammalia;-_Theria;-_Eutheria;-_Boreoeutheria;-_Euarchontoglires;o_Primates;-_Haplorrhini;-_Simiiformes;-_Catarrhini;-_Hominoidea;f_Hominidae;-_Homininae;g_Homo…	3.179e-06
	MIRUS_G_0012_c0001_254296_254503_r_t0	204	Class02	Iota	Iota01	deepclust_019242	OG0004144	8	0	0							No
	MIRUS_G_0012_c0001_254558_254921_f_t0	360	Class02	Iota	Iota01	deepclust_018874	OG0000912	40	0	0							No
	MIRUS_G_0012_c0001_254917_255712_r_t0	792	Class02	Iota	Iota01	deepclust_026528	OG0002470	11	0	0							No
	MIRUS_G_0012_c0001_255662_256187_r_t0	522	Class02	Iota	Iota01	deepclust_000112	OG0003419	10	0	0							No
	MIRUS_G_0012_c0001_256223_257161_r_t1	939	Class02	Iota	Iota01		NA	NA	0	0	Glycosyl transferase family 2	Pfam	PF13704,10	Glycosyl transferase family 2	6.1e-06		No	1omx,cif,gz_A Crystal structure of mouse alpha-1,4-N-acetylhexosaminyltransferase (EXTL2)	-_cellular organisms;d_Eukaryota;-_Opisthokonta;k_Metazoa;-_Eumetazoa;-_Bilateria;-_Deuterostomia;p_Chordata;-_Craniata;-_Vertebrata;-_Gnathostomata;-_Teleostomi;-_Euteleostomi;-_Sarcopterygii;-_Dipnotetrapodomorpha;-_Tetrapoda;-_Amniota;c_Mammalia;-_Theria;-_Eutheria;-_Boreoeutheria;-_Euarchontoglires;-_Glires;o_Rodentia;-_Myomorpha;-_Muroidea;f_Muridae;-_Murinae;g_Mus;-_Mus;s_Mus musculus	9.37e-05	A0A1V0SD50	d_Viruses;-_Varidnaviria;k_Bamfordvirae;p_Nucleocytoviricota;c_Megaviricetes;o_Imitervirales;f_Mimiviridae;-_Klosneuvirinae;-_unclassified Klosneuvirinae;g_Indivirus;s_Indivirus ILV1	2.975e-08	Phosphorylcholine metabolism protein LicD and glycosyltransferase family 92 domain containing protein
	MIRUS_G_0012_c0001_25717_27393_f_t1	1677	Class02	Iota	Iota01	deepclust_018824	OG0009348	3	0	0							No				A0A075FFM7	d_Viruses;-_Duplodnaviria;k_Heunggongvirae;p_Peploviricota;c_Herviviricetes;o_Herpesvirales;f_Orthoherpesviridae;-_Gammaherpesvirinae;g_Lymphocryptovirus;s_Lymphocryptovirus humangamma4;-_human gammaherpesvirus 4	0.007894	BLLF1	key role in herpes infection (major glycoprotein for binding)
	MIRUS_G_0012_c0001_257213_257641_f_t1	429	Class02	Iota	Iota01		OG0012728	2	0	0	ATP synthase subunit C	Pfam	PF00137,25	ATP synthase subunit C	3e-10		No	7unf,cif,gz_5 CryoEM structure of a mEAK7 bound human V-ATPase complex	-_cellular organisms;d_Eukaryota;-_Opisthokonta;k_Metazoa;-_Eumetazoa;-_Bilateria;-_Deuterostomia;p_Chordata;-_Craniata;-_Vertebrata;-_Gnathostomata;-_Teleostomi;-_Euteleostomi;-_Sarcopterygii;-_Dipnotetrapodomorpha;-_Tetrapoda;-_Amniota;c_Mammalia;-_Theria;-_Eutheria;-_Boreoeutheria;-_Euarchontoglires;o_Primates;-_Haplorrhini;-_Simiiformes;-_Catarrhini;-_Hominoidea;f_Hominidae;-_Homininae;g_Homo…	5.939e-06
	MIRUS_G_0012_c0001_257624_257843_r_t0	216	Class02	Iota	Iota01		NA	NA	0	0							No
	MIRUS_G_0012_c0001_258293_259079_f_t0	783	Class02	Iota	Iota01	deepclust_018887	OG0004151	8	0	0							No
	MIRUS_G_0012_c0001_259057_259485_r_t1	429	Class02	Iota	Iota01	deepclust_000113	OG0004146	8	0	0							No
	MIRUS_G_0012_c0001_259535_260038_f_t1	504	Class02	Iota	Iota01	deepclust_019243	OG0004147	8	0	0							No
	MIRUS_G_0012_c0001_260072_260336_f_t0	261	Class02	Iota	Iota01	deepclust_018888	OG0007437	4	0	0							No
	MIRUS_G_0012_c0001_260251_260982_r_t1	732	Class02	Iota	Iota01	deepclust_026529	OG0002668	13	0	0	UL92 family	Pfam	PF03048,18	UL92 family	1.2e-05		No
	MIRUS_G_0012_c0001_2607_3248_r_t1	642	Class02	Iota	Iota01		NA	NA	0	0							No
	MIRUS_G_0012_c0001_261362_261688_r_t1	327	Class02	Iota	Iota01		NA	NA	0	0							No
	MIRUS_G_0012_c0001_261779_262213_f_t1	435	Class02	Iota	Iota01		NA	NA	0	0							No
	MIRUS_G_0012_c0001_262344_262709_f_t1	366	Class02	Iota	Iota01	deepclust_018892	OG0012724	2	0	0							No
	MIRUS_G_0012_c0001_262732_265827_r_t1	3096	Class02	Iota	Iota01	deepclust_000114	OG0000022	469	0	0							No	5dgk,cif,gz_B SCCmec type IV Cch - active helicase	-_cellular organisms;d_Bacteria;-_Terrabacteria group;p_Bacillota;c_Bacilli;o_Bacillales;f_Staphylococcaceae;g_Staphylococcus;s_Staphylococcus aureus	0.0004989	A0A384ZV91	d_Viruses;-_Duplodnaviria;k_Heunggongvirae;p_Peploviricota;c_Herviviricetes;o_Herpesvirales;f_Alloherpesviridae;g_Batrachovirus;-_unclassified Batrachovirus;s_Bufonid herpesvirus 1	7.36e-14	ORF73-like protein
	MIRUS_G_0012_c0001_266457_267830_f_t1	1374	Class02	Iota	Iota01	deepclust_019247	OG0002321	15	0	0							No	5wqv,cif,gz_A Crystal structure of PriB mutant - S55A	-_cellular organisms;d_Bacteria;p_Pseudomonadota;c_Gammaproteobacteria;o_Enterobacterales;f_Enterobacteriaceae;g_Escherichia;s_Escherichia coli;-_Escherichia coli K-12;-_Escherichia coli BW2952	0.001477	A0A6J5NS15	d_Viruses;-_Duplodnaviria;k_Heunggongvirae;p_Uroviricota;c_Caudoviricetes;-_environmental samples;s_uncultured Caudovirales phage	0.0005982
	MIRUS_G_0012_c0001_268077_268604_f_t1	528	Class02	Iota	Iota01	deepclust_000115	OG0000042	399	0	0							No				A0A5J6VJQ4	d_Viruses;-_Varidnaviria;k_Bamfordvirae;p_Nucleocytoviricota;c_Megaviricetes;o_Imitervirales;f_Mimiviridae;-_environmental samples;s_Megaviridae environmental sample	3.684e-06	Uncharacterized protein
	MIRUS_G_0012_c0001_268615_268855_r_t0	237	Class02	Iota	Iota01		OG0012752	2	0	0							No				A0A2I6PFN9	d_Viruses;-_Duplodnaviria;k_Heunggongvirae;p_Uroviricota;c_Caudoviricetes;f_Straboviridae;g_Bragavirus;s_Bragavirus p43;-_Proteus phage phiP4-3	0.006833
	MIRUS_G_0012_c0001_269171_270622_r_t1	1452	Class02	Iota	Iota01	deepclust_018870	OG0007431	4	0	0							No
	MIRUS_G_0012_c0001_270743_271381_f_t1	639	Class02	Iota	Iota01	deepclust_019249	OG0000128	227	0	0	HMG (high mobility group) box	Pfam	PF00505,23	HMG (high mobility group) box	1.7e-06		No	2yrq,cif,gz_MODEL_3_A Solution structure of the tandem HMG box domain from Human High mobility group protein B1	-_cellular organisms;d_Eukaryota;-_Opisthokonta;k_Metazoa;-_Eumetazoa;-_Bilateria;-_Deuterostomia;p_Chordata;-_Craniata;-_Vertebrata;-_Gnathostomata;-_Teleostomi;-_Euteleostomi;-_Sarcopterygii;-_Dipnotetrapodomorpha;-_Tetrapoda;-_Amniota;c_Mammalia;-_Theria;-_Eutheria;-_Boreoeutheria;-_Euarchontoglires;o_Primates;-_Haplorrhini;-_Simiiformes;-_Catarrhini;-_Hominoidea;f_Hominidae;-_Homininae;g_Homo…	5.11e-05	G0T5J7	d_Viruses;-_Varidnaviria;k_Bamfordvirae;p_Nucleocytoviricota;c_Megaviricetes;o_Pimascovirales;f_Iridoviridae;-_Betairidovirinae;g_Chloriridovirus;s_Invertebrate iridescent virus 9;-_Wiseana iridescent virus	6.115e-05	HMG box domain-containing protein
	MIRUS_G_0012_c0001_271440_271884_f_t0	441	Class02	Iota	Iota01	deepclust_019248	OG0001170	30	0	0	Autophagy protein Atg8 ubiquitin like	Pfam	PF02991,20	Autophagy protein Atg8 ubiquitin like	1.1e-10		No	6hok,cif,gz_A Structure of Beclin1 LIR (S96E) motif bound to GABARAP	-_cellular organisms;d_Eukaryota;-_Opisthokonta;k_Metazoa;-_Eumetazoa;-_Bilateria;-_Deuterostomia;p_Chordata;-_Craniata;-_Vertebrata;-_Gnathostomata;-_Teleostomi;-_Euteleostomi;-_Sarcopterygii;-_Dipnotetrapodomorpha;-_Tetrapoda;-_Amniota;c_Mammalia;-_Theria;-_Eutheria;-_Boreoeutheria;-_Euarchontoglires;o_Primates;-_Haplorrhini;-_Simiiformes;-_Catarrhini;-_Hominoidea;f_Hominidae;-_Homininae;g_Homo…	2.904e-08
	MIRUS_G_0012_c0001_271914_272933_r_t1	1020	Class02	Iota	Iota01	deepclust_000116	OG0002187	15	0	0	Mirus_Triplex1					Mirus_Triplex1	No	6pph,cif,gz_5 Kaposi's sarcoma-associated herpesvirus (KSHV), C1 penton vertex register, CATC-binding structure	d_Viruses;-_Duplodnaviria;k_Heunggongvirae;p_Peploviricota;c_Herviviricetes;o_Herpesvirales;f_Orthoherpesviridae;-_Gammaherpesvirinae;g_Rhadinovirus;s_Rhadinovirus humangamma8;-_Human gammaherpesvirus 8;-_Human herpesvirus 8 strain GK18	0.0007034	U3GV80	d_Viruses;-_Duplodnaviria;k_Heunggongvirae;p_Peploviricota;c_Herviviricetes;o_Herpesvirales;f_Orthoherpesviridae;-_Betaherpesvirinae;g_Roseolovirus;s_Roseolovirus suidbeta2;-_Suid betaherpesvirus 2	0.0004732	Minor capsid binding protein TRI1
	MIRUS_G_0012_c0001_273016_273475_f_t0	456	Class02	Iota	Iota01	deepclust_018868	OG0009367	3	0	0							No
	MIRUS_G_0012_c0001_273472_273966_r_t1	495	Class02	Iota	Iota01		OG0012727	2	0	0							No
	MIRUS_G_0012_c0001_274047_275432_f_t1	1386	Class02	Iota	Iota01	deepclust_026523	OG0000017	471	0	0	ATPase family associated with various cellular activities (AAA)	Pfam	PF00004,33	ATPase family associated with various cellular activities (AAA)	1e-43		No	6ap1,cif,gz_C Vps4p-Vta1p complex with peptide binding to the central pore of Vps4p	-_cellular organisms;d_Eukaryota;-_Opisthokonta;k_Fungi;-_Dikarya;p_Ascomycota;-_saccharomyceta;-_Saccharomycotina;c_Saccharomycetes;o_Saccharomycetales;f_Saccharomycetaceae;g_Saccharomyces;s_Saccharomyces cerevisiae;-_Saccharomyces cerevisiae S288C	9.34e-34	A0A5K0U878	d_Viruses;-_Varidnaviria;k_Bamfordvirae;p_Nucleocytoviricota;c_Megaviricetes;o_Imitervirales;f_Mimiviridae;-_Klosneuvirinae;g_Yasminevirus;s_Yasminevirus saudimassiliense;-_Yasminevirus sp, GU-2018	3.571e-21	CYFA0S28e00188g1_1
	MIRUS_G_0012_c0001_27467_29833_f_t1	2367	Class02	Iota	Iota01	deepclust_001502	OG0000013	397	0	0	Ribonucleotide reductase, barrel domain	Pfam	PF02867,19	Ribonucleotide reductase, barrel domain	1.7e-189		No	5tus,cif,gz_B Potent competitive inhibition of human ribonucleotide reductase by a novel non-nucleoside small molecule	-_cellular organisms;d_Eukaryota;-_Opisthokonta;k_Metazoa;-_Eumetazoa;-_Bilateria;-_Deuterostomia;p_Chordata;-_Craniata;-_Vertebrata;-_Gnathostomata;-_Teleostomi;-_Euteleostomi;-_Sarcopterygii;-_Dipnotetrapodomorpha;-_Tetrapoda;-_Amniota;c_Mammalia;-_Theria;-_Eutheria;-_Boreoeutheria;-_Euarchontoglires;o_Primates;-_Haplorrhini;-_Simiiformes;-_Catarrhini;-_Hominoidea;f_Hominidae;-_Homininae;g_Homo…	1.757e-84	A0A8E5ANC8	d_Viruses;-_Duplodnaviria;k_Heunggongvirae;p_Peploviricota;c_Herviviricetes;o_Herpesvirales;f_Alloherpesviridae;g_Cyvirus;s_Cyvirus anguillidallo1;-_Anguillid herpesvirus 1	4.914e-84	Ribonucleoside-diphosphate reductase (EC 1,17,4,1)
	MIRUS_G_0012_c0001_275548_276426_f_t1	879	Class02	Iota	Iota01	deepclust_018869	OG0006160	5	0	0							No
	MIRUS_G_0012_c0001_276428_277193_f_t0	762	Class02	Iota	Iota01	deepclust_026514	OG0002671	13	0	0							No
	MIRUS_G_0012_c0001_277286_278134_f_t1	849	Class02	Iota	Iota01		OG0001365	14	0	0							No
	MIRUS_G_0012_c0001_278196_279077_f_t1	882	Class02	Iota	Iota01	deepclust_018815	OG0002665	13	0	0							No	6su4,cif,gz_X Crystal structure of the 48C12 heliorhodopsin in the blue form at pH 4,3	-_cellular organisms;d_Bacteria;-_Terrabacteria group;p_Actinomycetota;c_Actinomycetes;-_unclassified Actinomycetes;s_Actinomycetes bacterium	0.002143	G8DFM6	d_Viruses;-_Varidnaviria;k_Bamfordvirae;p_Nucleocytoviricota;c_Megaviricetes;o_Algavirales;f_Phycodnaviridae;g_Coccolithovirus;-_unclassified Coccolithovirus	0.0005277	Uncharacterized protein
	MIRUS_G_0012_c0001_279131_279715_f_t1	585	Class02	Iota	Iota01	deepclust_018814	OG0009350	3	0	0							No
	MIRUS_G_0012_c0001_279745_280411_r_t0	663	Class02	Iota	Iota01		OG0004630	6	0	0							No	4j25,cif,gz_B Crystal structure of a Pseudomonas putida prolyl-4-hydroxylase (P4H)	-_cellular organisms;d_Bacteria;p_Pseudomonadota;c_Gammaproteobacteria;o_Pseudomonadales;f_Pseudomonadaceae;g_Pseudomonas;-_Pseudomonas putida group;s_Pseudomonas putida;-_Pseudomonas putida KT2440	1.433e-05	I3UKR8	d_Viruses;-_Varidnaviria;k_Bamfordvirae;p_Nucleocytoviricota;c_Megaviricetes;o_Algavirales;f_Phycodnaviridae;g_Prasinovirus;-_unclassified Prasinovirus;s_Ostreococcus lucimarinus virus OlV3	3.358e-06	Uncharacterized protein
	MIRUS_G_0012_c0001_280447_281584_r_t0	1134	Class02	Iota	Iota01		OG0012753	2	0	0							No
	MIRUS_G_0012_c0001_281715_282053_f_t1	339	Class02	Iota	Iota01	deepclust_018813	OG0002324	14	0	0							No				Q06VP7	d_Viruses;-_Varidnaviria;k_Bamfordvirae;p_Nucleocytoviricota;c_Megaviricetes;o_Pimascovirales;f_Ascoviridae;g_Ascovirus;-_unclassified Ascovirus	0.001335	Uncharacterized protein
	MIRUS_G_0012_c0001_282143_282446_f_t0	300	Class02	Iota	Iota01		NA	NA	0	0							No
	MIRUS_G_0012_c0001_282589_283590_f_t1	1002	Class02	Iota	Iota01	deepclust_018812	OG0002871	10	0	0	GNT-I family	Pfam	PF03071,19	GNT-I family	3.2e-10		No	5ggf,cif,gz_A Crystal structure of human protein O-mannose beta-1,2-N-acetylglucosaminyltransferase form II	-_cellular organisms;d_Eukaryota;-_Opisthokonta;k_Metazoa;-_Eumetazoa;-_Bilateria;-_Deuterostomia;p_Chordata;-_Craniata;-_Vertebrata;-_Gnathostomata;-_Teleostomi;-_Euteleostomi;-_Sarcopterygii;-_Dipnotetrapodomorpha;-_Tetrapoda;-_Amniota;c_Mammalia;-_Theria;-_Eutheria;-_Boreoeutheria;-_Euarchontoglires;o_Primates;-_Haplorrhini;-_Simiiformes;-_Catarrhini;-_Hominoidea;f_Hominidae;-_Homininae;g_Homo…	5.29e-17	A0A386K979	d_Viruses;-_Duplodnaviria;k_Heunggongvirae;p_Uroviricota;c_Caudoviricetes;-_unclassified Caudoviricetes;s_Streptomyces phage JustBecause	1.782e-08
	MIRUS_G_0012_c0001_283610_283841_f_t0	228	Class02	Iota	Iota01		OG0009368	3	0	0							No
	MIRUS_G_0012_c0001_283819_284238_r_t1	420	Class02	Iota	Iota01		NA	NA	0	0							No				UPI001C7685BD	d_Viruses;-_Duplodnaviria;k_Heunggongvirae;p_Uroviricota;c_Caudoviricetes;g_Carnodivirus;s_Carnodivirus cd4-like;-_Carnobacterium phage cd4	0.002659
	MIRUS_G_0012_c0001_284323_284998_f_t0	672	Class02	Iota	Iota01		NA	NA	0	0							No
	MIRUS_G_0012_c0001_285117_285740_r_t1	624	Class02	Iota	Iota01		NA	NA	0	0	Domain of unknown function (DUF4886)	Pfam	PF16227,9	Domain of unknown function (DUF4886)	5.2e-08		No	4i8i,cif,gz_A Crystal structure of a DUF4886 family protein (BACUNI_01406) from Bacteroides uniformis ATCC 8492 at 1,50 A resolution	-_cellular organisms;d_Bacteria;-_FCB group;-_Bacteroidota/Chlorobiota group;p_Bacteroidota;c_Bacteroidia;o_Bacteroidales;f_Bacteroidaceae;g_Bacteroides;s_Bacteroides uniformis;-_Bacteroides uniformis ATCC 8492	3.405e-09	A0A9E7QIR6	d_Viruses;-_Duplodnaviria;k_Heunggongvirae;p_Uroviricota;c_Caudoviricetes;-_unclassified Caudoviricetes;s_Arthrobacter phage Uzumaki	3.117e-07
	MIRUS_G_0012_c0001_285770_286672_r_t1	903	Class02	Iota	Iota01	deepclust_018811	OG0003425	10	0	0	Arginase family	Pfam	PF00491,25	Arginase family	5.3e-43		No	1tbj,cif,gz_C H141A mutant of rat liver arginase I	-_cellular organisms;d_Eukaryota;-_Opisthokonta;k_Metazoa;-_Eumetazoa;-_Bilateria;-_Deuterostomia;p_Chordata;-_Craniata;-_Vertebrata;-_Gnathostomata;-_Teleostomi;-_Euteleostomi;-_Sarcopterygii;-_Dipnotetrapodomorpha;-_Tetrapoda;-_Amniota;c_Mammalia;-_Theria;-_Eutheria;-_Boreoeutheria;-_Euarchontoglires;-_Glires;o_Rodentia;-_Myomorpha;-_Muroidea;f_Muridae;-_Murinae;g_Rattus;s_Rattus norvegicus	1.632e-24	A0A0N9R043	d_Viruses;-_Varidnaviria;k_Bamfordvirae;p_Nucleocytoviricota;c_Megaviricetes;o_Algavirales;f_Phycodnaviridae;-_unclassified Phycodnaviridae;s_Chrysochromulina ericina virus	5.321e-22	Arginase
	MIRUS_G_0012_c0001_286756_289116_r_t1	2361	Class02	Iota	Iota01	deepclust_026511	OG0000873	39	0	0	Mirus_MCP					Mirus_MCP	No	6q1f,cif,gz_u Atomic structure of the Human Herpesvirus 6B Capsid and Capsid-Associated Tegument Complexes	d_Viruses;-_Duplodnaviria;k_Heunggongvirae;p_Peploviricota;c_Herviviricetes;o_Herpesvirales;f_Orthoherpesviridae;-_Betaherpesvirinae;g_Roseolovirus;s_Roseolovirus humanbeta6b;-_Human betaherpesvirus 6B;-_Human herpesvirus 6 strain Z29	2.824e-10	A0A9E9GG94	d_Viruses;-_Duplodnaviria;k_Heunggongvirae;p_Peploviricota;c_Herviviricetes;o_Herpesvirales;f_Alloherpesviridae;-_unclassified Alloherpesviridae;s_Lake sturgeon herpesvirus	2.119e-16	Major capsid protein
	MIRUS_G_0012_c0001_289212_289641_r_t0	426	Class02	Iota	Iota01	deepclust_018810	OG0002873	12	0	0							No
	MIRUS_G_0012_c0001_289749_290741_f_t1	993	Class02	Iota	Iota01	deepclust_018808	OG0000031	442	0	0	dUTPase	Pfam	PF00692,23	dUTPase	1.6e-16		No	3loj,cif,gz_A Structure of Mycobacterium tuberculosis dUTPase H145A mutant	-_cellular organisms;d_Bacteria;-_Terrabacteria group;p_Actinomycetota;c_Actinomycetes;o_Mycobacteriales;f_Mycobacteriaceae;g_Mycobacterium;-_Mycobacterium tuberculosis complex;s_Mycobacterium tuberculosis	3.331e-12	A0A142C0P4	d_Viruses;-_unclassified viruses;s_Faustovirus	8.544e-16
	MIRUS_G_0012_c0001_290783_292831_f_t1	2049	Class02	Iota	Iota01	deepclust_000117	OG0001365	14	0	0	Mirus_Portal					Mirus_Portal	No	8fql,cif,gz_A Portal vertex of HK97 phage	d_Viruses;-_Duplodnaviria;k_Heunggongvirae;p_Uroviricota;c_Caudoviricetes;-_Hendrixvirinae;g_Byrnievirus;s_Byrnievirus HK97;-_Escherichia phage HK97	1.451e-05	A0A6J7WTK8	d_Viruses;-_Duplodnaviria;k_Heunggongvirae;p_Uroviricota;c_Caudoviricetes;-_environmental samples;s_uncultured Caudovirales phage	5.746e-08
	MIRUS_G_0012_c0001_292885_293436_f_t1	552	Class02	Iota	Iota01	deepclust_018807	OG0007432	4	0	0							No	5hl8,cif,gz_D 1,93 Angstrom resolution crystal structure of a pullulanase-specific type II secretion system integral cytoplasmic membrane protein GspL (C-terminal fragment; residues 309-397) from Klebsiella pneumoniae subsp, pneumoniae NTUH-K2044	-_cellular organisms;d_Bacteria;p_Pseudomonadota;c_Gammaproteobacteria;o_Enterobacterales;f_Enterobacteriaceae;-_Klebsiella/Raoultella group;g_Klebsiella;s_Klebsiella pneumoniae;-_Klebsiella pneumoniae subsp, pneumoniae;-_Klebsiella pneumoniae subsp, pneumoniae NTUH-K2044	0.008381
	MIRUS_G_0012_c0001_293926_294654_r_t1	729	Class02	Iota	Iota01	deepclust_018806	OG0007433	4	0	0							No
	MIRUS_G_0012_c0001_294719_295048_r_t1	330	Class02	Iota	Iota01		NA	NA	0	0							No
	MIRUS_G_0012_c0001_294779_295181_f_t0	399	Class02	Iota	Iota01		NA	NA	0	0							No
	MIRUS_G_0012_c0001_295122_295850_r_t1	729	Class02	Iota	Iota01	deepclust_000118	OG0007416	4	0	0							No	1foa,cif,gz_A CRYSTAL STRUCTURE OF N-ACETYLGLUCOSAMINYLTRANSFERASE I	-_cellular organisms;d_Eukaryota;-_Opisthokonta;k_Metazoa;-_Eumetazoa;-_Bilateria;-_Deuterostomia;p_Chordata;-_Craniata;-_Vertebrata;-_Gnathostomata;-_Teleostomi;-_Euteleostomi;-_Sarcopterygii;-_Dipnotetrapodomorpha;-_Tetrapoda;-_Amniota;c_Mammalia;-_Theria;-_Eutheria;-_Boreoeutheria;-_Euarchontoglires;-_Glires;o_Lagomorpha;f_Leporidae;g_Oryctolagus;s_Oryctolagus cuniculus	3.68e-06	E3T516	d_Viruses;-_Varidnaviria;k_Bamfordvirae;p_Nucleocytoviricota;c_Megaviricetes;o_Imitervirales;f_Mimiviridae;-_Aliimimivirinae;g_Rheavirus;s_Rheavirus sinusmexicani;-_Cafeteria roenbergensis virus;-_Cafeteria roenbergensis virus BV-PW1	2.442e-07	Glycosyltransferase
	MIRUS_G_0012_c0001_295897_296209_r_t0	309	Class02	Iota	Iota01		NA	NA	0	0							No
	MIRUS_G_0012_c0001_296249_297014_r_t0	762	Class02	Iota	Iota01	deepclust_018805	OG0002323	15	0	0							No
	MIRUS_G_0012_c0001_297059_298105_r_t1	1047	Class02	Iota	Iota01	deepclust_018817	OG0000005	830	0	0	Mirus_Triplex2					Mirus_Triplex2	No	6q1f,cif,gz_c Atomic structure of the Human Herpesvirus 6B Capsid and Capsid-Associated Tegument Complexes	d_Viruses;-_Duplodnaviria;k_Heunggongvirae;p_Peploviricota;c_Herviviricetes;o_Herpesvirales;f_Orthoherpesviridae;-_Betaherpesvirinae;g_Roseolovirus;s_Roseolovirus humanbeta6b;-_Human betaherpesvirus 6B;-_Human herpesvirus 6 strain Z29	5.855e-05	A0A384ZV55	d_Viruses;-_Duplodnaviria;k_Heunggongvirae;p_Peploviricota;c_Herviviricetes;o_Herpesvirales;f_Alloherpesviridae;g_Batrachovirus;-_unclassified Batrachovirus;s_Bufonid herpesvirus 1	2.32e-07	ORF95-like protein
	MIRUS_G_0012_c0001_298170_299288_r_t1	1119	Class02	Iota	Iota01	deepclust_018816	OG0002322	15	0	0							No
	MIRUS_G_0012_c0001_29887_30364_f_t0	474	Class02	Iota	Iota01	deepclust_018823	OG0003755	9	0	0							No
	MIRUS_G_0012_c0001_299326_300963_r_t1	1638	Class02	Iota	Iota01		OG0000015	429	0	0	RNA polymerase Rpb1, domain 5	Pfam	PF04998,21	RNA polymerase Rpb1, domain 5	6.5e-28		No	7oqy,cif,gz_C Cryo-EM structure of the cellular negative regulator TFS4 bound to the archaeal RNA polymerase	-_cellular organisms;d_Archaea;-_TACK group;p_Thermoproteota;c_Thermoprotei;o_Sulfolobales;f_Sulfolobaceae;g_Sulfolobus;s_Sulfolobus acidocaldarius;-_Sulfolobus acidocaldarius DSM 639	4.636e-16	A0A3G5AEY0	d_Viruses;-_Varidnaviria;k_Bamfordvirae;p_Nucleocytoviricota;c_Megaviricetes;o_Imitervirales;f_Mimiviridae;-_Megamimivirinae;-_unclassified Megamimivirinae;s_Satyrvirus sp,	8.021e-17	DNA-directed RNA polymerase (EC 2,7,7,6)
	MIRUS_G_0012_c0001_301065_302855_f_t1	1791	Class02	Iota	Iota01	deepclust_000084	OG0000212	154	0	0	Nucleotide-diphospho-sugar transferase	Pfam	PF03407,20	Nucleotide-diphospho-sugar transferase	2.8e-20		No	7zvj,cif,gz_A Homodimeric structure of LARGE1	-_cellular organisms;d_Eukaryota;-_Opisthokonta;k_Metazoa;-_Eumetazoa;-_Bilateria;-_Deuterostomia;p_Chordata;-_Craniata;-_Vertebrata;-_Gnathostomata;-_Teleostomi;-_Euteleostomi;-_Sarcopterygii;-_Dipnotetrapodomorpha;-_Tetrapoda;-_Amniota;c_Mammalia;-_Theria;-_Eutheria;-_Boreoeutheria;-_Euarchontoglires;o_Primates;-_Haplorrhini;-_Simiiformes;-_Catarrhini;-_Hominoidea;f_Hominidae;-_Homininae;g_Homo…	7.627e-15	E3T529	d_Viruses;-_Varidnaviria;k_Bamfordvirae;p_Nucleocytoviricota;c_Megaviricetes;o_Imitervirales;f_Mimiviridae;-_Aliimimivirinae;g_Rheavirus;s_Rheavirus sinusmexicani;-_Cafeteria roenbergensis virus;-_Cafeteria roenbergensis virus BV-PW1	1.397e-19	Hexosyltransferase
	MIRUS_G_0012_c0001_302851_303820_r_t0	966	Class02	Iota	Iota01	deepclust_001514	OG0012754	2	0	0							No	6vld,cif,gz_G Crystal structure of human alpha 1,6-fucosyltransferase, FUT8 bound to GDP and A2SGP	-_cellular organisms;d_Eukaryota;-_Opisthokonta;k_Metazoa;-_Eumetazoa;-_Bilateria;-_Deuterostomia;p_Chordata;-_Craniata;-_Vertebrata;-_Gnathostomata;-_Teleostomi;-_Euteleostomi;-_Sarcopterygii;-_Dipnotetrapodomorpha;-_Tetrapoda;-_Amniota;c_Mammalia;-_Theria;-_Eutheria;-_Boreoeutheria;-_Euarchontoglires;o_Primates;-_Haplorrhini;-_Simiiformes;-_Catarrhini;-_Hominoidea;f_Hominidae;-_Homininae;g_Homo…	1.212e-09	A0A7M4CEP1	d_Viruses;-_Varidnaviria;k_Bamfordvirae;p_Nucleocytoviricota;c_Megaviricetes;o_Imitervirales;f_Allomimiviridae;g_Heliosvirus;s_Heliosvirus raunefjordenense;-_Pyramimonas orientalis virus	6.509e-08	Uncharacterized protein
	MIRUS_G_0012_c0001_30354_30665_r_t1	312	Class02	Iota	Iota01	deepclust_018822	OG0009347	3	0	0							No
	MIRUS_G_0012_c0001_303992_305890_f_t1	1899	Class02	Iota	Iota01	deepclust_018800	OG0006156	5	0	0							No	4evw,cif,gz_B Crystal Structure of the nucleoside-diphosphate-sugar pyrophosphorylase from Vibrio cholerae RC9, Northeast Structural Genomics Consortium (NESG) Target VcR193,	-_cellular organisms;d_Bacteria;p_Pseudomonadota;c_Gammaproteobacteria;o_Vibrionales;f_Vibrionaceae;g_Vibrio;s_Vibrio cholerae;-_Vibrio cholerae RC9	1.295e-08	A0A1V0SE67	d_Viruses;-_Varidnaviria;k_Bamfordvirae;p_Nucleocytoviricota;c_Megaviricetes;o_Imitervirales;f_Mimiviridae;-_Klosneuvirinae;-_unclassified Klosneuvirinae;g_Indivirus;s_Indivirus ILV1	1.781e-54	Nucleotidyl transferase domain-containing protein
	MIRUS_G_0012_c0001_305926_307735_f_t0	1806	Class02	Iota	Iota01		OG0001280	27	0	0	Nucleotide-sugar transporter	Pfam	PF04142,19	Nucleotide-sugar transporter	1.5e-18		No	6oh3,cif,gz_A X-ray crystal structure of the mouse CMP-sialic acid transporter in complex with CMP-sialic acid, by lipidic cubic phase	-_cellular organisms;d_Eukaryota;-_Opisthokonta;k_Metazoa;-_Eumetazoa;-_Bilateria;-_Deuterostomia;p_Chordata;-_Craniata;-_Vertebrata;-_Gnathostomata;-_Teleostomi;-_Euteleostomi;-_Sarcopterygii;-_Dipnotetrapodomorpha;-_Tetrapoda;-_Amniota;c_Mammalia;-_Theria;-_Eutheria;-_Boreoeutheria;-_Euarchontoglires;-_Glires;o_Rodentia;-_Myomorpha;-_Muroidea;f_Muridae;-_Murinae;g_Mus;-_Mus;s_Mus musculus	8.215e-12	A0A1V0SAH7	d_Viruses;-_Varidnaviria;k_Bamfordvirae;p_Nucleocytoviricota;c_Megaviricetes;o_Imitervirales;f_Mimiviridae;-_Klosneuvirinae;-_unclassified Klosneuvirinae;g_Catovirus;s_Catovirus CTV1	2.105e-10	Uncharacterized protein
	MIRUS_G_0012_c0001_30728_31759_f_t1	1032	Class02	Iota	Iota01		OG0000171	201	0	0	Ribonucleotide reductase, small chain	Pfam	PF00268,25	Ribonucleotide reductase, small chain	3.2e-84		No	3olj,cif,gz_B Crystal structure of human ribonucleotide reductase subunit M2 (hRRM2)	-_cellular organisms;d_Eukaryota;-_Opisthokonta;k_Metazoa;-_Eumetazoa;-_Bilateria;-_Deuterostomia;p_Chordata;-_Craniata;-_Vertebrata;-_Gnathostomata;-_Teleostomi;-_Euteleostomi;-_Sarcopterygii;-_Dipnotetrapodomorpha;-_Tetrapoda;-_Amniota;c_Mammalia;-_Theria;-_Eutheria;-_Boreoeutheria;-_Euarchontoglires;o_Primates;-_Haplorrhini;-_Simiiformes;-_Catarrhini;-_Hominoidea;f_Hominidae;-_Homininae;g_Homo…	6.094e-19	A0A2H4UZY6	d_Viruses;c_Naldaviricetes;o_Lefavirales;f_Baculoviridae;g_Alphabaculovirus;s_Alphabaculovirus opbrumatae;-_Operophtera brumata nucleopolyhedrovirus	1.061e-20
	MIRUS_G_0012_c0001_307727_309109_r_t1	1383	Class02	Iota	Iota01	deepclust_000119	OG0012720	2	0	0							No	6hh9,cif,gz_B Crystal structure of a two-domain esterase (CEX) active on acetylated mannans co-crystallized with mannopentaose	-_cellular organisms;d_Bacteria;-_Terrabacteria group;p_Bacillota;c_Clostridia;o_Eubacteriales;f_Lachnospiraceae;g_Roseburia;s_Roseburia intestinalis;-_Roseburia intestinalis L1-82	2.709e-17	A0A0H4J203	d_Viruses;-_Duplodnaviria;k_Heunggongvirae;p_Uroviricota;c_Caudoviricetes;g_Shandongvirus;s_Shandongvirus H101;-_Pseudoalteromonas phage H101	5.103e-15
	MIRUS_G_0012_c0001_309159_310262_r_t1	1104	Class02	Iota	Iota01	deepclust_001501	OG0000680	47	0	0	Glycosyltransferase 61	Pfam	PF04577,18	Glycosyltransferase 61	6.2e-07		No	7e9l,cif,gz_B Crystal Structure of POMGNT2 in complex with UDP and mono-mannosyl peptide (379Man short peptide)	-_cellular organisms;d_Eukaryota;-_Opisthokonta;k_Metazoa;-_Eumetazoa;-_Bilateria;-_Deuterostomia;p_Chordata;-_Craniata;-_Vertebrata;-_Gnathostomata;-_Teleostomi;-_Euteleostomi;-_Sarcopterygii;-_Dipnotetrapodomorpha;-_Tetrapoda;-_Amniota;c_Mammalia;-_Theria;-_Eutheria;-_Boreoeutheria;-_Laurasiatheria;o_Artiodactyla;-_Ruminantia;-_Pecora;f_Bovidae;-_Bovinae;g_Bos;s_Bos taurus	3.509e-08	G4YBN7	d_Viruses;-_Varidnaviria;k_Bamfordvirae;p_Nucleocytoviricota;c_Megaviricetes;o_Algavirales;f_Phycodnaviridae;g_Coccolithovirus;-_unclassified Coccolithovirus	1.521e-15	EGF domain-specific O-linked N-acetylglucosamine transferase (EC 2,4,1,255) (Extracellular O-linked N-acetylglucosamine transferase)
	MIRUS_G_0012_c0001_310306_310998_r_t1	693	Class02	Iota	Iota01	deepclust_018809	OG0009345	3	0	0							No				A0A3G4ZTS1	d_Viruses;-_Varidnaviria;k_Bamfordvirae;p_Nucleocytoviricota;c_Megaviricetes;o_Imitervirales;f_Mimiviridae;-_Klosneuvirinae;-_unclassified Klosneuvirinae;s_Edafosvirus sp,	0.002681	Uncharacterized protein
	MIRUS_G_0012_c0001_311067_312641_r_t1	1575	Class02	Iota	Iota01	deepclust_026512	OG0000016	407	0	0	PIF1-like helicase	Pfam	PF05970,18	PIF1-like helicase	4.8e-39		No	6hph,cif,gz_A Crystal structure of human Pif1 helicase in complex with AMP-PNP	-_cellular organisms;d_Eukaryota;-_Opisthokonta;k_Metazoa;-_Eumetazoa;-_Bilateria;-_Deuterostomia;p_Chordata;-_Craniata;-_Vertebrata;-_Gnathostomata;-_Teleostomi;-_Euteleostomi;-_Sarcopterygii;-_Dipnotetrapodomorpha;-_Tetrapoda;-_Amniota;c_Mammalia;-_Theria;-_Eutheria;-_Boreoeutheria;-_Euarchontoglires;o_Primates;-_Haplorrhini;-_Simiiformes;-_Catarrhini;-_Hominoidea;f_Hominidae;-_Homininae;g_Homo…	4.021e-44	A0A481YSR0	d_Viruses;-_Varidnaviria;k_Bamfordvirae;p_Nucleocytoviricota;c_Megaviricetes;o_Pimascovirales;f_Marseilleviridae;-_unclassified Marseilleviridae;s_Marseillevirus LCMAC102	4.039e-44	RecD helicase /ATP-dependent exoDNAse
	MIRUS_G_0012_c0001_31996_34926_r_t1	2931	Class02	Iota	Iota01	deepclust_000120	OG0006157	5	0	0	SAICAR synthetase	Pfam	PF01259,22	SAICAR synthetase	5.5e-14		No	2ywv,cif,gz_B Crystal structure of SAICAR synthetase from Geobacillus kaustophilus	-_cellular organisms;d_Bacteria;-_Terrabacteria group;p_Bacillota;c_Bacilli;o_Bacillales;f_Bacillaceae;g_Geobacillus;-_Geobacillus thermoleovorans group;s_Geobacillus kaustophilus	2.973e-16	A0A3G5AJG2	d_Viruses;-_unclassified viruses;-_unclassified DNA viruses;-_unclassified dsDNA viruses;s_Sylvanvirus sp,	1.596e-20
	MIRUS_G_0012_c0001_331_2283_r_t1	1953	Class02	Iota	Iota01	deepclust_018893	OG0000023	411	0	0	Hint-domain	Pfam	PF14623,10	Hint-domain	3e-21		No	4fx5,cif,gz_A von Willebrand factor type A from Catenulispora acidiphila	-_cellular organisms;d_Bacteria;-_Terrabacteria group;p_Actinomycetota;c_Actinomycetes;o_Catenulisporales;f_Catenulisporaceae;g_Catenulispora;s_Catenulispora acidiphila;-_Catenulispora acidiphila DSM 44928	5.177e-14	R4TII5	d_Viruses;-_Varidnaviria;k_Bamfordvirae;p_Nucleocytoviricota;c_Megaviricetes;o_Algavirales;f_Phycodnaviridae;g_Prymnesiovirus;-_unclassified Prymnesiovirus	2.962e-22	U-box domain-containing protein
	MIRUS_G_0012_c0001_3426_4112_f_t1	687	Class02	Iota	Iota01		NA	NA	0	0							No	3na7,cif,gz_A 2,2 Angstrom Structure of the HP0958 Protein from Helicobacter pylori CCUG 17874	-_cellular organisms;d_Bacteria;p_Campylobacterota;c_Epsilonproteobacteria;o_Campylobacterales;f_Helicobacteraceae;g_Helicobacter;s_Helicobacter pylori;-_Helicobacter pylori NCTC 11638	0.00288	A0A8S5MMH7	d_Viruses;-_Duplodnaviria;k_Heunggongvirae;p_Uroviricota;c_Caudoviricetes;-_unclassified Caudoviricetes;s_Siphoviridae sp, ctxc31	0.003974
	MIRUS_G_0012_c0001_35020_36084_f_t1	1065	Class02	Iota	Iota01	deepclust_018821	OG0003749	9	0	0							No
	MIRUS_G_0012_c0001_36092_37102_r_t1	1011	Class02	Iota	Iota01	deepclust_000121	OG0001277	14	0	0	Astacin (Peptidase family M12A)	Pfam	PF01400,28	Astacin (Peptidase family M12A)	1.7e-46		No	3lq0,cif,gz_A Zymogen structure of crayfish astacin metallopeptidase	-_cellular organisms;d_Eukaryota;-_Opisthokonta;k_Metazoa;-_Eumetazoa;-_Bilateria;-_Protostomia;-_Ecdysozoa;-_Panarthropoda;p_Arthropoda;-_Mandibulata;-_Pancrustacea;-_Crustacea;-_Multicrustacea;c_Malacostraca;-_Eumalacostraca;-_Eucarida;o_Decapoda;-_Pleocyemata;-_Astacidea;-_Astacoidea;f_Astacidae;g_Astacus;s_Astacus astacus	2.12e-19	A0A0H4M9A8	d_Viruses;-_Riboviria;k_Orthornavirae;p_Duplornaviricota;c_Resentoviricetes;o_Reovirales;-_unclassified Reovirales;s_Lutzomyia reovirus 2	5.081e-19
	MIRUS_G_0012_c0001_37123_37630_r_t0	504	Class02	Iota	Iota01	deepclust_000122	OG0009363	3	0	0							No
	MIRUS_G_0012_c0001_37637_38752_r_t1	1116	Class02	Iota	Iota01	deepclust_018849	OG0004631	7	0	0							No
	MIRUS_G_0012_c0001_38885_42904_f_t1	4020	Class02	Iota	Iota01		OG0006159	5	0	0							No
	MIRUS_G_0012_c0001_42919_44052_r_t1	1134	Class02	Iota	Iota01	deepclust_026521	OG0004637	6	0	0	UDP-glucose/GDP-mannose dehydrogenase family, NAD binding domain	Pfam	PF03721,18	UDP-glucose/GDP-mannose dehydrogenase family, NAD binding domain	7.5e-08		No	4r16,cif,gz_B Structure of UDP-D-MAnNAc dehdrogeanse from Pyrococcus horikoshii	-_cellular organisms;d_Archaea;p_Euryarchaeota;c_Thermococci;o_Thermococcales;f_Thermococcaceae;g_Pyrococcus;s_Pyrococcus horikoshii;-_Pyrococcus horikoshii OT3	6.468e-21
	MIRUS_G_0012_c0001_4361_5066_f_t0	702	Class02	Iota	Iota01	deepclust_018858	OG0006162	5	0	0	Lipase (class 3)	Pfam	PF01764,29	Lipase (class 3)	8.2e-19		No	6qpp,cif,gz_A Rhizomucor miehei lipase propeptide complex, native	-_cellular organisms;d_Eukaryota;-_Opisthokonta;k_Fungi;-_Fungi incertae sedis;p_Mucoromycota;-_Mucoromycotina;c_Mucoromycetes;o_Mucorales;f_Lichtheimiaceae;g_Rhizomucor;s_Rhizomucor miehei	1.37e-11	A0A5J6VHT9	d_Viruses;-_Varidnaviria;k_Bamfordvirae;p_Nucleocytoviricota;c_Megaviricetes;o_Imitervirales;f_Mimiviridae;-_environmental samples;s_Megaviridae environmental sample	1.376e-11	Lipase
	MIRUS_G_0012_c0001_44093_44437_r_t1	345	Class02	Iota	Iota01	deepclust_018850	OG0009357	3	0	0							No	6czi,cif,gz_B Structure of a redesigned beta barrel, mFAP1, bound to DFHBI	-_other entries;-_other sequences;-_artificial sequences;s_synthetic construct	0.001711	A0A6J5MD96	d_Viruses;-_Duplodnaviria;k_Heunggongvirae;p_Uroviricota;c_Caudoviricetes;-_environmental samples;s_uncultured Caudovirales phage	0.0004913
	MIRUS_G_0012_c0001_44796_45446_r_t1	651	Class02	Iota	Iota01	deepclust_018851	OG0007414	4	0	0							No
	MIRUS_G_0012_c0001_45790_47187_r_t1	1398	Class02	Iota	Iota01	deepclust_018852	OG0000098	187	0	0	FG-GAP repeat	Pfam	PF14312,10	FG-GAP repeat	8.3e-19		No	4wjk,cif,gz_A Metal Ion and Ligand Binding of Integrin	-_cellular organisms;d_Eukaryota;-_Opisthokonta;k_Metazoa;-_Eumetazoa;-_Bilateria;-_Deuterostomia;p_Chordata;-_Craniata;-_Vertebrata;-_Gnathostomata;-_Teleostomi;-_Euteleostomi;-_Sarcopterygii;-_Dipnotetrapodomorpha;-_Tetrapoda;-_Amniota;c_Mammalia;-_Theria;-_Eutheria;-_Boreoeutheria;-_Euarchontoglires;o_Primates;-_Haplorrhini;-_Simiiformes;-_Catarrhini;-_Hominoidea;f_Hominidae;-_Homininae;g_Homo…	3.562e-09	E5ERA2_1	d_Viruses;-_Varidnaviria;k_Bamfordvirae;p_Nucleocytoviricota;c_Megaviricetes;o_Algavirales;f_Phycodnaviridae;g_Prasinovirus;-_unclassified Prasinovirus;s_Bathycoccus sp, RCC1105 virus BpV;-_Bathycoccus sp, RCC1105 virus BpV2	1.225e-24	Uncharacterized protein
	MIRUS_G_0012_c0001_47274_48389_f_t1	1116	Class02	Iota	Iota01	deepclust_026522	OG0009360	3	0	0	RNA ligase	Pfam	PF09511,14	RNA ligase	3e-10		No	2c5u,cif,gz_B T4 RNA Ligase (Rnl1) Crystal Structure	d_Viruses;-_Duplodnaviria;k_Heunggongvirae;p_Uroviricota;c_Caudoviricetes;f_Straboviridae;-_Tevenvirinae;g_Tequatrovirus;s_Tequatrovirus T4	1.711e-15	A0A3G5ABB2	d_Viruses;-_Varidnaviria;k_Bamfordvirae;p_Nucleocytoviricota;c_Megaviricetes;o_Imitervirales;f_Mimiviridae;-_Klosneuvirinae;-_unclassified Klosneuvirinae;s_Hyperionvirus sp,	1.284e-19	Nucleolar GTP-binding protein 1
	MIRUS_G_0012_c0001_48836_49660_f_t1	825	Class02	Iota	Iota01	deepclust_018845	OG0002469	13	0	0							No	6e24,cif,gz_A Ternary structure of c-Myc-TBP-TAF1	-_cellular organisms;d_Eukaryota;-_Opisthokonta;k_Fungi;-_Dikarya;p_Ascomycota;-_saccharomyceta;-_Saccharomycotina;c_Saccharomycetes;o_Saccharomycetales;f_Saccharomycetaceae;g_Saccharomyces;s_Saccharomyces cerevisiae;-_Saccharomyces cerevisiae S288C	6.755e-07	A0A0C5K842	d_Viruses;-_unclassified archaeal viruses;s_ANMV-1 virus	1.401e-07
	MIRUS_G_0012_c0001_49656_49893_r_t0	234	Class02	Iota	Iota01	deepclust_018846	OG0009364	3	0	0							No	5i4r,cif,gz_E Contact-dependent inhibition system from Escherichia coli NC101 - ternary CdiA/CdiI/EF-Tu complex (trypsin-modified)	-_cellular organisms;d_Bacteria;p_Pseudomonadota;c_Gammaproteobacteria;o_Enterobacterales;f_Enterobacteriaceae;g_Escherichia;s_Escherichia coli;-_Escherichia coli NC101	0.002905	A0A646QWN3	d_Viruses;-_Duplodnaviria;k_Heunggongvirae;p_Uroviricota;c_Caudoviricetes;-_unclassified Caudoviricetes;s_Roseobacter phage CRP-7	0.0003491
	MIRUS_G_0012_c0001_49962_50198_r_t1	237	Class02	Iota	Iota01		NA	NA	0	0							No
	MIRUS_G_0012_c0001_50318_50642_f_t0	321	Class02	Iota	Iota01	deepclust_018847	OG0012741	2	0	0							No
	MIRUS_G_0012_c0001_50643_51071_r_t1	429	Class02	Iota	Iota01	deepclust_018848	OG0005259	6	0	0							No
	MIRUS_G_0012_c0001_5077_5257_f_t0	177	Class02	Iota	Iota01		NA	NA	0	0							No
	MIRUS_G_0012_c0001_51107_51542_f_t0	432	Class02	Iota	Iota01		OG0000991	36	0	0							No				A0A6J7WT14	d_Viruses;-_Duplodnaviria;k_Heunggongvirae;p_Uroviricota;c_Caudoviricetes;-_environmental samples;s_uncultured Caudovirales phage	0.0004181
	MIRUS_G_0012_c0001_5151_5609_r_t1	459	Class02	Iota	Iota01		OG0009354	3	0	0							No
	MIRUS_G_0012_c0001_51557_52189_f_t1	633	Class02	Iota	Iota01	deepclust_026507	OG0000033	398	0	0							No	4ld0,cif,gz_B T, thermophilus RuvC in complex with Holliday junction substrate	-_cellular organisms;d_Bacteria;-_Terrabacteria group;p_Deinococcota;c_Deinococci;o_Thermales;f_Thermaceae;g_Thermus;s_Thermus thermophilus;-_Thermus thermophilus HB8	3.409e-07	A0A9E7PPC5	d_Viruses;-_Varidnaviria;k_Bamfordvirae;p_Nucleocytoviricota;c_Megaviricetes;o_Pimascovirales;f_Iridoviridae;-_Alphairidovirinae;g_Ranavirus;s_Santee-Cooper ranavirus;-_Largemouth bass virus	4.15e-09	Holliday junction resolvase
	MIRUS_G_0012_c0001_52373_53093_r_t0	717	Class02	Iota	Iota01	deepclust_018885	OG0007418	4	0	0	TLC domain	Pfam	PF03798,20	TLC domain	5.8e-17		No				A0A5K0UA73	d_Viruses;-_Varidnaviria;k_Bamfordvirae;p_Nucleocytoviricota;c_Megaviricetes;o_Imitervirales;f_Mimiviridae;-_Klosneuvirinae;g_Yasminevirus;s_Yasminevirus saudimassiliense;-_Yasminevirus sp, GU-2018	0.0002693	TLC domain-containing protein
	MIRUS_G_0012_c0001_53174_53540_f_t0	363	Class02	Iota	Iota01	deepclust_018884	OG0002663	13	0	0							No
	MIRUS_G_0012_c0001_5337_5760_f_t0	420	Class02	Iota	Iota01	deepclust_018857	OG0012739	2	0	0							No
	MIRUS_G_0012_c0001_53584_54004_f_t0	417	Class02	Iota	Iota01	deepclust_000123	OG0002669	13	0	0							No
	MIRUS_G_0012_c0001_54045_54935_f_t1	891	Class02	Iota	Iota01		OG0002190	16	0	0							No	6nyq,cif,gz_C Crystal structure of glycosylated lysosomal membrane protein (GLMP) luminal domain bound to a Fab fragment	-_cellular organisms;d_Eukaryota;-_Opisthokonta;k_Metazoa;-_Eumetazoa;-_Bilateria;-_Deuterostomia;p_Chordata;-_Craniata;-_Vertebrata;-_Gnathostomata;-_Teleostomi;-_Euteleostomi;-_Sarcopterygii;-_Dipnotetrapodomorpha;-_Tetrapoda;-_Amniota;c_Mammalia;-_Theria;-_Eutheria;-_Boreoeutheria;-_Euarchontoglires;-_Glires;o_Rodentia;-_Myomorpha;-_Muroidea;f_Muridae;-_Murinae;g_Mus;-_Mus;s_Mus musculus	4.393e-05	A0A2U7UC85	d_Viruses;-_unclassified viruses;-_unclassified DNA viruses;-_unclassified dsDNA viruses;g_Pandoravirus;s_Pandoravirus neocaledonia	3.036e-11
	MIRUS_G_0012_c0001_54938_58093_r_t1	3156	Class02	Iota	Iota01	deepclust_000124	OG0002667	10	0	0							No
	MIRUS_G_0012_c0001_5771_6952_r_t1	1182	Class02	Iota	Iota01		OG0000006	554	0	0	Protein kinase domain	Pfam	PF00069,29	Protein kinase domain	2.1e-30		No	5o7i,cif,gz_A ERK5 in complex with a pyrrole inhibitor	-_cellular organisms;d_Eukaryota;-_Opisthokonta;k_Metazoa;-_Eumetazoa;-_Bilateria;-_Deuterostomia;p_Chordata;-_Craniata;-_Vertebrata;-_Gnathostomata;-_Teleostomi;-_Euteleostomi;-_Sarcopterygii;-_Dipnotetrapodomorpha;-_Tetrapoda;-_Amniota;c_Mammalia;-_Theria;-_Eutheria;-_Boreoeutheria;-_Euarchontoglires;o_Primates;-_Haplorrhini;-_Simiiformes;-_Catarrhini;-_Hominoidea;f_Hominidae;-_Homininae;g_Homo…	5.508e-15	A0A481Z340	d_Viruses;-_unclassified viruses;-_unclassified DNA viruses;-_unclassified dsDNA viruses;-_Pithoviruses;s_Pithovirus LCPAC102	6.946e-13
	MIRUS_G_0012_c0001_58127_58852_r_t1	726	Class02	Iota	Iota01	deepclust_018891	OG0009349	3	0	0							No
	MIRUS_G_0012_c0001_58898_59195_r_t0	294	Class02	Iota	Iota01		OG0012742	2	0	0							No
	MIRUS_G_0012_c0001_59488_59940_f_t1	453	Class02	Iota	Iota01		OG0005260	6	0	0	Hsp20/alpha crystallin family	Pfam	PF00011,25	Hsp20/alpha crystallin family	4.3e-14		No	3w1z,cif,gz_D Heat shock protein 16,0 from Schizosaccharomyces pombe	-_cellular organisms;d_Eukaryota;-_Opisthokonta;k_Fungi;-_Dikarya;p_Ascomycota;-_Taphrinomycotina;c_Schizosaccharomycetes;o_Schizosaccharomycetales;f_Schizosaccharomycetaceae;g_Schizosaccharomyces;s_Schizosaccharomyces pombe;-_Schizosaccharomyces pombe 972h-	3.472e-08	A0A7D3UVR0	d_Viruses;-_Varidnaviria;k_Bamfordvirae;p_Nucleocytoviricota;c_Megaviricetes;o_Imitervirales;f_Mimiviridae;-_Klosneuvirinae;g_Fadolivirus;s_Fadolivirus algeromassiliense	1.592e-08	Molecular chaperone IbpA HSP20 family
	MIRUS_G_0012_c0001_59947_61396_r_t0	1446	Class02	Iota	Iota01		NA	NA	0	0							No	7b9v,cif,gz_o Yeast C complex spliceosome at 2,8 Angstrom resolution with Prp18/Slu7 bound	-_cellular organisms;d_Eukaryota;-_Opisthokonta;k_Fungi;-_Dikarya;p_Ascomycota;-_saccharomyceta;-_Saccharomycotina;c_Saccharomycetes;o_Saccharomycetales;f_Saccharomycetaceae;g_Saccharomyces;s_Saccharomyces cerevisiae	0.0002234	A0A2P0VN19	d_Viruses;-_Varidnaviria;k_Bamfordvirae;p_Nucleocytoviricota;c_Megaviricetes;o_Imitervirales;f_Allomimiviridae;g_Oceanusvirus;s_Oceanusvirus kaneohense;-_Tetraselmis virus 1	8.394e-06	WD40 repeat-containing protein
	MIRUS_G_0012_c0001_61638_62174_r_t1	537	Class02	Iota	Iota01	deepclust_018889	OG0012731	2	0	0							No
	MIRUS_G_0012_c0001_62202_63050_r_t1	849	Class02	Iota	Iota01	deepclust_026517	OG0003138	11	0	0							No
	MIRUS_G_0012_c0001_63159_64396_f_t1	1176	Class02	Iota	Iota01	deepclust_018890	OG0009355	3	1	0.85							No
	MIRUS_G_0012_c0001_64562_65113_r_t1	552	Class02	Iota	Iota01	deepclust_000125	OG0004148	6	0	0	AAA domain	Pfam	PF13238,10	AAA domain	5.7e-07		No
	MIRUS_G_0012_c0001_65202_66149_f_t1	948	Class02	Iota	Iota01	deepclust_026508	OG0000239	131	0	0	Glycosyltransferase family 10 (fucosyltransferase) C-term	Pfam	PF00852,23	Glycosyltransferase family 10 (fucosyltransferase) C-term	4.7e-32		No
	MIRUS_G_0012_c0001_66178_66801_f_t1	624	Class02	Iota	Iota01	deepclust_018897	OG0006158	5	0	0							No
	MIRUS_G_0012_c0001_66829_67347_r_t1	519	Class02	Iota	Iota01	deepclust_018896	OG0005249	6	0	0							No
	MIRUS_G_0012_c0001_67484_68323_f_t1	840	Class02	Iota	Iota01	deepclust_019257	OG0000373	74	0	0	Trypsin	Pfam	PF00089,30	Trypsin	3.1e-43		No	7n7x,cif,gz_AAA Crystal structure of BCX7353(ORLADEYO) in complex with human plasma kallikrein serine protease domain at 2,1 angstrom resolution	-_cellular organisms;d_Eukaryota;-_Opisthokonta;k_Metazoa;-_Eumetazoa;-_Bilateria;-_Deuterostomia;p_Chordata;-_Craniata;-_Vertebrata;-_Gnathostomata;-_Teleostomi;-_Euteleostomi;-_Sarcopterygii;-_Dipnotetrapodomorpha;-_Tetrapoda;-_Amniota;c_Mammalia;-_Theria;-_Eutheria;-_Boreoeutheria;-_Euarchontoglires;o_Primates;-_Haplorrhini;-_Simiiformes;-_Catarrhini;-_Hominoidea;f_Hominidae;-_Homininae;g_Homo…	7.889e-22	G8DG66	d_Viruses;-_Varidnaviria;k_Bamfordvirae;p_Nucleocytoviricota;c_Megaviricetes;o_Algavirales;f_Phycodnaviridae;g_Coccolithovirus;-_unclassified Coccolithovirus	1.015e-18	Peptidase S1 domain-containing protein
	MIRUS_G_0012_c0001_68571_70784_f_t1	2214	Class02	Iota	Iota01	deepclust_018878	OG0012733	2	0	0							No
	MIRUS_G_0012_c0001_6992_7564_f_t1	573	Class02	Iota	Iota01	deepclust_000193	OG0000991	36	0	0							No	1o6e,cif,gz_B Epstein-Barr virus protease	d_Viruses;-_Duplodnaviria;k_Heunggongvirae;p_Peploviricota;c_Herviviricetes;o_Herpesvirales;f_Orthoherpesviridae;-_Gammaherpesvirinae;g_Lymphocryptovirus;s_Lymphocryptovirus humangamma4;-_Human gammaherpesvirus 4	4.268e-05
	MIRUS_G_0012_c0001_70825_73044_f_t1	2220	Class02	Iota	Iota01	deepclust_018877	OG0012725	2	0	0							No
	MIRUS_G_0012_c0001_73083_73842_f_t0	756	Class02	Iota	Iota01	deepclust_018879	OG0002872	12	0	0							No
	MIRUS_G_0012_c0001_73832_74116_r_t1	285	Class02	Iota	Iota01	deepclust_018880	OG0012734	2	0	0							No
	MIRUS_G_0012_c0001_74414_75541_f_t1	1128	Class02	Iota	Iota01	deepclust_000126	OG0001551	20	0	0	Glycosyltransferase 61	Pfam	PF04577,18	Glycosyltransferase 61	5.1e-13		No	6xi2,cif,gz_A Apo form of POMGNT2	-_cellular organisms;d_Eukaryota;-_Opisthokonta;k_Metazoa;-_Eumetazoa;-_Bilateria;-_Deuterostomia;p_Chordata;-_Craniata;-_Vertebrata;-_Gnathostomata;-_Teleostomi;-_Euteleostomi;-_Sarcopterygii;-_Dipnotetrapodomorpha;-_Tetrapoda;-_Amniota;c_Mammalia;-_Theria;-_Eutheria;-_Boreoeutheria;-_Euarchontoglires;o_Primates;-_Haplorrhini;-_Simiiformes;-_Catarrhini;-_Hominoidea;f_Hominidae;-_Homininae;g_Homo…	1.248e-14	G4YBN7	d_Viruses;-_Varidnaviria;k_Bamfordvirae;p_Nucleocytoviricota;c_Megaviricetes;o_Algavirales;f_Phycodnaviridae;g_Coccolithovirus;-_unclassified Coccolithovirus	2.064e-11	EGF domain-specific O-linked N-acetylglucosamine transferase (EC 2,4,1,255) (Extracellular O-linked N-acetylglucosamine transferase)
	MIRUS_G_0012_c0001_75613_76179_f_t1	567	Class02	Iota	Iota01	deepclust_018842	OG0009356	3	0	0							No	2w3w,cif,gz_A MYCOBACTERIUM AVIUM DIHYDROFOLATE REDUCTASE COMPLEXED WITH NADPH AND A LIPOPHILIC ANTIFOLATE SELECTIVE FOR M, AVIUM DHFR, 6-((2,5- DIETHOXYPHENYL)AMINOMETHYL)-2,4-DIAMINO-5-METHYLPYRIDO(2,3-D) PYRIMIDINE (SRI-8686)	-_cellular organisms;d_Bacteria;-_Terrabacteria group;p_Actinomycetota;c_Actinomycetes;o_Mycobacteriales;f_Mycobacteriaceae;g_Mycobacterium;-_Mycobacterium avium complex (MAC);s_Mycobacterium avium	0.005826	UPI0023292467	d_Viruses;-_Duplodnaviria;k_Heunggongvirae;p_Uroviricota;c_Caudoviricetes;g_Chaoshanvirus;s_Chaoshanvirus ZPAH34;-_Aeromonas phage ZPAH34	0.007575
	MIRUS_G_0012_c0001_7623_8190_f_t0	564	Class02	Iota	Iota01	deepclust_018856	OG0012740	2	0	0							No
	MIRUS_G_0012_c0001_76498_77376_f_t1	879	Class02	Iota	Iota01	deepclust_007237	OG0000096	280	0	0							No	5zyt,cif,gz_A Crystal structure of human MGME1 with 3' overhang double strand DNA3	-_cellular organisms;d_Eukaryota;-_Opisthokonta;k_Metazoa;-_Eumetazoa;-_Bilateria;-_Deuterostomia;p_Chordata;-_Craniata;-_Vertebrata;-_Gnathostomata;-_Teleostomi;-_Euteleostomi;-_Sarcopterygii;-_Dipnotetrapodomorpha;-_Tetrapoda;-_Amniota;c_Mammalia;-_Theria;-_Eutheria;-_Boreoeutheria;-_Euarchontoglires;o_Primates;-_Haplorrhini;-_Simiiformes;-_Catarrhini;-_Hominoidea;f_Hominidae;-_Homininae;g_Homo…	3.416e-05	A0A0R7EYW9	d_Viruses;c_Naldaviricetes;o_Lefavirales;f_Baculoviridae;g_Betabaculovirus;s_Betabaculovirus disaccharalis;-_Diatraea saccharalis granulovirus	2.265e-08
	MIRUS_G_0012_c0001_77419_77934_f_t1	516	Class02	Iota	Iota01	deepclust_018841	OG0000148	217	0	0	Dihydrofolate reductase	Pfam	PF00186,23	Dihydrofolate reductase	1.6e-28		No	4gh8,cif,gz_A Crystal structure of a 'humanized' E, coli dihydrofolate reductase	-_cellular organisms;d_Bacteria;p_Pseudomonadota;c_Gammaproteobacteria;o_Enterobacterales;f_Enterobacteriaceae;g_Escherichia;s_Escherichia coli;-_Escherichia coli K-12	4.297e-17	A0A8S5RYM0	d_Viruses;-_Duplodnaviria;k_Heunggongvirae;p_Uroviricota;c_Caudoviricetes;-_unclassified Caudoviricetes;s_Myoviridae sp, ctNQV2	2.572e-18
	MIRUS_G_0012_c0001_77923_78400_r_t0	474	Class02	Iota	Iota01	deepclust_018840	OG0004634	7	0	0							No
	MIRUS_G_0012_c0001_78504_79088_f_t1	585	Class02	Iota	Iota01	deepclust_018839	OG0000244	155	0	0	Deoxynucleotide monophosphate kinase	Pfam	PF21448,1	Deoxynucleotide monophosphate kinase	1.2e-08		No	1del,cif,gz_A DEOXYNUCLEOSIDE MONOPHOSPHATE KINASE COMPLEXED WITH DEOXY-GMP AND AMP	d_Viruses;-_Duplodnaviria;k_Heunggongvirae;p_Uroviricota;c_Caudoviricetes;f_Straboviridae;-_Tevenvirinae;g_Tequatrovirus;s_Tequatrovirus T4	5.969e-07	A0A811AA94	d_Viruses;-_Varidnaviria;k_Bamfordvirae;p_Nucleocytoviricota;c_Pokkesviricetes;o_Chitovirales;f_Poxviridae;-_unclassified Poxviridae;s_Carp edema virus	4e-10	Deoxynucleoside monophosphate kinase
	MIRUS_G_0012_c0001_79101_79421_f_t1	321	Class02	Iota	Iota01	deepclust_018838	OG0012730	2	0	0							No
	MIRUS_G_0012_c0001_79335_79905_r_t0	567	Class02	Iota	Iota01	deepclust_018837	OG0002661	13	0	0							No
	MIRUS_G_0012_c0001_79951_80271_r_t1	321	Class02	Iota	Iota01	deepclust_018836	OG0000013	397	0	0	Glutaredoxin	Pfam	PF00462,28	Glutaredoxin	2.2e-08		No				A0A2L0UZF4	d_Viruses;-_Duplodnaviria;k_Heunggongvirae;p_Uroviricota;c_Caudoviricetes;g_Polybotosvirus;s_Polybotosvirus Atuph07;-_Agrobacterium phage Atu_ph07	0.0002027
	MIRUS_G_0012_c0001_80800_81049_f_t0	246	Class02	Iota	Iota01	deepclust_018844	OG0012743	2	0	0							No
	MIRUS_G_0012_c0001_81055_81666_r_t1	612	Class02	Iota	Iota01	deepclust_018843	OG0000527	73	0	0	Snf7	Pfam	PF03357,25	Snf7	2.7e-13		No	7zcg,cif,gz_A CHMP2A-CHMP3 heterodimer (430 Angstrom diameter)	-_cellular organisms;d_Eukaryota;-_Opisthokonta;k_Metazoa;-_Eumetazoa;-_Bilateria;-_Deuterostomia;p_Chordata;-_Craniata;-_Vertebrata;-_Gnathostomata;-_Teleostomi;-_Euteleostomi;-_Sarcopterygii;-_Dipnotetrapodomorpha;-_Tetrapoda;-_Amniota;c_Mammalia;-_Theria;-_Eutheria;-_Boreoeutheria;-_Euarchontoglires;o_Primates;-_Haplorrhini;-_Simiiformes;-_Catarrhini;-_Hominoidea;f_Hominidae;-_Homininae;g_Homo…	0.0003891
	MIRUS_G_0012_c0001_8186_8504_f_t0	315	Class02	Iota	Iota01	deepclust_018855	OG0009361	3	0	0							No
	MIRUS_G_0012_c0001_81956_95506_f_t1	13551	Class02	Iota	Iota01	deepclust_000127	OG0002467	10	0	0	PAN domain	Pfam	PF00024,30	PAN domain	2.5e-15		No
	MIRUS_G_0012_c0001_8572_8815_f_t0	240	Class02	Iota	Iota01		NA	NA	0	0							No
	MIRUS_G_0012_c0001_8812_11382_r_t1	2571	Class02	Iota	Iota01	deepclust_000128	OG0000015	429	0	0	RNA polymerase Rpb1, domain 2	Pfam	PF00623,24	RNA polymerase Rpb1, domain 2	5.6e-44		No	7o4i,cif,gz_A Yeast RNA polymerase II transcription pre-initiation complex with initial transcription bubble	-_cellular organisms;d_Eukaryota;-_Opisthokonta;k_Fungi;-_Dikarya;p_Ascomycota;-_saccharomyceta;-_Saccharomycotina;c_Saccharomycetes;o_Saccharomycetales;f_Saccharomycetaceae;g_Saccharomyces;s_Saccharomyces cerevisiae;-_Saccharomyces cerevisiae S288C	2.514e-59
	MIRUS_G_0012_c0001_95554_98364_f_t1	2811	Class02	Iota	Iota01	deepclust_018865	OG0000546	26	0	0							No	2yil,cif,gz_A Crystal Structure of Parasite Sarcocystis muris Lectin SML-2	-_cellular organisms;d_Eukaryota;-_Sar;-_Alveolata;p_Apicomplexa;c_Conoidasida;-_Coccidia;o_Eucoccidiorida;-_Eimeriorina;f_Sarcocystidae;g_Sarcocystis;s_Sarcocystis muris	0.001724	A0A5B8IHV8	d_Viruses;-_Varidnaviria;k_Bamfordvirae;p_Nucleocytoviricota;c_Megaviricetes;o_Imitervirales;f_Schizomimiviridae;-_unclassified Schizomimiviridae;s_Mimiviridae sp, ChoanoV1	3.013e-05	Uncharacterized protein
	MIRUS_G_0012_c0001_98409_99750_f_t0	1338	Class02	Iota	Iota01	deepclust_018866	OG0012744	2	0	0							No	8eg0,cif,gz_B CryoEM structure of human METTL1-WDR4 in complex with Lys-tRNA and SAH	-_cellular organisms;d_Eukaryota;-_Opisthokonta;k_Metazoa;-_Eumetazoa;-_Bilateria;-_Deuterostomia;p_Chordata;-_Craniata;-_Vertebrata;-_Gnathostomata;-_Teleostomi;-_Euteleostomi;-_Sarcopterygii;-_Dipnotetrapodomorpha;-_Tetrapoda;-_Amniota;c_Mammalia;-_Theria;-_Eutheria;-_Boreoeutheria;-_Euarchontoglires;o_Primates;-_Haplorrhini;-_Simiiformes;-_Catarrhini;-_Hominoidea;f_Hominidae;-_Homininae;g_Homo…	4.959e-05	A0A1S5V227	d_Viruses;-_Varidnaviria;k_Bamfordvirae;p_Nucleocytoviricota;c_Megaviricetes;o_Imitervirales;f_Mimiviridae;-_Megamimivirinae;g_Moumouvirus;-_unclassified Moumouvirus;s_Moumouvirus sp,	5.874e-05	BTB/POZ domain protein
	MIRUS_G_0012_c0001_99800_101051_f_t0	1248	Class02	Iota	Iota01		OG0002871	10	0	0	GNT-I family	Pfam	PF03071,19	GNT-I family	3.9e-47		No	5ggi,cif,gz_A Crystal structure of human protein O-mannose beta-1,2-N-acetylglucosaminyltransferase in complex with Mn, UDP and Mannosyl-peptide	-_cellular organisms;d_Eukaryota;-_Opisthokonta;k_Metazoa;-_Eumetazoa;-_Bilateria;-_Deuterostomia;p_Chordata;-_Craniata;-_Vertebrata;-_Gnathostomata;-_Teleostomi;-_Euteleostomi;-_Sarcopterygii;-_Dipnotetrapodomorpha;-_Tetrapoda;-_Amniota;c_Mammalia;-_Theria;-_Eutheria;-_Boreoeutheria;-_Euarchontoglires;o_Primates;-_Haplorrhini;-_Simiiformes;-_Catarrhini;-_Hominoidea;f_Hominidae;-_Homininae;g_Homo…	1.558e-26	A0A386K979	d_Viruses;-_Duplodnaviria;k_Heunggongvirae;p_Uroviricota;c_Caudoviricetes;-_unclassified Caudoviricetes;s_Streptomyces phage JustBecause	2.397e-08
	MIRUS_G_0022_c0001_100240_100447_r_t0	204	Class02	Gamma	Gamma04		OG0002338	13	0	0							No
	MIRUS_G_0022_c0001_100607_100790_f_t0	180	Class02	Gamma	Gamma04		NA	NA	0	0							No
	MIRUS_G_0022_c0001_100845_101282_r_t1	438	Class02	Gamma	Gamma04		OG0007474	4	0	0							No
	MIRUS_G_0022_c0001_101058_101673_f_t0	612	Class02	Gamma	Gamma04		NA	NA	0	0							No
	MIRUS_G_0022_c0001_101721_102410_f_t1	690	Class02	Gamma	Gamma04		OG0002206	16	0	0							No
	MIRUS_G_0022_c0001_102447_103514_f_t1	1068	Class02	Gamma	Gamma04		OG0001561	21	0	0	F-box domain	Pfam	PF00646,37	F-box domain	0.00011		No
	MIRUS_G_0022_c0001_103563_104183_r_t1	621	Class02	Gamma	Gamma04	deepclust_004512	OG0002493	7	0	0							No
	MIRUS_G_0022_c0001_104329_105348_f_t1	1020	Class02	Gamma	Gamma04		OG0000661	58	0	0							No
	MIRUS_G_0022_c0001_105885_106352_f_t1	468	Class02	Gamma	Gamma04	deepclust_002038	OG0000111	211	0	0							No
	MIRUS_G_0022_c0001_106356_106883_r_t1	528	Class02	Gamma	Gamma04		OG0012840	2	0	0							No
	MIRUS_G_0022_c0001_106978_107778_f_t1	801	Class02	Gamma	Gamma04		NA	NA	0	0							No
	MIRUS_G_0022_c0001_107910_108524_r_t1	615	Class02	Gamma	Gamma04		NA	NA	0	0							No
	MIRUS_G_0022_c0001_108583_109182_r_t1	600	Class02	Gamma	Gamma04	deepclust_000412	OG0000825	42	0	0							No	5jqm,cif,gz_B Crystal Structure of Phosphatidic acid Transporter Ups1/Mdm35 Void of Bound Phospholipid from Saccharomyces Cerevisiae at 1,5 Angstroms Resolution	-_cellular organisms;d_Eukaryota;-_Opisthokonta;k_Fungi;-_Dikarya;p_Ascomycota;-_saccharomyceta;-_Saccharomycotina;c_Saccharomycetes;o_Saccharomycetales;f_Saccharomycetaceae;g_Saccharomyces;s_Saccharomyces cerevisiae;-_Saccharomyces cerevisiae S288C	1.409e-05	A0A3G4ZQD5	d_Viruses;-_Varidnaviria;k_Bamfordvirae;p_Nucleocytoviricota;c_Megaviricetes;o_Imitervirales;f_Mimiviridae;-_Klosneuvirinae;-_unclassified Klosneuvirinae;s_Terrestrivirus sp,	0.002325	Phosphatidylinositol transfer protein N-terminal domain-containing protein
	MIRUS_G_0022_c0001_109283_110138_f_t0	852	Class02	Gamma	Gamma04	deepclust_004501	OG0000255	139	0	0	PAP2 superfamily C-terminal	Pfam	PF14360,10	PAP2 superfamily C-terminal	4.1e-16		No				A0A1V0SDV2	d_Viruses;-_Varidnaviria;k_Bamfordvirae;p_Nucleocytoviricota;c_Megaviricetes;o_Imitervirales;f_Mimiviridae;-_Klosneuvirinae;-_unclassified Klosneuvirinae;g_Indivirus;s_Indivirus ILV1	3.442e-06	PAP2 superfamily protein
	MIRUS_G_0022_c0001_110165_111430_f_t1	1266	Class02	Gamma	Gamma04	deepclust_004532	OG0002205	15	0	0							No
	MIRUS_G_0022_c0001_111457_113121_r_t1	1665	Class02	Gamma	Gamma04		OG0000659	56	0	0							No				A0A516M993	d_Viruses;-_unclassified viruses;-_unclassified DNA viruses;-_unclassified dsDNA viruses;s_Prokaryotic dsDNA virus sp,	0.003622
	MIRUS_G_0022_c0001_113365_113991_f_t1	627	Class02	Gamma	Gamma04	deepclust_000223	OG0000759	51	0	0							No	8p4d,cif,gz_M Structural insights into human co-transcriptional capping - structure 4	-_cellular organisms;d_Eukaryota;-_Opisthokonta;k_Metazoa;-_Eumetazoa;-_Bilateria;-_Deuterostomia;p_Chordata;-_Craniata;-_Vertebrata;-_Gnathostomata;-_Teleostomi;-_Euteleostomi;-_Sarcopterygii;-_Dipnotetrapodomorpha;-_Tetrapoda;-_Amniota;c_Mammalia;-_Theria;-_Eutheria;-_Boreoeutheria;-_Euarchontoglires;o_Primates;-_Haplorrhini;-_Simiiformes;-_Catarrhini;-_Hominoidea;f_Hominidae;-_Homininae;g_Homo…	9.609e-07	A0A5B8IGZ1	d_Viruses;-_Varidnaviria;k_Bamfordvirae;p_Nucleocytoviricota;c_Megaviricetes;o_Imitervirales;f_Schizomimiviridae;-_unclassified Schizomimiviridae;s_Mimiviridae sp, ChoanoV1	1.107e-08	mRNA capping enzyme adenylation domain-containing protein
	MIRUS_G_0022_c0001_114036_114644_r_t1	609	Class02	Gamma	Gamma04		NA	NA	0	0							No
	MIRUS_G_0022_c0001_114740_115300_r_t1	561	Class02	Gamma	Gamma04	deepclust_002044	OG0000210	175	0	0							No
	MIRUS_G_0022_c0001_115388_115924_r_t1	537	Class02	Gamma	Gamma04	deepclust_002050	OG0002674	10	0	0							No
	MIRUS_G_0022_c0001_116021_116839_f_t1	819	Class02	Gamma	Gamma04		OG0000695	50	0	0							No
	MIRUS_G_0022_c0001_116967_118275_r_t1	1215	Class02	Gamma	Gamma04		OG0007472	4	1	0.82							No
	MIRUS_G_0022_c0001_118320_118557_f_t0	234	Class02	Gamma	Gamma04		OG0000000	1238	0	0	Ubiquitin family	Pfam	PF00240,27	Ubiquitin family	2.1e-31		No	2n2k,cif,gz_MODEL_1_A Ensemble structure of the closed state of Lys63-linked diubiquitin in the absence of a ligand	-_cellular organisms;d_Eukaryota;-_Opisthokonta;k_Metazoa;-_Eumetazoa;-_Bilateria;-_Deuterostomia;p_Chordata;-_Craniata;-_Vertebrata;-_Gnathostomata;-_Teleostomi;-_Euteleostomi;-_Sarcopterygii;-_Dipnotetrapodomorpha;-_Tetrapoda;-_Amniota;c_Mammalia;-_Theria;-_Eutheria;-_Boreoeutheria;-_Euarchontoglires;o_Primates;-_Haplorrhini;-_Simiiformes;-_Catarrhini;-_Hominoidea;f_Hominidae;-_Homininae;g_Homo…	9.671e-14	M1HBK7	d_Viruses;-_Varidnaviria;k_Bamfordvirae;p_Nucleocytoviricota;c_Megaviricetes;o_Algavirales;f_Phycodnaviridae;g_Chlorovirus;-_unclassified Chlorovirus;s_Acanthocystis turfacea Chlorella virus Br0604L	2.384e-14	Ubiquitin-60S ribosomal protein L40
	MIRUS_G_0022_c0001_118563_119093_r_t1	531	Class02	Gamma	Gamma04	deepclust_001281	OG0002078	17	0	0							No
	MIRUS_G_0022_c0001_11887_13734_r_t1	1848	Class02	Gamma	Gamma04	deepclust_004141	OG0000153	194	0	0							No	7bqx,cif,gz_5 Epstein-Barr virus, C5 portal vertex	d_Viruses;-_Duplodnaviria;k_Heunggongvirae;p_Peploviricota;c_Herviviricetes;o_Herpesvirales;f_Orthoherpesviridae;-_Gammaherpesvirinae;g_Lymphocryptovirus;s_Lymphocryptovirus humangamma4;-_Human gammaherpesvirus 4;-_Human herpesvirus 4 strain B95-8	0.005612
	MIRUS_G_0022_c0001_119143_120075_f_t1	933	Class02	Gamma	Gamma04	deepclust_000224	OG0000567	49	0	0	Poly A polymerase regulatory subunit	Pfam	PF01358,22	Poly A polymerase regulatory subunit	6.6e-16		No	1eqa,cif,gz_A VACCINIA METHYLTRANSFERASE VP39 MUTANT E233Q COMPLEXED WITH M7G AND S-ADENOSYLHOMOCYSTEINE	d_Viruses;-_Varidnaviria;k_Bamfordvirae;p_Nucleocytoviricota;c_Pokkesviricetes;o_Chitovirales;f_Poxviridae;-_Chordopoxvirinae;g_Orthopoxvirus;s_Vaccinia virus	1.276e-13	A0A6N1NI21	d_Viruses;-_Varidnaviria;k_Bamfordvirae;p_Nucleocytoviricota;c_Megaviricetes;o_Imitervirales;f_Mimiviridae;-_Megamimivirinae;g_Tupanvirus;s_Tupanvirus soda lake	6.269e-16	Cap-specific mRNA (nucleoside-2'-O-)-methyltransferase (EC 2,1,1,57)
	MIRUS_G_0022_c0001_120109_121692_f_t1	1584	Class02	Gamma	Gamma04	deepclust_001282	OG0000951	34	0	0							No	3me4,cif,gz_B Crystal structure of mouse RANK	-_cellular organisms;d_Eukaryota;-_Opisthokonta;k_Metazoa;-_Eumetazoa;-_Bilateria;-_Deuterostomia;p_Chordata;-_Craniata;-_Vertebrata;-_Gnathostomata;-_Teleostomi;-_Euteleostomi;-_Sarcopterygii;-_Dipnotetrapodomorpha;-_Tetrapoda;-_Amniota;c_Mammalia;-_Theria;-_Eutheria;-_Boreoeutheria;-_Euarchontoglires;-_Glires;o_Rodentia;-_Myomorpha;-_Muroidea;f_Muridae;-_Murinae;g_Mus;-_Mus;s_Mus musculus	0.005785
	MIRUS_G_0022_c0001_121_6194_f_t1	6075	Class02	Gamma	Gamma04	deepclust_004543	OG0000001	524	0	0	Tyrosine-protein kinase ephrin type A/B receptor-like	Pfam	PF07699,17	Tyrosine-protein kinase ephrin type A/B receptor-like	3.6e-55		No	1k12,cif,gz_A Fucose Binding lectin	-_cellular organisms;d_Eukaryota;-_Opisthokonta;k_Metazoa;-_Eumetazoa;-_Bilateria;-_Deuterostomia;p_Chordata;-_Craniata;-_Vertebrata;-_Gnathostomata;-_Teleostomi;-_Euteleostomi;-_Actinopterygii;c_Actinopteri;-_Neopterygii;-_Teleostei;-_Elopocephalai;-_Elopocephala;-_Elopomorpha;o_Anguilliformes;f_Anguillidae;g_Anguilla;s_Anguilla anguilla	6.474e-10	G8DF10	d_Viruses;-_Varidnaviria;k_Bamfordvirae;p_Nucleocytoviricota;c_Megaviricetes;o_Algavirales;f_Phycodnaviridae;g_Coccolithovirus;-_unclassified Coccolithovirus	2.697e-07	F5/8 type C domain-containing protein
	MIRUS_G_0022_c0001_121694_122137_r_t1	444	Class02	Gamma	Gamma04		OG0007470	3	0	0							No
	MIRUS_G_0022_c0001_122190_123737_r_t1	1548	Class02	Gamma	Gamma04		OG0000857	43	0	0							No
	MIRUS_G_0022_c0001_123139_123483_f_t1	345	Class02	Gamma	Gamma04		NA	NA	0	0							No
	MIRUS_G_0022_c0001_124068_124343_f_t1	276	Class02	Gamma	Gamma04	deepclust_004150	OG0001867	19	0	0							No
	MIRUS_G_0022_c0001_124753_125788_r_t0	1032	Class02	Gamma	Gamma04	deepclust_000410	OG0000761	51	0	0							No
	MIRUS_G_0022_c0001_125838_127367_f_t1	1530	Class02	Gamma	Gamma04		NA	NA	0	0							No
	MIRUS_G_0022_c0001_127380_128357_r_t1	978	Class02	Gamma	Gamma04		OG0007470	3	0	0							No
	MIRUS_G_0022_c0001_128391_128828_f_t1	438	Class02	Gamma	Gamma04		NA	NA	0	0							No
	MIRUS_G_0022_c0001_129045_129557_f_t1	513	Class02	Gamma	Gamma04		NA	NA	0	0							No
	MIRUS_G_0022_c0001_129614_130870_r_t1	1257	Class02	Gamma	Gamma04		OG0000685	57	0	0							No
	MIRUS_G_0022_c0001_130956_131565_f_t0	606	Class02	Gamma	Gamma04		OG0000272	137	0	0	Mirus_Triplex2	Pfam	PF11969,12	Scavenger mRNA decapping enzyme C-term binding	1.2e-14	Mirus_Triplex2	No	3bla,cif,gz_A Synthetic Gene Encoded DcpS bound to inhibitor DG153249	-_cellular organisms;d_Eukaryota;-_Opisthokonta;k_Metazoa;-_Eumetazoa;-_Bilateria;-_Deuterostomia;p_Chordata;-_Craniata;-_Vertebrata;-_Gnathostomata;-_Teleostomi;-_Euteleostomi;-_Sarcopterygii;-_Dipnotetrapodomorpha;-_Tetrapoda;-_Amniota;c_Mammalia;-_Theria;-_Eutheria;-_Boreoeutheria;-_Euarchontoglires;o_Primates;-_Haplorrhini;-_Simiiformes;-_Catarrhini;-_Hominoidea;f_Hominidae;-_Homininae;g_Homo…	5.155e-10	A0A3G4ZV40	d_Viruses;-_Varidnaviria;k_Bamfordvirae;p_Nucleocytoviricota;c_Megaviricetes;o_Imitervirales;f_Mimiviridae;-_Klosneuvirinae;-_unclassified Klosneuvirinae;s_Edafosvirus sp,	8.983e-12	Putative m7GpppX diphosphatase isoform X2
	MIRUS_G_0022_c0001_131526_132332_r_t1	807	Class02	Gamma	Gamma04		OG0000090	253	0	0	RNase_H superfamily	Pfam	PF13482,10	RNase_H superfamily	4.9e-14		No	4ptf,cif,gz_A Ternary crystal structure of yeast DNA polymerase epsilon with template G	-_cellular organisms;d_Eukaryota;-_Opisthokonta;k_Fungi;-_Dikarya;p_Ascomycota;-_saccharomyceta;-_Saccharomycotina;c_Saccharomycetes;o_Saccharomycetales;f_Saccharomycetaceae;g_Saccharomyces;s_Saccharomyces cerevisiae	0.0001106	H9C0I0	d_Viruses;-_Duplodnaviria;k_Heunggongvirae;p_Uroviricota;c_Caudoviricetes;-_unclassified Caudoviricetes;s_Bdellovibrio phage phi1422	1.309e-08
	MIRUS_G_0022_c0001_132401_132587_f_t0	183	Class02	Gamma	Gamma04		NA	NA	0	0							No
	MIRUS_G_0022_c0001_132406_133098_r_t1	693	Class02	Gamma	Gamma04		NA	NA	0	0							No
	MIRUS_G_0022_c0001_133133_135766_r_t1	2634	Class02	Gamma	Gamma04	deepclust_004539	OG0000637	59	0	0							No
	MIRUS_G_0022_c0001_135925_137334_r_t1	1410	Class02	Gamma	Gamma04		NA	NA	0	0							No
	MIRUS_G_0022_c0001_13748_15766_r_t1	2019	Class02	Gamma	Gamma04		OG0005299	6	0	0							No				A0A7H1D348	d_Viruses;-_Riboviria;k_Orthornavirae;p_Negarnaviricota;-_Polyploviricotina;c_Ellioviricetes;o_Bunyavirales;f_Peribunyaviridae;-_unclassified Peribunyaviridae;s_Frankliniella occidentalis associated peribunyavirus-like virus 2	0.003516
	MIRUS_G_0022_c0001_137482_145851_f_t1	8370	Class02	Gamma	Gamma04	deepclust_001270	OG0000418	77	0	0	Tyrosine-protein kinase ephrin type A/B receptor-like	Pfam	PF07699,17	Tyrosine-protein kinase ephrin type A/B receptor-like	1e-10		No
	MIRUS_G_0022_c0001_145914_147968_r_t1	2055	Class02	Gamma	Gamma04		OG0000671	54	0	0							No	5grj,cif,gz_A Crystal structure of human PD-L1 with monoclonal antibody avelumab	-_cellular organisms;d_Eukaryota;-_Opisthokonta;k_Metazoa;-_Eumetazoa;-_Bilateria;-_Deuterostomia;p_Chordata;-_Craniata;-_Vertebrata;-_Gnathostomata;-_Teleostomi;-_Euteleostomi;-_Sarcopterygii;-_Dipnotetrapodomorpha;-_Tetrapoda;-_Amniota;c_Mammalia;-_Theria;-_Eutheria;-_Boreoeutheria;-_Euarchontoglires;o_Primates;-_Haplorrhini;-_Simiiformes;-_Catarrhini;-_Hominoidea;f_Hominidae;-_Homininae;g_Homo…	0.0005048	A0A5B9R2K6	d_Viruses;-_Duplodnaviria;k_Heunggongvirae;p_Peploviricota;c_Herviviricetes;o_Herpesvirales;f_Orthoherpesviridae;-_Alphaherpesvirinae;-_unclassified Alphaherpesvirinae;s_Cacatuid alphaherpesvirus 2	0.0005351	Ig-like domain-containing protein
	MIRUS_G_0022_c0001_148055_149341_f_t1	1287	Class02	Gamma	Gamma04	deepclust_001273	OG0000172	184	0	0							No
	MIRUS_G_0022_c0001_149356_154971_f_t1	5616	Class02	Gamma	Gamma04	deepclust_002046	OG0000792	42	0	0							No
	MIRUS_G_0022_c0001_155044_155790_f_t1	747	Class02	Gamma	Gamma04		NA	NA	0	0							No
	MIRUS_G_0022_c0001_155795_156754_r_t1	960	Class02	Gamma	Gamma04	deepclust_002045	OG0000916	35	0	0							No
	MIRUS_G_0022_c0001_156960_157751_r_t1	792	Class02	Gamma	Gamma04	deepclust_001271	OG0000165	209	0	0							No
	MIRUS_G_0022_c0001_157824_158687_r_t1	864	Class02	Gamma	Gamma04	deepclust_000996	OG0000005	830	0	0	Mirus_Triplex2					Mirus_Triplex2	No
	MIRUS_G_0022_c0001_15838_16548_f_t1	711	Class02	Gamma	Gamma04	deepclust_000253	OG0000000	1238	0	0							No
	MIRUS_G_0022_c0001_158866_159339_r_t1	474	Class02	Gamma	Gamma04		NA	NA	0	0							No
	MIRUS_G_0022_c0001_159548_160024_r_t1	477	Class02	Gamma	Gamma04	deepclust_000301	OG0000035	426	0	0							No	5uv3,cif,gz_B Kaposi's Sarcoma Herpesvirus Protease in Complex with Allosteric Inhibitor	d_Viruses;-_Duplodnaviria;k_Heunggongvirae;p_Peploviricota;c_Herviviricetes;o_Herpesvirales;f_Orthoherpesviridae;-_Gammaherpesvirinae;g_Rhadinovirus;s_Rhadinovirus humangamma8;-_Human gammaherpesvirus 8	0.0001507	A0A1J0GWA3	d_Viruses;-_Duplodnaviria;k_Heunggongvirae;p_Uroviricota;c_Caudoviricetes;-_unclassified Caudoviricetes;s_Alteromonas phage PB15	1.182e-07
	MIRUS_G_0022_c0001_160801_161601_f_t1	801	Class02	Gamma	Gamma04		NA	NA	0	0							No
	MIRUS_G_0022_c0001_161953_162591_f_t1	639	Class02	Gamma	Gamma04	deepclust_004360	OG0004665	5	0	0							No
	MIRUS_G_0022_c0001_162611_162866_f_t0	252	Class02	Gamma	Gamma04		OG0003171	11	0	0							No
	MIRUS_G_0022_c0001_162848_164137_r_t1	1290	Class02	Gamma	Gamma04		OG0000158	196	0	0							No	8dcb,cif,gz_B RNA ligase RtcB from Pyrococcus horikoshii in complex with Ni2+ and GTP	-_cellular organisms;d_Archaea;p_Euryarchaeota;c_Thermococci;o_Thermococcales;f_Thermococcaceae;g_Pyrococcus;s_Pyrococcus horikoshii;-_Pyrococcus horikoshii OT3	1.181e-07	A0A8S5PN56	d_Viruses;-_Duplodnaviria;k_Heunggongvirae;p_Uroviricota;c_Caudoviricetes;-_unclassified Caudoviricetes;s_Myoviridae sp, ctwwN25	3.068e-08
	MIRUS_G_0022_c0001_164269_164907_f_t1	639	Class02	Gamma	Gamma04		NA	NA	0	0							No
	MIRUS_G_0022_c0001_164989_167679_r_t1	2691	Class02	Gamma	Gamma04		OG0000018	547	0	0	Mirus_MCP					Mirus_MCP	No	6nhj,cif,gz_l Atomic structures and deletion mutant reveal different capsid-binding patterns and functional significance of tegument protein pp150 in murine and human cytomegaloviruses with implications for therapeutic development	d_Viruses;-_Duplodnaviria;k_Heunggongvirae;p_Peploviricota;c_Herviviricetes;o_Herpesvirales;f_Orthoherpesviridae;-_Betaherpesvirinae;g_Muromegalovirus;s_Muromegalovirus muridbeta1;-_Murid betaherpesvirus 1;-_Murine cytomegalovirus (strain Smith)	0.0002118	A0A1X9T5D5	d_Viruses;-_Duplodnaviria;k_Heunggongvirae;p_Peploviricota;c_Herviviricetes;o_Herpesvirales;f_Alloherpesviridae;g_Batravirus;s_Batravirus ranidallo3;-_Ranid herpesvirus 3	1.588e-09	Major capsid protein
	MIRUS_G_0022_c0001_16578_18164_f_t1	1587	Class02	Gamma	Gamma04	deepclust_000253	OG0000588	66	0	0							No
	MIRUS_G_0022_c0001_167754_168821_r_t1	1068	Class02	Gamma	Gamma04		OG0000547	70	0	0							No
	MIRUS_G_0022_c0001_168912_169251_f_t0	336	Class02	Gamma	Gamma04	deepclust_006808	OG0000112	221	0	0							No
	MIRUS_G_0022_c0001_169785_171428_f_t1	1644	Class02	Gamma	Gamma04		OG0001689	20	0	0							No
	MIRUS_G_0022_c0001_171506_171898_f_t1	393	Class02	Gamma	Gamma04		OG0000444	75	0	0							No				Q9QMA6	d_Viruses;-_Duplodnaviria;k_Heunggongvirae;p_Peploviricota;c_Herviviricetes;o_Herpesvirales;f_Orthoherpesviridae;-_Alphaherpesvirinae;g_Mardivirus;s_Mardivirus anatidalpha1;-_anatid alphaherpesvirus 1	0.004033	UL31		nuclear matrix-associated phosphoprotein previously shown to interact with UL34 protein in HSV-1-infected cell lysates
	MIRUS_G_0022_c0001_172014_172625_r_t1	612	Class02	Gamma	Gamma04	deepclust_004147	OG0001620	22	0	0							No
	MIRUS_G_0022_c0001_172696_173508_r_t1	813	Class02	Gamma	Gamma04		OG0000082	313	0	0	UL92 family	Pfam	PF03048,18	UL92 family	0.00011		No
	MIRUS_G_0022_c0001_173581_174519_r_t1	939	Class02	Gamma	Gamma04	deepclust_016532	OG0000000	1238	0	0	Mirus_JellyRoll					Mirus_JellyRoll	No
	MIRUS_G_0022_c0001_174583_175104_r_t1	522	Class02	Gamma	Gamma04		OG0000626	57	0	0							No
	MIRUS_G_0022_c0001_175214_175795_f_t1	582	Class02	Gamma	Gamma04		OG0000111	211	0	0							No
	MIRUS_G_0022_c0001_175868_176566_r_t1	699	Class02	Gamma	Gamma04		OG0004177	8	0	0							No
	MIRUS_G_0022_c0001_176771_186218_f_t0	9444	Class02	Gamma	Gamma04	deepclust_002031	OG0000001	524	0	0	Tyrosine-protein kinase ephrin type A/B receptor-like	Pfam	PF07699,17	Tyrosine-protein kinase ephrin type A/B receptor-like	7e-17		No	3cqo,cif,gz_C Crystal structure of a f-lectin (fucolectin) from morone saxatilis (striped bass) serum	-_cellular organisms;d_Eukaryota;-_Opisthokonta;k_Metazoa;-_Eumetazoa;-_Bilateria;-_Deuterostomia;p_Chordata;-_Craniata;-_Vertebrata;-_Gnathostomata;-_Teleostomi;-_Euteleostomi;-_Actinopterygii;c_Actinopteri;-_Neopterygii;-_Teleostei;-_Osteoglossocephalai;-_Clupeocephala;-_Euteleosteomorpha;-_Neoteleostei;-_Eurypterygia;-_Ctenosquamata;-_Acanthomorphata;-_Euacanthomorphacea;-_Percomorphaceae;-_Eu…	1.258e-09	R4THH8_3	d_Viruses;-_Varidnaviria;k_Bamfordvirae;p_Nucleocytoviricota;c_Megaviricetes;o_Algavirales;f_Phycodnaviridae;g_Prymnesiovirus;-_unclassified Prymnesiovirus;s_Phaeocystis globosa virus	2.52e-06	Filamentous hemagglutinin family outer membrane protein
	MIRUS_G_0022_c0001_18182_22585_f_t1	4404	Class02	Gamma	Gamma04		OG0000024	213	0	0							No
	MIRUS_G_0022_c0001_186275_186895_r_t1	621	Class02	Gamma	Gamma04		OG0004665	5	0	0							No
	MIRUS_G_0022_c0001_187011_187962_f_t0	948	Class02	Gamma	Gamma04		NA	NA	0	0							No
	MIRUS_G_0022_c0001_187174_187698_r_t1	525	Class02	Gamma	Gamma04		NA	NA	0	0							No
	MIRUS_G_0022_c0001_187992_189468_f_t1	1335	Class02	Gamma	Gamma04		OG0000826	45	1	0.75							No				A0A6J5SSA6	d_Viruses;-_Duplodnaviria;k_Heunggongvirae;p_Uroviricota;c_Caudoviricetes;-_environmental samples;s_uncultured Caudovirales phage	0.004882
	MIRUS_G_0022_c0001_189576_190166_r_t1	591	Class02	Gamma	Gamma04	deepclust_031992	OG0000125	226	0	0							No
	MIRUS_G_0022_c0001_190306_191049_r_t1	744	Class02	Gamma	Gamma04	deepclust_000997	OG0000000	1238	0	0	Mirus_Terminase					Mirus_Terminase	No	2o0k,cif,gz_A T4 gp17 ATPase domain mutant	d_Viruses;-_Duplodnaviria;k_Heunggongvirae;p_Uroviricota;c_Caudoviricetes;f_Straboviridae;-_Tevenvirinae;g_Tequatrovirus;s_Tequatrovirus T4	0.002459	A0A1X9T588	d_Viruses;-_Duplodnaviria;k_Heunggongvirae;p_Peploviricota;c_Herviviricetes;o_Herpesvirales;f_Alloherpesviridae;g_Batravirus;s_Batravirus ranidallo3;-_Ranid herpesvirus 3	6.951e-06	Uncharacterized protein
	MIRUS_G_0022_c0001_191328_191622_f_t0	291	Class02	Gamma	Gamma04		OG0007476	4	0	0							No
	MIRUS_G_0022_c0001_191733_192729_f_t1	561	Class02	Gamma	Gamma04		OG0000160	193	2	3.57							No
	MIRUS_G_0022_c0001_192780_193880_r_t1	1101	Class02	Gamma	Gamma04		OG0000214	160	0	0							No
	MIRUS_G_0022_c0001_193989_194759_f_t1	771	Class02	Gamma	Gamma04		NA	NA	0	0							No
	MIRUS_G_0022_c0001_194782_202446_r_t1	7665	Class02	Gamma	Gamma04		OG0000575	62	0	0							No
	MIRUS_G_0022_c0001_202478_202898_f_t0	417	Class02	Gamma	Gamma04		NA	NA	0	0							No
	MIRUS_G_0022_c0001_202917_204314_r_t1	1398	Class02	Gamma	Gamma04	deepclust_004518	OG0000219	151	0	0							No
	MIRUS_G_0022_c0001_204703_205779_r_t1	1077	Class02	Gamma	Gamma04		OG0002694	13	0	0	Cyclin, N-terminal domain	Pfam	PF00134,27	Cyclin, N-terminal domain	5.8e-06		No
	MIRUS_G_0022_c0001_206187_206873_r_t1	609	Class02	Gamma	Gamma04	deepclust_000225	OG0005298	6	1	1.64							No
	MIRUS_G_0022_c0001_207661_207901_r_t0	237	Class02	Gamma	Gamma04		NA	NA	0	0							No
	MIRUS_G_0022_c0001_208138_208989_f_t1	852	Class02	Gamma	Gamma04		OG0004667	7	0	0							No
	MIRUS_G_0022_c0001_208996_209550_r_t1	555	Class02	Gamma	Gamma04	deepclust_006980	OG0000684	55	0	0							No
	MIRUS_G_0022_c0001_209639_210505_f_t1	867	Class02	Gamma	Gamma04		OG0000268	138	0	0	Serine aminopeptidase, S33	Pfam	PF12146,12	Serine aminopeptidase, S33	8.9e-12		No	5g5c,cif,gz_A Structure of the Pyrococcus furiosus Esterase Pf2001 with space group C2221	#NAME?	3.716e-12	A0A6N1NMQ7	d_Viruses;-_Varidnaviria;k_Bamfordvirae;p_Nucleocytoviricota;c_Megaviricetes;o_Imitervirales;f_Mimiviridae;-_Megamimivirinae;g_Tupanvirus;s_Tupanvirus soda lake	2.047e-19	Alpha/beta hydrolase family protein
	MIRUS_G_0022_c0001_210521_210976_f_t1	456	Class02	Gamma	Gamma04		OG0001377	25	0	0							No
	MIRUS_G_0022_c0001_211231_212256_f_t1	1026	Class02	Gamma	Gamma04		OG0002079	16	0	0							No	5nnv,cif,gz_D Structure of a Bacillus subtilis Smc coiled coil middle fragment	-_cellular organisms;d_Bacteria;-_Terrabacteria group;p_Bacillota;c_Bacilli;o_Bacillales;f_Bacillaceae;g_Bacillus;-_Bacillus subtilis group;s_Bacillus subtilis;-_Bacillus subtilis subsp, subtilis;-_Bacillus subtilis subsp, subtilis str, 168	0.005759	A0A8S5VVD8	d_Viruses;-_Duplodnaviria;k_Heunggongvirae;p_Uroviricota;c_Caudoviricetes;f_Ackermannviridae;-_unclassified Ackermannviridae;s_Ackermannviridae sp,	0.0002701
	MIRUS_G_0022_c0001_212290_212503_r_t0	210	Class02	Gamma	Gamma04	deepclust_004131	OG0002339	13	0	0							No
	MIRUS_G_0022_c0001_212554_213168_r_t1	615	Class02	Gamma	Gamma04	deepclust_004553	OG0000595	63	0	0							No
	MIRUS_G_0022_c0001_213189_214212_r_t0	1020	Class02	Gamma	Gamma04	deepclust_004558	OG0001868	18	0	0							No
	MIRUS_G_0022_c0001_214283_214972_f_t1	690	Class02	Gamma	Gamma04		OG0000000	1238	0	0	Transcription factor TFIID (or TATA-binding protein, TBP)	Pfam	PF00352,25	Transcription factor TFIID (or TATA-binding protein, TBP)	2.1e-38		No	1cdw,cif,gz_A HUMAN TBP CORE DOMAIN COMPLEXED WITH DNA	-_cellular organisms;d_Eukaryota;-_Opisthokonta;k_Metazoa;-_Eumetazoa;-_Bilateria;-_Deuterostomia;p_Chordata;-_Craniata;-_Vertebrata;-_Gnathostomata;-_Teleostomi;-_Euteleostomi;-_Sarcopterygii;-_Dipnotetrapodomorpha;-_Tetrapoda;-_Amniota;c_Mammalia;-_Theria;-_Eutheria;-_Boreoeutheria;-_Euarchontoglires;o_Primates;-_Haplorrhini;-_Simiiformes;-_Catarrhini;-_Hominoidea;f_Hominidae;-_Homininae;g_Homo…	1.394e-17	A0A5P9U4S6	d_Viruses;-_unclassified archaeal viruses;s_Nanoarchaeotal virus 1	6.076e-12
	MIRUS_G_0022_c0001_215021_215311_f_t1	291	Class02	Gamma	Gamma04	deepclust_004554	OG0001865	18	0	0							No
	MIRUS_G_0022_c0001_215381_216265_f_t1	885	Class02	Gamma	Gamma04	deepclust_004555	OG0000586	61	0	0							No				A0A345N0C6	d_Viruses;-_Monodnaviria;k_Shotokuvirae;p_Cressdnaviricota;-_unclassified Cressdnaviricota;s_Cressdnaviricota sp,	0.0004839
	MIRUS_G_0022_c0001_216315_217331_f_t1	1017	Class02	Gamma	Gamma04	deepclust_001272	OG0001866	18	0	0							No
	MIRUS_G_0022_c0001_217379_218056_f_t1	678	Class02	Gamma	Gamma04	deepclust_004556	OG0012838	2	0	0							No
	MIRUS_G_0022_c0001_218290_218764_f_t0	471	Class02	Gamma	Gamma04	deepclust_004557	OG0012841	2	0	0							No
	MIRUS_G_0022_c0001_218703_219461_r_t1	759	Class02	Gamma	Gamma04		OG0001496	23	0	0							No
	MIRUS_G_0022_c0001_219527_220246_r_t1	720	Class02	Gamma	Gamma04	deepclust_000226	OG0012839	2	0	0							No
	MIRUS_G_0022_c0001_220305_221501_r_t1	1197	Class02	Gamma	Gamma04		OG0001775	20	0	0							No
	MIRUS_G_0022_c0001_221514_222182_r_t1	669	Class02	Gamma	Gamma04		OG0000218	166	0	0	Snf7	Pfam	PF03357,25	Snf7	1.6e-12		No
	MIRUS_G_0022_c0001_222772_223641_f_t1	870	Class02	Gamma	Gamma04	deepclust_000227	OG0000627	62	0	0							No	1d3u,cif,gz_A TATA-BINDING PROTEIN/TRANSCRIPTION FACTOR (II)B/BRE+TATA-BOX COMPLEX FROM PYROCOCCUS WOESEI	#NAME?	5.147e-06	M1HB82	d_Viruses;-_Varidnaviria;k_Bamfordvirae;p_Nucleocytoviricota;c_Megaviricetes;o_Algavirales;f_Phycodnaviridae;g_Chlorovirus;-_unclassified Chlorovirus;s_Paramecium bursaria Chlorella virus NE-JV-1	3.547e-07	Transcription factor TFIID (Or TATA-binding protein TBP)
	MIRUS_G_0022_c0001_223788_225038_f_t1	1251	Class02	Gamma	Gamma04		NA	NA	0	0							No
	MIRUS_G_0022_c0001_225231_226454_r_t1	1224	Class02	Gamma	Gamma04		OG0000252	143	0	0							No
	MIRUS_G_0022_c0001_226517_227086_f_t1	570	Class02	Gamma	Gamma04		NA	NA	0	0							No
	MIRUS_G_0022_c0001_22662_23358_f_t0	693	Class02	Gamma	Gamma04		OG0003773	9	0	0							No
	MIRUS_G_0022_c0001_227117_228565_r_t1	1449	Class02	Gamma	Gamma04		OG0000039	192	0	0	Regulator of chromosome condensation (RCC1) repeat	Pfam	PF00415,22	Regulator of chromosome condensation (RCC1) repeat	4.6e-26		No	6xzn,cif,gz_B Arabidopsis UV-B photoreceptor UVR8 mutant G101S W285A	-_cellular organisms;d_Eukaryota;k_Viridiplantae;p_Streptophyta;-_Streptophytina;-_Embryophyta;-_Tracheophyta;-_Euphyllophyta;-_Spermatophyta;c_Magnoliopsida;-_Mesangiospermae;-_eudicotyledons;-_Gunneridae;-_Pentapetalae;-_rosids;-_malvids;o_Brassicales;f_Brassicaceae;-_Camelineae;g_Arabidopsis;s_Arabidopsis thaliana	2.685e-30	A0A481YTI7	d_Viruses;-_Varidnaviria;k_Bamfordvirae;p_Nucleocytoviricota;c_Megaviricetes;o_Pimascovirales;f_Marseilleviridae;-_unclassified Marseilleviridae;s_Marseillevirus LCMAC102	3.456e-27	Regulator of chromosome condensation protein
	MIRUS_G_0022_c0001_229105_229602_f_t1	498	Class02	Gamma	Gamma04	deepclust_003265	OG0001376	19	0	0							No
	MIRUS_G_0022_c0001_229897_230658_f_t1	762	Class02	Gamma	Gamma04	deepclust_004504	OG0001690	18	0	0	Domain of unknown function (DUF4116)	Pfam	PF13475,10	Domain of unknown function (DUF4116)	1.6e-07		No
	MIRUS_G_0022_c0001_230674_232119_r_t1	900	Class02	Gamma	Gamma04	deepclust_001649	OG0000000	1238	2	2.22	Mirus_Terminase					Mirus_Terminase	Yes	6m5s,cif,gz_A The coordinates of the apo hexameric terminase complex	d_Viruses;-_Duplodnaviria;k_Heunggongvirae;p_Peploviricota;c_Herviviricetes;o_Herpesvirales;f_Orthoherpesviridae;-_Alphaherpesvirinae;g_Simplexvirus;s_Simplexvirus humanalpha1;-_Human alphaherpesvirus 1;-_Human alphaherpesvirus 1 strain 17	4.104e-09	E9M5L2	d_Viruses;-_Duplodnaviria;k_Heunggongvirae;p_Peploviricota;c_Herviviricetes;o_Herpesvirales;f_Orthoherpesviridae;-_Gammaherpesvirinae;g_Rhadinovirus;s_Rhadinovirus cricetidgamma2;-_Cricetid gammaherpesvirus 2	2.031e-11	Cleavage/packaging protein
	MIRUS_G_0022_c0001_232410_233118_f_t0	705	Class02	Gamma	Gamma04	deepclust_000228	OG0000032	305	0	0							No				A0A481YRV9	d_Viruses;-_Varidnaviria;k_Bamfordvirae;p_Nucleocytoviricota;c_Megaviricetes;o_Pimascovirales;f_Marseilleviridae;-_unclassified Marseilleviridae;s_Marseillevirus LCMAC101	2.611e-06	HNH endonuclease
	MIRUS_G_0022_c0001_233057_234304_r_t1	1248	Class02	Gamma	Gamma04		OG0009419	3	0	0							No
	MIRUS_G_0022_c0001_23335_23806_f_t0	468	Class02	Gamma	Gamma04		OG0007475	4	0	0							No
	MIRUS_G_0022_c0001_234374_235147_f_t1	774	Class02	Gamma	Gamma04	deepclust_000415	OG0000006	554	0	0	Protein kinase domain	Pfam	PF00069,29	Protein kinase domain	9.9e-41		No	3q53,cif,gz_A Structure of phosphorylated PAK1 kinase domain in complex with ATP	-_cellular organisms;d_Eukaryota;-_Opisthokonta;k_Metazoa;-_Eumetazoa;-_Bilateria;-_Deuterostomia;p_Chordata;-_Craniata;-_Vertebrata;-_Gnathostomata;-_Teleostomi;-_Euteleostomi;-_Sarcopterygii;-_Dipnotetrapodomorpha;-_Tetrapoda;-_Amniota;c_Mammalia;-_Theria;-_Eutheria;-_Boreoeutheria;-_Euarchontoglires;o_Primates;-_Haplorrhini;-_Simiiformes;-_Catarrhini;-_Hominoidea;f_Hominidae;-_Homininae;g_Homo…	1.823e-16	A0A3G5ALC0	d_Viruses;-_unclassified viruses;-_unclassified DNA viruses;-_unclassified dsDNA viruses;s_Sylvanvirus sp,	3.435e-15
	MIRUS_G_0022_c0001_235186_236088_f_t1	903	Class02	Gamma	Gamma04		NA	NA	0	0							No
	MIRUS_G_0022_c0001_236204_236662_f_t1	459	Class02	Gamma	Gamma04		NA	NA	0	0							No
	MIRUS_G_0022_c0001_236734_238374_r_t1	1641	Class02	Gamma	Gamma04		OG0000760	49	0	0	Tyrosine-protein kinase ephrin type A/B receptor-like	Pfam	PF07699,17	Tyrosine-protein kinase ephrin type A/B receptor-like	6.9e-08		No	7n4y,cif,gz_B The structure of bovine thyroglobulin with iodinated tyrosines	-_cellular organisms;d_Eukaryota;-_Opisthokonta;k_Metazoa;-_Eumetazoa;-_Bilateria;-_Deuterostomia;p_Chordata;-_Craniata;-_Vertebrata;-_Gnathostomata;-_Teleostomi;-_Euteleostomi;-_Sarcopterygii;-_Dipnotetrapodomorpha;-_Tetrapoda;-_Amniota;c_Mammalia;-_Theria;-_Eutheria;-_Boreoeutheria;-_Laurasiatheria;o_Artiodactyla;-_Ruminantia;-_Pecora;f_Bovidae;-_Bovinae;g_Bos;s_Bos indicus x Bos taurus	0.002231
	MIRUS_G_0022_c0001_238461_239702_r_t1	1242	Class02	Gamma	Gamma04		OG0009418	3	0	0							No				A0A6J7X0E0	d_Viruses;-_Duplodnaviria;k_Heunggongvirae;p_Uroviricota;c_Caudoviricetes;-_environmental samples;s_uncultured Caudovirales phage	0.001549
	MIRUS_G_0022_c0001_23874_28037_f_t1	3939	Class02	Gamma	Gamma04		OG0000001	524	2	0.51	Tyrosine-protein kinase ephrin type A/B receptor-like	Pfam	PF07699,17	Tyrosine-protein kinase ephrin type A/B receptor-like	3.1e-77		No	3qo4,cif,gz_A The Crystal Structure of Death Receptor 6	-_cellular organisms;d_Eukaryota;-_Opisthokonta;k_Metazoa;-_Eumetazoa;-_Bilateria;-_Deuterostomia;p_Chordata;-_Craniata;-_Vertebrata;-_Gnathostomata;-_Teleostomi;-_Euteleostomi;-_Sarcopterygii;-_Dipnotetrapodomorpha;-_Tetrapoda;-_Amniota;c_Mammalia;-_Theria;-_Eutheria;-_Boreoeutheria;-_Euarchontoglires;o_Primates;-_Haplorrhini;-_Simiiformes;-_Catarrhini;-_Hominoidea;f_Hominidae;-_Homininae;g_Homo…	0.0015	A0A3G5A5V8	d_Viruses;-_Varidnaviria;k_Bamfordvirae;p_Nucleocytoviricota;c_Megaviricetes;o_Imitervirales;f_Mimiviridae;-_Klosneuvirinae;-_unclassified Klosneuvirinae;s_Harvfovirus sp,	0.0002381	Uncharacterized protein
	MIRUS_G_0022_c0001_240082_240391_f_t0	306	Class02	Gamma	Gamma04		NA	NA	0	0							No
	MIRUS_G_0022_c0001_240582_240998_f_t1	417	Class02	Gamma	Gamma04	deepclust_004563	OG0009422	3	0	0							No	7dkk,cif,gz_D De novo design protein XM2H	-_other entries;-_other sequences;-_artificial sequences;s_synthetic construct	0.006855	A0A2I2L3W9	d_Viruses;-_Varidnaviria;k_Bamfordvirae;p_Nucleocytoviricota;c_Megaviricetes;o_Algavirales;f_Phycodnaviridae;-_unclassified Phycodnaviridae;s_Orpheovirus IHUMI-LCC2	0.005365	Uncharacterized protein
	MIRUS_G_0022_c0001_241018_242307_f_t1	1290	Class02	Gamma	Gamma04	deepclust_004145	OG0000000	1238	0	0	Heliorhodopsin	Pfam	PF18761,5	Heliorhodopsin	2.4e-07		No	6uh3,cif,gz_B Crystal structure of bacterial heliorhodopsin 48C12	-_cellular organisms;d_Bacteria;-_Terrabacteria group;p_Actinomycetota;c_Actinomycetes;-_unclassified Actinomycetes;s_Actinomycetes bacterium	1.202e-06	G8DFM6	d_Viruses;-_Varidnaviria;k_Bamfordvirae;p_Nucleocytoviricota;c_Megaviricetes;o_Algavirales;f_Phycodnaviridae;g_Coccolithovirus;-_unclassified Coccolithovirus	7.966e-08	Uncharacterized protein
	MIRUS_G_0022_c0001_242382_242640_f_t0	258	Class02	Gamma	Gamma04		OG0000001	524	0	0							No
	MIRUS_G_0022_c0001_28031_28310_r_t0	276	Class02	Gamma	Gamma04	deepclust_001278	OG0003452	10	0	0							No
	MIRUS_G_0022_c0001_28473_29612_f_t1	1140	Class02	Gamma	Gamma04		OG0000062	341	0	0	Mirus_Portal					Mirus_Portal	No	8fql,cif,gz_A Portal vertex of HK97 phage	d_Viruses;-_Duplodnaviria;k_Heunggongvirae;p_Uroviricota;c_Caudoviricetes;-_Hendrixvirinae;g_Byrnievirus;s_Byrnievirus HK97;-_Escherichia phage HK97	3.985e-06	A0A6J5LMY9	d_Viruses;-_Duplodnaviria;k_Heunggongvirae;p_Uroviricota;c_Caudoviricetes;-_environmental samples;s_uncultured Caudovirales phage	3.183e-08
	MIRUS_G_0022_c0001_29647_29934_r_t1	288	Class02	Gamma	Gamma04		OG0007471	4	0	0							No
	MIRUS_G_0022_c0001_29862_30168_f_t0	303	Class02	Gamma	Gamma04		NA	NA	0	0							No
	MIRUS_G_0022_c0001_30253_30891_r_t1	639	Class02	Gamma	Gamma04	deepclust_006807	OG0000620	62	0	0							No
	MIRUS_G_0022_c0001_31147_32034_f_t1	888	Class02	Gamma	Gamma04		OG0001378	23	0	0	RWP-RK domain	Pfam	PF02042,19	RWP-RK domain	1.9e-12		No
	MIRUS_G_0022_c0001_32142_32798_f_t1	657	Class02	Gamma	Gamma04		OG0003451	10	0	0							No
	MIRUS_G_0022_c0001_32916_33188_f_t1	273	Class02	Gamma	Gamma04	deepclust_002035	OG0000370	105	0	0							No
	MIRUS_G_0022_c0001_33223_33349_f_t0	123	Class02	Gamma	Gamma04		NA	NA	0	0							No
	MIRUS_G_0022_c0001_33457_34959_r_t1	1503	Class02	Gamma	Gamma04	deepclust_002037	OG0000915	39	0	0							No				A0A2I6UH08	d_Viruses;-_Duplodnaviria;k_Heunggongvirae;p_Uroviricota;c_Caudoviricetes;g_Kairosalinivirus	0.005369
	MIRUS_G_0022_c0001_35013_35115_r_t0	99	Class02	Gamma	Gamma04		NA	NA	0	0							No
	MIRUS_G_0022_c0001_35060_36072_f_t1	936	Class02	Gamma	Gamma04		OG0006186	4	1	1.07							No
	MIRUS_G_0022_c0001_35140_35602_r_t0	459	Class02	Gamma	Gamma04		NA	NA	0	0							No
	MIRUS_G_0022_c0001_36204_36791_f_t1	588	Class02	Gamma	Gamma04		OG0006186	4	0	0							No
	MIRUS_G_0022_c0001_36861_37698_r_t0	834	Class02	Gamma	Gamma04	deepclust_001274	OG0000703	53	0	0							No
	MIRUS_G_0022_c0001_37756_38843_r_t1	777	Class02	Gamma	Gamma04		OG0000587	65	1	1.29							No
	MIRUS_G_0022_c0001_38904_39467_r_t1	564	Class02	Gamma	Gamma04		OG0009417	3	0	0							No
	MIRUS_G_0022_c0001_39589_39984_f_t1	396	Class02	Gamma	Gamma04		OG0000223	167	0	0							No
	MIRUS_G_0022_c0001_39980_40244_r_t0	261	Class02	Gamma	Gamma04		NA	NA	0	0							No
	MIRUS_G_0022_c0001_40328_41245_r_t1	918	Class02	Gamma	Gamma04		OG0009416	3	0	0							No				A0A1L3KKV8	d_Viruses;-_Riboviria;-_unclassified Riboviria;-_unclassified RNA viruses ShiM-2016;s_Hubei odonate virus 6	0.003634
	MIRUS_G_0022_c0001_41337_41589_r_t0	249	Class02	Gamma	Gamma04		NA	NA	0	0							No
	MIRUS_G_0022_c0001_41641_50509_r_t1	8508	Class02	Gamma	Gamma04	deepclust_000229	OG0000001	524	3	0.35	Tyrosine-protein kinase ephrin type A/B receptor-like	Pfam	PF07699,17	Tyrosine-protein kinase ephrin type A/B receptor-like	4.7e-123		No	1a3z,cif,gz_A REDUCED RUSTICYANIN AT 1,9 ANGSTROMS	#NAME?	0.002724	K7XRW7	d_Viruses;-_Duplodnaviria;k_Heunggongvirae;p_Uroviricota;c_Caudoviricetes;-_environmental samples;s_uncultured Mediterranean phage MEDS1 group	3.304e-09
	MIRUS_G_0022_c0001_50591_51808_r_t1	1218	Class02	Gamma	Gamma04		OG0000001	524	0	0	Tyrosine-protein kinase ephrin type A/B receptor-like	Pfam	PF07699,17	Tyrosine-protein kinase ephrin type A/B receptor-like	9e-19		No	7n4y,cif,gz_B The structure of bovine thyroglobulin with iodinated tyrosines	-_cellular organisms;d_Eukaryota;-_Opisthokonta;k_Metazoa;-_Eumetazoa;-_Bilateria;-_Deuterostomia;p_Chordata;-_Craniata;-_Vertebrata;-_Gnathostomata;-_Teleostomi;-_Euteleostomi;-_Sarcopterygii;-_Dipnotetrapodomorpha;-_Tetrapoda;-_Amniota;c_Mammalia;-_Theria;-_Eutheria;-_Boreoeutheria;-_Laurasiatheria;o_Artiodactyla;-_Ruminantia;-_Pecora;f_Bovidae;-_Bovinae;g_Bos;s_Bos indicus x Bos taurus	0.0009702	A0A7M3UNK1_1	d_Viruses;-_Varidnaviria;k_Bamfordvirae;p_Nucleocytoviricota;c_Megaviricetes;o_Imitervirales;f_Allomimiviridae;g_Heliosvirus;s_Heliosvirus raunefjordenense;-_Pyramimonas orientalis virus	6.722e-05	Tyrosine-protein kinase ephrin type A/B receptor-like domain-containing protein
	MIRUS_G_0022_c0001_51888_52119_f_t0	228	Class02	Gamma	Gamma04		OG0009423	3	0	0							No
	MIRUS_G_0022_c0001_52153_52731_f_t1	579	Class02	Gamma	Gamma04		OG0000183	186	0	0							No				A0A6J5MAW7	d_Viruses;-_Duplodnaviria;k_Heunggongvirae;p_Uroviricota;c_Caudoviricetes;-_environmental samples;s_uncultured Caudovirales phage	2.146e-06
	MIRUS_G_0022_c0001_53032_54641_r_t1	1509	Class02	Gamma	Gamma04		OG0009420	3	1	0.66							No
	MIRUS_G_0022_c0001_54964_57147_f_t1	2184	Class02	Gamma	Gamma04		OG0000014	324	0	0	MYND finger	Pfam	PF01753,22	MYND finger	1.1e-11		No
	MIRUS_G_0022_c0001_57349_58356_f_t1	1008	Class02	Gamma	Gamma04	deepclust_004510	OG0000001	524	0	0	Tyrosine-protein kinase ephrin type A/B receptor-like	Pfam	PF07699,17	Tyrosine-protein kinase ephrin type A/B receptor-like	1e-20		No	4bk4,cif,gz_B crystal structure of the human EphA4 ectodomain	-_cellular organisms;d_Eukaryota;-_Opisthokonta;k_Metazoa;-_Eumetazoa;-_Bilateria;-_Deuterostomia;p_Chordata;-_Craniata;-_Vertebrata;-_Gnathostomata;-_Teleostomi;-_Euteleostomi;-_Sarcopterygii;-_Dipnotetrapodomorpha;-_Tetrapoda;-_Amniota;c_Mammalia;-_Theria;-_Eutheria;-_Boreoeutheria;-_Euarchontoglires;o_Primates;-_Haplorrhini;-_Simiiformes;-_Catarrhini;-_Hominoidea;f_Hominidae;-_Homininae;g_Homo…	0.009209	A0A346G4A1	d_Viruses;-_Varidnaviria;k_Bamfordvirae;p_Nucleocytoviricota;c_Megaviricetes;o_Imitervirales;f_Mimiviridae;-_unclassified Mimiviridae;s_Namao virus	2.63e-05	Putative laminin-type EGF-like domain containing protein
	MIRUS_G_0022_c0001_58660_59775_f_t1	1116	Class02	Gamma	Gamma04		NA	NA	0	0							No
	MIRUS_G_0022_c0001_59833_60460_f_t0	624	Class02	Gamma	Gamma04		OG0002080	17	0	0							No
	MIRUS_G_0022_c0001_60479_61081_r_t1	603	Class02	Gamma	Gamma04	deepclust_012635	OG0000242	154	0	0							No
	MIRUS_G_0022_c0001_61170_69146_f_t1	7977	Class02	Gamma	Gamma04	deepclust_000230	OG0004666	6	0	0							No	4bou,cif,gz_A Structure of OTUD3 OTU domain	-_cellular organisms;d_Eukaryota;-_Opisthokonta;k_Metazoa;-_Eumetazoa;-_Bilateria;-_Deuterostomia;p_Chordata;-_Craniata;-_Vertebrata;-_Gnathostomata;-_Teleostomi;-_Euteleostomi;-_Sarcopterygii;-_Dipnotetrapodomorpha;-_Tetrapoda;-_Amniota;c_Mammalia;-_Theria;-_Eutheria;-_Boreoeutheria;-_Euarchontoglires;o_Primates;-_Haplorrhini;-_Simiiformes;-_Catarrhini;-_Hominoidea;f_Hominidae;-_Homininae;g_Homo…	0.0002983
	MIRUS_G_0022_c0001_6255_7682_r_t1	1428	Class02	Gamma	Gamma04		OG0009421	3	0	0							No
	MIRUS_G_0022_c0001_69186_70112_r_t1	927	Class02	Gamma	Gamma04		OG0007473	3	0	0							No				A0A2I2L3W9	d_Viruses;-_Varidnaviria;k_Bamfordvirae;p_Nucleocytoviricota;c_Megaviricetes;o_Algavirales;f_Phycodnaviridae;-_unclassified Phycodnaviridae;s_Orpheovirus IHUMI-LCC2	0.002932	Uncharacterized protein
	MIRUS_G_0022_c0001_70568_73105_f_t1	2538	Class02	Gamma	Gamma04	deepclust_001276	OG0000001	524	0	0	Tyrosine-protein kinase ephrin type A/B receptor-like	Pfam	PF07699,17	Tyrosine-protein kinase ephrin type A/B receptor-like	1.3e-28		No	5llk,cif,gz_A Crystal structure of human alpha-dystroglycan	-_cellular organisms;d_Eukaryota;-_Opisthokonta;k_Metazoa;-_Eumetazoa;-_Bilateria;-_Deuterostomia;p_Chordata;-_Craniata;-_Vertebrata;-_Gnathostomata;-_Teleostomi;-_Euteleostomi;-_Sarcopterygii;-_Dipnotetrapodomorpha;-_Tetrapoda;-_Amniota;c_Mammalia;-_Theria;-_Eutheria;-_Boreoeutheria;-_Euarchontoglires;o_Primates;-_Haplorrhini;-_Simiiformes;-_Catarrhini;-_Hominoidea;f_Hominidae;-_Homininae;g_Homo…	0.004463	G3GNV5	d_Viruses;-_Varidnaviria;k_Bamfordvirae;p_Nucleocytoviricota;c_Megaviricetes;o_Algavirales;f_Phycodnaviridae;g_Coccolithovirus;-_unclassified Coccolithovirus;s_Emiliania huxleyi virus 84	0.006502	Uncharacterized protein
	MIRUS_G_0022_c0001_73231_75210_f_t1	1980	Class02	Gamma	Gamma04		OG0000016	407	0	0	Zinc finger, C3HC4 type (RING finger)	Pfam	PF13920,10	Zinc finger, C3HC4 type (RING finger)	1.6e-19		No	6hpr,cif,gz_A Crystal structure of cIAP1 RING domain bound to UbcH5B-Ub and a non-covalent Ub	-_cellular organisms;d_Eukaryota;-_Opisthokonta;k_Metazoa;-_Eumetazoa;-_Bilateria;-_Deuterostomia;p_Chordata;-_Craniata;-_Vertebrata;-_Gnathostomata;-_Teleostomi;-_Euteleostomi;-_Sarcopterygii;-_Dipnotetrapodomorpha;-_Tetrapoda;-_Amniota;c_Mammalia;-_Theria;-_Eutheria;-_Boreoeutheria;-_Euarchontoglires;o_Primates;-_Haplorrhini;-_Simiiformes;-_Catarrhini;-_Hominoidea;f_Hominidae;-_Homininae;g_Homo…	0.0003308	Q9YVK0	d_Viruses;-_Varidnaviria;k_Bamfordvirae;p_Nucleocytoviricota;c_Pokkesviricetes;o_Chitovirales;f_Poxviridae;-_Entomopoxvirinae;g_Deltaentomopoxvirus;s_Melanoplus sanguinipes entomopoxvirus	2.724e-09	ORF MSV242 putative inhibitor of apoptosis protein (IAP), similar to Autographa californica NPV GB:D36828
	MIRUS_G_0022_c0001_75275_89885_r_t0	14607	Class02	Gamma	Gamma04		OG0000024	213	0	0							No	6q50,cif,gz_A Structure of MPT-4, a mannose phosphorylase from Leishmania mexicana, in complex with phosphate ion	-_cellular organisms;d_Eukaryota;-_Discoba;p_Euglenozoa;c_Kinetoplastea;-_Metakinetoplastina;o_Trypanosomatida;f_Trypanosomatidae;-_Leishmaniinae;g_Leishmania;-_Leishmania;-_Leishmania mexicana species complex;s_Leishmania mexicana;-_Leishmania mexicana MHOM/GT/2001/U1103	0.002056	A0A3T0IE68	d_Viruses;-_Duplodnaviria;k_Heunggongvirae;p_Uroviricota;c_Caudoviricetes;-_unclassified Caudoviricetes;s_Thermus phage YS40_Isch	0.001871
	MIRUS_G_0022_c0001_7979_8578_r_t1	600	Class02	Gamma	Gamma04		NA	NA	0	0							No
	MIRUS_G_0022_c0001_8768_9886_f_t1	1119	Class02	Gamma	Gamma04		OG0001958	18	0	0							No
	MIRUS_G_0022_c0001_90003_92807_r_t1	2805	Class02	Gamma	Gamma04		NA	NA	0	0							No
	MIRUS_G_0022_c0001_92980_94350_r_t1	1371	Class02	Gamma	Gamma04		OG0000154	196	0	0							No	3fqd,cif,gz_A Crystal Structure of the S, pombe Rat1-Rai1 Complex	-_cellular organisms;d_Eukaryota;-_Opisthokonta;k_Fungi;-_Dikarya;p_Ascomycota;-_Taphrinomycotina;c_Schizosaccharomycetes;o_Schizosaccharomycetales;f_Schizosaccharomycetaceae;g_Schizosaccharomyces;s_Schizosaccharomyces pombe	3.662e-08	A0A2P0VML8	d_Viruses;-_Varidnaviria;k_Bamfordvirae;p_Nucleocytoviricota;c_Megaviricetes;o_Imitervirales;f_Allomimiviridae;g_Oceanusvirus;s_Oceanusvirus kaneohense;-_Tetraselmis virus 1	1.596e-08	XRN 5'-3' exonuclease N-terminus domain-containing protein
	MIRUS_G_0022_c0001_94377_94967_r_t1	591	Class02	Gamma	Gamma04	deepclust_001277	OG0000660	58	0	0							No
	MIRUS_G_0022_c0001_95093_97307_f_t0	2211	Class02	Gamma	Gamma04		OG0001562	21	0	0							No
	MIRUS_G_0022_c0001_97472_100237_f_t1	2766	Class02	Gamma	Gamma04	deepclust_001279	OG0002494	14	0	0							No
	MIRUS_G_0022_c0001_9898_11820_r_t1	1923	Class02	Gamma	Gamma04		OG0002495	14	0	0							No
	MIRUS_G_0190_c0001_101196_103664_r_t1	1071	Class02	Beta	Beta01		OG0000000	1238	7	6.54	Mirus_JellyRoll					Mirus_JellyRoll	Yes
	MIRUS_G_0190_c0001_101849_102881_f_t0	1029	Class02	Beta	Beta01		OG0000080	209	0	0							No				M1I5D2	d_Viruses;-_Varidnaviria;k_Bamfordvirae;p_Nucleocytoviricota;c_Megaviricetes;o_Algavirales;f_Phycodnaviridae;g_Chlorovirus;-_unclassified Chlorovirus	3.169e-08	GIY-YIG catalytic domain-containing endonuclease
	MIRUS_G_0190_c0001_102880_103147_f_t0	264	Class02	Beta	Beta01	deepclust_010349	OG0003580	10	0	0							No
	MIRUS_G_0190_c0001_103707_103938_r_t0	228	Class02	Beta	Beta01	deepclust_008518	OG0002782	13	0	0							No
	MIRUS_G_0190_c0001_103988_104422_r_t1	435	Class02	Beta	Beta01	deepclust_018588	OG0000434	90	0	0	Ankyrin repeats (3 copies)	Pfam	PF12796,11	Ankyrin repeats (3 copies)	6.6e-11		No	6fp9,cif,gz_B Crystal structure of anti-mTFP1 DARPin 1238_E11	-_other entries;-_other sequences;-_artificial sequences;s_synthetic construct	0.000451	A0A481Z425	d_Viruses;-_unclassified viruses;-_unclassified DNA viruses;-_unclassified dsDNA viruses;-_Pithoviruses;s_Pithovirus LCPAC104	0.0006806
	MIRUS_G_0190_c0001_12042_12896_r_t1	855	Class02	Beta	Beta01	deepclust_022521	OG0003575	10	0	0							No
	MIRUS_G_0190_c0001_12962_13309_r_t1	348	Class02	Beta	Beta01	deepclust_015773	OG0000318	124	0	0							No	3cxg,cif,gz_B Crystal structure of Plasmodium falciparum thioredoxin, PFI0790w	unclassified	1.367e-05	A0A7S9XEE1	d_Viruses;-_Duplodnaviria;k_Heunggongvirae;p_Uroviricota;c_Caudoviricetes;f_Demerecviridae;-_Markadamsvirinae;g_Tequintavirus;-_unclassified Tequintavirus;s_Salmonella phage GEC_vB_N5	0.0001781
	MIRUS_G_0190_c0001_13419_14573_f_t1	1155	Class02	Beta	Beta01	deepclust_015489	OG0002464	8	0	0							No
	MIRUS_G_0190_c0001_14783_15404_r_t0	618	Class02	Beta	Beta01		OG0007992	4	0	0							No
	MIRUS_G_0190_c0001_15538_17278_r_t1	1461	Class02	Beta	Beta01	deepclust_002355	OG0000145	225	3	2.05							No
	MIRUS_G_0190_c0001_17451_18038_f_t1	588	Class02	Beta	Beta01	deepclust_015422	OG0000152	217	0	0							No
	MIRUS_G_0190_c0001_18146_18520_r_t1	375	Class02	Beta	Beta01		OG0001461	25	0	0							No
	MIRUS_G_0190_c0001_18602_19232_r_t0	627	Class02	Beta	Beta01	deepclust_008515	OG0001919	19	0	0							No
	MIRUS_G_0190_c0001_19319_20821_r_t1	1503	Class02	Beta	Beta01		OG0001523	22	0	0							No
	MIRUS_G_0190_c0001_21108_21788_f_t1	681	Class02	Beta	Beta01		OG0000583	65	0	0	2OG-Fe(II) oxygenase superfamily	Pfam	PF13532,10	2OG-Fe(II) oxygenase superfamily	3.2e-15		No	3buc,cif,gz_A X-ray structure of human ABH2 bound to dsDNA with Mn(II) and 2KG	-_cellular organisms;d_Eukaryota;-_Opisthokonta;k_Metazoa;-_Eumetazoa;-_Bilateria;-_Deuterostomia;p_Chordata;-_Craniata;-_Vertebrata;-_Gnathostomata;-_Teleostomi;-_Euteleostomi;-_Sarcopterygii;-_Dipnotetrapodomorpha;-_Tetrapoda;-_Amniota;c_Mammalia;-_Theria;-_Eutheria;-_Boreoeutheria;-_Euarchontoglires;o_Primates;-_Haplorrhini;-_Simiiformes;-_Catarrhini;-_Hominoidea;f_Hominidae;-_Homininae;g_Homo…	3.968e-17	A0A8F8SN51	d_Viruses;-_unclassified viruses;s_Pacmanvirus S19	1.607e-17
	MIRUS_G_0190_c0001_21844_22359_r_t1	516	Class02	Beta	Beta01	deepclust_022522	OG0000514	61	0	0							No
	MIRUS_G_0190_c0001_22469_23089_r_t1	621	Class02	Beta	Beta01	deepclust_019078	OG0002569	12	0	0							No
	MIRUS_G_0190_c0001_23236_23760_f_t1	525	Class02	Beta	Beta01	deepclust_015511	OG0002396	15	0	0							No
	MIRUS_G_0190_c0001_24375_25676_r_t1	1302	Class02	Beta	Beta01		OG0000134	225	0	0							No	8dcb,cif,gz_B RNA ligase RtcB from Pyrococcus horikoshii in complex with Ni2+ and GTP	-_cellular organisms;d_Archaea;p_Euryarchaeota;c_Thermococci;o_Thermococcales;f_Thermococcaceae;g_Pyrococcus;s_Pyrococcus horikoshii;-_Pyrococcus horikoshii OT3	1.981e-10	A0A8S5PN56	d_Viruses;-_Duplodnaviria;k_Heunggongvirae;p_Uroviricota;c_Caudoviricetes;-_unclassified Caudoviricetes;s_Myoviridae sp, ctwwN25	8.665e-11
	MIRUS_G_0190_c0001_2439_3389_f_t1	951	Class02	Beta	Beta01	deepclust_023631	OG0000375	105	0	0							No
	MIRUS_G_0190_c0001_25995_30583_f_t1	2574	Class02	Beta	Beta01	deepclust_002356	OG0000155	171	3	1.17							Yes
	MIRUS_G_0190_c0001_31464_33771_f_t1	2124	Class02	Beta	Beta01		OG0001009	36	2	0.94							No	7pcy,cif,gz_A THE CRYSTAL STRUCTURE OF PLASTOCYANIN FROM A GREEN ALGA, ENTEROMORPHA PROLIFERA	-_cellular organisms;d_Eukaryota;k_Viridiplantae;p_Chlorophyta;c_Ulvophyceae;-_OUU clade;o_Ulvales;f_Ulvaceae;g_Ulva;s_Ulva prolifera	0.00106	A0A6M2ZJA4	d_Viruses;-_Duplodnaviria;k_Heunggongvirae;p_Uroviricota;c_Caudoviricetes;f_Kyanoviridae;g_Zhoulongquanvirus;s_Zhoulongquanvirus esscess;-_Synechococcus phage S-SCSM1	6.615e-06
	MIRUS_G_0190_c0001_3433_4467_f_t1	1035	Class02	Beta	Beta01	deepclust_032951	OG0000166	210	0	0							No				K7PC24	d_Viruses;-_Duplodnaviria;k_Heunggongvirae;p_Peploviricota;c_Herviviricetes;o_Herpesvirales;f_Alloherpesviridae;g_Cyvirus;s_Cyvirus cyprinidallo2;-_Cyprinid herpesvirus 2	0.00899	Membrane ORF114 (Membrane protein ORF114)
	MIRUS_G_0190_c0001_34375_34923_r_t1	549	Class02	Beta	Beta01	deepclust_018366	OG0000455	79	0	0	RING-variant domain	Pfam	PF12906,11	RING-variant domain	0.00015		No				R4TX91	d_Viruses;-_Varidnaviria;k_Bamfordvirae;p_Nucleocytoviricota;c_Megaviricetes;o_Algavirales;f_Phycodnaviridae;g_Prymnesiovirus;-_unclassified Prymnesiovirus	1.491e-06	RING-CH-type domain-containing protein
	MIRUS_G_0190_c0001_34998_35339_f_t1	342	Class02	Beta	Beta01	deepclust_031597	OG0000423	94	0	0							No
	MIRUS_G_0190_c0001_35423_36166_f_t1	744	Class02	Beta	Beta01	deepclust_025410	OG0000265	113	0	0							No
	MIRUS_G_0190_c0001_36200_37582_r_t1	1383	Class02	Beta	Beta01	deepclust_021347	OG0000176	195	0	0							No
	MIRUS_G_0190_c0001_37644_38522_r_t1	879	Class02	Beta	Beta01	deepclust_019032	OG0000926	37	0	0							No
	MIRUS_G_0190_c0001_38709_40673_r_t1	1965	Class02	Beta	Beta01	deepclust_014566	OG0000088	262	0	0	Mirus_Triplex1					Mirus_Triplex1	No
	MIRUS_G_0190_c0001_40754_41968_r_t1	1215	Class02	Beta	Beta01	deepclust_028149	OG0000384	100	0	0							No
	MIRUS_G_0190_c0001_42299_43891_f_t1	1593	Class02	Beta	Beta01	deepclust_002357	OG0000828	45	0	0							No
	MIRUS_G_0190_c0001_43983_44945_r_t1	963	Class02	Beta	Beta01	deepclust_023050	OG0000105	168	0	0	C-5 cytosine-specific DNA methylase	Pfam	PF00145,21	C-5 cytosine-specific DNA methylase	1.3e-20		No	3g7u,cif,gz_A Crystal structure of putative DNA modification methyltransferase encoded within prophage Cp-933R (E,coli)	-_cellular organisms;d_Bacteria;p_Pseudomonadota;c_Gammaproteobacteria;o_Enterobacterales;f_Enterobacteriaceae;g_Escherichia;s_Escherichia coli;-_Escherichia coli O157:H7;-_Escherichia coli O157:H7 str, EDL933	8.238e-15	A0A8S5PVD1	d_Viruses;-_Duplodnaviria;k_Heunggongvirae;p_Uroviricota;c_Caudoviricetes;-_unclassified Caudoviricetes	1.928e-15
	MIRUS_G_0190_c0001_4481_5659_r_t1	1179	Class02	Beta	Beta01	deepclust_015488	OG0003915	7	0	0							No
	MIRUS_G_0190_c0001_45362_47014_f_t1	1653	Class02	Beta	Beta01	deepclust_002358	OG0001819	20	0	0							No	1p35,cif,gz_C CRYSTAL STRUCTURE OF BACULOVIRUS P35	d_Viruses;c_Naldaviricetes;o_Lefavirales;f_Baculoviridae;g_Alphabaculovirus;s_Alphabaculovirus aucalifonicae;-_Autographa californica multiple nucleopolyhedrovirus;-_Autographa californica nucleopolyhedrovirus	0.009391	A0A8F8PN05	d_Viruses;-_unclassified viruses;s_Clandestinovirus	0.0002118
	MIRUS_G_0190_c0001_47231_52538_f_t0	5304	Class02	Beta	Beta01	deepclust_019030	OG0001587	21	0	0							No
	MIRUS_G_0190_c0001_484_2244_f_t1	1761	Class02	Beta	Beta01	deepclust_003828	OG0000424	92	0	0							No
	MIRUS_G_0190_c0001_52604_53492_f_t0	885	Class02	Beta	Beta01		NA	NA	0	0							No
	MIRUS_G_0190_c0001_53664_54906_r_t1	1167	Class02	Beta	Beta01	deepclust_027464	OG0000011	641	1	0.86							No
	MIRUS_G_0190_c0001_55029_79848_f_t1	22596	Class02	Beta	Beta01		OG0000008	250	8	0.35	PAN domain	Pfam	PF00024,30	PAN domain	1.8e-09		Yes
	MIRUS_G_0190_c0001_5773_8644_r_t0	2868	Class02	Beta	Beta01		OG0000000	1238	0	0							No
	MIRUS_G_0190_c0001_80430_80649_r_t0	216	Class02	Beta	Beta01		NA	NA	0	0							No
	MIRUS_G_0190_c0001_81337_82881_r_t1	1545	Class02	Beta	Beta01	deepclust_015503	OG0001914	19	0	0							No	6qnz,cif,gz_B Crystal structure of the site-specific DNA nickase N,BspD6I E418A Mutant	-_cellular organisms;d_Bacteria;-_Terrabacteria group;p_Bacillota;c_Bacilli;o_Bacillales;f_Bacillaceae;g_Bacillus;-_unclassified Bacillus (in: firmicutes);s_Bacillus sp, D6	0.003483	A0A6J7WSS3	d_Viruses;-_Duplodnaviria;k_Heunggongvirae;p_Uroviricota;c_Caudoviricetes;-_environmental samples;s_uncultured Caudovirales phage	0.007573
	MIRUS_G_0190_c0001_83067_84074_f_t1	1008	Class02	Beta	Beta01	deepclust_013405	OG0000327	120	0	0	Mirus_Triplex1					Mirus_Triplex1	No	6q1f,cif,gz_5 Atomic structure of the Human Herpesvirus 6B Capsid and Capsid-Associated Tegument Complexes	d_Viruses;-_Duplodnaviria;k_Heunggongvirae;p_Peploviricota;c_Herviviricetes;o_Herpesvirales;f_Orthoherpesviridae;-_Betaherpesvirinae;g_Roseolovirus;s_Roseolovirus humanbeta6b;-_Human betaherpesvirus 6B;-_Human herpesvirus 6 strain Z29	0.0002041	A0A6J5RK31	d_Viruses;-_Duplodnaviria;k_Heunggongvirae;p_Uroviricota;c_Caudoviricetes;-_environmental samples;s_uncultured Caudovirales phage	0.0004312
	MIRUS_G_0190_c0001_84241_84981_f_t1	741	Class02	Beta	Beta01	deepclust_016387	OG0000112	221	0	0	Mirus_Triplex2					Mirus_Triplex2	No	6qvk,cif,gz_1e The cryo-EM structure of bacteriophage phi29 prohead	d_Viruses;-_Duplodnaviria;k_Heunggongvirae;p_Uroviricota;c_Caudoviricetes;f_Salasmaviridae;-_Picovirinae;g_Salasvirus;s_Salasvirus phi29	0.001522	A0A8S5T5X3	d_Viruses;-_Duplodnaviria;k_Heunggongvirae;p_Uroviricota;c_Caudoviricetes;-_unclassified Caudoviricetes;s_Siphoviridae sp, ctn8e14	1.132e-05
	MIRUS_G_0190_c0001_85189_86022_r_t1	834	Class02	Beta	Beta01	deepclust_019056	OG0000023	411	0	0	Sel1 repeat	Pfam	PF08238,16	Sel1 repeat	6.8e-11		No	4bwr,cif,gz_A Crystal structure of c5321: a protective antigen present in uropathogenic Escherichia coli strains displaying an SLR fold	-_cellular organisms;d_Bacteria;p_Pseudomonadota;c_Gammaproteobacteria;o_Enterobacterales;f_Enterobacteriaceae;g_Escherichia;s_Escherichia coli;-_Escherichia coli CFT073	1.645e-06	G8DGC7	d_Viruses;-_Varidnaviria;k_Bamfordvirae;p_Nucleocytoviricota;c_Megaviricetes;o_Algavirales;f_Phycodnaviridae;-_unclassified Phycodnaviridae;s_Emiliania huxleyi virus PS401	3.904e-12	U-box domain-containing protein
	MIRUS_G_0190_c0001_86134_87913_f_t1	1686	Class02	Beta	Beta01	deepclust_013205	OG0000405	96	1	0.59							No
	MIRUS_G_0190_c0001_8640_9786_r_t0	1143	Class02	Beta	Beta01		OG0000000	1238	0	0							No
	MIRUS_G_0190_c0001_87993_89051_f_t1	1059	Class02	Beta	Beta01	deepclust_019054	OG0000654	33	0	0							No
	MIRUS_G_0190_c0001_89057_90328_r_t1	1272	Class02	Beta	Beta01	deepclust_002359	OG0000092	262	0	0							No
	MIRUS_G_0190_c0001_90569_90937_f_t1	369	Class02	Beta	Beta01	deepclust_003837	OG0000709	55	0	0							No
	MIRUS_G_0190_c0001_90973_92091_f_t1	1119	Class02	Beta	Beta01	deepclust_008520	OG0000312	125	0	0							No
	MIRUS_G_0190_c0001_92273_92719_r_t1	447	Class02	Beta	Beta01	deepclust_015501	OG0006542	5	0	0							No
	MIRUS_G_0190_c0001_93123_94463_f_t1	1341	Class02	Beta	Beta01	deepclust_019060	OG0001915	18	0	0							No	8j07,cif,gz_5 96nm repeat of human respiratory doublet microtubule and associated axonemal complexes	-_cellular organisms;d_Eukaryota;-_Opisthokonta;k_Metazoa;-_Eumetazoa;-_Bilateria;-_Deuterostomia;p_Chordata;-_Craniata;-_Vertebrata;-_Gnathostomata;-_Teleostomi;-_Euteleostomi;-_Sarcopterygii;-_Dipnotetrapodomorpha;-_Tetrapoda;-_Amniota;c_Mammalia;-_Theria;-_Eutheria;-_Boreoeutheria;-_Euarchontoglires;o_Primates;-_Haplorrhini;-_Simiiformes;-_Catarrhini;-_Hominoidea;f_Hominidae;-_Homininae;g_Homo…	1.749e-06	G8DGP1	d_Viruses;-_Varidnaviria;k_Bamfordvirae;p_Nucleocytoviricota;c_Megaviricetes;o_Algavirales;f_Phycodnaviridae;-_unclassified Phycodnaviridae;s_Emiliania huxleyi virus PS401	2.702e-07	Uncharacterized protein
	MIRUS_G_0190_c0001_94601_95635_f_t1	1035	Class02	Beta	Beta01	deepclust_019062	OG0000265	113	0	0							No
	MIRUS_G_0190_c0001_95689_97890_f_t1	2202	Class02	Beta	Beta01	deepclust_015502	OG0010133	3	0	0							No	8g4j,cif,gz_A Crystal structure of Cavia porcellus (guinea pig) importin-alpha 1 in cargo-free state	-_cellular organisms;d_Eukaryota;-_Opisthokonta;k_Metazoa;-_Eumetazoa;-_Bilateria;-_Deuterostomia;p_Chordata;-_Craniata;-_Vertebrata;-_Gnathostomata;-_Teleostomi;-_Euteleostomi;-_Sarcopterygii;-_Dipnotetrapodomorpha;-_Tetrapoda;-_Amniota;c_Mammalia;-_Theria;-_Eutheria;-_Boreoeutheria;-_Euarchontoglires;-_Glires;o_Rodentia;-_Hystricomorpha;f_Caviidae;g_Cavia;s_Cavia porcellus	1.018e-05	G8DGD0	d_Viruses;-_Varidnaviria;k_Bamfordvirae;p_Nucleocytoviricota;c_Megaviricetes;o_Algavirales;f_Phycodnaviridae;-_unclassified Phycodnaviridae;s_Emiliania huxleyi virus PS401	0.00295	Vacuolar protein 8
	MIRUS_G_0190_c0001_97994_98422_f_t1	429	Class02	Beta	Beta01	deepclust_003838	OG0000550	51	0	0							No	3qii,cif,gz_A Crystal structure of tudor domain 2 of human PHD finger protein 20	-_cellular organisms;d_Eukaryota;-_Opisthokonta;k_Metazoa;-_Eumetazoa;-_Bilateria;-_Deuterostomia;p_Chordata;-_Craniata;-_Vertebrata;-_Gnathostomata;-_Teleostomi;-_Euteleostomi;-_Sarcopterygii;-_Dipnotetrapodomorpha;-_Tetrapoda;-_Amniota;c_Mammalia;-_Theria;-_Eutheria;-_Boreoeutheria;-_Euarchontoglires;o_Primates;-_Haplorrhini;-_Simiiformes;-_Catarrhini;-_Hominoidea;f_Hominidae;-_Homininae;g_Homo…	0.004083	A0A0U3TK18	d_Viruses;-_Duplodnaviria;k_Heunggongvirae;p_Uroviricota;c_Caudoviricetes;g_Jasminevirus;s_Jasminevirus jasmine;-_Arthrobacter phage Jasmine	0.000927
	MIRUS_G_0190_c0001_9827_11987_r_t0	2157	Class02	Beta	Beta01		OG0000077	308	0	0							No	3zuk,cif,gz_A CRYSTAL STRUCTURE OF MYCOBACTERIUM TUBERCULOSIS ZINC METALLOPROTEASE ZMP1 IN COMPLEX WITH INHIBITOR	-_cellular organisms;d_Bacteria;-_Terrabacteria group;p_Actinomycetota;c_Actinomycetes;o_Mycobacteriales;f_Mycobacteriaceae;g_Mycobacterium;-_Mycobacterium tuberculosis complex;s_Mycobacterium tuberculosis;-_Mycobacterium tuberculosis H37Rv	1.853e-11	Q5UQ76	d_Viruses;-_Varidnaviria;k_Bamfordvirae;p_Nucleocytoviricota;c_Megaviricetes;o_Imitervirales;f_Mimiviridae;-_Megamimivirinae;g_Mimivirus	2.805e-08	Zinc metalloproteinase R519 (EC 3,4,24,-) (gp560)
	MIRUS_G_0190_c0001_98496_101060_r_t1	2445	Class02	Beta	Beta01	deepclust_002360	OG0003576	10	1	0.41							No	1v18,cif,gz_A The crystal structure of beta-catenin armadillo repeat complexed with a phosphorylated APC 20mer repeat,	-_cellular organisms;d_Eukaryota;-_Opisthokonta;k_Metazoa;-_Eumetazoa;-_Bilateria;-_Deuterostomia;p_Chordata;-_Craniata;-_Vertebrata;-_Gnathostomata;-_Teleostomi;-_Euteleostomi;-_Sarcopterygii;-_Dipnotetrapodomorpha;-_Tetrapoda;-_Amniota;c_Mammalia;-_Theria;-_Eutheria;-_Boreoeutheria;-_Euarchontoglires;-_Glires;o_Rodentia;-_Myomorpha;-_Muroidea;f_Muridae;-_Murinae;g_Mus;-_Mus;s_Mus musculus	9.582e-05	A0A481Z6U2	d_Viruses;-_unclassified viruses;-_unclassified DNA viruses;-_unclassified dsDNA viruses;-_Pithoviruses;s_Pithovirus LCPAC302	0.003126
	MIRUS_G_0190_c0002_1068_1445_r_t1	378	Class02	Beta	Beta01		OG0001585	19	0	0							No
	MIRUS_G_0190_c0002_12021_12809_f_t1	789	Class02	Beta	Beta01	deepclust_003122	OG0000096	280	0	0	PD-(D/E)XK nuclease superfamily	Pfam	PF12705,11	PD-(D/E)XK nuclease superfamily	1.2e-06		No	5zyv,cif,gz_A Crystal structure of human MGME1 with single strand DNA2 and Ca2+	-_cellular organisms;d_Eukaryota;-_Opisthokonta;k_Metazoa;-_Eumetazoa;-_Bilateria;-_Deuterostomia;p_Chordata;-_Craniata;-_Vertebrata;-_Gnathostomata;-_Teleostomi;-_Euteleostomi;-_Sarcopterygii;-_Dipnotetrapodomorpha;-_Tetrapoda;-_Amniota;c_Mammalia;-_Theria;-_Eutheria;-_Boreoeutheria;-_Euarchontoglires;o_Primates;-_Haplorrhini;-_Simiiformes;-_Catarrhini;-_Hominoidea;f_Hominidae;-_Homininae;g_Homo…	2.913e-07	A0A481YQH7	d_Viruses;-_unclassified viruses;-_unclassified DNA viruses;-_unclassified dsDNA viruses;-_Pithoviruses;s_Pithovirus LCDPAC02	1.434e-16
	MIRUS_G_0190_c0002_13064_13558_f_t1	495	Class02	Beta	Beta01	deepclust_030090	OG0004877	7	0	0							No
	MIRUS_G_0190_c0002_13654_16716_f_t1	2841	Class02	Beta	Beta01	deepclust_008509	OG0000086	253	2	0.7	Mirus_Triplex1					Mirus_Triplex1	No	6w2e,cif,gz_h Structures of Capsid and Capsid-Associated Tegument Complex inside the Epstein-Barr Virus	d_Viruses;-_Duplodnaviria;k_Heunggongvirae;p_Peploviricota;c_Herviviricetes;o_Herpesvirales;f_Orthoherpesviridae;-_Gammaherpesvirinae;g_Lymphocryptovirus;s_Lymphocryptovirus humangamma4;-_Human gammaherpesvirus 4;-_Human herpesvirus 4 strain B95-8	0.004552
	MIRUS_G_0190_c0002_155_481_f_t1	327	Class02	Beta	Beta01	deepclust_027622	OG0003916	9	0	0							No
	MIRUS_G_0190_c0002_1609_3150_f_t1	1542	Class02	Beta	Beta01		OG0000000	1238	0	0	PIF1-like helicase	Pfam	PF05970,18	PIF1-like helicase	2.9e-14		No	7otj,cif,gz_B Crystal structure of Pif1 helicase from Candida albicans	-_cellular organisms;d_Eukaryota;-_Opisthokonta;k_Fungi;-_Dikarya;p_Ascomycota;-_saccharomyceta;-_Saccharomycotina;c_Saccharomycetes;o_Saccharomycetales;-_CUG-Ser1 clade;f_Debaryomycetaceae;-_Candida/Lodderomyces clade;g_Candida;s_Candida albicans	1.325e-33	A0A481YRI3	d_Viruses;-_Varidnaviria;k_Bamfordvirae;p_Nucleocytoviricota;c_Megaviricetes;o_Pimascovirales;f_Marseilleviridae;-_unclassified Marseilleviridae;s_Marseillevirus LCMAC101	7.564e-34	RecD helicase /ATP-dependent exoDNAse
	MIRUS_G_0190_c0002_16918_18305_f_t1	1047	Class02	Beta	Beta01	deepclust_006320	OG0000000	1238	2	1.91	Transcription factor TFIID (or TATA-binding protein, TBP)	Pfam	PF00352,25	Transcription factor TFIID (or TATA-binding protein, TBP)	2.1e-21		No	1cdw,cif,gz_A HUMAN TBP CORE DOMAIN COMPLEXED WITH DNA	-_cellular organisms;d_Eukaryota;-_Opisthokonta;k_Metazoa;-_Eumetazoa;-_Bilateria;-_Deuterostomia;p_Chordata;-_Craniata;-_Vertebrata;-_Gnathostomata;-_Teleostomi;-_Euteleostomi;-_Sarcopterygii;-_Dipnotetrapodomorpha;-_Tetrapoda;-_Amniota;c_Mammalia;-_Theria;-_Eutheria;-_Boreoeutheria;-_Euarchontoglires;o_Primates;-_Haplorrhini;-_Simiiformes;-_Catarrhini;-_Hominoidea;f_Hominidae;-_Homininae;g_Homo…	1.581e-17	A0A5P9U4S6	d_Viruses;-_unclassified archaeal viruses;s_Nanoarchaeotal virus 1	2.216e-10
	MIRUS_G_0190_c0002_17007_17340_r_t0	330	Class02	Beta	Beta01	deepclust_023906	OG0002570	14	0	0							No
	MIRUS_G_0190_c0002_18402_19205_f_t1	804	Class02	Beta	Beta01	deepclust_017741	OG0000707	50	0	0							No
	MIRUS_G_0190_c0002_19276_20016_f_t1	741	Class02	Beta	Beta01	deepclust_017741	OG0000531	72	0	0							No
	MIRUS_G_0190_c0002_20347_21120_f_t1	774	Class02	Beta	Beta01	deepclust_019048	OG0004333	8	0	0							No				A0A481Z3N3	d_Viruses;-_unclassified viruses;-_unclassified DNA viruses;-_unclassified dsDNA viruses;-_Pithoviruses;s_Pithovirus LCPAC104	8.965e-05
	MIRUS_G_0190_c0002_21143_21718_r_t1	576	Class02	Beta	Beta01	deepclust_003123	OG0000350	114	0	0							No
	MIRUS_G_0190_c0002_21780_22190_r_t1	411	Class02	Beta	Beta01	deepclust_011969	OG0000068	279	0	0							No				D0PPA4	d_Viruses;-_Duplodnaviria;k_Heunggongvirae;p_Peploviricota;c_Herviviricetes;o_Herpesvirales;f_Orthoherpesviridae;-_Gammaherpesvirinae;g_Rhadinovirus;s_Rhadinovirus muridgamma7;-_Murid gammaherpesvirus 7;-_Wood mouse herpesvirus	1.183e-05	Ubiquitin E3 ligase MIR1
	MIRUS_G_0190_c0002_22242_23366_r_t1	1125	Class02	Beta	Beta01	deepclust_014077	OG0000123	213	0	0							No	6ivn,cif,gz_D Crystal structure of a membrane protein G264A	-_cellular organisms;d_Bacteria;p_Pseudomonadota;c_Gammaproteobacteria;o_Enterobacterales;f_Enterobacteriaceae;-_Klebsiella/Raoultella group;g_Klebsiella;s_Klebsiella pneumoniae	6.608e-07
	MIRUS_G_0190_c0002_23578_24209_f_t1	579	Class02	Beta	Beta01		OG0000829	45	1	1.73							No
	MIRUS_G_0190_c0002_24380_26635_r_t1	2256	Class02	Beta	Beta01		OG0000194	178	0	0							No	5inm,cif,gz_B Mouse Tdp2 protein, apo state with variable DNA-binding grasp conformations	-_cellular organisms;d_Eukaryota;-_Opisthokonta;k_Metazoa;-_Eumetazoa;-_Bilateria;-_Deuterostomia;p_Chordata;-_Craniata;-_Vertebrata;-_Gnathostomata;-_Teleostomi;-_Euteleostomi;-_Sarcopterygii;-_Dipnotetrapodomorpha;-_Tetrapoda;-_Amniota;c_Mammalia;-_Theria;-_Eutheria;-_Boreoeutheria;-_Euarchontoglires;-_Glires;o_Rodentia;-_Myomorpha;-_Muroidea;f_Muridae;-_Murinae;g_Mus;-_Mus;s_Mus musculus	1.6e-11	A0A1V0SJ98	d_Viruses;-_Varidnaviria;k_Bamfordvirae;p_Nucleocytoviricota;c_Megaviricetes;o_Imitervirales;f_Mimiviridae;-_Klosneuvirinae;-_unclassified Klosneuvirinae;g_Klosneuvirus;s_Klosneuvirus KNV1	8.963e-13	Endonuclease/exonuclease/phosphatase family protein
	MIRUS_G_0190_c0002_26746_27327_f_t1	582	Class02	Beta	Beta01	deepclust_027781	OG0000357	111	0	0							No
	MIRUS_G_0190_c0002_27372_28422_r_t1	681	Class02	Beta	Beta01	deepclust_022547	OG0000000	1238	3	4.41	Mirus_Terminase					Mirus_Terminase	No
	MIRUS_G_0190_c0002_28804_30493_f_t0	1686	Class02	Beta	Beta01	deepclust_019059	OG0000788	48	0	0							No	6rgo,cif,gz_A Complex of KlAtg21 with coiled-coil of AgAtg16	-_cellular organisms;d_Eukaryota;-_Opisthokonta;k_Fungi;-_Dikarya;p_Ascomycota;-_saccharomyceta;-_Saccharomycotina;c_Saccharomycetes;o_Saccharomycetales;f_Saccharomycetaceae;g_Kluyveromyces;s_Kluyveromyces lactis;-_Kluyveromyces lactis NRRL Y-1140	1.93e-07	A0A5B8IGZ7	d_Viruses;-_Varidnaviria;k_Bamfordvirae;p_Nucleocytoviricota;c_Megaviricetes;o_Imitervirales;f_Schizomimiviridae;-_unclassified Schizomimiviridae;s_Mimiviridae sp, ChoanoV1	2.947e-09	YHYH domain-containing protein
	MIRUS_G_0190_c0002_30446_30847_r_t1	402	Class02	Beta	Beta01		OG0000415	94	0	0							No
	MIRUS_G_0190_c0002_30906_31320_r_t0	411	Class02	Beta	Beta01	deepclust_002361	OG0003237	11	0	0							No
	MIRUS_G_0190_c0002_31408_32286_r_t1	879	Class02	Beta	Beta01	deepclust_030810	OG0000120	253	0	0	Snf7	Pfam	PF03357,25	Snf7	4.3e-15		No	5fd7,cif,gz_A X-ray Crystal Structure of ESCRT-III Snf7 core domain (conformation A)	-_cellular organisms;d_Eukaryota;-_Opisthokonta;k_Fungi;-_Dikarya;p_Ascomycota;-_saccharomyceta;-_Saccharomycotina;c_Saccharomycetes;o_Saccharomycetales;f_Saccharomycetaceae;g_Saccharomyces;s_Saccharomyces cerevisiae;-_Saccharomyces cerevisiae S288C	0.007097	A0A5J6VLN6	d_Viruses;-_Varidnaviria;k_Bamfordvirae;p_Nucleocytoviricota;c_Megaviricetes;o_Imitervirales;f_Mimiviridae;-_environmental samples;s_Megaviridae environmental sample	0.002159	Snf7 family protein
	MIRUS_G_0190_c0002_3259_3594_f_t1	336	Class02	Beta	Beta01		OG0000180	76	0	0							No
	MIRUS_G_0190_c0002_32673_33278_r_t1	606	Class02	Beta	Beta01	deepclust_019732	OG0000127	238	0	0							No	3uwa,cif,gz_A Crystal structure of a probable peptide deformylase from synechococcus phage S-SSM7	d_Viruses;-_Duplodnaviria;k_Heunggongvirae;p_Uroviricota;c_Caudoviricetes;f_Kyanoviridae;g_Lipsvirus;s_Lipsvirus ssm7;-_Synechococcus phage S-SSM7	5.258e-06	A0A8S5MKA8	d_Viruses;-_Duplodnaviria;k_Heunggongvirae;p_Uroviricota;c_Caudoviricetes;-_unclassified Caudoviricetes;s_Siphoviridae sp, ctrpg19	6.322e-06
	MIRUS_G_0190_c0002_3336_4086_r_t0	747	Class02	Beta	Beta01		OG0000256	143	0	0							No
	MIRUS_G_0190_c0002_33365_34170_r_t1	702	Class02	Beta	Beta01	deepclust_015510	OG0005600	6	1	1.42							No
	MIRUS_G_0190_c0002_34330_41815_f_t1	5874	Class02	Beta	Beta01		OG0000745	34	2	0.34							Yes	8c6i,cif,gz_A TMEM2 ectodomain	-_cellular organisms;d_Eukaryota;-_Opisthokonta;k_Metazoa;-_Eumetazoa;-_Bilateria;-_Deuterostomia;p_Chordata;-_Craniata;-_Vertebrata;-_Gnathostomata;-_Teleostomi;-_Euteleostomi;-_Sarcopterygii;-_Dipnotetrapodomorpha;-_Tetrapoda;-_Amniota;c_Mammalia;-_Theria;-_Eutheria;-_Boreoeutheria;-_Euarchontoglires;o_Primates;-_Haplorrhini;-_Simiiformes;-_Catarrhini;-_Hominoidea;f_Hominidae;-_Homininae;g_Homo…	1.327e-24	A0A6J5PWD3	d_Viruses;-_Duplodnaviria;k_Heunggongvirae;p_Uroviricota;c_Caudoviricetes;-_environmental samples;s_uncultured Caudovirales phage	2.605e-09
	MIRUS_G_0190_c0002_34682_35933_r_t0	1248	Class02	Beta	Beta01		OG0010135	3	0	0							No
	MIRUS_G_0190_c0002_37409_38015_r_t0	603	Class02	Beta	Beta01		OG0014581	2	0	0							No
	MIRUS_G_0190_c0002_41904_42782_r_t1	879	Class02	Beta	Beta01	deepclust_029605	OG0000286	130	0	0							No
	MIRUS_G_0190_c0002_4236_4644_f_t0	405	Class02	Beta	Beta01	deepclust_015484	OG0007990	4	0	0							No
	MIRUS_G_0190_c0002_42973_43764_f_t1	792	Class02	Beta	Beta01	deepclust_003842	OG0003917	9	0	0							No	5hoq,cif,gz_C Apo structure of CalS11, TDP-rhamnose 3'-o-methyltransferase, an enzyme in Calicheamicin biosynthesis	-_cellular organisms;d_Bacteria;-_Terrabacteria group;p_Actinomycetota;c_Actinomycetes;o_Micromonosporales;f_Micromonosporaceae;g_Micromonospora;s_Micromonospora echinospora	0.001682	A0A5K0UC94	d_Viruses;-_Varidnaviria;k_Bamfordvirae;p_Nucleocytoviricota;c_Megaviricetes;o_Imitervirales;f_Mimiviridae;-_Klosneuvirinae;g_Yasminevirus;s_Yasminevirus saudimassiliense;-_Yasminevirus sp, GU-2018	0.001507	Class I SAM-dependent methyltransferase
	MIRUS_G_0190_c0002_43845_44511_r_t0	663	Class02	Beta	Beta01	deepclust_015494	OG0004701	7	0	0							No
	MIRUS_G_0190_c0002_44634_45102_r_t0	465	Class02	Beta	Beta01		OG0000664	49	0	0							No
	MIRUS_G_0190_c0002_45522_46095_f_t0	570	Class02	Beta	Beta01	deepclust_002362	OG0003920	9	0	0							No
	MIRUS_G_0190_c0002_46157_46865_f_t0	705	Class02	Beta	Beta01	deepclust_022536	OG0000386	97	0	0	Endonuclease I	Pfam	PF04231,17	Endonuclease I	4.8e-07		No	2vnd,cif,gz_A The N69Q mutant of Vibrio cholerae endonuclease I	#NAME?	0.0004643	A0A5K0U9M0	d_Viruses;-_Varidnaviria;k_Bamfordvirae;p_Nucleocytoviricota;c_Megaviricetes;o_Imitervirales;f_Mimiviridae;-_Klosneuvirinae;g_Yasminevirus;s_Yasminevirus saudimassiliense;-_Yasminevirus sp, GU-2018	8.068e-05	Endonuclease I
	MIRUS_G_0190_c0002_46870_48636_r_t1	1767	Class02	Beta	Beta01	deepclust_015495	OG0000446	83	0	0							No
	MIRUS_G_0190_c0002_4850_5657_r_t0	804	Class02	Beta	Beta01		OG0000136	218	0	0							No
	MIRUS_G_0190_c0002_48824_49543_f_t1	720	Class02	Beta	Beta01	deepclust_019037	OG0000731	52	0	0							No
	MIRUS_G_0190_c0002_49963_51273_r_t1	1311	Class02	Beta	Beta01	deepclust_008508	OG0000343	114	0	0	Myb-like DNA-binding domain	Pfam	PF00249,35	Myb-like DNA-binding domain	1.1e-38		No	3zqc,cif,gz_G Structure of the Trichomonas vaginalis Myb3 DNA-binding domain bound to a promoter sequence reveals a unique C-terminal beta-hairpin conformation	-_cellular organisms;d_Eukaryota;-_Metamonada;p_Parabasalia;o_Trichomonadida;f_Trichomonadidae;g_Trichomonas;s_Trichomonas vaginalis	1.514e-09	A0A8F8KPD1	d_Viruses;-_unclassified viruses;s_Clandestinovirus	0.0001923
	MIRUS_G_0190_c0002_51408_52065_r_t0	654	Class02	Beta	Beta01	deepclust_015465	OG0000906	41	0	0							No
	MIRUS_G_0190_c0002_52165_52929_r_t1	765	Class02	Beta	Beta01	deepclust_030093	OG0001917	18	0	0							No
	MIRUS_G_0190_c0002_53135_54661_r_t1	1527	Class02	Beta	Beta01	deepclust_030094	OG0002780	13	0	0							No	2q4g,cif,gz_MODEL_6_Y Ensemble refinement of the protein crystal structure of human ribonuclease inhibitor complexed with ribonuclease I	-_cellular organisms;d_Eukaryota;-_Opisthokonta;k_Metazoa;-_Eumetazoa;-_Bilateria;-_Deuterostomia;p_Chordata;-_Craniata;-_Vertebrata;-_Gnathostomata;-_Teleostomi;-_Euteleostomi;-_Sarcopterygii;-_Dipnotetrapodomorpha;-_Tetrapoda;-_Amniota;c_Mammalia;-_Theria;-_Eutheria;-_Boreoeutheria;-_Euarchontoglires;o_Primates;-_Haplorrhini;-_Simiiformes;-_Catarrhini;-_Hominoidea;f_Hominidae;-_Homininae;g_Homo…	5.781e-05	G8DGP1	d_Viruses;-_Varidnaviria;k_Bamfordvirae;p_Nucleocytoviricota;c_Megaviricetes;o_Algavirales;f_Phycodnaviridae;-_unclassified Phycodnaviridae;s_Emiliania huxleyi virus PS401	2.363e-06	Uncharacterized protein
	MIRUS_G_0190_c0002_55429_55537_r_t0	105	Class02	Beta	Beta01		NA	NA	0	0							No
	MIRUS_G_0190_c0002_55669_56571_r_t1	903	Class02	Beta	Beta01	deepclust_015491	OG0000151	215	0	0	Sel1 repeat	Pfam	PF08238,16	Sel1 repeat	4e-12		No	6orc,cif,gz_A Crystal structure of Sel1 repeat protein from Oxalobacter formigenes	-_cellular organisms;d_Bacteria;p_Pseudomonadota;c_Betaproteobacteria;o_Burkholderiales;f_Oxalobacteraceae;g_Oxalobacter;s_Oxalobacter formigenes;-_Oxalobacter formigenes OXCC13	3.186e-07	G8DGC7	d_Viruses;-_Varidnaviria;k_Bamfordvirae;p_Nucleocytoviricota;c_Megaviricetes;o_Algavirales;f_Phycodnaviridae;-_unclassified Phycodnaviridae;s_Emiliania huxleyi virus PS401	6.139e-14	U-box domain-containing protein
	MIRUS_G_0190_c0002_56731_59575_f_t0	2841	Class02	Beta	Beta01	deepclust_027473	OG0000355	105	0	0							No	4a36,cif,gz_A Structure of duck RIG-I helicase domain bound to 19-mer dsRNA and ATP transition state analogue	-_cellular organisms;d_Eukaryota;-_Opisthokonta;k_Metazoa;-_Eumetazoa;-_Bilateria;-_Deuterostomia;p_Chordata;-_Craniata;-_Vertebrata;-_Gnathostomata;-_Teleostomi;-_Euteleostomi;-_Sarcopterygii;-_Dipnotetrapodomorpha;-_Tetrapoda;-_Amniota;-_Sauropsida;-_Sauria;-_Archelosauria;-_Archosauria;-_Dinosauria;-_Saurischia;-_Theropoda;-_Coelurosauria;c_Aves;-_Neognathae;-_Galloanserae;o_Anseriformes;f_Ana…	3.689e-07	V5LRC6	d_Viruses;-_Varidnaviria;k_Bamfordvirae;p_Nucleocytoviricota;c_Megaviricetes;o_Algavirales;f_Phycodnaviridae;g_Coccolithovirus;-_unclassified Coccolithovirus	1.719e-25	Uncharacterized protein
	MIRUS_G_0190_c0002_5742_6054_r_t0	309	Class02	Beta	Beta01	deepclust_002363	OG0003919	9	0	0							No				A0A1L3KLZ6_1	d_Viruses;-_Riboviria;-_unclassified Riboviria;-_unclassified RNA viruses ShiM-2016;s_Wuhan arthropod virus 3	0.003569
	MIRUS_G_0190_c0002_59845_60457_f_t0	609	Class02	Beta	Beta01	deepclust_003834	OG0000072	341	0	0							No				A0A0B5GYN6	d_Viruses;-_Duplodnaviria;k_Heunggongvirae;p_Uroviricota;c_Caudoviricetes;f_Demerecviridae;-_Ermolyevavirinae;g_Jesfedecavirus	4.226e-07
	MIRUS_G_0190_c0002_60722_61294_f_t1	573	Class02	Beta	Beta01	deepclust_030109	OG0003280	11	0	0							No
	MIRUS_G_0190_c0002_6136_7932_r_t1	1797	Class02	Beta	Beta01	deepclust_026742	OG0001309	27	0	0	Dynamin central region	Pfam	PF01031,24	Dynamin central region	1.6e-31		No	4bej,cif,gz_D Nucleotide-free Dynamin 1-like protein (DNM1L, DRP1, DLP1)	-_cellular organisms;d_Eukaryota;-_Opisthokonta;k_Metazoa;-_Eumetazoa;-_Bilateria;-_Deuterostomia;p_Chordata;-_Craniata;-_Vertebrata;-_Gnathostomata;-_Teleostomi;-_Euteleostomi;-_Sarcopterygii;-_Dipnotetrapodomorpha;-_Tetrapoda;-_Amniota;c_Mammalia;-_Theria;-_Eutheria;-_Boreoeutheria;-_Euarchontoglires;o_Primates;-_Haplorrhini;-_Simiiformes;-_Catarrhini;-_Hominoidea;f_Hominidae;-_Homininae;g_Homo…	1.288e-17	A0A2H4UUA8	d_Viruses;-_Varidnaviria;k_Bamfordvirae;p_Nucleocytoviricota;c_Megaviricetes;o_Imitervirales;f_Mimiviridae;-_Klosneuvirinae;g_Theiavirus;s_Theiavirus salishense;-_Bodo saltans virus	1.113e-14	Putative dynamin-1-like protein
	MIRUS_G_0190_c0002_61385_62032_f_t1	648	Class02	Beta	Beta01	deepclust_015492	OG0000925	38	0	0							No
	MIRUS_G_0190_c0002_62830_64647_f_t1	1818	Class02	Beta	Beta01	deepclust_027213	OG0000516	73	0	0							No				M1PVX0	d_Viruses;-_Varidnaviria;k_Bamfordvirae;p_Nucleocytoviricota;c_Megaviricetes;o_Imitervirales;f_Mimiviridae;-_Megamimivirinae;g_Moumouvirus;s_Moumouvirus goulettemassiliense;-_Moumouvirus goulette	5.195e-17	Uncharacterized protein
	MIRUS_G_0190_c0002_64767_65108_r_t1	342	Class02	Beta	Beta01	deepclust_028452	OG0001820	19	0	0							No
	MIRUS_G_0190_c0002_65169_66038_r_t1	870	Class02	Beta	Beta01	deepclust_027767	OG0000341	114	0	0							No				A0A6J5NTA5	d_Viruses;-_Duplodnaviria;k_Heunggongvirae;p_Uroviricota;c_Caudoviricetes;-_environmental samples;s_uncultured Caudovirales phage	0.005784
	MIRUS_G_0190_c0002_66220_66531_f_t1	312	Class02	Beta	Beta01		OG0000257	131	0	0							No
	MIRUS_G_0190_c0002_66622_68025_f_t1	1404	Class02	Beta	Beta01	deepclust_019050	OG0000765	50	0	0							No
	MIRUS_G_0190_c0002_68702_70129_f_t1	1428	Class02	Beta	Beta01	deepclust_015490	OG0000623	51	0	0							No	7szc,cif,gz_A Crystal Structure Analysis of human PRPK complex with a compound	-_cellular organisms;d_Eukaryota;-_Opisthokonta;k_Metazoa;-_Eumetazoa;-_Bilateria;-_Deuterostomia;p_Chordata;-_Craniata;-_Vertebrata;-_Gnathostomata;-_Teleostomi;-_Euteleostomi;-_Sarcopterygii;-_Dipnotetrapodomorpha;-_Tetrapoda;-_Amniota;c_Mammalia;-_Theria;-_Eutheria;-_Boreoeutheria;-_Euarchontoglires;o_Primates;-_Haplorrhini;-_Simiiformes;-_Catarrhini;-_Hominoidea;f_Hominidae;-_Homininae;g_Homo…	0.001288	A0A3G5AJZ1	d_Viruses;-_unclassified viruses;-_unclassified DNA viruses;-_unclassified dsDNA viruses;-_Pithoviruses;s_Solivirus sp,	0.005244
	MIRUS_G_0190_c0002_70197_72101_f_t1	1905	Class02	Beta	Beta01	deepclust_008529	OG0006543	5	0	0							No	8ato,cif,gz_B Structure of the giant inhibitor of apoptosis, BIRC6 bound to the regulator SMAC	-_cellular organisms;d_Eukaryota;-_Opisthokonta;k_Metazoa;-_Eumetazoa;-_Bilateria;-_Deuterostomia;p_Chordata;-_Craniata;-_Vertebrata;-_Gnathostomata;-_Teleostomi;-_Euteleostomi;-_Sarcopterygii;-_Dipnotetrapodomorpha;-_Tetrapoda;-_Amniota;c_Mammalia;-_Theria;-_Eutheria;-_Boreoeutheria;-_Euarchontoglires;o_Primates;-_Haplorrhini;-_Simiiformes;-_Catarrhini;-_Hominoidea;f_Hominidae;-_Homininae;g_Homo…	0.0007137	A0A0B5IY91	d_Viruses;-_unclassified viruses;-_unclassified DNA viruses;-_unclassified dsDNA viruses;g_Pandoravirus;s_Pandoravirus inopinatum	0.001318
	MIRUS_G_0190_c0002_72128_72604_r_t1	477	Class02	Beta	Beta01		OG0000957	39	0	0							No
	MIRUS_G_0190_c0002_72765_73199_f_t1	435	Class02	Beta	Beta01		NA	NA	0	0							No
	MIRUS_G_0190_c0002_73253_73990_r_t1	738	Class02	Beta	Beta01	deepclust_020753	OG0000069	337	0	0							No	5zyt,cif,gz_C Crystal structure of human MGME1 with 3' overhang double strand DNA3	-_cellular organisms;d_Eukaryota;-_Opisthokonta;k_Metazoa;-_Eumetazoa;-_Bilateria;-_Deuterostomia;p_Chordata;-_Craniata;-_Vertebrata;-_Gnathostomata;-_Teleostomi;-_Euteleostomi;-_Sarcopterygii;-_Dipnotetrapodomorpha;-_Tetrapoda;-_Amniota;c_Mammalia;-_Theria;-_Eutheria;-_Boreoeutheria;-_Euarchontoglires;o_Primates;-_Haplorrhini;-_Simiiformes;-_Catarrhini;-_Hominoidea;f_Hominidae;-_Homininae;g_Homo…	0.001329	A0A6J5L9K3	d_Viruses;-_Duplodnaviria;k_Heunggongvirae;p_Uroviricota;c_Caudoviricetes;-_environmental samples;s_uncultured Caudovirales phage	3.175e-08
	MIRUS_G_0190_c0002_74054_75163_r_t1	1110	Class02	Beta	Beta01	deepclust_013193	OG0000113	252	0	0							No
	MIRUS_G_0190_c0002_75852_77333_f_t1	1482	Class02	Beta	Beta01	deepclust_008523	OG0000169	201	0	0							No
	MIRUS_G_0190_c0002_77920_79965_f_t1	2046	Class02	Beta	Beta01	deepclust_018617	OG0000140	219	0	0							No
	MIRUS_G_0190_c0002_80011_80286_f_t1	276	Class02	Beta	Beta01	deepclust_018617	OG0000119	240	0	0							No
	MIRUS_G_0190_c0002_80587_81867_f_t1	1281	Class02	Beta	Beta01		OG0000349	105	0	0							No
	MIRUS_G_0190_c0002_81982_82416_f_t1	435	Class02	Beta	Beta01	deepclust_002364	OG0007984	4	0	0							No
	MIRUS_G_0190_c0002_82420_83871_r_t1	1452	Class02	Beta	Beta01	deepclust_018367	OG0000198	181	0	0							No	4f4q,cif,gz_A Crystal structure of M, smegmatis DprE1 in complex with FAD and covalently bound BTZ043	-_cellular organisms;d_Bacteria;-_Terrabacteria group;p_Actinomycetota;c_Actinomycetes;o_Mycobacteriales;f_Mycobacteriaceae;g_Mycolicibacterium;s_Mycolicibacterium smegmatis;-_Mycolicibacterium smegmatis MC2 155	1.054e-11	A0A5K0U9Q3	d_Viruses;-_Varidnaviria;k_Bamfordvirae;p_Nucleocytoviricota;c_Megaviricetes;o_Imitervirales;f_Mimiviridae;-_Klosneuvirinae;g_Yasminevirus;s_Yasminevirus saudimassiliense;-_Yasminevirus sp, GU-2018	1.12e-11	MULTISPECIES: FAD-binding protein
	MIRUS_G_0190_c0002_8372_9652_r_t1	1281	Class02	Beta	Beta01	deepclust_022540	OG0000216	159	0	0							No
	MIRUS_G_0190_c0002_83994_84384_r_t0	387	Class02	Beta	Beta01	deepclust_003833	OG0000326	121	0	0							No
	MIRUS_G_0190_c0002_84431_85142_r_t0	708	Class02	Beta	Beta01	deepclust_030107	OG0000958	37	0	0							No
	MIRUS_G_0190_c0002_85407_86132_f_t1	726	Class02	Beta	Beta01	deepclust_032333	OG0000117	247	0	0							No
	MIRUS_G_0190_c0002_86229_86777_f_t1	549	Class02	Beta	Beta01	deepclust_026544	OG0000488	80	0	0							No	6hm9,cif,gz_A Crystal structure of a BA3943 mutant,a CE4 family pseudoenzyme with restored enzymatic activity,	-_cellular organisms;d_Bacteria;-_Terrabacteria group;p_Bacillota;c_Bacilli;o_Bacillales;f_Bacillaceae;g_Bacillus;-_Bacillus cereus group;s_Bacillus anthracis	1.98e-06
	MIRUS_G_0190_c0002_86817_87656_r_t1	840	Class02	Beta	Beta01	deepclust_003832	OG0000180	76	0	0							No
	MIRUS_G_0190_c0002_88189_88953_f_t1	765	Class02	Beta	Beta01	deepclust_029570	OG0002180	15	0	0	Exostosin family	Pfam	PF03016,19	Exostosin family	1.2e-13		No	7sck,cif,gz_B Cryo-EM structure of the human Exostosin-1 and Exostosin-2 heterodimer in complex with a 7-sugar oligosaccharide acceptor analog	-_cellular organisms;d_Eukaryota;-_Opisthokonta;k_Metazoa;-_Eumetazoa;-_Bilateria;-_Deuterostomia;p_Chordata;-_Craniata;-_Vertebrata;-_Gnathostomata;-_Teleostomi;-_Euteleostomi;-_Sarcopterygii;-_Dipnotetrapodomorpha;-_Tetrapoda;-_Amniota;c_Mammalia;-_Theria;-_Eutheria;-_Boreoeutheria;-_Euarchontoglires;o_Primates;-_Haplorrhini;-_Simiiformes;-_Catarrhini;-_Hominoidea;f_Hominidae;-_Homininae;g_Homo…	4.85e-05	M4QPL1	d_Viruses;-_Duplodnaviria;k_Heunggongvirae;p_Uroviricota;c_Caudoviricetes;g_Llyrvirus;s_Llyrvirus SSKS1;-_Synechococcus phage S-SKS1	6.148e-06
	MIRUS_G_0190_c0002_89010_90012_f_t0	999	Class02	Beta	Beta01		OG0000105	168	0	0	C-5 cytosine-specific DNA methylase	Pfam	PF00145,21	C-5 cytosine-specific DNA methylase	3e-18		No	1dct,cif,gz_A DNA (CYTOSINE-5) METHYLASE FROM HAEIII COVALENTLY BOUND TO DNA	-_cellular organisms;d_Bacteria;p_Pseudomonadota;c_Gammaproteobacteria;o_Pasteurellales;f_Pasteurellaceae;g_Haemophilus;s_Haemophilus influenzae;-_Haemophilus influenzae biotype aegyptius	3.466e-15	A0A8S5PVD1	d_Viruses;-_Duplodnaviria;k_Heunggongvirae;p_Uroviricota;c_Caudoviricetes;-_unclassified Caudoviricetes	6.975e-17
	MIRUS_G_0190_c0002_90072_90651_f_t0	576	Class02	Beta	Beta01		OG0005607	6	0	0							No
	MIRUS_G_0190_c0002_90750_92420_r_t1	1671	Class02	Beta	Beta01	deepclust_030095	OG0001916	19	0	0	BTB And C-terminal Kelch	Pfam	PF07707,19	BTB And C-terminal Kelch	1.1e-11		No	4ap2,cif,gz_A Crystal structure of the human KLHL11-Cul3 complex at 2,8A resolution	-_cellular organisms;d_Eukaryota;-_Opisthokonta;k_Metazoa;-_Eumetazoa;-_Bilateria;-_Deuterostomia;p_Chordata;-_Craniata;-_Vertebrata;-_Gnathostomata;-_Teleostomi;-_Euteleostomi;-_Sarcopterygii;-_Dipnotetrapodomorpha;-_Tetrapoda;-_Amniota;c_Mammalia;-_Theria;-_Eutheria;-_Boreoeutheria;-_Euarchontoglires;o_Primates;-_Haplorrhini;-_Simiiformes;-_Catarrhini;-_Hominoidea;f_Hominidae;-_Homininae;g_Homo…	1.12e-08	Q0NP30	d_Viruses;-_Varidnaviria;k_Bamfordvirae;p_Nucleocytoviricota;c_Pokkesviricetes;o_Chitovirales;f_Poxviridae;-_Chordopoxvirinae;g_Orthopoxvirus;s_Taterapox virus	2.729e-08	Kelch-like ring canal protein
	MIRUS_G_0190_c0002_92953_95382_f_t1	2430	Class02	Beta	Beta01	deepclust_019029	OG0002130	16	0	0							No
	MIRUS_G_0190_c0002_9797_11839_f_t1	2043	Class02	Beta	Beta01	deepclust_030089	OG0000766	50	0	0							No
	MIRUS_G_0190_c0003_1010_5293_f_t1	4284	Class02	Beta	Beta01	deepclust_019044	OG0000209	144	0	0							No
	MIRUS_G_0190_c0003_12980_15692_f_t0	2709	Class02	Beta	Beta01	deepclust_015435	OG0000065	243	0	0							No
	MIRUS_G_0190_c0003_15755_19355_f_t0	3597	Class02	Beta	Beta01	deepclust_015435	OG0000065	243	0	0							No
	MIRUS_G_0190_c0003_19443_20180_r_t1	630	Class02	Beta	Beta01	deepclust_015477	OG0000222	166	1	1.59	PD-(D/E)XK nuclease superfamily	Pfam	PF13366,10	PD-(D/E)XK nuclease superfamily	6.9e-24		No	4ic1,cif,gz_C Crystal structure of SSO0001	-_cellular organisms;d_Archaea;-_TACK group;p_Thermoproteota;c_Thermoprotei;o_Sulfolobales;f_Sulfolobaceae;g_Saccharolobus;s_Saccharolobus solfataricus;-_Saccharolobus solfataricus P2	0.0003655	G8DDC4	d_Viruses;-_Varidnaviria;k_Bamfordvirae;p_Nucleocytoviricota;c_Megaviricetes;o_Algavirales;f_Phycodnaviridae;g_Prasinovirus;-_unclassified Prasinovirus;s_Micromonas pusilla virus PL1	5.651e-11	GxxExxY protein
	MIRUS_G_0190_c0003_20274_22316_f_t1	2043	Class02	Beta	Beta01	deepclust_021618	OG0000126	233	0	0							No	8dsr,cif,gz_B Structure of Plasmepsin X (PM10, PMX) from Plasmodium falciparum 3D7 in complex with UCB7362	-_cellular organisms;d_Eukaryota;-_Sar;-_Alveolata;p_Apicomplexa;c_Aconoidasida;o_Haemosporida;f_Plasmodiidae;g_Plasmodium;-_Plasmodium (Laverania);s_Plasmodium falciparum;-_Plasmodium falciparum 3D7	8.035e-05
	MIRUS_G_0190_c0003_22371_22694_r_t1	324	Class02	Beta	Beta01	deepclust_028050	OG0001258	26	0	0							No
	MIRUS_G_0190_c0003_23098_23613_f_t1	516	Class02	Beta	Beta01		OG0000455	79	0	0							No				E5LBT0	d_Viruses;-_Duplodnaviria;k_Heunggongvirae;p_Peploviricota;c_Herviviricetes;o_Herpesvirales;f_Orthoherpesviridae;-_Gammaherpesvirinae;g_Rhadinovirus;s_Rhadinovirus humangamma8;-_Human gammaherpesvirus 8	1.24e-07	E3 ubiquitin ligase (K3)
	MIRUS_G_0190_c0003_23694_24434_f_t1	741	Class02	Beta	Beta01	deepclust_013412	OG0003577	10	0	0							No				A0A9E7S3T3	d_Viruses;-_Duplodnaviria;k_Heunggongvirae;p_Uroviricota;c_Caudoviricetes;f_Straboviridae;g_Schizotequatrovirus;-_unclassified Schizotequatrovirus	0.0009588
	MIRUS_G_0190_c0003_24610_25329_f_t1	720	Class02	Beta	Beta01	deepclust_028414	OG0000690	55	0	0	Methyltransferase FkbM domain	Pfam	PF05050,16	Methyltransferase FkbM domain	7.3e-12		No	2py6,cif,gz_A Crystal structure of Methyltransferase FkbM (YP_546752,1) from Methylobacillus flagellatus KT at 2,20 A resolution	-_cellular organisms;d_Bacteria;p_Pseudomonadota;c_Betaproteobacteria;o_Nitrosomonadales;f_Methylophilaceae;g_Methylobacillus;s_Methylobacillus flagellatus;-_Methylobacillus flagellatus KT	4.571e-08	A0A481Z486	d_Viruses;-_unclassified viruses;-_unclassified DNA viruses;-_unclassified dsDNA viruses;-_Pithoviruses;s_Pithovirus LCPAC101	2.052e-15
	MIRUS_G_0190_c0003_25454_26437_f_t1	915	Class02	Beta	Beta01		OG0002019	16	1	1.09							No
	MIRUS_G_0190_c0003_255_869_r_t1	615	Class02	Beta	Beta01		OG0004334	8	0	0							No
	MIRUS_G_0190_c0003_26466_26936_r_t1	471	Class02	Beta	Beta01		OG0001349	21	0	0							No
	MIRUS_G_0190_c0003_27042_27953_f_t1	912	Class02	Beta	Beta01	deepclust_030100	OG0005601	6	0	0	Domain of unknown function (DUF4116)	Pfam	PF13475,10	Domain of unknown function (DUF4116)	4.6e-06		No				A0A3G5AKB3	d_Viruses;-_unclassified viruses;-_unclassified DNA viruses;-_unclassified dsDNA viruses;s_Sylvanvirus sp,	0.003548
	MIRUS_G_0190_c0003_28101_28703_f_t1	603	Class02	Beta	Beta01	deepclust_024603	OG0003918	9	0	0							No
	MIRUS_G_0190_c0003_28876_29841_r_t1	966	Class02	Beta	Beta01		OG0001736	20	0	0							No	1wy7,cif,gz_A crystal structure of a putative RNA methyltransferase PH1948 from Pyrococcus horikoshii	-_cellular organisms;d_Archaea;p_Euryarchaeota;c_Thermococci;o_Thermococcales;f_Thermococcaceae;g_Pyrococcus;s_Pyrococcus horikoshii;-_Pyrococcus horikoshii OT3	5.126e-06	A0A2P0VNR0	d_Viruses;-_Varidnaviria;k_Bamfordvirae;p_Nucleocytoviricota;c_Megaviricetes;o_Imitervirales;f_Allomimiviridae;g_Oceanusvirus;s_Oceanusvirus kaneohense;-_Tetraselmis virus 1	5.225e-08	Chromo domain-containing protein
	MIRUS_G_0190_c0003_30259_30547_f_t0	285	Class02	Beta	Beta01		OG0000789	48	0	0							No
	MIRUS_G_0190_c0003_30641_31348_f_t1	708	Class02	Beta	Beta01	deepclust_024609	OG0000195	189	0	0							No
	MIRUS_G_0190_c0003_31488_33041_f_t1	1554	Class02	Beta	Beta01	deepclust_008499	OG0000673	55	0	0							No
	MIRUS_G_0190_c0003_33186_34476_f_t0	1287	Class02	Beta	Beta01	deepclust_003129	OG0000130	228	0	0	Haemolysin-III related	Pfam	PF03006,24	Haemolysin-III related	4.3e-07		No	5lxg,cif,gz_A Revised crystal structure of the human adiponectin receptor 1 in an open conformation	-_cellular organisms;d_Eukaryota;-_Opisthokonta;k_Metazoa;-_Eumetazoa;-_Bilateria;-_Deuterostomia;p_Chordata;-_Craniata;-_Vertebrata;-_Gnathostomata;-_Teleostomi;-_Euteleostomi;-_Sarcopterygii;-_Dipnotetrapodomorpha;-_Tetrapoda;-_Amniota;c_Mammalia;-_Theria;-_Eutheria;-_Boreoeutheria;-_Euarchontoglires;o_Primates;-_Haplorrhini;-_Simiiformes;-_Catarrhini;-_Hominoidea;f_Hominidae;-_Homininae;g_Homo…	5.264e-05	A0A7S9SV15	d_Viruses;-_Duplodnaviria;k_Heunggongvirae;p_Uroviricota;c_Caudoviricetes;-_unclassified Caudoviricetes;s_Staphylococcus phage vB_StaM_SA1	0.0003095
	MIRUS_G_0190_c0003_34519_35056_f_t0	534	Class02	Beta	Beta01	deepclust_015480	OG0001737	21	0	0							No
	MIRUS_G_0190_c0003_35123_36112_f_t1	990	Class02	Beta	Beta01	deepclust_015481	OG0005603	6	0	0							No
	MIRUS_G_0190_c0003_36189_36773_r_t1	585	Class02	Beta	Beta01	deepclust_011961	OG0000131	223	0	0	Zinc finger, C3HC4 type (RING finger)	Pfam	PF13920,10	Zinc finger, C3HC4 type (RING finger)	9.4e-07		No				A0A5J6VJ42	d_Viruses;-_Varidnaviria;k_Bamfordvirae;p_Nucleocytoviricota;c_Megaviricetes;o_Imitervirales;f_Mimiviridae;-_environmental samples;s_Megaviridae environmental sample	0.005036	RING-type domain-containing protein
	MIRUS_G_0190_c0003_36955_38976_r_t1	2022	Class02	Beta	Beta01	deepclust_008498	OG0000141	225	0	0							No
	MIRUS_G_0190_c0003_39148_40203_f_t1	1056	Class02	Beta	Beta01	deepclust_015482	OG0000473	47	0	0							No
	MIRUS_G_0190_c0003_40544_42265_f_t1	1722	Class02	Beta	Beta01	deepclust_019075	OG0000247	144	0	0	ERCC3/RAD25/XPB C-terminal helicase	Pfam	PF16203,9	ERCC3/RAD25/XPB C-terminal helicase	1.6e-16		No	7zsa,cif,gz_7 Yeast RNA polymerase II transcription pre-initiation complex with the +1 nucleosome and NTP (complex B)	-_cellular organisms;d_Eukaryota;-_Opisthokonta;k_Fungi;-_Dikarya;p_Ascomycota;-_saccharomyceta;-_Saccharomycotina;c_Saccharomycetes;o_Saccharomycetales;f_Saccharomycetaceae;g_Saccharomyces;s_Saccharomyces cerevisiae	3.233e-25	J9PUL8	d_Viruses;-_Duplodnaviria;k_Heunggongvirae;p_Uroviricota;c_Caudoviricetes;g_Becedseptimavirus;s_Becedseptimavirus BCD7;-_Bacillus phage BCD7	2.44e-17
	MIRUS_G_0190_c0003_42580_42954_r_t1	375	Class02	Beta	Beta01		NA	NA	0	0							No
	MIRUS_G_0190_c0003_43203_45203_r_t1	2001	Class02	Beta	Beta01	deepclust_015768	OG0000002	674	0	0	SNF2-related domain	Pfam	PF00176,27	SNF2-related domain	3.7e-13		No	6ryu,cif,gz_V Nucleosome-CHD4 complex structure (two CHD4 copies)	-_cellular organisms;d_Eukaryota;-_Opisthokonta;k_Metazoa;-_Eumetazoa;-_Bilateria;-_Deuterostomia;p_Chordata;-_Craniata;-_Vertebrata;-_Gnathostomata;-_Teleostomi;-_Euteleostomi;-_Sarcopterygii;-_Dipnotetrapodomorpha;-_Tetrapoda;-_Amniota;c_Mammalia;-_Theria;-_Eutheria;-_Boreoeutheria;-_Euarchontoglires;o_Primates;-_Haplorrhini;-_Simiiformes;-_Catarrhini;-_Hominoidea;f_Hominidae;-_Homininae;g_Homo…	7.434e-21	A0A2P0VMN8	d_Viruses;-_Varidnaviria;k_Bamfordvirae;p_Nucleocytoviricota;c_Megaviricetes;o_Imitervirales;f_Allomimiviridae;g_Oceanusvirus;s_Oceanusvirus kaneohense;-_Tetraselmis virus 1	2.34e-24	Putative Snf2 family helicase
	MIRUS_G_0190_c0003_45308_45706_f_t1	399	Class02	Beta	Beta01		OG0000845	44	0	0							No
	MIRUS_G_0190_c0003_45841_46629_f_t1	789	Class02	Beta	Beta01	deepclust_018453	OG0007985	4	0	0							No
	MIRUS_G_0190_c0003_47279_53851_f_t1	6573	Class02	Beta	Beta01	deepclust_019057	OG0000266	123	0	0							No
	MIRUS_G_0190_c0003_5358_7628_f_t1	2271	Class02	Beta	Beta01	deepclust_019043	OG0005604	6	0	0							No				K7PCK5	d_Viruses;-_Duplodnaviria;k_Heunggongvirae;p_Peploviricota;c_Herviviricetes;o_Herpesvirales;f_Alloherpesviridae;g_Cyvirus;s_Cyvirus cyprinidallo1;-_Cyprinid herpesvirus 1	0.001606	Protein ORF68		DNA Binding Protein Required for Viral Genome Cleavage and Packaging
	MIRUS_G_0190_c0003_54198_55937_r_t1	1740	Class02	Beta	Beta01	deepclust_002365	OG0005602	5	0	0							No
	MIRUS_G_0190_c0003_56043_56540_f_t1	498	Class02	Beta	Beta01	deepclust_028466	OG0001918	19	0	0							No
	MIRUS_G_0190_c0003_56619_57065_r_t1	447	Class02	Beta	Beta01	deepclust_015506	OG0002131	17	0	0							No
	MIRUS_G_0190_c0003_57215_57607_f_t1	393	Class02	Beta	Beta01	deepclust_027485	OG0000178	198	0	0							No	5hl8,cif,gz_B 1,93 Angstrom resolution crystal structure of a pullulanase-specific type II secretion system integral cytoplasmic membrane protein GspL (C-terminal fragment; residues 309-397) from Klebsiella pneumoniae subsp, pneumoniae NTUH-K2044	-_cellular organisms;d_Bacteria;p_Pseudomonadota;c_Gammaproteobacteria;o_Enterobacterales;f_Enterobacteriaceae;-_Klebsiella/Raoultella group;g_Klebsiella;s_Klebsiella pneumoniae;-_Klebsiella pneumoniae subsp, pneumoniae;-_Klebsiella pneumoniae subsp, pneumoniae NTUH-K2044	0.004595	I7DNP3	d_Viruses;-_Duplodnaviria;k_Heunggongvirae;p_Uroviricota;c_Caudoviricetes;g_Phikzvirus	0.006662
	MIRUS_G_0190_c0003_57805_58152_r_t1	348	Class02	Beta	Beta01	deepclust_019070	OG0001039	35	0	0							No
	MIRUS_G_0190_c0003_61177_63066_f_t1	1890	Class02	Beta	Beta01	deepclust_003825	OG0000816	30	0	0							No	7wn3,cif,gz_A Cryo-EM structure of VWF D'D3 dimer (2M mutant) complexed with D1D2 at 3,29 angstron resolution (2 units)	-_cellular organisms;d_Eukaryota;-_Opisthokonta;k_Metazoa;-_Eumetazoa;-_Bilateria;-_Deuterostomia;p_Chordata;-_Craniata;-_Vertebrata;-_Gnathostomata;-_Teleostomi;-_Euteleostomi;-_Sarcopterygii;-_Dipnotetrapodomorpha;-_Tetrapoda;-_Amniota;c_Mammalia;-_Theria;-_Eutheria;-_Boreoeutheria;-_Euarchontoglires;o_Primates;-_Haplorrhini;-_Simiiformes;-_Catarrhini;-_Hominoidea;f_Hominidae;-_Homininae;g_Homo…	0.004444	A0A6G5YFG6	d_Viruses;-_Duplodnaviria;k_Heunggongvirae;p_Uroviricota;c_Caudoviricetes;-_unclassified Caudoviricetes;s_Caudoviricetes sp,	0.004716
	MIRUS_G_0190_c0003_63142_63897_r_t1	756	Class02	Beta	Beta01	deepclust_003119	OG0002781	13	0	0							No	5f9h,cif,gz_G Crystal structure of RIG-I helicase-RD in complex with 24-mer 5' triphosphate hairpin RNA	-_cellular organisms;d_Eukaryota;-_Opisthokonta;k_Metazoa;-_Eumetazoa;-_Bilateria;-_Deuterostomia;p_Chordata;-_Craniata;-_Vertebrata;-_Gnathostomata;-_Teleostomi;-_Euteleostomi;-_Sarcopterygii;-_Dipnotetrapodomorpha;-_Tetrapoda;-_Amniota;c_Mammalia;-_Theria;-_Eutheria;-_Boreoeutheria;-_Euarchontoglires;o_Primates;-_Haplorrhini;-_Simiiformes;-_Catarrhini;-_Hominoidea;f_Hominidae;-_Homininae;g_Homo…	0.0005195
	MIRUS_G_0190_c0003_7775_12499_f_t1	4725	Class02	Beta	Beta01	deepclust_008501	OG0000097	245	0	0							No
	MIRUS_G_0190_c0004_1_1393_r_t1	1395	Class02	Beta	Beta01		OG0000000	1238	0	0	Mirus_Portal					Mirus_Portal	No	6qjt,cif,gz_A Thermophage P23-45 in situ procapsid portal protein	d_Viruses;-_Duplodnaviria;k_Heunggongvirae;p_Uroviricota;c_Caudoviricetes;g_Oshimavirus;s_Oshimavirus P2345	1.526e-05	A0A6J7WTK8	d_Viruses;-_Duplodnaviria;k_Heunggongvirae;p_Uroviricota;c_Caudoviricetes;-_environmental samples;s_uncultured Caudovirales phage	6.027e-07
	MIRUS_G_0190_c0004_10681_12117_f_t1	1437	Class02	Beta	Beta01	deepclust_015499	OG0014580	2	0	0							No
	MIRUS_G_0190_c0004_12134_19417_r_t1	6969	Class02	Beta	Beta01	deepclust_006544	OG0000089	205	4	0.57							No	1k12,cif,gz_A Fucose Binding lectin	-_cellular organisms;d_Eukaryota;-_Opisthokonta;k_Metazoa;-_Eumetazoa;-_Bilateria;-_Deuterostomia;p_Chordata;-_Craniata;-_Vertebrata;-_Gnathostomata;-_Teleostomi;-_Euteleostomi;-_Actinopterygii;c_Actinopteri;-_Neopterygii;-_Teleostei;-_Elopocephalai;-_Elopocephala;-_Elopomorpha;o_Anguilliformes;f_Anguillidae;g_Anguilla;s_Anguilla anguilla	0.009702	V5LR10	d_Viruses;-_Varidnaviria;k_Bamfordvirae;p_Nucleocytoviricota;c_Megaviricetes;o_Algavirales;f_Phycodnaviridae;g_Coccolithovirus;-_unclassified Coccolithovirus;s_Emiliania huxleyi virus 145	0.009747	Putative membrane protein
	MIRUS_G_0190_c0004_13047_13233_f_t0	183	Class02	Beta	Beta01	deepclust_022885	OG0000578	68	0	0							No
	MIRUS_G_0190_c0004_1482_2426_r_t1	945	Class02	Beta	Beta01	deepclust_015508	OG0006544	5	0	0							No
	MIRUS_G_0190_c0004_18758_18986_f_t0	225	Class02	Beta	Beta01		NA	NA	0	0							No
	MIRUS_G_0190_c0004_19376_20270_f_t0	891	Class02	Beta	Beta01		OG0010136	3	0	0							No
	MIRUS_G_0190_c0004_19453_20599_r_t1	444	Class02	Beta	Beta01	deepclust_010331	OG0000674	58	1	2.25							Yes
	MIRUS_G_0190_c0004_20700_21332_f_t1	633	Class02	Beta	Beta01	deepclust_031504	OG0000440	91	0	0							No
	MIRUS_G_0190_c0004_21364_22132_r_t1	687	Class02	Beta	Beta01	deepclust_018449	OG0000882	39	1	1.46	Methyltransferase domain	Pfam	PF13578,10	Methyltransferase domain	6.5e-06		No	5zw4,cif,gz_A Crystal structure of tRNA bound TrmR	-_cellular organisms;d_Bacteria;-_Terrabacteria group;p_Bacillota;c_Bacilli;o_Bacillales;f_Bacillaceae;g_Bacillus;-_Bacillus subtilis group;s_Bacillus subtilis;-_Bacillus subtilis subsp, subtilis;-_Bacillus subtilis subsp, subtilis str, 168	8.831e-07	A0A481ZC42	d_Viruses;-_unclassified viruses;-_unclassified DNA viruses;-_unclassified dsDNA viruses;-_Pithoviruses;s_Pithovirus LCPAC404	2.319e-10
	MIRUS_G_0190_c0004_22390_23439_f_t1	1050	Class02	Beta	Beta01	deepclust_013199	OG0000213	141	0	0	Methyltransferase FkbM domain	Pfam	PF05050,16	Methyltransferase FkbM domain	2.1e-09		No	2py6,cif,gz_A Crystal structure of Methyltransferase FkbM (YP_546752,1) from Methylobacillus flagellatus KT at 2,20 A resolution	-_cellular organisms;d_Bacteria;p_Pseudomonadota;c_Betaproteobacteria;o_Nitrosomonadales;f_Methylophilaceae;g_Methylobacillus;s_Methylobacillus flagellatus;-_Methylobacillus flagellatus KT	8.05e-06	A0A7D3UW84	d_Viruses;-_Varidnaviria;k_Bamfordvirae;p_Nucleocytoviricota;c_Megaviricetes;o_Imitervirales;f_Mimiviridae;-_Klosneuvirinae;g_Fadolivirus;s_Fadolivirus algeromassiliense	5.324e-13	Methyltransferase FkbM
	MIRUS_G_0190_c0004_23471_24775_r_t1	1305	Class02	Beta	Beta01	deepclust_015513	OG0001040	30	0	0							No
	MIRUS_G_0190_c0004_24859_25281_r_t1	423	Class02	Beta	Beta01	deepclust_015512	OG0000710	52	0	0							No
	MIRUS_G_0190_c0004_2499_4709_r_t1	2211	Class02	Beta	Beta01	deepclust_026124	OG0000517	71	0	0							No
	MIRUS_G_0190_c0004_25375_26928_r_t1	1554	Class02	Beta	Beta01	deepclust_013409	OG0000019	421	0	0	Heliorhodopsin	Pfam	PF18761,5	Heliorhodopsin	2.7e-20		No	6su4,cif,gz_X Crystal structure of the 48C12 heliorhodopsin in the blue form at pH 4,3	-_cellular organisms;d_Bacteria;-_Terrabacteria group;p_Actinomycetota;c_Actinomycetes;-_unclassified Actinomycetes;s_Actinomycetes bacterium	1.915e-08	G8DFM6	d_Viruses;-_Varidnaviria;k_Bamfordvirae;p_Nucleocytoviricota;c_Megaviricetes;o_Algavirales;f_Phycodnaviridae;g_Coccolithovirus;-_unclassified Coccolithovirus	4.307e-13	Uncharacterized protein
	MIRUS_G_0190_c0004_27170_28144_f_t1	975	Class02	Beta	Beta01		OG0000149	221	0	0							No
	MIRUS_G_0190_c0004_28216_29352_f_t1	1137	Class02	Beta	Beta01	deepclust_019072	OG0000108	256	0	0							No
	MIRUS_G_0190_c0004_4810_5769_r_t1	960	Class02	Beta	Beta01	deepclust_015509	OG0001586	23	0	0							No
	MIRUS_G_0190_c0004_6039_6452_f_t1	414	Class02	Beta	Beta01		OG0003578	10	0	0							No
	MIRUS_G_0190_c0004_6474_6794_r_t1	321	Class02	Beta	Beta01	deepclust_023049	OG0004335	8	0	0							No
	MIRUS_G_0190_c0004_6890_7867_r_t1	978	Class02	Beta	Beta01	deepclust_015498	OG0001189	30	0	0							No
	MIRUS_G_0190_c0004_8152_9609_f_t1	1458	Class02	Beta	Beta01	deepclust_019046	OG0005605	6	0	0							No
	MIRUS_G_0190_c0004_9697_10545_r_t1	849	Class02	Beta	Beta01	deepclust_019077	OG0000002	674	0	0	RING-H2 zinc finger domain	Pfam	PF12678,11	RING-H2 zinc finger domain	9.8e-10		No
	MIRUS_G_0190_c0005_10840_12111_r_t1	1272	Class02	Beta	Beta01	deepclust_030774	OG0000121	250	0	0							No
	MIRUS_G_0190_c0005_12403_13279_r_t0	873	Class02	Beta	Beta01		OG0000012	487	0	0							No
	MIRUS_G_0190_c0005_13356_13839_r_t0	480	Class02	Beta	Beta01	deepclust_023627	OG0000012	487	0	0							No	2pbk,cif,gz_A Crystal structure of KSHV protease in complex with hexapeptide phosphonate inhibitor	d_Viruses;-_Duplodnaviria;k_Heunggongvirae;p_Peploviricota;c_Herviviricetes;o_Herpesvirales;f_Orthoherpesviridae;-_Gammaherpesvirinae;g_Rhadinovirus;s_Rhadinovirus humangamma8;-_Human gammaherpesvirus 8	4.181e-06	A0A2I7R749	d_Viruses;-_Duplodnaviria;k_Heunggongvirae;p_Uroviricota;c_Caudoviricetes;-_unclassified Caudoviricetes;s_Vibrio phage 1,123,O,_10N,286,48,F3	1.171e-07
	MIRUS_G_0190_c0005_14001_14909_r_t1	909	Class02	Beta	Beta01	deepclust_028808	OG0000983	36	0	0							No	5vy2,cif,gz_B Crystal structure of the F36A mutant of HsNUDT16	-_cellular organisms;d_Eukaryota;-_Opisthokonta;k_Metazoa;-_Eumetazoa;-_Bilateria;-_Deuterostomia;p_Chordata;-_Craniata;-_Vertebrata;-_Gnathostomata;-_Teleostomi;-_Euteleostomi;-_Sarcopterygii;-_Dipnotetrapodomorpha;-_Tetrapoda;-_Amniota;c_Mammalia;-_Theria;-_Eutheria;-_Boreoeutheria;-_Euarchontoglires;o_Primates;-_Haplorrhini;-_Simiiformes;-_Catarrhini;-_Hominoidea;f_Hominidae;-_Homininae;g_Homo…	0.0003573	A0A5B8RL11	d_Viruses;-_Varidnaviria;k_Bamfordvirae;p_Nucleocytoviricota;c_Megaviricetes;o_Pimascovirales;f_Iridoviridae;-_unclassified Iridoviridae;s_Iridovirus Liz-CrIV	6.935e-05	Nudix hydrolase domain-containing protein
	MIRUS_G_0190_c0005_15086_16060_r_t1	975	Class02	Beta	Beta01	deepclust_027209	OG0000371	100	0	0							No	4klk,cif,gz_A Phage-related protein DUF2815 from Enterococcus faecalis	-_cellular organisms;d_Bacteria;-_Terrabacteria group;p_Bacillota;c_Bacilli;o_Lactobacillales;f_Enterococcaceae;g_Enterococcus;s_Enterococcus faecalis;-_Enterococcus faecalis V583	3.125e-05	A0A2P0VN27	d_Viruses;-_Varidnaviria;k_Bamfordvirae;p_Nucleocytoviricota;c_Megaviricetes;o_Imitervirales;f_Allomimiviridae;g_Oceanusvirus;s_Oceanusvirus kaneohense;-_Tetraselmis virus 1	5.452e-14	Uncharacterized protein
	MIRUS_G_0190_c0005_16235_18310_f_t1	1911	Class02	Beta	Beta01	deepclust_019594	OG0000133	226	1	0.52							No
	MIRUS_G_0190_c0005_18613_22110_r_t1	3498	Class02	Beta	Beta01	deepclust_015500	OG0000905	38	0	0							No
	MIRUS_G_0190_c0005_200_3554_f_t1	2151	Class02	Beta	Beta01		OG0000000	1238	10	4.65	Mirus_Terminase	Pfam	PF00023,34	Ankyrin repeat	2.3e-10	Mirus_Terminase	Yes	6ey7,cif,gz_C Human cytomegalovirus terminase nuclease domain, Mn soaked, inhibitor bound	d_Viruses;-_Duplodnaviria;k_Heunggongvirae;p_Peploviricota;c_Herviviricetes;o_Herpesvirales;f_Orthoherpesviridae;-_Betaherpesvirinae;g_Cytomegalovirus;s_Cytomegalovirus humanbeta5;-_Human betaherpesvirus 5;-_Human herpesvirus 5 strain AD169	9.03e-08	A0A7U1GJF5	d_Viruses;-_Duplodnaviria;k_Heunggongvirae;p_Peploviricota;c_Herviviricetes;o_Herpesvirales;f_Alloherpesviridae;g_Cyvirus;s_Cyvirus cyprinidallo3;-_Cyprinid herpesvirus 3	1.741e-15	deleted
	MIRUS_G_0190_c0005_22307_24382_f_t1	2076	Class02	Beta	Beta01	deepclust_030105	OG0000271	127	0	0							No	3lm5,cif,gz_A Crystal Structure of human Serine/Threonine Kinase 17B (STK17B) in complex with Quercetin	-_cellular organisms;d_Eukaryota;-_Opisthokonta;k_Metazoa;-_Eumetazoa;-_Bilateria;-_Deuterostomia;p_Chordata;-_Craniata;-_Vertebrata;-_Gnathostomata;-_Teleostomi;-_Euteleostomi;-_Sarcopterygii;-_Dipnotetrapodomorpha;-_Tetrapoda;-_Amniota;c_Mammalia;-_Theria;-_Eutheria;-_Boreoeutheria;-_Euarchontoglires;o_Primates;-_Haplorrhini;-_Simiiformes;-_Catarrhini;-_Hominoidea;f_Hominidae;-_Homininae;g_Homo…	0.001403	A0A3G4ZS14	d_Viruses;-_Varidnaviria;k_Bamfordvirae;p_Nucleocytoviricota;c_Megaviricetes;o_Imitervirales;f_Mimiviridae;-_Klosneuvirinae;-_unclassified Klosneuvirinae;s_Terrestrivirus sp,	0.001687	Protein kinase
	MIRUS_G_0190_c0005_2456_2900_r_t0	441	Class02	Beta	Beta01	deepclust_028467	OG0000181	195	0	0							No
	MIRUS_G_0190_c0005_3679_4351_f_t1	615	Class02	Beta	Beta01	deepclust_019066	OG0001524	21	1	1.63							No
	MIRUS_G_0190_c0005_4356_5099_r_t1	744	Class02	Beta	Beta01	deepclust_019065	OG0000817	44	0	0							No				A0A481YS42	d_Viruses;-_Varidnaviria;k_Bamfordvirae;p_Nucleocytoviricota;c_Megaviricetes;o_Pimascovirales;f_Marseilleviridae;-_unclassified Marseilleviridae;s_Marseillevirus LCMAC101	0.0004792	Uncharacterized protein
	MIRUS_G_0190_c0005_5248_6399_f_t1	1152	Class02	Beta	Beta01	deepclust_021616	OG0000137	225	0	0							No
	MIRUS_G_0190_c0005_6562_8832_f_t1	2271	Class02	Beta	Beta01	deepclust_008507	OG0000142	213	0	0							No
	MIRUS_G_0190_c0005_8913_10559_r_t1	1647	Class02	Beta	Beta01	deepclust_015497	OG0010134	3	0	0							No
	MIRUS_G_0190_c0006_10490_11564_r_t1	960	Class02	Beta	Beta01		OG0000388	92	1	1.04	Acetyltransferase (GNAT) family	Pfam	PF00583,29	Acetyltransferase (GNAT) family	3.2e-07		No	4ua3,cif,gz_A Crystal structure of selenomethionine labeled SpNatD	-_cellular organisms;d_Eukaryota;-_Opisthokonta;k_Fungi;-_Dikarya;p_Ascomycota;-_Taphrinomycotina;c_Schizosaccharomycetes;o_Schizosaccharomycetales;f_Schizosaccharomycetaceae;g_Schizosaccharomyces;s_Schizosaccharomyces pombe;-_Schizosaccharomyces pombe 972h-	0.0002137	A0A3G4ZLN3	d_Viruses;-_Varidnaviria;k_Bamfordvirae;p_Nucleocytoviricota;c_Megaviricetes;o_Imitervirales;f_Mimiviridae;-_Klosneuvirinae;-_unclassified Klosneuvirinae;s_Terrestrivirus sp,	0.001591	N-acyltransferase
	MIRUS_G_0190_c0006_11681_12571_f_t1	891	Class02	Beta	Beta01		OG0007986	3	0	0							No
	MIRUS_G_0190_c0006_12964_17604_f_t1	4506	Class02	Beta	Beta01		OG0000071	257	2	0.44							No
	MIRUS_G_0190_c0006_17722_18181_f_t0	456	Class02	Beta	Beta01		OG0007991	4	0	0							No				A0A5J6VK72	d_Viruses;-_Varidnaviria;k_Bamfordvirae;p_Nucleocytoviricota;c_Megaviricetes;o_Imitervirales;f_Mimiviridae;-_environmental samples;s_Megaviridae environmental sample	0.002754	Uncharacterized protein
	MIRUS_G_0190_c0006_18289_20707_f_t0	2415	Class02	Beta	Beta01		OG0004879	6	0	0							No	6s9o,cif,gz_D Designed Armadillo Repeat protein internal Lock1 fused to target peptide KRKRKLKFKR	-_other entries;-_other sequences;-_artificial sequences;s_synthetic construct	7.735e-07	G8DGD0	d_Viruses;-_Varidnaviria;k_Bamfordvirae;p_Nucleocytoviricota;c_Megaviricetes;o_Algavirales;f_Phycodnaviridae;-_unclassified Phycodnaviridae;s_Emiliania huxleyi virus PS401	0.000375	Vacuolar protein 8
	MIRUS_G_0190_c0006_20873_21325_f_t1	453	Class02	Beta	Beta01	deepclust_030106	OG0000118	253	0	0	Histone-like transcription factor (CBF/NF-Y) and archaeal histone	Pfam	PF00808,27	Histone-like transcription factor (CBF/NF-Y) and archaeal histone	1.9e-05		No	7ssa,cif,gz_C Cryo-EM structure of pioneer factor Cbf1 bound to the nucleosome	-_cellular organisms;d_Eukaryota;-_Opisthokonta;k_Fungi;-_Dikarya;p_Ascomycota;-_saccharomyceta;-_Saccharomycotina;c_Saccharomycetes;o_Saccharomycetales;f_Saccharomycetaceae;g_Saccharomyces;s_Saccharomyces cerevisiae;-_Saccharomyces cerevisiae S288C	8.353e-07	A0A481Z8J4	d_Viruses;-_unclassified viruses;-_unclassified DNA viruses;-_unclassified dsDNA viruses;-_Pithoviruses;s_Pithovirus LCPAC304	0.000812
	MIRUS_G_0190_c0006_3134_3443_r_t0	306	Class02	Beta	Beta01		OG0000552	59	0	0							No	1nye,cif,gz_B Crystal structure of OsmC from E, coli	#NAME?	0.005453
	MIRUS_G_0190_c0006_3495_3978_f_t0	480	Class02	Beta	Beta01		NA	NA	0	0							No
	MIRUS_G_0190_c0006_4542_4896_f_t0	351	Class02	Beta	Beta01		OG0006546	5	0	0							No
	MIRUS_G_0190_c0006_4890_5418_r_t0	525	Class02	Beta	Beta01		NA	NA	0	0							No
	MIRUS_G_0190_c0006_5590_6537_r_t1	948	Class02	Beta	Beta01		OG0000493	75	0	0							No
	MIRUS_G_0190_c0006_6649_7230_f_t1	582	Class02	Beta	Beta01	deepclust_015514	OG0004336	8	0	0							No
	MIRUS_G_0190_c0006_7383_8735_r_t1	1353	Class02	Beta	Beta01		OG0003915	7	0	0							No
	MIRUS_G_0190_c0006_8882_9502_r_t1	621	Class02	Beta	Beta01	deepclust_021684	OG0000146	219	0	0							No
	MIRUS_G_0190_c0006_947_2956_f_t1	2010	Class02	Beta	Beta01	deepclust_013016	OG0000464	69	0	0							No				V5LNQ6	d_Viruses;-_Varidnaviria;k_Bamfordvirae;p_Nucleocytoviricota;c_Megaviricetes;o_Algavirales;f_Phycodnaviridae;g_Coccolithovirus;-_unclassified Coccolithovirus	2.057e-17	Uncharacterized protein
	MIRUS_G_0190_c0006_9628_10443_r_t1	816	Class02	Beta	Beta01	deepclust_021684	OG0000115	200	0	0	Bacteriorhodopsin-like protein	Pfam	PF01036,22	Bacteriorhodopsin-like protein	2.6e-07		No	6sqg,cif,gz_A Crystal structure of viral rhodopsin OLPVRII	d_Viruses;-_Varidnaviria;k_Bamfordvirae;p_Nucleocytoviricota;c_Megaviricetes;o_Algavirales;f_Phycodnaviridae;-_environmental samples;s_Organic Lake phycodnavirus	3.317e-05	A0A5B8IP75	d_Viruses;-_Varidnaviria;k_Bamfordvirae;p_Nucleocytoviricota;c_Megaviricetes;o_Imitervirales;f_Schizomimiviridae;-_unclassified Schizomimiviridae;s_Mimiviridae sp, ChoanoV1	0.0005467	Uncharacterized protein
	MIRUS_G_0190_c0007_10777_12102_f_t1	1326	Class02	Beta	Beta01	deepclust_021625	OG0000132	225	0	0	SbmA/BacA-like family	Pfam	PF05992,16	SbmA/BacA-like family	1.7e-58		No	7p34,cif,gz_B Cryo-EM structure of the proton-dependent antibacterial peptide transporter SbmA-FabS11-1 in nanodiscs	#NAME?	3.059e-09	A0A5K0U8W3	d_Viruses;-_Varidnaviria;k_Bamfordvirae;p_Nucleocytoviricota;c_Megaviricetes;o_Imitervirales;f_Mimiviridae;-_Klosneuvirinae;g_Yasminevirus;s_Yasminevirus saudimassiliense;-_Yasminevirus sp, GU-2018	1.268e-05	ABC transporter domain-containing protein
	MIRUS_G_0190_c0007_111_1463_f_t1	1353	Class02	Beta	Beta01	deepclust_015486	OG0000180	76	0	0							No
	MIRUS_G_0190_c0007_12288_15081_f_t1	2040	Class02	Beta	Beta01	deepclust_006226	OG0000000	1238	10	4.9	Mirus_MCP					Mirus_MCP	No	8e16,cif,gz_C Mycobacterium phage Che8	d_Viruses;-_Duplodnaviria;k_Heunggongvirae;p_Uroviricota;c_Caudoviricetes;-_Gracegardnervirinae;g_Cheoctovirus;s_Mycobacterium virus Che8	0.0001334	A0A5Q2W3V6	d_Viruses;-_unclassified bacterial viruses;s_Methanobacterium virus PhiF1	7.533e-07
	MIRUS_G_0190_c0007_15377_15919_f_t1	543	Class02	Beta	Beta01	deepclust_015515	OG0000655	58	0	0							No
	MIRUS_G_0190_c0007_16107_17059_r_t1	882	Class02	Beta	Beta01	deepclust_003257	OG0000107	250	1	1.13							No				A0A6J5MAW7	d_Viruses;-_Duplodnaviria;k_Heunggongvirae;p_Uroviricota;c_Caudoviricetes;-_environmental samples;s_uncultured Caudovirales phage	7.293e-07
	MIRUS_G_0190_c0007_17190_19202_r_t1	2013	Class02	Beta	Beta01	deepclust_030108	OG0000435	88	0	0							No
	MIRUS_G_0190_c0007_1864_2343_r_t1	480	Class02	Beta	Beta01	deepclust_018665	OG0001462	22	0	0							No
	MIRUS_G_0190_c0007_19700_20306_r_t0	603	Class02	Beta	Beta01		OG0010137	3	0	0							No
	MIRUS_G_0190_c0007_2906_3493_r_t1	588	Class02	Beta	Beta01	deepclust_031488	OG0000159	218	0	0							No
	MIRUS_G_0190_c0007_3559_3969_f_t1	411	Class02	Beta	Beta01	deepclust_032315	OG0000231	157	0	0							No				R4TX09	d_Viruses;-_Varidnaviria;k_Bamfordvirae;p_Nucleocytoviricota;c_Megaviricetes;o_Algavirales;f_Phycodnaviridae;g_Prymnesiovirus;-_unclassified Prymnesiovirus	0.009604	Uncharacterized protein
	MIRUS_G_0190_c0007_4157_6586_r_t1	2430	Class02	Beta	Beta01	deepclust_015464	OG0000201	166	0	0							No
	MIRUS_G_0190_c0007_6754_9627_r_t1	2874	Class02	Beta	Beta01	deepclust_021355	OG0000202	168	0	0							No				A0A8S5PB09_2	d_Viruses;-_Duplodnaviria;k_Heunggongvirae;p_Uroviricota;c_Caudoviricetes;-_unclassified Caudoviricetes;s_Siphoviridae sp, ctmpG14	0.009858
	MIRUS_G_0190_c0007_9927_10691_f_t1	765	Class02	Beta	Beta01	deepclust_019064	OG0001037	36	0	0							No
	MIRUS_G_0190_c0008_14793_17316_r_t1	1557	Class02	Beta	Beta01		OG0000098	187	2	1.28	FG-GAP repeat	Pfam	PF14312,10	FG-GAP repeat	4.1e-08		Yes	8itf,cif,gz_B Cryo-EM structure of the DMCHA-bound mTAAR9-Gs complex	-_cellular organisms;d_Eukaryota;-_Opisthokonta;k_Metazoa;-_Eumetazoa;-_Bilateria;-_Deuterostomia;p_Chordata;-_Craniata;-_Vertebrata;-_Gnathostomata;-_Teleostomi;-_Euteleostomi;-_Sarcopterygii;-_Dipnotetrapodomorpha;-_Tetrapoda;-_Amniota;c_Mammalia;-_Theria;-_Eutheria;-_Boreoeutheria;-_Euarchontoglires;o_Primates;-_Haplorrhini;-_Simiiformes;-_Catarrhini;-_Hominoidea;f_Hominidae;-_Homininae;g_Homo…	1.288e-08	A0A481YZC3	d_Viruses;-_Varidnaviria;k_Bamfordvirae;p_Nucleocytoviricota;c_Megaviricetes;o_Imitervirales;f_Mimiviridae;-_Klosneuvirinae;-_unclassified Klosneuvirinae;s_Mimivirus LCMiAC01	2.145e-30	Collagen triple helix repeat motif-containing protein
	MIRUS_G_0190_c0008_167_2506_f_t1	2340	Class02	Beta	Beta01	deepclust_019053	OG0000100	257	0	0							No
	MIRUS_G_0190_c0008_17398_17620_f_t0	222	Class02	Beta	Beta01		OG0006547	5	0	0							No
	MIRUS_G_0190_c0008_2740_4632_f_t1	1893	Class02	Beta	Beta01	deepclust_008525	OG0000143	218	0	0							No
	MIRUS_G_0190_c0008_4714_4945_r_t0	228	Class02	Beta	Beta01	deepclust_015505	OG0003281	11	0	0							No				A0A1V0SKP7	d_Viruses;-_Varidnaviria;k_Bamfordvirae;p_Nucleocytoviricota;c_Megaviricetes;o_Imitervirales;f_Mimiviridae;-_Klosneuvirinae;-_unclassified Klosneuvirinae;g_Klosneuvirus;s_Klosneuvirus KNV1	0.007343	Uncharacterized protein
	MIRUS_G_0190_c0008_5006_5554_r_t1	549	Class02	Beta	Beta01		OG0000514	61	0	0							No
	MIRUS_G_0190_c0008_5840_6322_f_t1	483	Class02	Beta	Beta01	deepclust_018380	OG0004337	7	0	0							No
	MIRUS_G_0190_c0008_6374_7102_r_t1	729	Class02	Beta	Beta01	deepclust_011962	OG0000711	41	0	0							No
	MIRUS_G_0190_c0008_7241_7726_r_t1	486	Class02	Beta	Beta01	deepclust_015504	OG0000494	80	0	0							No	5bt1,cif,gz_D histone chaperone Hif1 playing with histone H2A-H2B dimer	-_cellular organisms;d_Eukaryota;-_Opisthokonta;k_Fungi;-_Dikarya;p_Ascomycota;-_saccharomyceta;-_Saccharomycotina;c_Saccharomycetes;o_Saccharomycetales;f_Saccharomycetaceae;g_Saccharomyces;s_Saccharomyces cerevisiae;-_Saccharomyces cerevisiae S288C	0.0006484	A0A2U7U9T5	d_Viruses;-_unclassified viruses;-_unclassified DNA viruses;-_unclassified dsDNA viruses;g_Pandoravirus;s_Pandoravirus quercus	3.785e-05
	MIRUS_G_0190_c0008_7807_8604_r_t1	798	Class02	Beta	Beta01	deepclust_019052	OG0002464	8	0	0							No
	MIRUS_G_0190_c0008_8697_16362_r_t0	7662	Class02	Beta	Beta01		OG0000098	187	0	0	FG-GAP repeat	Pfam	PF14312,10	FG-GAP repeat	5.7e-19		No	8glv,cif,gz_5N 96-nm repeat unit of doublet microtubules from Chlamydomonas reinhardtii flagella	-_cellular organisms;d_Eukaryota;k_Viridiplantae;p_Chlorophyta;-_core chlorophytes;c_Chlorophyceae;-_CS clade;o_Chlamydomonadales;f_Chlamydomonadaceae;g_Chlamydomonas;s_Chlamydomonas reinhardtii	2.638e-19	F2Y2D0	d_Viruses;-_Varidnaviria;k_Bamfordvirae;p_Nucleocytoviricota;c_Megaviricetes;o_Algavirales;f_Phycodnaviridae;-_environmental samples;s_Organic Lake phycodnavirus 2	4.751e-31	BNR-containing protein
	MIRUS_G_0190_c0009_1384_6094_r_t0	4707	Class02	Beta	Beta01	deepclust_015493	OG0001314	24	0	0	Myb-like DNA-binding domain	Pfam	PF00249,35	Myb-like DNA-binding domain	8.7e-09		No
	MIRUS_G_0190_c0009_148_1200_r_t1	1053	Class02	Beta	Beta01	deepclust_032448	OG0000473	47	0	0							No	5mfj,cif,gz_A Designed armadillo repeat protein YIII(Dq,V2)4CqI in complex with peptide (KR)5	-_other entries;-_other sequences;-_artificial sequences;s_synthetic construct	0.001027
	MIRUS_G_0190_c0009_6607_7086_f_t1	480	Class02	Beta	Beta01	deepclust_024868	OG0005606	6	0	0							No
	MIRUS_G_0190_c0009_7418_14973_f_t1	6675	Class02	Beta	Beta01	deepclust_002366	OG0000098	187	5	0.75	FG-GAP repeat	Pfam	PF14312,10	FG-GAP repeat	2.1e-14		No	4nen,cif,gz_A An internal ligand-bound, metastable state of a leukocyte integrin, aXb2	-_cellular organisms;d_Eukaryota;-_Opisthokonta;k_Metazoa;-_Eumetazoa;-_Bilateria;-_Deuterostomia;p_Chordata;-_Craniata;-_Vertebrata;-_Gnathostomata;-_Teleostomi;-_Euteleostomi;-_Sarcopterygii;-_Dipnotetrapodomorpha;-_Tetrapoda;-_Amniota;c_Mammalia;-_Theria;-_Eutheria;-_Boreoeutheria;-_Euarchontoglires;o_Primates;-_Haplorrhini;-_Simiiformes;-_Catarrhini;-_Hominoidea;f_Hominidae;-_Homininae;g_Homo…	4.61e-08	A0A5J6VJ74	d_Viruses;-_Varidnaviria;k_Bamfordvirae;p_Nucleocytoviricota;c_Megaviricetes;o_Imitervirales;f_Mimiviridae;-_environmental samples;s_Megaviridae environmental sample	1.556e-18	FG-GAP repeat containing protein
	MIRUS_G_0190_c0010_10236_11652_r_t0	1413	Class02	Beta	Beta01	deepclust_014568	OG0000104	253	0	0							No	5fir,cif,gz_G Crystal structure of C, elegans XRN2 in complex with the XRN2-binding domain of PAXT-1	-_cellular organisms;d_Eukaryota;-_Opisthokonta;k_Metazoa;-_Eumetazoa;-_Bilateria;-_Protostomia;-_Ecdysozoa;p_Nematoda;c_Chromadorea;o_Rhabditida;-_Rhabditina;-_Rhabditomorpha;-_Rhabditoidea;f_Rhabditidae;-_Peloderinae;g_Caenorhabditis;s_Caenorhabditis elegans	1.626e-07	A0A3G5A998	d_Viruses;-_Varidnaviria;k_Bamfordvirae;p_Nucleocytoviricota;c_Megaviricetes;o_Imitervirales;f_Mimiviridae;-_Klosneuvirinae;-_unclassified Klosneuvirinae;s_Homavirus sp,	7.656e-06	XRN 5'-3' exonuclease
	MIRUS_G_0190_c0010_1144_1725_r_t1	582	Class02	Beta	Beta01	deepclust_013190	OG0000385	104	0	0							No
	MIRUS_G_0190_c0010_11893_13026_f_t1	1134	Class02	Beta	Beta01	deepclust_031601	OG0000358	109	0	0							No
	MIRUS_G_0190_c0010_13389_14543_r_t1	1155	Class02	Beta	Beta01	deepclust_008527	OG0001190	29	0	0							No
	MIRUS_G_0190_c0010_14884_15396_f_t1	513	Class02	Beta	Beta01	deepclust_019041	OG0006545	5	0	0							No
	MIRUS_G_0190_c0010_1836_2168_f_t1	333	Class02	Beta	Beta01		OG0000712	54	0	0							No
	MIRUS_G_0190_c0010_2241_2945_f_t1	705	Class02	Beta	Beta01	deepclust_021679	OG0000144	225	0	0							No
	MIRUS_G_0190_c0010_3076_3618_f_t1	543	Class02	Beta	Beta01	deepclust_008526	OG0007988	4	0	0							No
	MIRUS_G_0190_c0010_3629_4198_r_t1	570	Class02	Beta	Beta01	deepclust_021399	OG0000114	254	0	0							No
	MIRUS_G_0190_c0010_4298_5964_f_t1	1518	Class02	Beta	Beta01		OG0007987	3	1	0.66	DNA primase small subunit	Pfam	PF01896,23	DNA primase small subunit	1.1e-22		No	4rr2,cif,gz_A Crystal structure of human primase	-_cellular organisms;d_Eukaryota;-_Opisthokonta;k_Metazoa;-_Eumetazoa;-_Bilateria;-_Deuterostomia;p_Chordata;-_Craniata;-_Vertebrata;-_Gnathostomata;-_Teleostomi;-_Euteleostomi;-_Sarcopterygii;-_Dipnotetrapodomorpha;-_Tetrapoda;-_Amniota;c_Mammalia;-_Theria;-_Eutheria;-_Boreoeutheria;-_Euarchontoglires;o_Primates;-_Haplorrhini;-_Simiiformes;-_Catarrhini;-_Hominoidea;f_Hominidae;-_Homininae;g_Homo…	4.563e-20	A0A6F9FAG1	d_Viruses;-_unclassified viruses;-_unclassified DNA viruses;-_unclassified dsDNA viruses;-_Adomaviruses;-_unclassified Adomaviridae;s_Leatherback sea turtle adomavirus	6.297e-14
	MIRUS_G_0190_c0010_544_999_r_t1	456	Class02	Beta	Beta01	deepclust_015496	OG0003579	10	0	0							No
	MIRUS_G_0190_c0010_6038_10184_r_t0	4143	Class02	Beta	Beta01	deepclust_008528	OG0002260	13	0	0							No
	MIRUS_G_0190_c0011_1619_4616_f_t1	2736	Class02	Beta	Beta01		OG0000217	93	2	0.73	Mycoplasma protein of unknown function, DUF285	Pfam	PF03382,18	Mycoplasma protein of unknown function, DUF285	3.9e-41		No	8cs9,cif,gz_A Composite reconstruction of Class 1 of the erythrocyte ankyrin-1 complex	-_cellular organisms;d_Eukaryota;-_Opisthokonta;k_Metazoa;-_Eumetazoa;-_Bilateria;-_Deuterostomia;p_Chordata;-_Craniata;-_Vertebrata;-_Gnathostomata;-_Teleostomi;-_Euteleostomi;-_Sarcopterygii;-_Dipnotetrapodomorpha;-_Tetrapoda;-_Amniota;c_Mammalia;-_Theria;-_Eutheria;-_Boreoeutheria;-_Euarchontoglires;o_Primates;-_Haplorrhini;-_Simiiformes;-_Catarrhini;-_Hominoidea;f_Hominidae;-_Homininae;g_Homo…	2.251e-07
	MIRUS_G_0190_c0011_297_1319_f_t1	1023	Class02	Beta	Beta01		OG0000139	224	0	0	Ribonucleotide reductase, small chain	Pfam	PF00268,25	Ribonucleotide reductase, small chain	3.5e-109		No				A0A2H4UZY6	d_Viruses;c_Naldaviricetes;o_Lefavirales;f_Baculoviridae;g_Alphabaculovirus;s_Alphabaculovirus opbrumatae;-_Operophtera brumata nucleopolyhedrovirus	3.183e-24
	MIRUS_G_0190_c0011_4715_5623_f_t1	909	Class02	Beta	Beta01	deepclust_019028	OG0001652	20	0	0							No				A0A0G2Y240	d_Viruses;-_Varidnaviria;k_Bamfordvirae;p_Nucleocytoviricota;c_Megaviricetes;o_Imitervirales;f_Mimiviridae;-_Megamimivirinae;g_Mimivirus;s_Mimivirus bradfordmassiliense;-_Acanthamoeba polyphaga mimivirus	0.002663	Ankyrin repeat protein
	MIRUS_G_0190_c0011_5688_5993_r_t1	306	Class02	Beta	Beta01	deepclust_030096	OG0007989	4	0	0							No
	MIRUS_G_0190_c0011_6851_8722_r_t1	1872	Class02	Beta	Beta01	deepclust_019076	OG0000723	52	0	0							No
	MIRUS_G_0190_c0012_123_614_f_t1	492	Class02	Beta	Beta01	deepclust_015479	OG0001094	27	0	0							No
	MIRUS_G_0190_c0012_1309_1959_r_t1	651	Class02	Beta	Beta01	deepclust_019069	OG0001155	31	0	0							No
	MIRUS_G_0190_c0012_2288_8230_f_t1	5943	Class02	Beta	Beta01	deepclust_008535	OG0000830	32	0	0	Zinc finger, C3HC4 type (RING finger)	Pfam	PF13920,10	Zinc finger, C3HC4 type (RING finger)	6.7e-07		No
	MIRUS_G_0190_c0012_698_1385_f_t0	684	Class02	Beta	Beta01	deepclust_006545	OG0000665	58	0	0							No
	MIRUS_G_0190_c0013_1144_1878_r_t1	735	Class02	Beta	Beta01	deepclust_008540	OG0000489	74	0	0							No
	MIRUS_G_0190_c0013_192_1097_f_t1	906	Class02	Beta	Beta01	deepclust_023620	OG0002020	18	0	0							No
	MIRUS_G_0190_c0013_2006_2347_f_t1	342	Class02	Beta	Beta01	deepclust_023888	OG0004878	7	0	0							No
	MIRUS_G_0190_c0013_2458_3870_r_t1	1413	Class02	Beta	Beta01	deepclust_015067	OG0004338	8	0	0							No	5bwm,cif,gz_B The complex structure of C3cer exoenzyme and GDP bound RhoA (NADH-bound state)	-_cellular organisms;d_Bacteria;-_Terrabacteria group;p_Bacillota;c_Bacilli;o_Bacillales;f_Bacillaceae;g_Bacillus;-_Bacillus cereus group;s_Bacillus cereus	0.0007529	A0A5J6VME6	d_Viruses;-_Varidnaviria;k_Bamfordvirae;p_Nucleocytoviricota;c_Megaviricetes;o_Imitervirales;f_Mimiviridae;-_environmental samples;s_Megaviridae environmental sample	2.936e-06	ADP ribosyltransferase domain-containing protein
	MIRUS_G_0190_c0013_3984_4733_r_t1	663	Class02	Beta	Beta01	deepclust_002367	OG0003001	12	1	1.51							No
	MIRUS_G_0190_c0013_4889_5902_f_t1	894	Class02	Beta	Beta01		OG0001313	22	1	1.12							No
	MIRUS_G_0190_c0013_5953_6645_f_t1	693	Class02	Beta	Beta01		OG0000757	46	0	0	Macrocin-O-methyltransferase (TylF)	Pfam	PF05711,15	Macrocin-O-methyltransferase (TylF)	7.6e-34		No	4ce0,cif,gz_A Crystal Structure of SAH-bound Spinosyn Rhamnosyl 4'-O- Methyltransferase SpnH from Saccharopolyspora spinosa	-_cellular organisms;d_Bacteria;-_Terrabacteria group;p_Actinomycetota;c_Actinomycetes;o_Pseudonocardiales;f_Pseudonocardiaceae;g_Saccharopolyspora;s_Saccharopolyspora spinosa	8.063e-17	A0A8K1T2L9	d_Viruses;-_Varidnaviria;k_Bamfordvirae;p_Nucleocytoviricota;c_Megaviricetes;o_Imitervirales;f_Mimiviridae;-_Megamimivirinae;g_Megavirus;s_Megavirus baoshanense;-_Megavirus baoshan	1.552e-13	Macrocin O-methyl transferase
	MIRUS_G_0190_c0013_6847_7483_f_t1	639	Class02	Beta	Beta01	deepclust_015479	OG0001094	27	0	0							No

## Sheet: MIRUS_G_0022 alone
	Alphafold gene functional prediction for MIRUS_G_0022
	176 genes from a complete genome of the putative order Styxvirales were processed with Alphafold and foldseek
	Gene_ID	Herpes-link	Length	orthogroup	orthogroup_nb_of_genomes	FUNCTION_HMM_Pfam_MERGED	foldseek_hit	comment
	MIRUS_G_0022_c0001_100240_100447_r_t0		204	OG0002338	13		6ic4.cif.gz_E Cryo-EM structure of the A. baumannii MLA complex at 8.7 A resolution
	MIRUS_G_0022_c0001_100607_100790_f_t0		180	NA	NA
	MIRUS_G_0022_c0001_100845_101282_r_t1		438	OG0007474	4
	MIRUS_G_0022_c0001_101058_101673_f_t0		612	NA	NA		8bgm.cif.gz_A Crystal structure of the OrfX1-OrfX3 complex from the PMP1 neurotoxin gene cluster
	MIRUS_G_0022_c0001_101721_102410_f_t1		690	OG0002206	16		7qhm.cif.gz_F Cytochrome bcc-aa3 supercomplex (respiratory supercomplex III2/IV2) from Corynebacterium glutamicum (stigmatellin and azide bound)
	MIRUS_G_0022_c0001_102447_103514_f_t1		1068	OG0001561	21	F-box domain	7zwc.cif.gz_b Structure of SNAPc:TBP-TFIIA-TFIIB sub-complex bound to U5 snRNA promoter
	MIRUS_G_0022_c0001_103563_104183_r_t1		621	OG0002493	7		5nly.cif.gz_B Brag2 Sec7-PH (390-763), P212121
	MIRUS_G_0022_c0001_104329_105348_f_t1		1020	OG0000661	58
	MIRUS_G_0022_c0001_105885_106352_f_t1		468	OG0000111	211		4cyi.cif.gz_F Chaetomium thermophilum Pan3
	MIRUS_G_0022_c0001_106356_106883_r_t1		528	OG0012840	2		2wad.cif.gz_B PENICILLIN-BINDING PROTEIN 2B (PBP-2B) FROM STREPTOCOCCUS PNEUMONIAE (STRAIN 5204)
	MIRUS_G_0022_c0001_106978_107778_f_t1		801	NA	NA		4arz.cif.gz_A The crystal structure of Gtr1p-Gtr2p complexed with GTP-GDP
	MIRUS_G_0022_c0001_107910_108524_r_t1		615	NA	NA		2rp4.cif.gz_MODEL_16_C Solution Structure of the oligomerization domain in Dmp53
	MIRUS_G_0022_c0001_108583_109182_r_t1		600	OG0000825	42		5jqm.cif.gz_B Crystal Structure of Phosphatidic acid Transporter Ups1/Mdm35 Void of Bound Phospholipid from Saccharomyces Cerevisiae at 1.5 Angstroms Resolution
	MIRUS_G_0022_c0001_109283_110138_f_t0		852	OG0000255	139	PAP2 superfamily C-terminal
	MIRUS_G_0022_c0001_110165_111430_f_t1		1266	OG0002205	15		7b2l.cif.gz_B Structure of the endocytic adaptor complex AENTH
	MIRUS_G_0022_c0001_111457_113121_r_t1		1665	OG0000659	56		4wk0.cif.gz_A Metal Ion and Ligand Binding of Integrin
	MIRUS_G_0022_c0001_113365_113991_f_t1		627	OG0000759	51		3s24.cif.gz_B Crystal structure of human mRNA guanylyltransferase	mRNA guanylytransferase
	MIRUS_G_0022_c0001_114036_114644_r_t1		609	NA	NA		1ew4.cif.gz_A CRYSTAL STRUCTURE OF ESCHERICHIA COLI CYAY PROTEIN REVEALS A NOVEL FOLD FOR THE FRATAXIN FAMILY
	MIRUS_G_0022_c0001_114740_115300_r_t1		561	OG0000210	175		7ued.cif.gz_M Crystal structure of full length mesothelin bound with MORAb-009 Fab
	MIRUS_G_0022_c0001_115388_115924_r_t1		537	OG0002674	10		7nql.cif.gz_BX 55S mammalian mitochondrial ribosome with ICT1 and P site tRNAMet
	MIRUS_G_0022_c0001_116021_116839_f_t1		819	OG0000695	50		2l7n.cif.gz_MODEL_4_A Solution Structure of the R5 Domain of Talin
	MIRUS_G_0022_c0001_116967_118275_r_t1		1215	OG0007472	4		3iuw.cif.gz_A Crystal structure of Activating signal cointegrator (NP_814290.1) from ENTEROCOCCUS FAECALIS V583 at 1.58 A resolution
	MIRUS_G_0022_c0001_118320_118557_f_t0		234	OG0000000	1238	Ubiquitin family
	MIRUS_G_0022_c0001_118563_119093_r_t1		531	OG0002078	17		2j97.cif.gz_A Human coronavirus 229E non structural protein 9 (Nsp9)
	MIRUS_G_0022_c0001_11887_13734_r_t1		1848	OG0000153	194		7bqx.cif.gz_5 Epstein-Barr virus, C5 portal vertex	Triplex_One?
	MIRUS_G_0022_c0001_119143_120075_f_t1		933	OG0000567	49	Poly A polymerase regulatory subunit	1eqa.cif.gz_A VACCINIA METHYLTRANSFERASE VP39 MUTANT E233Q COMPLEXED WITH M7G AND S-ADENOSYLHOMOCYSTEINE	mRNA methyltransferase
	MIRUS_G_0022_c0001_120109_121692_f_t1		1584	OG0000951	34		1sg1.cif.gz_X Crystal Structure of the Receptor-Ligand Complex between Nerve Growth Factor and the Common Neurotrophin Receptor p75
	MIRUS_G_0022_c0001_121_6194_f_t1		6075	OG0000001	524	Tyrosine-protein kinase ephrin type A/B receptor-like	1k12.cif.gz_A Fucose Binding lectin
	MIRUS_G_0022_c0001_121694_122137_r_t1		444	OG0007470	3		4s3p.cif.gz_B Amylomaltase MalQ from Escherichia coli, apo structure
	MIRUS_G_0022_c0001_122190_123737_r_t1		1548	OG0000857	43		6ol0.cif.gz_B Structure of VcINDY bound to Malate
	MIRUS_G_0022_c0001_123139_123483_f_t1		345	NA	NA
	MIRUS_G_0022_c0001_124068_124343_f_t1		276	OG0001867	19		8bsj.cif.gz_SP Giardia Ribosome in PRE-T Classical State (C)
	MIRUS_G_0022_c0001_124753_125788_r_t0		1032	OG0000761	51
	MIRUS_G_0022_c0001_125838_127367_f_t1		1530	NA	NA		3mzv.cif.gz_A Crystal structure of a decaprenyl diphosphate synthase from Rhodobacter capsulatus
	MIRUS_G_0022_c0001_127380_128357_r_t1		978	OG0007470	3		7w80.cif.gz_B Crystal Structure of the Heterodimeric HIF-2 in Complex with Antagonist Belzutifan
	MIRUS_G_0022_c0001_128391_128828_f_t1		438	NA	NA		4u5a.cif.gz_B Sporozoite Protein for Cell Traversal
	MIRUS_G_0022_c0001_129045_129557_f_t1		513	NA	NA		8c0e.cif.gz_D The lipid linked oligosaccharide polymerase Wzy and its regulating co-polymerase Wzz form a complex in vivo and in vitro
	MIRUS_G_0022_c0001_129614_130870_r_t1		1257	OG0000685	57		5ogk.cif.gz_A Crystal structure of a nucleotide sugar transporter with bound nucleotide sugar.
	MIRUS_G_0022_c0001_130956_131565_f_t0		606	OG0000272	137	Mirus_Triplex2	3bl9.cif.gz_B Synthetic Gene Encoded DcpS bound to inhibitor DG157493	Scavenger mRNA decapping enzyme
	MIRUS_G_0022_c0001_131526_132332_r_t1		807	OG0000090	253	RNase_H superfamily
	MIRUS_G_0022_c0001_132401_132587_f_t0		183	NA	NA		6ls4.cif.gz_E A novel anti-tumor agent S-40 in complex with tubulin
	MIRUS_G_0022_c0001_132406_133098_r_t1		693	NA	NA		7lgg.cif.gz_I Asymmetric unit for phage Qbeta oblate particle
	MIRUS_G_0022_c0001_133133_135766_r_t1		2634	OG0000637	59
	MIRUS_G_0022_c0001_135925_137334_r_t1		1410	NA	NA		2lqg.cif.gz_MODEL_7_A Solution Structure of the R4 domain of talin
	MIRUS_G_0022_c0001_13748_15766_r_t1		2019	OG0005299	6		8iyj.cif.gz_T5 Cryo-EM structure of the 48-nm repeat doublet microtubule from mouse sperm
	MIRUS_G_0022_c0001_137482_145851_f_t1		8370	OG0000418	77	Tyrosine-protein kinase ephrin type A/B receptor-like	4msv.cif.gz_B Crystal structure of FASL and DcR3 complex
	MIRUS_G_0022_c0001_145914_147968_r_t1		2055	OG0000671	54		5grj.cif.gz_A Crystal structure of human PD-L1 with monoclonal antibody avelumab
	MIRUS_G_0022_c0001_148055_149341_f_t1		1287	OG0000172	184		6flj.cif.gz_A Crystal structure of Cep120 C2A_K76A mutant
	MIRUS_G_0022_c0001_149356_154971_f_t1		5616	OG0000792	42		4r28.cif.gz_B MspJI Restriction Endonuclease in Complex with 27-mer Oligonucleotide
	MIRUS_G_0022_c0001_155044_155790_f_t1		747	NA	NA		5cwm.cif.gz_A Crystal structure of de novo designed helical repeat protein DHR64
	MIRUS_G_0022_c0001_155795_156754_r_t1		960	OG0000916	35		7pua.cif.gz_DH Middle assembly intermediate of the Trypanosoma brucei mitoribosomal small subunit
	MIRUS_G_0022_c0001_156960_157751_r_t1		792	OG0000165	209		7o40.cif.gz_C Structural basis for VIPP1 oligomerization and maintenance of thylakoid membrane integrity
	MIRUS_G_0022_c0001_157824_158687_r_t1	Mirus_Triplex2	864	OG0000005	830	Mirus_Triplex2	6qyy.cif.gz_A The crystal structure of head fiber gp8.5 N base in bacteriophage phi29
	MIRUS_G_0022_c0001_15838_16548_f_t1		711	OG0000000	1238		5ck7.cif.gz_A Mouse ADP-dependent Glucokinase; AMP bound
	MIRUS_G_0022_c0001_158866_159339_r_t1		474	NA	NA		5yfv.cif.gz_A Crystal structure of ribose-1,5-bisphosphate isomerase mutant C135S from Pyrococcus horikoshii OT3 in complex with ribose-1,5-bisphosphate and AMP
	MIRUS_G_0022_c0001_159548_160024_r_t1		477	OG0000035	426		5v5d.cif.gz_A Room temperature (280K) crystal structure of Kaposi's sarcoma-associated herpesvirus protease in complex with allosteric inhibitor (compound 250)	maturation protease
	MIRUS_G_0022_c0001_160801_161601_f_t1		801	NA	NA		5l6m.cif.gz_L Structure of Caulobacter crescentus VapBC1 (VapB1deltaC:VapC1 form)
	MIRUS_G_0022_c0001_161953_162591_f_t1		639	OG0004665	5		3fc7.cif.gz_B The crystal structure of a domain of HTR-like protein from Haloarcula marismortui ATCC 43049
	MIRUS_G_0022_c0001_162611_162866_f_t0		252	OG0003171	11		6w6h.cif.gz_C The Mycobacterium tuberculosis ClpB disaggregase hexamer structure in conformation II in the presence of DnaK chaperone and a model substrate
	MIRUS_G_0022_c0001_162848_164137_r_t1		1290	OG0000158	196		8dcb.cif.gz_B RNA ligase RtcB from Pyrococcus horikoshii in complex with Ni2+ and GTP	RNA splicing ligase
	MIRUS_G_0022_c0001_164269_164907_f_t1		639	NA	NA		6aye.cif.gz_A Human apo-TRPML3 channel at pH 7.4
	MIRUS_G_0022_c0001_164989_167679_r_t1	Mirus_MCP	2691	OG0000018	547	Mirus_MCP	6q1f.cif.gz_u Atomic structure of the Human Herpesvirus 6B Capsid and Capsid-Associated Tegument Complexes	MCP
	MIRUS_G_0022_c0001_16578_18164_f_t1		1587	OG0000588	66		7a28.cif.gz_A Crystal structure of T. brucei PDE-B1 catalytic domain with inhibitor NPD-617
	MIRUS_G_0022_c0001_167754_168821_r_t1		1068	OG0000547	70		7sqc.cif.gz_1J Ciliary C1 central pair apparatus isolated from Chlamydomonas reinhardtii
	MIRUS_G_0022_c0001_168912_169251_f_t0		336	OG0000112	221		1u02.cif.gz_A Crystal structure of trehalose-6-phosphate phosphatase related protein
	MIRUS_G_0022_c0001_169785_171428_f_t1		1644	OG0001689	20		8hj5.cif.gz_F Cryo-EM structure of Gq-coupled MRGPRX1 bound with Compound-16
	MIRUS_G_0022_c0001_171506_171898_f_t1		393	OG0000444	75		7ssi.cif.gz_A CRYSTAL STRUCTURE OF THE DESK:DESR-Q10A COMPLEX IN THE PHOSPHOTRANSFER STATE
	MIRUS_G_0022_c0001_172014_172625_r_t1		612	OG0001620	22		3hyj.cif.gz_D Crystal structure of the N-terminal LAGLIDADG domain of DUF199/WhiA
	MIRUS_G_0022_c0001_172696_173508_r_t1		813	OG0000082	313	UL92 family	4u5a.cif.gz_A Sporozoite Protein for Cell Traversal
	MIRUS_G_0022_c0001_173581_174519_r_t1	Mirus_JellyRoll	939	OG0000000	1238	Mirus_JellyRoll	4aqt.cif.gz_A Laminin gamma1 LN-LE1-2 structure
	MIRUS_G_0022_c0001_174583_175104_r_t1		522	OG0000626	57		5t0u.cif.gz_D CTCF ZnF2-7 and DNA complex structure
	MIRUS_G_0022_c0001_175214_175795_f_t1		582	OG0000111	211		7o0x.cif.gz_C2 Cryo-EM structure (model_2b) of the RC-dLH complex from Gemmatimonas phototrophica at 2.44 A
	MIRUS_G_0022_c0001_175868_176566_r_t1		699	OG0004177	8		3efy.cif.gz_B Structure of the Cyclomodulin Cif from Pathogenic Escherichia coli
	MIRUS_G_0022_c0001_176771_186218_f_t0		9444	OG0000001	524	Tyrosine-protein kinase ephrin type A/B receptor-like	3cqo.cif.gz_C Crystal structure of a f-lectin (fucolectin) from morone saxatilis (striped bass) serum
	MIRUS_G_0022_c0001_18182_22585_f_t1		4404	OG0000024	213		7uqz.cif.gz_v Nucleoplasmic pre-60S intermediate of the Nog2 containing pre-rotation state from a SPB1 D52A strain
	MIRUS_G_0022_c0001_186275_186895_r_t1		621	OG0004665	5		3whn.cif.gz_B Hemerythrin-like domain of DcrH I119H mutant (met)
	MIRUS_G_0022_c0001_187011_187962_f_t0		948	NA	NA		2j1d.cif.gz_G Crystallization of hDaam1 C-terminal Fragment
	MIRUS_G_0022_c0001_187174_187698_r_t1		525	NA	NA
	MIRUS_G_0022_c0001_187992_189468_f_t1		1335	OG0000826	45		2dn9.cif.gz_MODEL_3_A Solution structure of J-domain from the DnaJ homolog, human Tid1 protein
	MIRUS_G_0022_c0001_189576_190166_r_t1		591	OG0000125	226		7n6g.cif.gz_3I C1 of central pair
	MIRUS_G_0022_c0001_190306_191049_r_t1	Mirus_Terminase	744	OG0000000	1238	Mirus_Terminase	6m5v.cif.gz_A The coordinate of the hexameric terminase complex in the presence of the ADP-BeF3	terminase
	MIRUS_G_0022_c0001_191328_191622_f_t0		291	OG0007476	4		5t3w.cif.gz_H Marburg virus VP30 bound to nucleoprotein
	MIRUS_G_0022_c0001_191733_192729_f_t1		561	OG0000160	193		7nsi.cif.gz_Aj 55S mammalian mitochondrial ribosome with mtRRF (pre) and tRNA(P/E)
	MIRUS_G_0022_c0001_192780_193880_r_t1		1101	OG0000214	160		3rrn.cif.gz_B S. cerevisiae dbp5 l327v bound to gle1 h337r and ip6
	MIRUS_G_0022_c0001_193989_194759_f_t1		771	NA	NA		2kna.cif.gz_MODEL_2_A Solution structure of UBA domain of XIAP
	MIRUS_G_0022_c0001_194782_202446_r_t1		7665	OG0000575	62		6dlk.cif.gz_A Crystal structure of DNA polymerase III subunit beta from Rickettsia rickettsii
	MIRUS_G_0022_c0001_202478_202898_f_t0		417	NA	NA		6h6v.cif.gz_F Structure of the UbiD-class enzyme HmfF from Pelotomaculum thermopropionicum in complex with FMN
	MIRUS_G_0022_c0001_202917_204314_r_t1		1398	OG0000219	151		6nr7.cif.gz_A Rerefinement of chicken vinculin
	MIRUS_G_0022_c0001_204703_205779_r_t1		1077	OG0002694	13	Cyclin, N-terminal domain
	MIRUS_G_0022_c0001_206187_206873_r_t1		609	OG0005298	6		6yfj.cif.gz_AA Virus-like particle of bacteriophage ESE001
	MIRUS_G_0022_c0001_207661_207901_r_t0		237	NA	NA
	MIRUS_G_0022_c0001_208138_208989_f_t1		852	OG0004667	7		3zqq.cif.gz_C Crystal structure of the full-length small terminase from a SPP1-like bacteriophage
	MIRUS_G_0022_c0001_208996_209550_r_t1		555	OG0000684	55		1oqs.cif.gz_G Crystal Structure of RV4/RV7 Complex
	MIRUS_G_0022_c0001_209639_210505_f_t1		867	OG0000268	138	Serine aminopeptidase, S33	5lcn.cif.gz_D STRUCTURE OF THE PYROCOCCUS FURIOSUS ESTERASE PF2001 WITH SPACE GROUP P212121
	MIRUS_G_0022_c0001_210521_210976_f_t1		456	OG0001377	25		3ic3.cif.gz_C Structure of a putative pyruvate dehydrogenase from the photosynthetic bacterium Rhodopseudomonas palustrus CGA009
	MIRUS_G_0022_c0001_211231_212256_f_t1		1026	OG0002079	16		3zx6.cif.gz_A Structure of Hamp(AF1503)-Tsr fusion - Hamp (A291V) mutant
	MIRUS_G_0022_c0001_212290_212503_r_t0		210	OG0002339	13		1e52.cif.gz_MODEL_3_A Solution structure of Escherichia coli UvrB C-terminal domain
	MIRUS_G_0022_c0001_212554_213168_r_t1		615	OG0000595	63		8dk1.cif.gz_F CryoEM structure of JetABC (head construct) from Pseudomonas aeruginosa PA14
	MIRUS_G_0022_c0001_213189_214212_r_t0		1020	OG0001868	18
	MIRUS_G_0022_c0001_214283_214972_f_t1		690	OG0000000	1238	Transcription factor TFIID (or TATA-binding protein, TBP)
	MIRUS_G_0022_c0001_215021_215311_f_t1		291	OG0001865	18		7y5e.cif.gz_FN In situ single-PBS-PSII-PSI-LHCs megacomplex.
	MIRUS_G_0022_c0001_215381_216265_f_t1	EBNA1	885	OG0000586	61		5t7x.cif.gz_A Crystal structure of HHV-4 EBNA1 DNA binding domain (patient-derived, nasopharyngeal carcinoma) bound to DNA
	MIRUS_G_0022_c0001_216315_217331_f_t1		1017	OG0001866	18		4fma.cif.gz_B EspG structure
	MIRUS_G_0022_c0001_217379_218056_f_t1		678	OG0012838	2		3s3z.cif.gz_A Crystal Structure an Tandem Cyanovirin-N Dimer, CVN2L10
	MIRUS_G_0022_c0001_218290_218764_f_t0		471	OG0012841	2		3lg7.cif.gz_C Crystal structure of HIV epitope-scaffold 4E10_S0_1EZ3A_002_C
	MIRUS_G_0022_c0001_218703_219461_r_t1		759	OG0001496	23		7os7.cif.gz_B Circular permutant of ribosomal protein S6, swap helix 2, L75A, A92K mutant
	MIRUS_G_0022_c0001_219527_220246_r_t1		720	OG0012839	2		2lqg.cif.gz_MODEL_18_A Solution Structure of the R4 domain of talin
	MIRUS_G_0022_c0001_220305_221501_r_t1		1197	OG0001775	20		7l0q.cif.gz_C Structure of NTS-NTSR1-Gi complex in lipid nanodisc, canonical state, with AHD
	MIRUS_G_0022_c0001_221514_222182_r_t1		669	OG0000218	166	Snf7	7zcg.cif.gz_B CHMP2A-CHMP3 heterodimer (430 Angstrom diameter)
	MIRUS_G_0022_c0001_222772_223641_f_t1		870	OG0000627	62		1d3u.cif.gz_A TATA-BINDING PROTEIN/TRANSCRIPTION FACTOR (II)B/BRE+TATA-BOX COMPLEX FROM PYROCOCCUS WOESEI	TATA-binding-protein
	MIRUS_G_0022_c0001_223788_225038_f_t1		1251	NA	NA		5sva.cif.gz_U Mediator-RNA Polymerase II Pre-Initiation Complex
	MIRUS_G_0022_c0001_225231_226454_r_t1		1224	OG0000252	143		8ips.cif.gz_B Cryo-EM structure of heme transporter CydDC from Escherichia coli in the inward facing heme loading state
	MIRUS_G_0022_c0001_226517_227086_f_t1		570	NA	NA		3q1c.cif.gz_A Structure of EspG Protein
	MIRUS_G_0022_c0001_22662_23358_f_t0		693	OG0003773	9		8fls.cif.gz_R Human PTH1R in complex with Abaloparatide and Gs
	MIRUS_G_0022_c0001_227117_228565_r_t1		1449	OG0000039	192	Regulator of chromosome condensation (RCC1) repeat	8gqe.cif.gz_B Crystal structure of the W285A mutant of UVR8 in complex with RUP2	beta-propeller
	MIRUS_G_0022_c0001_229105_229602_f_t1		498	OG0001376	19
	MIRUS_G_0022_c0001_229897_230658_f_t1		762	OG0001690	18	Domain of unknown function (DUF4116)	8fy3.cif.gz_A Structure of NOT1:NOT10:NOT11 module of the human CCR4-NOT complex
	MIRUS_G_0022_c0001_230674_232119_r_t1	Mirus_Terminase	900	OG0000000	1238	Mirus_Terminase	6m5s.cif.gz_A The coordinates of the apo hexameric terminase complex	terminase
	MIRUS_G_0022_c0001_232410_233118_f_t0		705	OG0000032	305		4ogc.cif.gz_A Crystal structure of the Type II-C Cas9 enzyme from Actinomyces naeslundii
	MIRUS_G_0022_c0001_233057_234304_r_t1		1248	OG0009419	3		6ylx.cif.gz_N pre-60S State NE1 (TAP-Flag-Nop53)
	MIRUS_G_0022_c0001_23335_23806_f_t0		468	OG0007475	4
	MIRUS_G_0022_c0001_234374_235147_f_t1		774	OG0000006	554	Protein kinase domain	3q53.cif.gz_A Structure of phosphorylated PAK1 kinase domain in complex with ATP	protein kinase
	MIRUS_G_0022_c0001_235186_236088_f_t1		903	NA	NA		2lr8.cif.gz_MODEL_19_A Solution NMR Structure of CASP8-associated protein 2 from Homo sapiens, Northeast Structural Genomics Consortium (NESG) Target HR8150A
	MIRUS_G_0022_c0001_236204_236662_f_t1		459	NA	NA		7ju4.cif.gz_s Radial spoke 2 stalk, IDAc, and N-DRC attached with doublet microtubule
	MIRUS_G_0022_c0001_236734_238374_r_t1		1641	OG0000760	49	Tyrosine-protein kinase ephrin type A/B receptor-like	7n4y.cif.gz_B The structure of bovine thyroglobulin with iodinated tyrosines
	MIRUS_G_0022_c0001_238461_239702_r_t1		1242	OG0009418	3		8ceo.cif.gz_1 Yeast RNA polymerase II transcription pre-initiation complex with core Mediator and the +1 nucleosome
	MIRUS_G_0022_c0001_23874_28037_f_t1		3939	OG0000001	524	Tyrosine-protein kinase ephrin type A/B receptor-like	7s7k.cif.gz_A Crystal structure of the EphB2 extracellular domain
	MIRUS_G_0022_c0001_240082_240391_f_t0		306	NA	NA
	MIRUS_G_0022_c0001_240582_240998_f_t1		417	OG0009422	3		7dkk.cif.gz_D De novo design protein XM2H
	MIRUS_G_0022_c0001_241018_242307_f_t1		1290	OG0000000	1238	Heliorhodopsin	6uh3.cif.gz_B Crystal structure of bacterial heliorhodopsin 48C12	heliorhodopsin
	MIRUS_G_0022_c0001_242382_242640_f_t0		258	OG0000001	524		8dfi.cif.gz_A Crystal structure of moderately neutralizing / interfering human monoclonal antibody 42C11 Fab in complex with MSP1-19
	MIRUS_G_0022_c0001_28031_28310_r_t0		276	OG0003452	10		4ucd.cif.gz_A N-terminal globular domain of the RSV Nucleoprotein in complex with the Nucleoprotein Phosphoprotein interaction inhibitor M81
	MIRUS_G_0022_c0001_28473_29612_f_t1	Mirus_Portal	1140	OG0000062	341	Mirus_Portal	8fql.cif.gz_A Portal vertex of HK97 phage	portal
	MIRUS_G_0022_c0001_29647_29934_r_t1		288	OG0007471	4		4u50.cif.gz_n9 Crystal structure of Verrucarin bound to the yeast 80S ribosome
	MIRUS_G_0022_c0001_29862_30168_f_t0		303	NA	NA		8dt0.cif.gz_A Scaffolding protein functional sites using deep learning
	MIRUS_G_0022_c0001_30253_30891_r_t1		639	OG0000620	62		5cwb.cif.gz_A Crystal structure of de novo designed helical repeat protein DHR4
	MIRUS_G_0022_c0001_31147_32034_f_t1		888	OG0001378	23	RWP-RK domain	2cfx.cif.gz_B Structure of B.subtilis LrpC
	MIRUS_G_0022_c0001_32142_32798_f_t1		657	OG0003451	10		6j6q.cif.gz_F Cryo-EM structure of the yeast B*-b2 complex at an average resolution of 3.7 angstrom
	MIRUS_G_0022_c0001_32916_33188_f_t1		273	OG0000370	105
	MIRUS_G_0022_c0001_33223_33349_f_t0		123	NA	NA		6irz.cif.gz_A Crystal structure of the zebrafish cap-specific adenosine methyltransferase bound to SAH and m7G-capped RNA
	MIRUS_G_0022_c0001_33457_34959_r_t1		1503	OG0000915	39		6bxz.cif.gz_C Crystal Structure of Pig Protocadherin-15 EC10-MAD12
	MIRUS_G_0022_c0001_35013_35115_r_t0		99	NA	NA
	MIRUS_G_0022_c0001_35060_36072_f_t1		936	OG0006186	4		7sqc.cif.gz_8C Ciliary C1 central pair apparatus isolated from Chlamydomonas reinhardtii
	MIRUS_G_0022_c0001_35140_35602_r_t0		459	NA	NA
	MIRUS_G_0022_c0001_36204_36791_f_t1		588	OG0006186	4
	MIRUS_G_0022_c0001_36861_37698_r_t0		834	OG0000703	53		6xpd.cif.gz_A Cryo-EM structure of human ZnT8 double mutant - D110N and D224N, determined in outward-facing conformation
	MIRUS_G_0022_c0001_37756_38843_r_t1		777	OG0000587	65
	MIRUS_G_0022_c0001_38904_39467_r_t1		564	OG0009417	3		7pnv.cif.gz_D Assembly intermediate of mouse mitochondrial ribosome small subunit without mS37 in complex with RbfA and Mettl15
	MIRUS_G_0022_c0001_39589_39984_f_t1		396	OG0000223	167		5jdk.cif.gz_A Crystal structure of the DNA binding domain of Sap1 in fission yeast S.pombe
	MIRUS_G_0022_c0001_39980_40244_r_t0		261	NA	NA
	MIRUS_G_0022_c0001_40328_41245_r_t1		918	OG0009416	3		5d9r.cif.gz_A Crystal structure of a conserved domain in the intermembrane space region of the plastid division protein ARC6
	MIRUS_G_0022_c0001_41337_41589_r_t0		249	NA	NA		7ajt.cif.gz_UI Cryo-EM structure of the 90S-exosome super-complex (state Pre-A1-exosome)
	MIRUS_G_0022_c0001_41641_50509_r_t1		8508	OG0000001	524	Tyrosine-protein kinase ephrin type A/B receptor-like	7s7k.cif.gz_A Crystal structure of the EphB2 extracellular domain
	MIRUS_G_0022_c0001_50591_51808_r_t1		1218	OG0000001	524	Tyrosine-protein kinase ephrin type A/B receptor-like	7n4y.cif.gz_B The structure of bovine thyroglobulin with iodinated tyrosines
	MIRUS_G_0022_c0001_51888_52119_f_t0		228	OG0009423	3
	MIRUS_G_0022_c0001_52153_52731_f_t1		579	OG0000183	186		6v98.cif.gz_A Crystal structure of Type VI secretion system effector, TseH (VCA0285)
	MIRUS_G_0022_c0001_53032_54641_r_t1		1509	OG0009420	3		8dk2.cif.gz_A CryoEM structure of Pseudomonas aeruginosa PA14 JetABC in an unclamped state trapped in ATP dependent dimeric form
	MIRUS_G_0022_c0001_54964_57147_f_t1		2184	OG0000014	324	MYND finger	5c6g.cif.gz_C Structural Insights into the Scc2-Scc4 Cohesin Loader
	MIRUS_G_0022_c0001_57349_58356_f_t1		1008	OG0000001	524	Tyrosine-protein kinase ephrin type A/B receptor-like	3fl7.cif.gz_A Crystal structure of the human ephrin A2 ectodomain
	MIRUS_G_0022_c0001_58660_59775_f_t1		1116	NA	NA
	MIRUS_G_0022_c0001_59833_60460_f_t0		624	OG0002080	17		3oe8.cif.gz_B Crystal structure of the CXCR4 chemokine receptor in complex with a small molecule antagonist IT1t in P1 spacegroup
	MIRUS_G_0022_c0001_60479_61081_r_t1		603	OG0000242	154		4egq.cif.gz_A Crystal structure of D-alanine-D-alanine ligase B from Burkholderia pseudomallei
	MIRUS_G_0022_c0001_61170_69146_f_t1		7977	OG0004666	6		4bou.cif.gz_A Structure of OTUD3 OTU domain	deubiquitinase
	MIRUS_G_0022_c0001_6255_7682_r_t1		1428	OG0009421	3		4wyv.cif.gz_H Crystal Structure of Human Translin in Open Conformation
	MIRUS_G_0022_c0001_69186_70112_r_t1		927	OG0007473	3		5kt7.cif.gz_A Teranry complex of human DNA polymerase iota(1-445) inserting dCMPNPP opposite template G in the presence of Mn2+
	MIRUS_G_0022_c0001_70568_73105_f_t1		2538	OG0000001	524	Tyrosine-protein kinase ephrin type A/B receptor-like	7n4y.cif.gz_B The structure of bovine thyroglobulin with iodinated tyrosines
	MIRUS_G_0022_c0001_73231_75210_f_t1		1980	OG0000016	407	Zinc finger, C3HC4 type (RING finger)	6hpr.cif.gz_A Crystal structure of cIAP1 RING domain bound to UbcH5B-Ub and a non-covalent Ub	RING domain protein
	MIRUS_G_0022_c0001_75275_89885_r_t0		14607	OG0000024	213		7woo.cif.gz_C Cryo-EM structure of the inner ring protomer of the Saccharomyces cerevisiae nuclear pore complex	nuclear pore protein
	MIRUS_G_0022_c0001_7979_8578_r_t1		600	NA	NA		2ptl.cif.gz_MODEL_16_A THREE-DIMENSIONAL SOLUTION STRUCTURE OF AN IMMUNOGLOBULIN LIGHT CHAIN-BINDING DOMAIN OF PROTEIN L. COMPARISON WITH THE IGG-BINDING DOMAINS OF PROTEIN G
	MIRUS_G_0022_c0001_8768_9886_f_t1		1119	OG0001958	18		1yg2.cif.gz_A Structure of the Vibrio cholerae virulence activator AphA
	MIRUS_G_0022_c0001_90003_92807_r_t1		2805	NA	NA		2m1n.cif.gz_MODEL_13_B Solution structure of a chaperone in type III secretion system
	MIRUS_G_0022_c0001_92980_94350_r_t1		1371	OG0000154	196		3fqd.cif.gz_A Crystal Structure of the S. pombe Rat1-Rai1 Complex	RNA 5-3 exoribonuclease
	MIRUS_G_0022_c0001_94377_94967_r_t1		591	OG0000660	58		5vlx.cif.gz_A Dehaloperoxidase B mutant F21W
	MIRUS_G_0022_c0001_95093_97307_f_t0		2211	OG0001562	21
	MIRUS_G_0022_c0001_97472_100237_f_t1		2766	OG0002494	14		6qcx.cif.gz_B Crystal structure of influenza B polymerase initiation state with capped 15-mer RNA primer
	MIRUS_G_0022_c0001_9898_11820_r_t1		1923	OG0002495	14		4s3r.cif.gz_A Amylomaltase MalQ from Escherichia coli in complex with the pseudo-heptasaccharide acarviosine-glucose-acarbose
