# Supplementary material for: Widespread and intron-rich mirusviruses are predicted to reproduce in nuclei of unicellular eukaryotes
Source: Nat Microbiol. 2025 Nov 28;11(1):228–39. doi: 10.1038/s41564-025-02190-6 (PMC12768974; doi:10.1038/s41564-025-02190-6)
Supplement: Supplementary file 11 — Nested genes inside the Mirusviricota virion morphogenesis module genes. [file 41564_2025_2190_MOESM11_ESM.xlsx]

## Sheet: Sheet1
	Focus on nested genes inside the Mirusviricota virion morphogenesis module genes
	List of the 643 virion morphogenesis genes with a nested gene
	Function of the virion morphogenesis genes and that of its nested gene:																		Proportions of the nested gene functions across virion morphogenesis gene functions:								Contingency table for the statistical tests:
	Gene_ID	Length	Gene_Cluster_ID	Nb_Introns	Intron_per_kb	source	accession	function	e_value	FULL_Virion_Module	Gene-carrying intron	start_intron	end_intron	Related_Gene_id	Related_gene_Length	Related_Annotation			Row Labels	GIY-YIG	HNH	PDDEXK	MNGF-1	VSR-like	Grand Total			MCP	other virion module genes		X-squared = 93.331, df = 1, p-value < 2.2e-16
	MIRUS_G_1100_c0006_80_2334_r_t1	726		8	11.0193					Mirus_JellyRoll	Yes	118	870	MIRUS_G_1100_c0006_139_913_f_t0	250	GIY-YIG			Mirus_JellyRoll	71	1				72		HNH	69	29		Fisher's Exact Test, p-value < 2.2e-16, 95% CI: 14.6542 103.5432, odds ratio: 36.16184
	MIRUS_G_0663_c0002_1_2007_r_t1	771		8	10.3761					Mirus_JellyRoll	Yes	149	866	MIRUS_G_0663_c0002_0_861_f_t0	237	GIY-YIG			Mirus_MCP		69	5		2	76		other SHI	7	109
	MIRUS_G_0865_c0001_1_2325_r_t1	798		8	10.0251					Mirus_JellyRoll	Yes	351	1150	MIRUS_G_0865_c0001_271_1144_f_t0	264	GIY-YIG			Mirus_Portal	1	4				5
	MIRUS_G_0640_c0005_1_1269_r_t1	189		4	21.164					Mirus_JellyRoll	Yes	400	1251	MIRUS_G_0640_c0005_434_1412_f_t0	283	GIY-YIG			Mirus_Terminase	37	21		271		329
	MIRUS_G_0867_c0007_27_1939_r_t1	747		6	8.03213					Mirus_JellyRoll	Yes	411	1175	MIRUS_G_0867_c0007_0_1170_f_t0	253	GIY-YIG			Mirus_Triplex1		2				2			Jelly roll	other virion module genes		X-squared = 95.837, df = 1, p-value < 2.2e-16
	MIRUS_G_0295_c0013_1_1353_r_t1	186		5	26.8817					Mirus_JellyRoll	Yes	484	1335	MIRUS_G_0295_c0013_518_1508_f_t0	283	GIY-YIG			Mirus_Triplex2		1				1		GIY_YIG	71	38		Fisher's Exact Test, p-value < 2.2e-16, 95% CI: 30.67383 7456.65584, odds ratio: 190.182
	MIRUS_G_0591_c0012_103_2306_r_t1	831		7	8.42359					Mirus_JellyRoll	Yes	498	1271	MIRUS_G_0591_c0012_519_1350_f_t0	257	GIY-YIG			Grand Total	109	98	5	271	2	485		other SHI	1	104
	MIRUS_G_0636_c0015_46_2666_r_t1	738		13	17.6152					Mirus_JellyRoll	Yes	516	1283	MIRUS_G_0636_c0015_627_1278_f_t0	254	GIY-YIG
	MIRUS_G_0955_c0001_1_2372_r_t1	795		11	13.8365					Mirus_JellyRoll	Yes	616	1314	MIRUS_G_0955_c0001_245_1358_f_t0	232	GIY-YIG
	MIRUS_G_1188_c0009_43_1824_f_t1	636		9	14.1509					Mirus_JellyRoll	Yes	620	1088	MIRUS_G_1188_c0009_407_1154_r_t0	156	GIY-YIG												Terminase	other virion module genes		X-squared = 4.5818, df = 1, p-value = 0.03231
	MIRUS_G_1141_c0034_267_2345_r_t1	1101		7	6.35786					Mirus_JellyRoll	Yes	693	1234	MIRUS_G_1141_c0034_699_1455_f_t0	180	GIY-YIG											GIY_YIG	37	72		Fisher's Exact Test, p-value 0.0308, 95% CI: 1.059543 4.040989, odds ratio: 2.048637
	MIRUS_G_0932_c0022_1_2475_r_t1	978		11	11.2474					Mirus_JellyRoll	Yes	724	1458	MIRUS_G_0932_c0022_637_1507_f_t0	244	GIY-YIG											other SHI	21	84
	MIRUS_G_0762_c0032_394_2428_r_t1	735		11	14.966					Mirus_JellyRoll	Yes	787	1366	MIRUS_G_0762_c0032_817_1402_f_t0	193	GIY-YIG
	MIRUS_G_1200_c0006_1_1972_f_t1	789		8	10.1394					Mirus_JellyRoll	Yes	872	1447	MIRUS_G_1200_c0006_803_1697_r_t0	191	GIY-YIG
	MIRUS_G_1315_c0021_1_2292_f_t1	930		8	8.60215					Mirus_JellyRoll	Yes	957	1679	MIRUS_G_1315_c0021_939_1677_r_t0	240	GIY-YIG												Portal	other virion module genes		X-squared = 1.2084, df = 1, p-value = 0.2716
	MIRUS_G_0423_c0018_687_2472_r_t1	774		5	6.45995					Mirus_JellyRoll	Yes	996	1615	MIRUS_G_0423_c0018_1210_1606_f_t0	203	GIY-YIG											HNH	4	94		Fisher's Exact Test, p-value 0.1814, 95% CI: 0.4706955 242.7473867, odds ratio: 4.861698
	MIRUS_G_0715_c0002_445_2627_f_t1	999		8	8.00801					Mirus_JellyRoll	Yes	1009	1732	NA	237	GIY-YIG											other SHI	1	115
	MIRUS_G_1116_c0018_177_2950_r_t1	972		14	14.4033					Mirus_JellyRoll	Yes	1106	1906	MIRUS_G_1116_c0018_887_1898_f_t0	264	GIY-YIG
	MIRUS_G_1070_c0005_193_2943_r_t1	1125		10	8.88889					Mirus_JellyRoll	Yes	1365	2100	MIRUS_G_1070_c0005_1411_2119_f_t0	244	GIY-YIG
	MIRUS_G_0318_c0002_1_3002_r_t1	984		16	16.2602					Mirus_JellyRoll	Yes	1370	2128	MIRUS_G_0318_c0002_1404_2253_f_t0	252	GIY-YIG												MCP	other virion module genes		X-squared = 6.6365, df = 1, p-value = 0.009991
	MIRUS_G_0731_c0026_54_3744_r_t1	1080		15	13.8889					Mirus_JellyRoll	Yes	1450	2223	MIRUS_G_0731_c0026_760_2269_f_t0	257	GIY-YIG											PD-(D/E)XK	5	0
	MIRUS_G_1182_c0049_481_2867_f_t1	1008		10	9.92063					Mirus_JellyRoll	Yes	1523	2235	MIRUS_G_1182_c0049_1441_2389_r_t0	237	GIY-YIG											other SHI	71	138
	MIRUS_G_0938_c0016_1325_3959_r_t1	1008		9	8.92857					Mirus_JellyRoll	Yes	1956	2693	MIRUS_G_0938_c0016_1713_2706_f_t0	245	GIY-YIG
	MIRUS_G_1234_c0034_1353_3261_r_t1	540		8	14.8148					Mirus_JellyRoll	Yes	2003	2722	MIRUS_G_1234_c0034_1802_2735_f_t0	239	GIY-YIG
	MIRUS_G_0825_c0031_1571_3229_r_t1	525		7	13.3333					Mirus_JellyRoll	Yes	2171	2774	MIRUS_G_0825_c0031_2247_2850_f_t0	175	GIY-YIG												MCP	other virion module genes		X-squared = 1.3744, df = 1, p-value = 0.241
	MIRUS_G_0688_c0008_1594_3658_f_t1	1029		6	5.8309					Mirus_JellyRoll	Yes	2211	2823	MIRUS_G_0688_c0008_2187_2853_r_t0	204	GIY-YIG											VSR-like	2	0
	MIRUS_G_0756_c0024_1516_3836_r_t1	855		7	8.18713					Mirus_JellyRoll	Yes	2218	2916	MIRUS_G_0756_c0024_2308_3223_f_t0	232	GIY-YIG											other SHI	74	138
	MIRUS_G_0737_c0002_1845_3886_f_t1	1029		5	4.85909					Mirus_JellyRoll	Yes	2354	3018	NA	221	GIY-YIG
	MIRUS_G_0904_c0018_2104_4702_r_t1	1047		7	6.68577					Mirus_JellyRoll	Yes	2786	3587	MIRUS_G_0904_c0018_3099_3579_f_t0	264	GIY-YIG
	MIRUS_G_0842_c0026_1916_4511_f_t1	948		10	10.5485					Mirus_JellyRoll	Yes	3236	3925	MIRUS_G_0842_c0026_3032_3920_r_t0	229	GIY-YIG												Triplex1	other virion module genes		X-squared = 0.6707, df = 1, p-value = 0.4128
	MIRUS_G_0896_c0025_2636_5172_f_t1	990		13	13.1313					Mirus_JellyRoll	Yes	3358	3996	MIRUS_G_0896_c0025_3337_4558_r_t0	212	GIY-YIG											HNH	2	97
	MIRUS_G_1175_c0030_2540_4366_r_t1	528		7	13.2576					Mirus_JellyRoll	Yes	3555	4125	MIRUS_G_1175_c0030_3219_4185_f_t0	190	GIY-YIG											other SHI	0	115
	MIRUS_G_0942_c0017_3121_4362_r_t1	393		4	10.1781					Mirus_JellyRoll	Yes	3679	4295	MIRUS_G_0942_c0017_3584_4598_f_t0	205	GIY-YIG
	MIRUS_G_1120_c0004_3221_5913_r_t1	1002		11	10.978					Mirus_JellyRoll	Yes	3874	4739	MIRUS_G_1120_c0004_3995_4721_f_t0	242	GIY-YIG
	MIRUS_G_1230_c0016_1989_5319_r_t1	1005		15	14.9254					Mirus_JellyRoll	Yes	3888	4586	MIRUS_G_1230_c0016_2377_3439_f_t0	232	GIY-YIG
	MIRUS_G_0766_c0005_3661_5545_r_t1	753		6	7.96813					Mirus_JellyRoll	Yes	3938	4556	MIRUS_G_0766_c0005_3582_4602_f_t0	205	GIY-YIG
	MIRUS_G_1093_c0002_4148_8109_r_t1	1005		16	15.9204					Mirus_JellyRoll	Yes	4845	5689	MIRUS_G_1093_c0002_5164_5661_f_t1	281	GIY-YIG
	MIRUS_G_0458_c0015_4371_7087_f_t1	1101		10	9.08265					Mirus_JellyRoll	Yes	4957	5829	NA	274	GIY-YIG
	MIRUS_G_0908_c0001_3936_6748_f_t1	1080		11	10.1852					Mirus_JellyRoll	Yes	5226	6174	MIRUS_G_0908_c0001_5239_6097_r_t0	311	GIY-YIG
	MIRUS_G_1255_c0002_4781_8136_r_t1	936		16	17.094					Mirus_JellyRoll	Yes	5563	6609	MIRUS_G_1255_c0002_5980_6507_f_t1	315	GIY-YIG
	MIRUS_G_1128_c0001_4923_6997_r_t1	1053		5	4.74834					Mirus_JellyRoll	Yes	5782	6468	MIRUS_G_1128_c0001_5706_6510_f_t0	229	GIY-YIG
	MIRUS_G_0950_c0001_5793_8694_r_t1	1104		9	8.15217					Mirus_JellyRoll	Yes	6266	6918	MIRUS_G_0950_c0001_6269_6986_f_t0	217	GIY-YIG
	MIRUS_G_1032_c0017_6178_7966_r_t1	486		5	10.2881					Mirus_JellyRoll	Yes	7060	7767	MIRUS_G_1032_c0017_7064_7856_f_t0	235	GIY-YIG
	MIRUS_G_0921_c0001_6390_8821_f_t1	1011		11	10.8803					Mirus_JellyRoll	Yes	7125	7740	MIRUS_G_0921_c0001_7098_7914_r_t0	205	GIY-YIG
	MIRUS_G_0440_c0001_6926_9116_r_t1	1023		4	3.91007					Mirus_JellyRoll	Yes	7385	8222	MIRUS_G_0440_c0001_7425_8241_f_t0	265	GIY-YIG
	MIRUS_G_0723_c0004_6736_9598_r_t1	1089		11	10.101					Mirus_JellyRoll	Yes	7473	8162	MIRUS_G_0723_c0004_7476_8214_f_t0	229	GIY-YIG
	MIRUS_G_1102_c0015_7196_8516_r_t1	372		4	10.7527					Mirus_JellyRoll	Yes	7476	8228	NA	250	GIY-YIG
	MIRUS_G_0513_c0001_7837_10331_r_t1	1014		12	11.8343					Mirus_JellyRoll	Yes	8507	9091	MIRUS_G_0513_c0001_8534_9290_f_t0	194	GIY-YIG
	MIRUS_G_1074_c0002_7776_10292_f_t1	1080		9	8.33333					Mirus_JellyRoll	Yes	8586	9360	MIRUS_G_1074_c0002_8535_9165_r_t0	258	GIY-YIG
	MIRUS_G_0892_c0004_8745_11277_r_t1	759		8	10.5402					Mirus_JellyRoll	Yes	9198	9913	MIRUS_G_0892_c0004_8530_9967_f_t0	238	GIY-YIG
	MIRUS_G_0462_c0005_8714_10551_r_t1	1011		2	1.97824					Mirus_JellyRoll	Yes	9417	10124	MIRUS_G_0462_c0005_9568_10159_f_t0	235	GIY-YIG
	MIRUS_G_1090_c0001_8922_11087_f_t1	708		9	12.7119					Mirus_JellyRoll	Yes	9536	10306	MIRUS_G_1090_c0001_9539_10661_r_t0	255	GIY-YIG
	MIRUS_G_0735_c0006_9009_11713_f_t1	1092		11	10.0733					Mirus_JellyRoll	Yes	9763	10592	MIRUS_G_0735_c0006_9747_10527_r_t0	255	GIY-YIG
	MIRUS_G_0529_c0004_8746_11662_r_t1	1005		9	8.95522					Mirus_JellyRoll	Yes	10244	10982	MIRUS_G_0529_c0004_9852_10977_f_t0	244	GIY-YIG
	MIRUS_G_0773_c0012_9092_11954_f_t1	861		12	13.9373					Mirus_JellyRoll	Yes	10499	11281	MIRUS_G_0773_c0012_10478_11258_r_t0	260	GIY-YIG
	MIRUS_G_0954_c0006_9887_12688_r_t1	1053		14	13.2953					Mirus_JellyRoll	Yes	10550	11295	MIRUS_G_0954_c0006_10558_11401_f_t0	248	GIY-YIG
	MIRUS_G_0864_c0002_9515_12365_f_t1	1107		11	9.93677					Mirus_JellyRoll	Yes	11048	11902	MIRUS_G_0864_c0002_10700_11897_r_t0	284	GIY-YIG
	MIRUS_G_0459_c0011_10533_12932_r_t1	1083		8	7.38689					Mirus_JellyRoll	Yes	11125	11886	MIRUS_G_0459_c0011_11843_12107_f_t0	253	GIY-YIG
	MIRUS_G_0744_c0001_10420_13548_r_t1	1011		15	14.8368					Mirus_JellyRoll	Yes	11282	12120	MIRUS_G_0744_c0001_11159_12200_f_t0	279	GIY-YIG
	MIRUS_G_0854_c0005_10976_13358_r_t1	1068		6	5.61798					Mirus_JellyRoll	Yes	11407	12241	MIRUS_G_0854_c0005_11429_12227_f_t0	273	GIY-YIG
	MIRUS_G_0685_c0012_11061_12630_r_t1	441		5	11.3379					Mirus_JellyRoll	Yes	11591	12404	MIRUS_G_0685_c0012_11716_12577_f_t0	229	GIY-YIG
	MIRUS_G_0798_c0004_10969_13374_r_t1	1092		9	8.24176					Mirus_JellyRoll	Yes	11942	12667	MIRUS_G_0798_c0004_11640_12684_f_t0	241	GIY-YIG
	MIRUS_G_0886_c0005_15630_18217_r_t1	825		13	15.7576					Mirus_JellyRoll	Yes	16431	17269	MIRUS_G_0886_c0005_16434_17340_f_t0	279	GIY-YIG
	MIRUS_G_0303_c0001_17708_20415_f_t1	1095		11	10.0457					Mirus_JellyRoll	Yes	18591	19210	MIRUS_G_0303_c0001_18598_19117_r_t0	173	GIY-YIG
	MIRUS_G_0326_c0002_18913_21183_f_t1	1080		6	5.55556					Mirus_JellyRoll	Yes	20008	20745	MIRUS_G_0326_c0002_19999_20725_r_t0	245	GIY-YIG
	MIRUS_G_0500_c0007_23057_25092_f_t1	531		13	24.4821					Mirus_JellyRoll	Yes	23763	24305	MIRUS_G_0500_c0007_23679_24297_r_t0	180	GIY-YIG
	MIRUS_G_0621_c0002_28271_31158_f_t1	1008		16	15.873					Mirus_JellyRoll	Yes	29641	30234	MIRUS_G_0621_c0002_29629_30439_r_t0	197	GIY-YIG
	MIRUS_G_0556_c0004_29272_31285_r_t1	588		10	17.0068					Mirus_JellyRoll	Yes	30118	30894	MIRUS_G_0556_c0004_30136_30913_f_t0	258	GIY-YIG
	MIRUS_G_1042_c0035_31149_33062_r_t1	450		9	20					Mirus_JellyRoll	Yes	31933	32602	MIRUS_G_1042_c0035_31940_32753_f_t0	222	GIY-YIG
	MIRUS_G_0249_c0001_45461_48090_f_t1	1032		11	10.6589					Mirus_JellyRoll	Yes	46784	47521	MIRUS_G_0249_c0001_46700_47501_r_t0	245	GIY-YIG
	MIRUS_G_0190_c0001_101196_103664_r_t1	1071		7	6.53595					Mirus_JellyRoll	Yes	102165	102888	MIRUS_G_0190_c0001_102880_103147_f_t0	239	GIY-YIG
	MIRUS_G_0432_c0001_2752_5618_r_t1	1944		4	2.05761					Mirus_Portal	Yes	3290	3925	MIRUS_G_0432_c0001_3318_3915_f_t0	208	GIY-YIG
	MIRUS_G_0997_c0010_315_3576_f_t1	1845		8	4.33604	Pfam	PF03237,19	Terminase large subunit, T4likevirus-type, N-terminal	4.7e-09	Mirus_Terminase	Yes	452	1343	NA	281	GIY-YIG
	MIRUS_G_0831_c0014_218_1655_r_t1	993		1	1.00705					Mirus_Terminase	Yes	759	1202	MIRUS_G_0831_c0014_779_1277_f_t0	116	GIY-YIG
	MIRUS_G_0284_c0004_1_2610_r_t1	582		12	20.6186					Mirus_Terminase	Yes	1328	1990	MIRUS_G_0284_c0004_691_1117_f_t0	219	GIY-YIG
	MIRUS_G_0692_c0026_720_3552_f_t1	879		11	12.5142					Mirus_Terminase	Yes	1796	2596	MIRUS_G_0692_c0026_1797_2538_r_t0	241	GIY-YIG
	MIRUS_G_0955_c0010_1_4797_r_t1	2709		13	4.79882					Mirus_Terminase	Yes	1978	2669	MIRUS_G_0955_c0010_781_1270_f_t0	230	GIY-YIG
	MIRUS_G_0986_c0004_2256_4284_f_t1	666		9	13.5135					Mirus_Terminase	Yes	2490	3287	MIRUS_G_0986_c0004_2497_3220_r_t0	241	GIY-YIG
	MIRUS_G_0921_c0022_2095_3826_f_t1	627		5	7.97448					Mirus_Terminase	Yes	2649	3479	MIRUS_G_0921_c0022_2643_3420_r_t0	239	GIY-YIG
	MIRUS_G_0942_c0014_2152_5742_f_t1	1371		14	10.2115					Mirus_Terminase	Yes	2790	3594	MIRUS_G_0942_c0014_2809_3574_r_t0	261	GIY-YIG
	MIRUS_G_0824_c0011_413_3716_r_t1	1152		12	10.4167					Mirus_Terminase	Yes	2835	3552	MIRUS_G_0824_c0011_1249_1768_f_t0	239	GIY-YIG
	MIRUS_G_0715_c0010_1791_5154_r_t1	1140		16	14.0351					Mirus_Terminase	Yes	3450	4182	MIRUS_G_0715_c0010_2568_3216_f_t0	225	GIY-YIG
	MIRUS_G_1012_c0024_2030_5462_f_t1	2397		4	1.66875					Mirus_Terminase	Yes	4146	4799	MIRUS_G_1012_c0024_4157_4784_r_t0	209	GIY-YIG
	MIRUS_G_0762_c0021_3768_5762_f_t1	666		7	10.5105					Mirus_Terminase	Yes	4391	5196	NA	247	GIY-YIG
	MIRUS_G_1102_c0018_4470_7453_f_t1	810		17	20.9877					Mirus_Terminase	Yes	4946	5585	MIRUS_G_1102_c0018_4797_5592_r_t0	212	GIY-YIG
	MIRUS_G_0513_c0005_4332_6039_f_t1	633		5	7.89889					Mirus_Terminase	Yes	5044	5863	MIRUS_G_0513_c0005_5049_5796_r_t0	249	GIY-YIG
	MIRUS_G_0762_c0013_5419_9352_r_t1	1326		22	16.5913					Mirus_Terminase	Yes	7140	7828	MIRUS_G_0762_c0013_6468_6906_f_t0	209	GIY-YIG
	MIRUS_G_0533_c0004_7105_8964_f_t1	711		5	7.03235					Mirus_Terminase	Yes	7693	8536	MIRUS_G_0533_c0004_7763_8633_r_t0	257	GIY-YIG
	MIRUS_G_0995_c0008_7371_10705_f_t1	1506		13	8.63214					Mirus_Terminase	Yes	8008	8670	MIRUS_G_0995_c0008_8094_8697_r_t0	192	GIY-YIG
	MIRUS_G_1074_c0008_7311_10143_r_t1	1179		10	8.48176					Mirus_Terminase	Yes	8843	9495	MIRUS_G_1074_c0008_8034_8478_f_t0	213	GIY-YIG
	MIRUS_G_0700_c0006_5248_14938_r_t1	7197		6	0.833681					Mirus_Terminase	Yes	10055	10913	NA	284	GIY-YIG
	MIRUS_G_1240_c0001_9054_11983_r_t1	1380		8	5.7971					Mirus_Terminase	Yes	10166	11142	MIRUS_G_1240_c0001_10292_11135_f_t0	273	GIY-YIG
	MIRUS_G_1032_c0009_9431_11230_f_t1	477		3	6.28931					Mirus_Terminase	Yes	10176	10934	MIRUS_G_1032_c0009_10065_10917_r_t0	252	GIY-YIG
	MIRUS_G_0928_c0005_8682_14816_r_t1	3321		10	3.01114					Mirus_Terminase	Yes	11001	12570	MIRUS_G_0928_c0005_9517_10093_f_t0	258	GIY-YIG
	MIRUS_G_0825_c0007_10112_13599_r_t1	1173		15	12.7877					Mirus_Terminase	Yes	11689	12458	MIRUS_G_0825_c0007_10931_11381_f_t0	256	GIY-YIG
	MIRUS_G_0402_c0001_12190_14834_f_t1	915		5	5.46448					Mirus_Terminase	Yes	12377	13377	MIRUS_G_0402_c0001_12550_13315_r_t0	255	GIY-YIG
	MIRUS_G_1212_c0002_13218_16911_r_t1	1836		10	5.44662					Mirus_Terminase	Yes	15360	16136	NA	240	GIY-YIG
	MIRUS_G_0498_c0003_16837_18819_r_t1	987		9	9.11854					Mirus_Terminase	Yes	17517	18065	MIRUS_G_0498_c0003_17544_18060_f_t0	172	GIY-YIG
	MIRUS_G_0218_c0003_17968_20269_r_t1	1056		7	6.62879					Mirus_Terminase	Yes	18784	19670	MIRUS_G_0218_c0003_19612_19876_f_t0	171	GIY-YIG
	MIRUS_G_0749_c0004_16852_20462_r_t1	1188		17	14.3098					Mirus_Terminase	Yes	19560	20244	MIRUS_G_0749_c0004_18113_18596_f_t0	218	GIY-YIG
	MIRUS_G_0286_c0003_18980_21045_r_t1	1128		2	1.77305					Mirus_Terminase	Yes	19677	20517	MIRUS_G_0286_c0003_19716_20406_f_t0	230	GIY-YIG
	MIRUS_G_0798_c0003_22491_25282_f_t1	921		11	11.9435					Mirus_Terminase	Yes	22927	23626	MIRUS_G_0798_c0003_22775_23723_r_t0	232	GIY-YIG
	MIRUS_G_0540_c0001_23016_26131_r_t1	2103		3	1.42653					Mirus_Terminase	Yes	23563	24319	MIRUS_G_0540_c0001_23606_24286_f_t1	232	GIY-YIG
	MIRUS_G_0744_c0002_26461_30210_r_t1	1404		15	10.6838					Mirus_Terminase	Yes	28920	29581	MIRUS_G_0744_c0002_27586_28024_f_t0	220	GIY-YIG
	MIRUS_G_0318_c0017_28823_32119_r_t1	1176		12	10.2041					Mirus_Terminase	Yes	30830	31681	MIRUS_G_0318_c0017_29694_30246_f_t0	283	GIY-YIG
	MIRUS_G_0215_c0001_32580_33651_f_t1	333		2	6.00601					Mirus_Terminase	Yes	32902	33544	MIRUS_G_0215_c0001_32908_33538_r_t0	212	GIY-YIG
	MIRUS_G_0869_c0001_36517_41052_f_t1	2178		13	5.96878					Mirus_Terminase	Yes	38605	39404	MIRUS_G_0869_c0001_38356_39487_r_t0	266	GIY-YIG
	MIRUS_G_0166_c0001_37813_40328_f_t1	1656		3	1.81159					Mirus_Terminase	Yes	39121	39734	MIRUS_G_0166_c0001_39169_39717_r_t1	188	GIY-YIG
	MIRUS_G_0011_c0001_58817_62962_f_t1	2484		11	4.42834					Mirus_Terminase	Yes	61080	61970	MIRUS_G_0011_c0001_61102_61948_r_t0	282	GIY-YIG
	MIRUS_G_1309_c0027_483_3334_f_t1	1068		10	9.3633					Mirus_JellyRoll	Yes	1343	2201	MIRUS_G_1309_c0027_1361_2060_r_t0	260	HNH
	MIRUS_G_1107_c0011_1_2055_r_t1	432		4	9.25926					Mirus_MCP	Yes	123	1456	NA	399	HNH
	MIRUS_G_0303_c0005_1_2652_f_t1	1398		6	4.29185					Mirus_MCP	Yes	163	1028	MIRUS_G_0303_c0005_174_840_r_t0	284	HNH
	MIRUS_G_1065_c0038_135_3059_f_t1	1377		7	5.08351					Mirus_MCP	Yes	174	1190	NA	215	HNH
	MIRUS_G_0798_c0017_77_3543_f_t1	1872		8	4.2735					Mirus_MCP	Yes	291	1327	NA	296	HNH
	MIRUS_G_1187_c0027_188_3219_f_t1	1284		7	5.45171					Mirus_MCP	Yes	316	1183	NA	231	HNH
	MIRUS_G_0663_c0015_55_2660_f_t1	1188		6	5.05051					Mirus_MCP	Yes	329	1208	MIRUS_G_0663_c0015_1152_1371_r_t0	259	HNH
	MIRUS_G_1102_c0030_1_5308_f_t1	1707		15	8.78735					Mirus_MCP	Yes	364	1776	NA	409	HNH
	MIRUS_G_0933_c0020_96_5783_f_t1	3561		17	4.77394					Mirus_MCP	Yes	672	1694	MIRUS_G_0933_c0020_1469_4424_r_t0	317	HNH
	MIRUS_G_0862_c0006_285_4899_f_t1	2181		17	7.79459					Mirus_MCP	Yes	706	1544	NA	233	HNH
	MIRUS_G_0875_c0018_1_3552_f_t1	1935		7	3.61757					Mirus_MCP	Yes	732	1703	NA	265	HNH
	MIRUS_G_1001_c0007_272_3365_f_t1	750		15	20					Mirus_MCP	Yes	865	1814	NA	275	HNH
	MIRUS_G_1276_c0027_722_4486_f_t1	1839		14	7.61283					Mirus_MCP	Yes	1128	1951	NA	235	HNH
	MIRUS_G_1263_c0018_762_3753_r_t1	771		8	10.3761					Mirus_MCP	Yes	1176	2075	NA	269	HNH
	MIRUS_G_1088_c0005_1_4317_f_t1	2052		18	8.77193					Mirus_MCP	Yes	1630	2473	MIRUS_G_1088_c0005_1637_2423_r_t0	262	HNH
	MIRUS_G_0531_c0016_210_5197_r_t1	2121		26	12.2584					Mirus_MCP	Yes	1839	2326	NA	97	HNH
	MIRUS_G_1230_c0044_615_3102_r_t1	648		10	15.4321					Mirus_MCP	Yes	1842	2821	NA	264	HNH
	MIRUS_G_0459_c0010_133_4062_r_t1	2088		10	4.78927					Mirus_MCP	Yes	1861	2949	NA	304	HNH
	MIRUS_G_1074_c0030_1_3882_r_t1	1791		14	7.81686					Mirus_MCP	Yes	2346	3381	NA	315	HNH
	MIRUS_G_1128_c0024_1247_4654_f_t1	2013		7	3.4774					Mirus_MCP	Yes	2429	3340	NA	262	HNH
	MIRUS_G_1023_c0003_369_7766_f_t1	2154		23	10.6778					Mirus_MCP	Yes	2574	3811	NA	289	HNH
	MIRUS_G_0973_c0024_27_4198_r_t1	2034		14	6.88299					Mirus_MCP	Yes	2589	3629	NA	323	HNH
	MIRUS_G_1173_c0039_400_3656_r_t1	2049		7	3.4163					Mirus_MCP	Yes	2660	3419	MIRUS_G_1173_c0039_2318_2762_f_t0	201	HNH
	MIRUS_G_1191_c0037_1654_3915_r_t1	1368		3	2.19298					Mirus_MCP	Yes	2784	3523	NA	245	HNH
	MIRUS_G_1315_c0013_745_4364_f_t1	765		10	13.0719					Mirus_MCP	Yes	2794	3981	NA	288	HNH
	MIRUS_G_1200_c0012_645_4721_r_t1	2109		8	3.79327					Mirus_MCP	Yes	2829	4171	NA	388	HNH
	MIRUS_G_0978_c0013_2093_5675_r_t1	2019		7	3.46706					Mirus_MCP	Yes	3128	3964	NA	266	HNH
	MIRUS_G_0402_c0009_2862_6514_f_t1	2046		12	5.8651					Mirus_MCP	Yes	3137	3865	NA	216	HNH
	MIRUS_G_0941_c0017_68_5561_r_t1	2082		25	12.0077					Mirus_MCP	Yes	3251	4768	NA	389	HNH
	MIRUS_G_1054_c0022_95_4967_r_t1	2295		19	8.27887					Mirus_MCP	Yes	3419	4296	MIRUS_G_1054_c0022_4238_4619_f_t0	244	HNH
	MIRUS_G_0529_c0008_1571_6439_f_t1	2196		15	6.8306					Mirus_MCP	Yes	3489	4724	NA	403	HNH
	MIRUS_G_0723_c0027_1782_4415_r_t1	1401		5	3.56888					Mirus_MCP	Yes	3492	4367	MIRUS_G_0723_c0027_3576_4353_f_t0	287	HNH
	MIRUS_G_1182_c0007_1567_5588_r_t1	2163		15	6.93481					Mirus_MCP	Yes	3585	4439	NA	253	HNH
	MIRUS_G_0955_c0002_1269_6111_f_t1	2151		11	5.1139					Mirus_MCP	Yes	3848	4768	NA	265	HNH
	MIRUS_G_1381_c0007_3715_5192_f_t1	417		2	4.79616					Mirus_MCP	Yes	4081	5065	MIRUS_G_1381_c0007_5014_5191_r_t0	321	HNH
	MIRUS_G_0924_c0005_1901_7240_r_t1	2172		15	6.90608					Mirus_MCP	Yes	4354	5265	NA	250	HNH
	MIRUS_G_1166_c0006_2631_7195_f_t1	2136		18	8.42697					Mirus_MCP	Yes	4471	5360	NA	174	HNH
	MIRUS_G_0987_c0016_133_6877_r_t1	3873		26	6.71314					Mirus_MCP	Yes	4523	5564	NA	318	HNH
	MIRUS_G_0804_c0020_5159_8079_f_t1	750		16	21.3333					Mirus_MCP	Yes	5308	6167	NA	236	HNH
	MIRUS_G_1141_c0023_2787_7482_r_t1	2076		15	7.22543					Mirus_MCP	Yes	5441	6846	NA	427	HNH
	MIRUS_G_0946_c0009_3707_8056_r_t1	2121		20	9.42951					Mirus_MCP	Yes	5475	6312	MIRUS_G_0946_c0009_6045_6285_f_t0	270	HNH
	MIRUS_G_0726_c0014_4075_6507_r_t1	1359		3	2.20751					Mirus_MCP	Yes	5495	6375	MIRUS_G_0726_c0014_5549_6350_f_t0	285	HNH
	MIRUS_G_0715_c0015_3525_7487_r_t1	2175		12	5.51724					Mirus_MCP	Yes	5645	6663	NA	310	HNH
	MIRUS_G_0744_c0014_3730_8755_f_t1	2145		22	10.2564					Mirus_MCP	Yes	5652	6707	NA	282	HNH
	MIRUS_G_0784_c0004_5456_8824_f_t1	2205		4	1.81406					Mirus_MCP	Yes	5704	6593	MIRUS_G_0784_c0004_6544_6679_r_t0	224	HNH
	MIRUS_G_0921_c0003_5544_10947_f_t1	2226		23	10.3324					Mirus_MCP	Yes	6398	7575	MIRUS_G_0921_c0003_7252_7807_r_t0	341	HNH
	MIRUS_G_1006_c0011_4067_7530_r_t1	2034		9	4.42478					Mirus_MCP	Yes	6498	7321	NA	235	HNH
	MIRUS_G_1171_c0003_5470_11145_f_t1	2109		26	12.3281					Mirus_MCP	Yes	6515	7569	NA	300	HNH
	MIRUS_G_1046_c0011_4316_8071_r_t1	1731		11	6.35471					Mirus_MCP	Yes	6994	8040	NA	278	HNH
	MIRUS_G_0458_c0008_6007_9514_r_t1	786		12	15.2672					Mirus_MCP	Yes	7217	8260	NA	309	HNH
	MIRUS_G_0805_c0011_4550_9145_r_t1	1917		14	7.30308					Mirus_MCP	Yes	7652	8815	NA	336	HNH
	MIRUS_G_1083_c0008_6489_10433_f_t1	2154		12	5.57103					Mirus_MCP	Yes	7843	8720	MIRUS_G_1083_c0008_7842_8634_r_t0	264	HNH
	MIRUS_G_0699_c0005_7536_12036_f_t1	1824		5	2.74123					Mirus_MCP	Yes	8714	9852	MIRUS_G_0699_c0005_7535_8726_f_t0	218	HNH
	MIRUS_G_0692_c0014_8073_11500_f_t1	1539		11	7.1475					Mirus_MCP	Yes	9205	10255	MIRUS_G_0692_c0014_8975_9725_r_t0	281	HNH
	MIRUS_G_0854_c0009_5897_11388_r_t1	2070		24	11.5942					Mirus_MCP	Yes	9500	10676	NA	368	HNH
	MIRUS_G_1226_c0005_7995_11631_r_t1	1731		11	6.35471					Mirus_MCP	Yes	9956	10878	NA	243	HNH
	MIRUS_G_0552_c0007_6060_11633_r_t1	2151		14	6.5086					Mirus_MCP	Yes	10144	11200	NA	319	HNH
	MIRUS_G_0876_c0009_9899_13530_f_t1	2085		11	5.27578					Mirus_MCP	Yes	10243	11000	NA	200	HNH
	MIRUS_G_1220_c0002_8552_11402_r_t1	1464		6	4.09836					Mirus_MCP	Yes	10403	11279	MIRUS_G_1220_c0002_10440_11256_f_t0	284	HNH
	MIRUS_G_0711_c0010_8928_11694_f_t1	951		11	11.5668					Mirus_MCP	Yes	10708	11621	MIRUS_G_0711_c0010_11597_11693_r_t0	263	HNH
	MIRUS_G_0886_c0009_9487_12824_r_t1	1719		7	4.07213					Mirus_MCP	Yes	11606	12672	NA	308	HNH
	MIRUS_G_0737_c0006_10962_15329_f_t1	2097		14	6.6762					Mirus_MCP	Yes	11701	12885	MIRUS_G_0737_c0006_11190_11724_r_t0	359	HNH
	MIRUS_G_0864_c0003_10802_15193_f_t1	2001		17	8.49575					Mirus_MCP	Yes	12302	12775	NA	108	HNH
	MIRUS_G_0826_c0018_10855_16100_f_t1	2103		24	11.4123					Mirus_MCP	Yes	12487	13618	NA	283	HNH
	MIRUS_G_0842_c0002_13822_17835_f_t1	2037		12	5.89102					Mirus_MCP	Yes	14178	15172	NA	319	HNH
	MIRUS_G_0517_c0005_12630_17286_r_t1	2079		17	8.17701					Mirus_MCP	Yes	15529	16743	NA	379	HNH
	MIRUS_G_0688_c0001_13610_18648_f_t1	2091		18	8.60832					Mirus_MCP	Yes	15627	16428	NA	240	HNH
	MIRUS_G_0625_c0003_19835_25237_r_t1	2202		26	11.8074					Mirus_MCP	Yes	22605	23520	NA	276	HNH
	MIRUS_G_0295_c0004_21054_25590_f_t1	2028		6	2.95858					Mirus_MCP	Yes	23221	24448	NA	357	HNH
	MIRUS_G_0417_c0003_25076_28828_r_t1	2100		9	4.28571					Mirus_MCP	Yes	26980	27920	NA	238	HNH
	MIRUS_G_1189_c0020_1_2656_f_t1	1350		7	5.18519					Mirus_Portal	Yes	1097	1896	MIRUS_G_1189_c0020_1125_1818_r_t0	257	HNH
	MIRUS_G_0890_c0026_1046_3993_f_t1	1719		6	3.4904					Mirus_Portal	Yes	1734	2493	MIRUS_G_0890_c0026_1756_2431_r_t0	245	HNH
	MIRUS_G_0995_c0042_1857_3428_r_t1	630		3	4.7619					Mirus_Portal	Yes	2587	3386	MIRUS_G_0995_c0042_2605_3400_f_t0	266	HNH
	MIRUS_G_0773_c0012_4152_7053_f_t1	1827		3	1.64204					Mirus_Portal	Yes	4852	5611	MIRUS_G_0773_c0012_4874_5549_r_t0	245	HNH
	MIRUS_G_0145_c0001_505_4465_f_t1	1620		3	1.85185					Mirus_Terminase	Yes	1013	2817	MIRUS_G_0145_c0001_1562_2240_r_t0	236	HNH
	MIRUS_G_1315_c0042_513_2657_r_t1	534		11	20.5993					Mirus_Terminase	Yes	1031	1921	MIRUS_G_1315_c0042_956_1916_f_t0	295	HNH
	MIRUS_G_0260_c0014_135_2761_f_t1	684		11	16.0819					Mirus_Terminase	Yes	1088	1909	MIRUS_G_0260_c0014_1079_1844_r_t0	252	HNH
	MIRUS_G_1182_c0016_2_2518_f_t1	798		9	11.2782					Mirus_Terminase	Yes	1169	2015	MIRUS_G_1182_c0016_339_774_r_t0	259	HNH
	MIRUS_G_0798_c0037_571_3428_r_t1	1071		7	6.53595					Mirus_Terminase	Yes	1236	2136	NA	282	HNH
	MIRUS_G_0317_c0003_312_2897_r_t1	1116		4	3.58423					Mirus_Terminase	Yes	1952	2855	MIRUS_G_0317_c0003_305_1007_f_t0	221	HNH
	MIRUS_G_0608_c0008_541_4837_f_t1	2478		4	1.61421					Mirus_Terminase	Yes	2017	3149	MIRUS_G_0608_c0008_2776_2998_r_t0	222	HNH
	MIRUS_G_1120_c0023_435_4427_f_t1	1050		10	9.52381					Mirus_Terminase	Yes	2066	2993	MIRUS_G_1120_c0023_1149_1674_r_t0	307	HNH
	MIRUS_G_1011_c0008_2583_5961_f_t1	1137		10	8.79507					Mirus_Terminase	Yes	3096	4165	MIRUS_G_1011_c0008_3104_4436_r_t0	353	HNH
	MIRUS_G_1230_c0013_1768_6458_r_t1	1185		17	14.346					Mirus_Terminase	Yes	3637	4605	MIRUS_G_1230_c0013_3247_3526_f_t0	315	HNH
	MIRUS_G_0552_c0008_2746_6098_f_t1	1260		11	8.73016					Mirus_Terminase	Yes	3885	4731	MIRUS_G_0552_c0008_3903_4677_r_t0	258	HNH
	MIRUS_G_0865_c0015_2644_8152_f_t1	3396		10	2.94464					Mirus_Terminase	Yes	5806	6629	MIRUS_G_0865_c0015_5797_6427_r_t0	207	HNH
	MIRUS_G_0973_c0006_7223_11102_f_t1	1407		14	9.95025					Mirus_Terminase	Yes	7811	8935	MIRUS_G_0973_c0006_7769_8864_r_t0	351	HNH
	MIRUS_G_0950_c0007_7128_11506_f_t1	1308		20	15.2905					Mirus_Terminase	Yes	8666	9491	MIRUS_G_0950_c0007_8627_9551_r_t0	275	HNH
	MIRUS_G_0744_c0003_11049_14122_r_t1	1164		9	7.73196	Pfam	PF01844,27	HNH endonuclease	1.1e-07	Mirus_Terminase	Yes	11458	12844	NA	411	HNH
	MIRUS_G_1044_c0001_13863_17578_f_t1	1233		12	9.73236					Mirus_Terminase	Yes	16393	17327	MIRUS_G_1044_c0001_15390_15858_r_t0	284	HNH
	MIRUS_G_0919_c0002_20821_24270_f_t1	1422		9	6.32911					Mirus_Terminase	Yes	22076	22854	MIRUS_G_0919_c0002_22067_22793_r_t0	239	HNH
	MIRUS_G_0446_c0002_30140_34027_f_t1	1884		5	2.65393					Mirus_Terminase	Yes	31049	32246	MIRUS_G_0446_c0002_31360_31993_r_t0	231	HNH
	MIRUS_G_0262_c0003_32442_37468_f_t1	3135		5	1.5949					Mirus_Terminase	Yes	34811	35628	MIRUS_G_0262_c0003_34804_35479_r_t0	223	HNH
	MIRUS_G_0128_c0001_65603_69183_r_t1	2115		4	1.89125					Mirus_Terminase	Yes	67319	68142	MIRUS_G_0128_c0001_66314_66617_f_t0	205	HNH
	MIRUS_G_0171_c0001_105750_107886_f_t1	744		2	2.68817					Mirus_Terminase	Yes	106201	107536	MIRUS_G_0171_c0001_106224_107454_r_t0	437	HNH
	MIRUS_G_1230_c0038_1_2216_r_t1	1182		1	0.846024					Mirus_Triplex1	Yes	991	2025	MIRUS_G_1230_c0038_1947_2262_f_t0	151	HNH
	MIRUS_G_0762_c0006_3626_7126_r_t1	2484		2	0.805153					Mirus_Triplex1	Yes	5959	6906	MIRUS_G_0762_c0006_6049_6868_f_t0	273	HNH
	MIRUS_G_0459_c0007_8213_9820_r_t1	714		1	1.40056					Mirus_Triplex2	Yes	8798	9690	MIRUS_G_0459_c0007_8870_9560_f_t0	230	HNH
	MIRUS_G_0994_c0005_3929_9085_r_t1	1977		13	6.57562					Mirus_MCP	Yes	4806	6617	MIRUS_G_0994_c0005_4992_6579_f_t0	563	PDDEXK
	MIRUS_G_1111_c0003_3276_8070_f_t1	2088		14	6.70498					Mirus_MCP	Yes	5898	7303	MIRUS_G_1111_c0003_5954_7127_r_t0	449	PDDEXK
	MIRUS_G_0825_c0019_1599_7884_f_t1	2217		20	9.0212					Mirus_MCP	Yes	5964	7103	NA	345	PDDEXK
	MIRUS_G_0934_c0003_5228_10627_f_t1	2133		21	9.84529					Mirus_MCP	Yes	8189	9487	MIRUS_G_0934_c0003_8249_9401_r_t0	412	PDDEXK
	MIRUS_G_0593_c0005_8386_12143_f_t1	2124		4	1.88324					Mirus_MCP	Yes	10110	11509	MIRUS_G_0593_c0005_10164_11454_r_t0	448	PDDEXK
	MIRUS_G_1077_c0001_1_1247_f_t1	654		1	1.52905					Mirus_Terminase	Yes	101	692	MIRUS_G_1077_c0001_121_637_r_t0	190	MNGF-1
	MIRUS_G_1179_c0017_1_1387_f_t1	642		2	3.11526					Mirus_Terminase	Yes	128	782	MIRUS_G_1179_c0017_178_787_r_t0	201	MNGF-1
	MIRUS_G_1401_c0046_1_1239_f_t1	750		1	1.33333					Mirus_Terminase	Yes	144	633	MIRUS_G_1401_c0046_76_604_r_t0	162	MNGF-1
	MIRUS_G_0334_c0001_146_3151_r_t1	1572		3	1.9084					Mirus_Terminase	Yes	181	1415	MIRUS_G_0334_c0001_583_1387_f_t0	268	MNGF-1
	MIRUS_G_0127_c0002_1_1482_r_t1	714		5	7.0028					Mirus_Terminase	Yes	200	633	MIRUS_G_0127_c0002_187_628_f_t0	143	MNGF-1
	MIRUS_G_1199_c0035_68_1182_r_t1	435		4	9.1954					Mirus_Terminase	Yes	206	658	MIRUS_G_1199_c0035_100_712_f_t0	151	MNGF-1
	MIRUS_G_0723_c0034_1_1613_r_t1	564		8	14.1844					Mirus_Terminase	Yes	243	719	MIRUS_G_0723_c0034_175_697_f_t0	151	MNGF-1
	MIRUS_G_0770_c0028_204_1628_f_t1	579		1	1.72712					Mirus_Terminase	Yes	250	1094	MIRUS_G_0770_c0028_295_925_r_t0	210	MNGF-1
	MIRUS_G_1162_c0044_12_2389_r_t1	867		14	16.1476					Mirus_Terminase	Yes	267	733	MIRUS_G_1162_c0044_278_722_f_t0	152	MNGF-1
	MIRUS_G_1312_c0023_118_1509_f_t1	792		2	2.52525					Mirus_Terminase	Yes	356	868	MIRUS_G_1312_c0023_349_841_r_t0	162	MNGF-1
	MIRUS_G_0756_c0021_97_1577_r_t1	615		5	8.13008					Mirus_Terminase	Yes	369	872	MIRUS_G_0756_c0021_372_849_f_t0	160	MNGF-1
	MIRUS_G_1372_c0033_8_1540_f_t1	924		2	2.1645					Mirus_Terminase	Yes	375	923	MIRUS_G_1372_c0033_392_917_r_t0	177	MNGF-1
	MIRUS_G_0697_c0013_1_1837_r_t1	1026		4	3.89864					Mirus_Terminase	Yes	468	906	MIRUS_G_0697_c0013_486_878_f_t1	137	MNGF-1
	MIRUS_G_0766_c0007_45_1867_f_t1	882		6	6.80272					Mirus_Terminase	Yes	475	1042	MIRUS_G_0766_c0007_465_972_r_t0	189	MNGF-1
	MIRUS_G_0886_c0002_62_4382_r_t1	2676		11	4.11061					Mirus_Terminase	Yes	536	1051	MIRUS_G_0886_c0002_498_1038_f_t0	167	MNGF-1
	MIRUS_G_0876_c0013_1_2016_r_t1	1158		6	5.18135					Mirus_Terminase	Yes	569	1067	MIRUS_G_0876_c0013_613_1075_f_t0	151	MNGF-1
	MIRUS_G_0758_c0021_1_1699_f_t1	870		4	4.5977					Mirus_Terminase	Yes	588	1112	MIRUS_G_0758_c0021_606_1008_r_t0	134	MNGF-1
	MIRUS_G_0814_c0019_191_3024_r_t1	1320		3	2.27273					Mirus_Terminase	Yes	732	1598	MIRUS_G_0814_c0019_809_1355_f_t0	182	MNGF-1
	MIRUS_G_0822_c0019_122_2040_f_t1	1101		2	1.81653					Mirus_Terminase	Yes	783	1500	MIRUS_G_0822_c0019_875_1421_r_t0	182	MNGF-1
	MIRUS_G_0732_c0007_70_1899_f_t1	1158		4	3.45423					Mirus_Terminase	Yes	838	1314	NA	155	MNGF-1
	MIRUS_G_0871_c0012_136_2019_f_t1	984		7	7.11382					Mirus_Terminase	Yes	849	1312	MIRUS_G_0871_c0012_842_1292_r_t0	154	MNGF-1
	MIRUS_G_1140_c0004_1_2031_f_t1	1101		7	6.35786					Mirus_Terminase	Yes	856	1335	MIRUS_G_1140_c0004_867_1314_r_t0	156	MNGF-1
	MIRUS_G_0988_c0028_6_2406_r_t1	927		2	2.1575					Mirus_Terminase	Yes	876	2022	MIRUS_G_0988_c0028_1491_2526_f_t0	198	MNGF-1
	MIRUS_G_0700_c0026_203_3045_r_t1	1086		6	5.52486					Mirus_Terminase	Yes	881	1713	MIRUS_G_0700_c0026_1040_1718_f_t0	224	MNGF-1
	MIRUS_G_1203_c0004_144_2073_f_t1	1122		7	6.23886					Mirus_Terminase	Yes	908	1334	MIRUS_G_1203_c0004_883_1345_r_t0	142	MNGF-1
	MIRUS_G_0704_c0015_156_2320_f_t1	1230		7	5.69106					Mirus_Terminase	Yes	911	1403	MIRUS_G_0704_c0015_865_1447_r_t0	164	MNGF-1
	MIRUS_G_0206_c0005_72_2260_r_t1	1092		6	5.49451					Mirus_Terminase	Yes	939	1330	MIRUS_G_0206_c0005_1321_1597_f_t0	129	MNGF-1
	MIRUS_G_0668_c0005_216_2164_f_t1	1143		7	6.12423					Mirus_Terminase	Yes	1095	1537	MIRUS_G_0668_c0005_1070_1460_r_t0	147	MNGF-1
	MIRUS_G_1193_c0034_316_2621_f_t1	987		12	12.1581					Mirus_Terminase	Yes	1116	1582	MIRUS_G_1193_c0034_1125_1659_r_t0	152	MNGF-1
	MIRUS_G_0694_c0019_367_2605_f_t1	1089		5	4.59137					Mirus_Terminase	Yes	1123	1892	MIRUS_G_0694_c0019_1218_1911_r_t0	224	MNGF-1
	MIRUS_G_1111_c0040_188_2670_r_t1	1161		11	9.47459					Mirus_Terminase	Yes	1143	1659	MIRUS_G_1111_c0040_1169_1667_f_t0	172	MNGF-1
	MIRUS_G_0927_c0004_696_2299_f_t1	1035		1	0.966184					Mirus_Terminase	Yes	1174	1741	MIRUS_G_0927_c0004_1177_1693_r_t0	164	MNGF-1
	MIRUS_G_0258_c0004_530_2591_r_t1	1248		4	3.20513					Mirus_Terminase	Yes	1185	1634	NA	141	MNGF-1
	MIRUS_G_0335_c0003_632_2292_f_t1	1074		2	1.8622					Mirus_Terminase	Yes	1191	1656	MIRUS_G_0335_c0003_1220_1667_r_t0	145	MNGF-1
	MIRUS_G_1165_c0007_548_2452_f_t1	1107		3	2.71003					Mirus_Terminase	Yes	1193	1810	MIRUS_G_1165_c0007_1253_1754_r_t0	185	MNGF-1
	MIRUS_G_0826_c0002_463_2241_r_t1	1017		4	3.93314					Mirus_Terminase	Yes	1212	1763	MIRUS_G_0826_c0002_1239_1719_f_t0	169	MNGF-1
	MIRUS_G_0524_c0014_633_2858_r_t1	1218		8	6.56814					Mirus_Terminase	Yes	1310	1846	MIRUS_G_0524_c0014_1291_1720_f_t0	137	MNGF-1
	MIRUS_G_1171_c0031_442_2382_f_t1	1143		5	4.37445					Mirus_Terminase	Yes	1314	1765	MIRUS_G_1171_c0031_1326_1752_r_t0	146	MNGF-1
	MIRUS_G_1042_c0008_647_2686_r_t1	1248		5	4.00641					Mirus_Terminase	Yes	1344	1821	MIRUS_G_1042_c0008_1368_1887_f_t0	159	MNGF-1
	MIRUS_G_0916_c0003_634_2702_r_t1	1110		4	3.6036					Mirus_Terminase	Yes	1400	2043	MIRUS_G_0916_c0003_1431_1959_f_t0	176	MNGF-1
	MIRUS_G_0954_c0016_681_2761_r_t1	1089		8	7.34619					Mirus_Terminase	Yes	1506	2013	MIRUS_G_0954_c0016_1523_2021_f_t0	169	MNGF-1
	MIRUS_G_0782_c0016_374_2731_f_t1	1155		7	6.06061					Mirus_Terminase	Yes	1524	2031	MIRUS_G_0782_c0016_1431_2400_r_t0	169	MNGF-1
	MIRUS_G_0662_c0004_881_2451_r_t1	822		2	2.43309					Mirus_Terminase	Yes	1567	2181	MIRUS_G_0662_c0004_1472_2129_f_t0	187	MNGF-1
	MIRUS_G_1275_c0034_1_3052_f_t1	1329		12	9.02935					Mirus_Terminase	Yes	1582	2098	MIRUS_G_1275_c0034_1572_2070_r_t0	172	MNGF-1
	MIRUS_G_0897_c0025_622_3174_f_t1	1014		8	7.88955					Mirus_Terminase	Yes	1584	2417	MIRUS_G_0897_c0025_1818_2481_r_t0	199	MNGF-1
	MIRUS_G_0914_c0014_351_5486_r_t1	3459		10	2.89101					Mirus_Terminase	Yes	1601	2057	MIRUS_G_0914_c0014_1531_2086_f_t0	152	MNGF-1
	MIRUS_G_0489_c0010_917_2739_r_t1	1101		3	2.7248					Mirus_Terminase	Yes	1622	2154	MIRUS_G_0489_c0010_1668_2073_f_t0	150	MNGF-1
	MIRUS_G_0726_c0003_1304_3592_r_t1	927		11	11.8662					Mirus_Terminase	Yes	1736	2253	MIRUS_G_0726_c0003_1748_2258_f_t0	172	MNGF-1
	MIRUS_G_1170_c0059_635_2627_f_t1	906		9	9.93377					Mirus_Terminase	Yes	1786	2257	MIRUS_G_1170_c0059_1800_2244_r_t0	152	MNGF-1
	MIRUS_G_0924_c0023_874_3855_r_t1	1131		17	15.0309					Mirus_Terminase	Yes	1863	2320	MIRUS_G_0924_c0023_1605_2325_f_t0	152	MNGF-1
	MIRUS_G_1216_c0036_192_3277_f_t1	1203		19	15.7938					Mirus_Terminase	Yes	1877	2383	MIRUS_G_1216_c0036_1888_2545_r_t0	165	MNGF-1
	MIRUS_G_0959_c0015_1246_3869_r_t1	1221		10	8.19001					Mirus_Terminase	Yes	1929	2455	MIRUS_G_0959_c0015_1956_2424_f_t0	165	MNGF-1
	MIRUS_G_1160_c0029_1244_3080_r_t1	1062		5	4.7081					Mirus_Terminase	Yes	1975	2467	MIRUS_G_1160_c0029_1981_2455_f_t0	160	MNGF-1
	MIRUS_G_1073_c0002_193_3096_f_t1	1908		4	2.09644					Mirus_Terminase	Yes	2001	2452	MIRUS_G_1073_c0002_1981_2437_r_t0	150	MNGF-1
	MIRUS_G_0980_c0003_254_3566_f_t1	1845		7	3.79404					Mirus_Terminase	Yes	2088	2642	MIRUS_G_0980_c0003_2600_2708_r_t0	158	MNGF-1
	MIRUS_G_0624_c0008_819_3544_f_t1	1125		10	8.88889					Mirus_Terminase	Yes	2201	2794	MIRUS_G_0624_c0008_829_1123_r_t0	181	MNGF-1
	MIRUS_G_0781_c0012_1599_3115_r_t1	966		2	2.07039					Mirus_Terminase	Yes	2203	2689	MIRUS_G_0781_c0012_2110_2680_f_t0	159	MNGF-1
	MIRUS_G_1088_c0025_9_3324_f_t1	1980		9	4.54545					Mirus_Terminase	Yes	2216	2646	MIRUS_G_1088_c0025_2204_2669_r_t0	143	MNGF-1
	MIRUS_G_1222_c0023_996_3119_r_t1	792		13	16.4141					Mirus_Terminase	Yes	2353	2837	MIRUS_G_1222_c0023_2370_2814_f_t0	154	MNGF-1
	MIRUS_G_0875_c0011_291_3868_f_t1	1725		10	5.7971					Mirus_Terminase	Yes	2360	2916	MIRUS_G_0875_c0011_2441_2897_r_t0	107	MNGF-1
	MIRUS_G_0190_c0005_200_3554_f_t1	2151		10	4.649	Pfam	PF00023,34	Ankyrin repeat	2.3e-10	Mirus_Terminase	Yes	2436	2911	MIRUS_G_0190_c0005_2456_2900_r_t0	151	MNGF-1
	MIRUS_G_1142_c0008_1548_4070_r_t1	1062		10	9.4162					Mirus_Terminase	Yes	2436	2928	MIRUS_G_1142_c0008_2469_2970_f_t0	164	MNGF-1
	MIRUS_G_0994_c0027_695_3196_f_t1	1275		7	5.4902					Mirus_Terminase	Yes	2456	3057	NA	191	MNGF-1
	MIRUS_G_1247_c0008_1671_3538_f_t1	1074		5	4.65549					Mirus_Terminase	Yes	2459	2840	MIRUS_G_1247_c0008_2473_2857_r_t0	122	MNGF-1
	MIRUS_G_0976_c0010_539_3542_f_t1	2157		6	2.78164					Mirus_Terminase	Yes	2478	2951	MIRUS_G_0976_c0010_2481_2925_r_t0	156	MNGF-1
	MIRUS_G_1037_c0009_963_3747_f_t1	1188		15	12.6263					Mirus_Terminase	Yes	2496	2967	MIRUS_G_1037_c0009_2510_2954_r_t0	152	MNGF-1
	MIRUS_G_1359_c0018_1923_3441_r_t1	969		2	2.06398					Mirus_Terminase	Yes	2533	3012	MIRUS_G_1359_c0018_2500_3001_f_t0	156	MNGF-1
	MIRUS_G_1137_c0017_1142_3775_f_t1	1104		13	11.7754					Mirus_Terminase	Yes	2556	3131	MIRUS_G_1137_c0017_2454_3087_r_t0	177	MNGF-1
	MIRUS_G_0458_c0001_1021_3791_f_t1	1203		8	6.65004					Mirus_Terminase	Yes	2619	3119	MIRUS_G_0458_c0001_2641_3094_r_t0	159	MNGF-1
	MIRUS_G_0600_c0008_2010_4176_f_t1	1059		4	3.77715					Mirus_Terminase	Yes	2641	3347	MIRUS_G_0600_c0008_2941_3358_r_t0	135	MNGF-1
	MIRUS_G_1116_c0041_1792_3723_r_t1	867		9	10.3806					Mirus_Terminase	Yes	2657	3175	MIRUS_G_1116_c0041_2619_3162_f_t0	160	MNGF-1
	MIRUS_G_1166_c0010_2086_4172_r_t1	1140		7	6.14035					Mirus_Terminase	Yes	2696	3126	MIRUS_G_1166_c0010_2704_3136_f_t0	143	MNGF-1
	MIRUS_G_1070_c0006_2091_4125_r_t1	1083		6	5.54017					Mirus_Terminase	Yes	2701	3273	MIRUS_G_1070_c0006_2597_3248_f_t0	182	MNGF-1
	MIRUS_G_1188_c0030_1443_3820_f_t1	1218		9	7.38916					Mirus_Terminase	Yes	2776	3247	MIRUS_G_1188_c0030_2790_3210_r_t0	152	MNGF-1
	MIRUS_G_0978_c0028_1257_4140_f_t1	1182		14	11.8443					Mirus_Terminase	Yes	2778	3222	MIRUS_G_0978_c0028_2771_3185_r_t0	148	MNGF-1
	MIRUS_G_1354_c0002_2207_4398_r_t1	900		3	3.33333					Mirus_Terminase	Yes	2822	3306	MIRUS_G_1354_c0002_2848_3295_f_t0	158	MNGF-1
	MIRUS_G_0693_c0024_1552_4300_f_t1	1260		13	10.3175					Mirus_Terminase	Yes	2835	3298	MIRUS_G_0693_c0024_2848_3292_r_t0	150	MNGF-1
	MIRUS_G_0663_c0026_2409_4224_f_t1	747		8	10.7095					Mirus_Terminase	Yes	2893	3488	MIRUS_G_0663_c0026_2983_3532_r_t0	168	MNGF-1
	MIRUS_G_0941_c0022_2035_4684_r_t1	1044		13	12.4521					Mirus_Terminase	Yes	2899	3461	MIRUS_G_0941_c0022_2750_3497_f_t0	172	MNGF-1
	MIRUS_G_0860_c0003_2153_4219_f_t1	1083		5	4.61681					Mirus_Terminase	Yes	2962	3589	MIRUS_G_0860_c0003_3186_3606_r_t0	134	MNGF-1
	MIRUS_G_0268_c0004_2382_4547_r_t1	1134		3	2.6455					Mirus_Terminase	Yes	2984	3418	MIRUS_G_0268_c0004_2977_3376_f_t0	131	MNGF-1
	MIRUS_G_0531_c0006_1616_5263_r_t1	1188		23	19.3603					Mirus_Terminase	Yes	2995	3489	MIRUS_G_0531_c0006_3009_3465_f_t0	157	MNGF-1
	MIRUS_G_1060_c0024_2358_4079_r_t1	1074		4	3.72439					Mirus_Terminase	Yes	3016	3470	MIRUS_G_1060_c0024_2852_3512_f_t0	151	MNGF-1
	MIRUS_G_0591_c0027_2347_3799_r_t1	819		3	3.663					Mirus_Terminase	Yes	3070	3571	MIRUS_G_0591_c0027_3106_3550_f_t0	160	MNGF-1
	MIRUS_G_0295_c0001_2128_4820_r_t1	1104		14	12.6812					Mirus_Terminase	Yes	3072	3544	MIRUS_G_0295_c0001_3081_3525_f_t0	151	MNGF-1
	MIRUS_G_0556_c0002_2737_4346_f_t1	876		5	5.70776					Mirus_Terminase	Yes	3096	3563	MIRUS_G_0556_c0002_3101_3539_r_t0	154	MNGF-1
	MIRUS_G_0314_c0006_2133_4597_f_t1	1146		4	3.4904					Mirus_Terminase	Yes	3135	3962	MIRUS_G_0314_c0006_3547_3922_r_t0	138	MNGF-1
	MIRUS_G_0661_c0013_2241_4281_f_t1	1047		8	7.64088					Mirus_Terminase	Yes	3179	3680	MIRUS_G_0661_c0013_3199_3591_r_t1	160	MNGF-1
	MIRUS_G_0480_c0008_2502_7106_r_t1	3156		9	2.85171					Mirus_Terminase	Yes	3180	3817	MIRUS_G_0480_c0008_3232_3688_f_t0	169	MNGF-1
	MIRUS_G_0956_c0018_2458_4528_f_t1	1164		5	4.29553					Mirus_Terminase	Yes	3184	3757	MIRUS_G_0956_c0018_3265_3768_r_t1	164	MNGF-1
	MIRUS_G_1300_c0023_2185_4057_r_t1	879		8	9.10125					Mirus_Terminase	Yes	3184	3703	MIRUS_G_1300_c0023_3215_3659_f_t0	148	MNGF-1
	MIRUS_G_1040_c0014_3078_5006_f_t1	807		8	9.91326					Mirus_Terminase	Yes	3337	3867	MIRUS_G_1040_c0014_3327_3948_r_t0	177	MNGF-1
	MIRUS_G_1265_c0008_2312_4435_f_t1	1089		4	3.67309					Mirus_Terminase	Yes	3347	3842	MIRUS_G_1265_c0008_3425_3776_r_t0	117	MNGF-1
	MIRUS_G_0405_c0006_746_5053_f_t1	1758		9	5.11945	Pfam	PF00487,28	Fatty acid desaturase	6.9e-09	Mirus_Terminase	Yes	3351	3890	MIRUS_G_0405_c0006_3424_3778_r_t0	155	MNGF-1
	MIRUS_G_1237_c0015_1744_4573_f_t1	1692		6	3.5461					Mirus_Terminase	Yes	3376	3904	MIRUS_G_1237_c0015_3408_3972_r_t0	145	MNGF-1
	MIRUS_G_0784_c0008_2411_4384_r_t1	1047		7	6.68577					Mirus_Terminase	Yes	3384	3830	MIRUS_G_0784_c0008_3316_3838_f_t0	148	MNGF-1
	MIRUS_G_1372_c0021_3058_4574_f_t1	966		2	2.07039					Mirus_Terminase	Yes	3485	3971	MIRUS_G_1372_c0021_3492_4002_r_t0	159	MNGF-1
	MIRUS_G_0586_c0007_3046_5125_r_t1	1149		6	5.22193					Mirus_Terminase	Yes	3602	4192	MIRUS_G_0586_c0007_3534_4182_f_t0	193	MNGF-1
	MIRUS_G_1094_c0007_3195_4742_f_t1	1056		1	0.94697					Mirus_Terminase	Yes	3673	4163	MIRUS_G_1094_c0007_3663_4143_r_t0	163	MNGF-1
	MIRUS_G_1255_c0010_2517_6345_r_t1	1287		24	18.648					Mirus_Terminase	Yes	3706	4208	MIRUS_G_1255_c0010_3720_4176_f_t0	157	MNGF-1
	MIRUS_G_0515_c0011_2877_5025_f_t1	1107		6	5.42005					Mirus_Terminase	Yes	3727	4404	MIRUS_G_0515_c0011_3761_4370_r_t0	203	MNGF-1
	MIRUS_G_0902_c0013_3411_4989_f_t1	900		2	2.22222					Mirus_Terminase	Yes	3796	4340	MIRUS_G_0902_c0013_3823_4351_r_t0	161	MNGF-1
	MIRUS_G_1146_c0011_2974_4996_f_t1	1236		3	2.42718					Mirus_Terminase	Yes	3797	4234	NA	138	MNGF-1
	MIRUS_G_0505_c0002_2699_4738_f_t1	939		5	5.32481					Mirus_Terminase	Yes	3839	4323	MIRUS_G_0505_c0002_3848_4397_r_t0	158	MNGF-1
	MIRUS_G_1001_c0003_2467_5987_r_t1	1200		27	22.5					Mirus_Terminase	Yes	3896	4376	MIRUS_G_1001_c0003_3899_4385_f_t0	160	MNGF-1
	MIRUS_G_0908_c0032_3000_4565_r_t1	648		4	6.17284					Mirus_Terminase	Yes	3930	4415	MIRUS_G_0908_c0032_3767_4481_f_t0	162	MNGF-1
	MIRUS_G_0801_c0026_2929_5158_r_t1	900		6	6.66667					Mirus_Terminase	Yes	3976	4782	MIRUS_G_0801_c0026_4701_5184_f_t0	227	MNGF-1
	MIRUS_G_1091_c0008_3200_6463_r_t1	1680		12	7.14286					Mirus_Terminase	Yes	4035	4526	MIRUS_G_1091_c0008_4053_4551_f_t0	163	MNGF-1
	MIRUS_G_0568_c0011_3117_5605_f_t1	1044		10	9.57854					Mirus_Terminase	Yes	4048	4650	MIRUS_G_0568_c0011_4133_4694_r_t0	172	MNGF-1
	MIRUS_G_1301_c0006_3480_5138_r_t1	1098		2	1.82149					Mirus_Terminase	Yes	4076	4574	MIRUS_G_1301_c0006_4104_4530_f_t0	151	MNGF-1
	MIRUS_G_0842_c0024_3161_4993_r_t1	819		8	9.76801					Mirus_Terminase	Yes	4163	4695	MIRUS_G_0842_c0024_4654_4939_f_t0	159	MNGF-1
	MIRUS_G_0934_c0005_2646_5596_f_t1	1134		14	12.3457					Mirus_Terminase	Yes	4272	4850	MIRUS_G_0934_c0005_4280_4775_r_t0	165	MNGF-1
	MIRUS_G_0938_c0003_4130_5615_f_t1	768		3	3.90625					Mirus_Terminase	Yes	4347	4880	MIRUS_G_0938_c0003_4320_4872_r_t0	177	MNGF-1
	MIRUS_G_0162_c0003_4212_5720_f_t1	768		2	2.60417					Mirus_Terminase	Yes	4435	5089	MIRUS_G_0162_c0003_4686_5106_r_t0	134	MNGF-1
	MIRUS_G_1227_c0024_3657_5205_r_t1	819		4	4.884					Mirus_Terminase	Yes	4455	4977	MIRUS_G_1227_c0024_4957_5332_f_t0	160	MNGF-1
	MIRUS_G_0630_c0013_3623_7258_r_t1	1773		15	8.46024					Mirus_Terminase	Yes	4468	4944	MIRUS_G_0630_c0013_4400_4922_f_t0	151	MNGF-1
	MIRUS_G_1224_c0015_4070_6011_r_t1	1101		2	1.81653					Mirus_Terminase	Yes	4611	5314	MIRUS_G_1224_c0015_4688_5234_f_t0	182	MNGF-1
	MIRUS_G_0791_c0008_4596_5770_f_t1	645		2	3.10078					Mirus_Terminase	Yes	4726	5175	MIRUS_G_0791_c0008_4760_5180_r_t0	138	MNGF-1
	MIRUS_G_1080_c0013_3965_6624_r_t1	1212		14	11.5512					Mirus_Terminase	Yes	4764	5216	MIRUS_G_1080_c0013_4751_5315_f_t0	151	MNGF-1
	MIRUS_G_0167_c0004_4217_5851_f_t1	1086		2	1.84162					Mirus_Terminase	Yes	4788	5234	MIRUS_G_0167_c0004_4819_5245_r_t0	138	MNGF-1
	MIRUS_G_1100_c0022_2585_6171_f_t1	1956		15	7.66871					Mirus_Terminase	Yes	4788	5235	MIRUS_G_1100_c0022_4778_5213_r_t0	149	MNGF-1
	MIRUS_G_1118_c0017_3777_6291_r_t1	1059		14	13.22					Mirus_Terminase	Yes	4816	5307	MIRUS_G_1118_c0017_4843_5281_f_t0	155	MNGF-1
	MIRUS_G_1021_c0004_3607_6043_f_t1	1155		6	5.19481					Mirus_Terminase	Yes	4888	5488	MIRUS_G_1021_c0004_4899_5421_r_t0	196	MNGF-1
	MIRUS_G_0731_c0001_3912_6367_r_t1	999		10	10.01					Mirus_Terminase	Yes	4897	5515	MIRUS_G_0731_c0001_4919_5519_f_t0	205	MNGF-1
	MIRUS_G_0714_c0012_3712_5920_r_t1	1209		4	3.30852					Mirus_Terminase	Yes	5038	5536	MIRUS_G_0714_c0012_3987_4818_f_t0	161	MNGF-1
	MIRUS_G_0252_c0003_4454_7111_r_t1	1545		5	3.23625					Mirus_Terminase	Yes	5053	5631	MIRUS_G_0252_c0003_5478_5880_f_t0	131	MNGF-1
	MIRUS_G_0173_c0004_4463_6290_r_t1	1200		3	2.5					Mirus_Terminase	Yes	5065	5482	MIRUS_G_0173_c0004_5046_5472_f_t0	136	MNGF-1
	MIRUS_G_1205_c0012_3612_6921_f_t1	1605		14	8.72274					Mirus_Terminase	Yes	5517	6096	MIRUS_G_1205_c0012_5449_6064_r_t0	192	MNGF-1
	MIRUS_G_1263_c0006_4771_6579_r_t1	759		7	9.22266					Mirus_Terminase	Yes	5521	6126	MIRUS_G_1263_c0006_5547_6066_f_t0	173	MNGF-1
	MIRUS_G_0340_c0007_4913_6367_r_t1	900		2	2.22222					Mirus_Terminase	Yes	5533	5983	MIRUS_G_0340_c0007_5520_5946_f_t0	138	MNGF-1
	MIRUS_G_1089_c0006_4953_6699_f_t1	1032		3	2.90698					Mirus_Terminase	Yes	5573	6144	MIRUS_G_1089_c0006_5581_6076_r_t0	165	MNGF-1
	MIRUS_G_0864_c0010_4971_6866_r_t1	1056		5	4.73485					Mirus_Terminase	Yes	5633	6127	MIRUS_G_0864_c0010_5592_6168_f_t0	156	MNGF-1
	MIRUS_G_0804_c0011_4680_7451_r_t1	1110		11	9.90991					Mirus_Terminase	Yes	5675	6168	MIRUS_G_0804_c0011_5625_6219_f_t0	164	MNGF-1
	MIRUS_G_1149_c0009_5448_7236_r_t1	1092		4	3.663					Mirus_Terminase	Yes	6045	6536	MIRUS_G_1149_c0009_6115_6523_f_t0	159	MNGF-1
	MIRUS_G_0481_c0006_5364_8270_r_t1	1308		10	7.64526					Mirus_Terminase	Yes	6058	6491	MIRUS_G_0481_c0006_6045_6483_f_t0	142	MNGF-1
	MIRUS_G_0388_c0008_5489_7418_f_t1	1119		2	1.78731					Mirus_Terminase	Yes	6066	6758	MIRUS_G_0388_c0008_6283_6769_r_t0	158	MNGF-1
	MIRUS_G_0979_c0002_5395_7221_f_t1	1128		5	4.43262					Mirus_Terminase	Yes	6182	6607	MIRUS_G_0979_c0002_6195_6624_r_t0	137	MNGF-1
	MIRUS_G_0858_c0003_5351_8628_r_t1	1323		17	12.8496					Mirus_Terminase	Yes	6259	6902	MIRUS_G_0858_c0003_6316_6907_f_t0	214	MNGF-1
	MIRUS_G_0992_c0002_5471_8667_r_t1	1554		11	7.07851					Mirus_Terminase	Yes	6331	6808	MIRUS_G_0992_c0002_6775_6910_f_t0	140	MNGF-1
	MIRUS_G_0625_c0005_5911_7743_f_t1	852		9	10.5634					Mirus_Terminase	Yes	6363	6785	MIRUS_G_0625_c0005_6312_6708_r_t0	140	MNGF-1
	MIRUS_G_0689_c0012_5719_7910_r_t1	1131		4	3.53669					Mirus_Terminase	Yes	6430	7269	MIRUS_G_0689_c0012_7249_7612_f_t0	265	MNGF-1
	MIRUS_G_0867_c0010_5784_7754_f_t1	1038		7	6.74374					Mirus_Terminase	Yes	6557	7036	MIRUS_G_0867_c0010_6562_7027_r_t0	158	MNGF-1
	MIRUS_G_0890_c0018_5631_7267_r_t1	795		6	7.54717					Mirus_Terminase	Yes	6574	7046	MIRUS_G_0890_c0018_6583_7027_f_t0	151	MNGF-1
	MIRUS_G_1009_c0010_3810_7761_f_t1	2262		3	1.32626					Mirus_Terminase	Yes	6588	7230	NA	182	MNGF-1
	MIRUS_G_0610_c0004_6195_7777_f_t1	789		3	3.80228					Mirus_Terminase	Yes	6670	7154	MIRUS_G_0610_c0004_6660_7140_r_t0	161	MNGF-1
	MIRUS_G_0459_c0008_5896_8239_r_t1	1080		11	10.1852					Mirus_Terminase	Yes	6801	7321	MIRUS_G_0459_c0008_6733_7291_f_t0	163	MNGF-1
	MIRUS_G_0716_c0005_6148_8122_f_t1	1092		4	3.663					Mirus_Terminase	Yes	6869	7260	MIRUS_G_0716_c0005_6872_7187_r_t0	129	MNGF-1
	MIRUS_G_0654_c0003_4564_8058_f_t1	1902		13	6.83491					Mirus_Terminase	Yes	6922	7361	MIRUS_G_0654_c0003_6897_7335_r_t0	146	MNGF-1
	MIRUS_G_0874_c0016_6207_7844_r_t1	993		3	3.02115					Mirus_Terminase	Yes	6924	7430	MIRUS_G_0874_c0016_6936_7434_f_t0	168	MNGF-1
	MIRUS_G_0724_c0006_6266_10210_r_t1	900		14	15.5556					Mirus_Terminase	Yes	6933	7606	MIRUS_G_0724_c0006_6979_7564_f_t0	210	MNGF-1
	MIRUS_G_1094_c0016_6424_7673_r_t1	732		1	1.36612					Mirus_Terminase	Yes	7004	7520	MIRUS_G_1094_c0016_7020_7524_f_t0	171	MNGF-1
	MIRUS_G_1132_c0007_3459_8633_f_t1	3228		14	4.33705					Mirus_Terminase	Yes	7008	7479	MIRUS_G_1132_c0007_6989_7463_r_t0	157	MNGF-1
	MIRUS_G_0925_c0009_5810_8127_f_t1	861		7	8.13008					Mirus_Terminase	Yes	7019	7781	MIRUS_G_0925_c0009_7085_7736_r_t0	232	MNGF-1
	MIRUS_G_1192_c0006_6455_8743_f_t1	1200		6	5					Mirus_Terminase	Yes	7224	7941	MIRUS_G_1192_c0006_7305_7989_r_t0	212	MNGF-1
	MIRUS_G_0854_c0012_5495_8718_f_t1	1563		11	7.03775					Mirus_Terminase	Yes	7302	7880	MIRUS_G_0854_c0012_7296_7782_r_t0	160	MNGF-1
	MIRUS_G_0281_c0006_6809_8383_r_t1	924		3	3.24675					Mirus_Terminase	Yes	7421	7941	MIRUS_G_0281_c0006_7402_7828_f_t0	136	MNGF-1
	MIRUS_G_0217_c0008_6899_9040_r_t1	1104		9	8.15217					Mirus_Terminase	Yes	7591	8021	MIRUS_G_0217_c0008_7578_8016_f_t0	142	MNGF-1
	MIRUS_G_0626_c0011_7183_12371_r_t1	3393		7	2.06307					Mirus_Terminase	Yes	7845	8713	MIRUS_G_0626_c0011_8675_9044_f_t0	271	MNGF-1
	MIRUS_G_1093_c0005_5405_9521_f_t1	1707		19	11.1306					Mirus_Terminase	Yes	7946	8413	MIRUS_G_1093_c0005_7923_8397_r_t0	155	MNGF-1
	MIRUS_G_0419_c0005_7431_9123_f_t1	1032		3	2.90698					Mirus_Terminase	Yes	7981	8476	MIRUS_G_0419_c0005_7962_8499_r_t0	165	MNGF-1
	MIRUS_G_0773_c0014_5699_9336_f_t1	1773		15	8.46024					Mirus_Terminase	Yes	8016	8492	MIRUS_G_0773_c0014_8036_8558_r_t0	152	MNGF-1
	MIRUS_G_0530_c0003_7402_9205_f_t1	1173		2	1.70503					Mirus_Terminase	Yes	8030	8579	MIRUS_G_0530_c0003_8182_8557_r_t0	132	MNGF-1
	MIRUS_G_0737_c0011_6517_9277_f_t1	1491		7	4.69484					Mirus_Terminase	Yes	8159	8588	MIRUS_G_0737_c0011_8134_8599_r_t0	143	MNGF-1
	MIRUS_G_0904_c0011_5089_9584_f_t1	3156		7	2.218	Pfam	PF07282,15	Putative transposase DNA-binding domain	2.2e-06	Mirus_Terminase	Yes	8378	8987	MIRUS_G_0904_c0011_8413_8875_r_t0	154	MNGF-1
	MIRUS_G_0862_c0008_6928_9985_f_t1	1626		11	6.76507					Mirus_Terminase	Yes	8496	9116	MIRUS_G_0862_c0008_9073_9247_r_t0	182	MNGF-1
	MIRUS_G_1200_c0002_7577_9978_r_t1	1164		12	10.3093					Mirus_Terminase	Yes	8510	9015	NA	160	MNGF-1
	MIRUS_G_0745_c0009_7795_10646_f_t1	1917		7	3.65154					Mirus_Terminase	Yes	8530	9119	MIRUS_G_0745_c0009_8726_9136_r_t1	131	MNGF-1
	MIRUS_G_0805_c0007_7019_10242_f_t1	1089		16	14.6924					Mirus_Terminase	Yes	8792	9546	MIRUS_G_0805_c0007_8818_9412_r_t0	198	MNGF-1
	MIRUS_G_0978_c0001_7072_10065_f_t1	1611		10	6.20732					Mirus_Terminase	Yes	8817	9324	MIRUS_G_0978_c0001_8831_9278_r_t0	149	MNGF-1
	MIRUS_G_0382_c0006_8037_9977_f_t1	1140		3	2.63158					Mirus_Terminase	Yes	8964	9393	MIRUS_G_0382_c0006_8975_9410_r_t0	139	MNGF-1
	MIRUS_G_0636_c0004_7285_10070_f_t1	1860		6	3.22581	Pfam	PF00249,35	Myb-like DNA-binding domain	4.1e-09	Mirus_Terminase	Yes	8970	9445	NA	156	MNGF-1
	MIRUS_G_0119_c0003_7829_10117_f_t1	1587		4	2.52048					Mirus_Terminase	Yes	9129	9529	MIRUS_G_0119_c0003_9132_9534_r_t0	132	MNGF-1
	MIRUS_G_0702_c0012_8705_11873_r_t1	1344		4	2.97619					Mirus_Terminase	Yes	9240	10257	MIRUS_G_0702_c0012_9366_10020_f_t0	198	MNGF-1
	MIRUS_G_0282_c0002_8807_10470_f_t1	1101		2	1.81653					Mirus_Terminase	Yes	9372	9863	MIRUS_G_0282_c0002_9421_9685_r_t0	147	MNGF-1
	MIRUS_G_0522_c0005_8658_11069_f_t1	1068		9	8.42697					Mirus_Terminase	Yes	9585	10300	MIRUS_G_0522_c0005_9657_10254_r_t0	199	MNGF-1
	MIRUS_G_1086_c0004_8828_10534_r_t1	1182		2	1.69205					Mirus_Terminase	Yes	9596	10057	MIRUS_G_1086_c0004_9608_10046_f_t0	150	MNGF-1
	MIRUS_G_0883_c0001_9114_11007_r_t1	1107		3	2.71003					Mirus_Terminase	Yes	9646	10288	MIRUS_G_0883_c0001_9736_10282_f_t0	182	MNGF-1
	MIRUS_G_1112_c0005_7961_10687_f_t1	1878		5	2.66241					Mirus_Terminase	Yes	9705	10141	MIRUS_G_1112_c0005_9695_10124_r_t0	145	MNGF-1
	MIRUS_G_1043_c0003_7813_11100_f_t1	2052		5	2.43665					Mirus_Terminase	Yes	9862	10575	NA	225	MNGF-1
	MIRUS_G_0462_c0011_9207_15620_r_t1	4938		8	1.62009	Pfam	PF03382,18	Mycoplasma protein of unknown function, DUF285	1.5e-76	Mirus_Terminase	Yes	9873	10352	MIRUS_G_0462_c0011_9925_10384_f_t0	159	MNGF-1
	MIRUS_G_0113_c0002_9106_12285_r_t1	1410		3	2.12766					Mirus_Terminase	Yes	9898	10963	MIRUS_G_0113_c0002_10324_10936_f_t0	204	MNGF-1
	MIRUS_G_0641_c0007_8750_11256_f_t1	1113		13	11.6801					Mirus_Terminase	Yes	9940	10390	MIRUS_G_0641_c0007_9933_10383_r_t0	150	MNGF-1
	MIRUS_G_0848_c0002_8602_11484_f_t1	1623		8	4.92914					Mirus_Terminase	Yes	10286	10815	MIRUS_G_0848_c0002_10319_10883_r_t0	165	MNGF-1
	MIRUS_G_0468_c0005_9684_11696_r_t1	1245		4	3.21285					Mirus_Terminase	Yes	10293	10724	MIRUS_G_0468_c0005_10274_10697_f_t0	135	MNGF-1
	MIRUS_G_0533_c0007_9480_11514_f_t1	1038		7	6.74374					Mirus_Terminase	Yes	10314	10816	NA	164	MNGF-1
	MIRUS_G_0248_c0002_9910_11948_r_t1	1026		8	7.79727					Mirus_Terminase	Yes	10512	11009	MIRUS_G_0248_c0002_10479_10992_f_t0	160	MNGF-1
	MIRUS_G_0453_c0006_9853_12542_r_t1	1092		10	9.15751					Mirus_Terminase	Yes	10558	10988	MIRUS_G_0453_c0006_10545_10983_f_t0	142	MNGF-1
	MIRUS_G_0492_c0005_9699_12334_r_t1	1227		6	4.88998					Mirus_Terminase	Yes	10658	11127	MIRUS_G_0492_c0005_10603_11110_f_t0	151	MNGF-1
	MIRUS_G_0134_c0002_9775_12076_f_t1	1131		6	5.30504					Mirus_Terminase	Yes	10820	11392	MIRUS_G_0134_c0002_10992_11409_r_t0	133	MNGF-1
	MIRUS_G_0990_c0010_10441_12218_r_t1	1131		3	2.65252					Mirus_Terminase	Yes	11048	11557	MIRUS_G_0990_c0010_11214_11523_f_t0	102	MNGF-1
	MIRUS_G_0543_c0003_10410_12546_f_t1	1110		4	3.6036					Mirus_Terminase	Yes	11260	11704	MIRUS_G_0543_c0003_11298_11715_r_t0	135	MNGF-1
	MIRUS_G_0447_c0005_10610_12196_r_t1	900		2	2.22222					Mirus_Terminase	Yes	11270	11812	MIRUS_G_0447_c0005_11212_11791_f_t0	174	MNGF-1
	MIRUS_G_0271_c0004_10700_12039_r_t1	762		2	2.62467					Mirus_Terminase	Yes	11310	11817	MIRUS_G_0271_c0004_11297_11735_f_t0	142	MNGF-1
	MIRUS_G_0555_c0005_10596_12799_r_t1	1152		4	3.47222					Mirus_Terminase	Yes	11366	11856	MIRUS_G_0555_c0005_11625_11844_f_t0	77	MNGF-1
	MIRUS_G_0245_c0006_11275_13105_r_t1	1254		3	2.39234					Mirus_Terminase	Yes	11860	12273	NA	131	MNGF-1
	MIRUS_G_0635_c0003_11456_13991_f_t1	1356		7	5.16224					Mirus_Terminase	Yes	12301	13030	MIRUS_G_0635_c0003_12379_13078_r_t0	217	MNGF-1
	MIRUS_G_0640_c0008_11981_13697_r_t1	1056		4	3.78788					Mirus_Terminase	Yes	12625	13096	MIRUS_G_0640_c0008_12633_13077_f_t0	151	MNGF-1
	MIRUS_G_0547_c0005_12888_14812_r_t1	1137		5	4.39754					Mirus_Terminase	Yes	13441	13920	MIRUS_G_0547_c0005_13445_13952_f_t0	159	MNGF-1
	MIRUS_G_0368_c0007_12984_14934_r_t1	1035		5	4.83092					Mirus_Terminase	Yes	13501	14036	MIRUS_G_0368_c0007_13542_14028_f_t0	164	MNGF-1
	MIRUS_G_0134_c0003_13088_14961_r_t1	1179		3	2.54453					Mirus_Terminase	Yes	13691	14200	NA	137	MNGF-1
	MIRUS_G_0165_c0001_13385_15277_r_t1	1146		4	3.4904					Mirus_Terminase	Yes	13983	14549	MIRUS_G_0165_c0001_14423_14717_f_t0	189	MNGF-1
	MIRUS_G_0389_c0005_13405_15789_f_t1	1308		9	6.88073					Mirus_Terminase	Yes	14687	15151	MIRUS_G_0389_c0005_14644_15196_r_t0	155	MNGF-1
	MIRUS_G_0287_c0005_14481_16492_r_t1	927		3	3.23625					Mirus_Terminase	Yes	15343	16108	MIRUS_G_0287_c0005_15330_15747_f_t0	135	MNGF-1
	MIRUS_G_1045_c0004_14877_16150_r_t1	813		1	1.23001					Mirus_Terminase	Yes	15451	15910	MIRUS_G_1045_c0004_15455_15899_f_t0	149	MNGF-1
	MIRUS_G_0529_c0006_14668_18390_r_t1	1695		16	9.43953					Mirus_Terminase	Yes	15464	15941	MIRUS_G_0529_c0006_15484_15946_f_t0	159	MNGF-1
	MIRUS_G_1051_c0001_13695_17964_f_t1	2172		19	8.7477					Mirus_Terminase	Yes	16381	16986	MIRUS_G_1051_c0001_16313_17078_r_t0	201	MNGF-1
	MIRUS_G_0844_c0003_16526_19134_r_t1	1290		3	2.32558					Mirus_Terminase	Yes	17067	17793	MIRUS_G_0844_c0003_17144_17690_f_t0	182	MNGF-1
	MIRUS_G_0496_c0003_15493_18255_f_t1	1470		6	4.08163					Mirus_Terminase	Yes	17202	17643	NA	147	MNGF-1
	MIRUS_G_0163_c0003_16649_18524_r_t1	996		3	3.01205					Mirus_Terminase	Yes	17285	18010	MIRUS_G_0163_c0003_17740_18199_f_t0	133	MNGF-1
	MIRUS_G_0109_c0001_17041_18915_r_t1	1152		3	2.60417					Mirus_Terminase	Yes	17662	18076	MIRUS_G_0109_c0001_17649_18069_f_t0	136	MNGF-1
	MIRUS_G_0426_c0007_16248_19332_f_t1	1215		14	11.5226					Mirus_Terminase	Yes	17787	18463	MIRUS_G_0426_c0007_17780_18374_r_t0	196	MNGF-1
	MIRUS_G_0191_c0004_17441_18826_r_t1	819		3	3.663					Mirus_Terminase	Yes	18107	18541	MIRUS_G_0191_c0004_18163_18532_f_t0	137	MNGF-1
	MIRUS_G_0273_c0004_17669_20783_r_t1	1467		5	3.40832					Mirus_Terminase	Yes	18265	18874	NA	184	MNGF-1
	MIRUS_G_0138_c0004_18181_19653_f_t1	924		2	2.1645					Mirus_Terminase	Yes	18566	19021	NA	145	MNGF-1
	MIRUS_G_0083_c0001_18138_20239_r_t1	1176		3	2.55102					Mirus_Terminase	Yes	18748	19406	MIRUS_G_0083_c0001_18784_19155_f_t1	136	MNGF-1
	MIRUS_G_0304_c0002_18819_20828_f_t1	1233		3	2.43309					Mirus_Terminase	Yes	19639	20066	MIRUS_G_0304_c0002_19651_20077_r_t0	138	MNGF-1
	MIRUS_G_0120_c0001_19476_21777_r_t1	1578		4	2.53485					Mirus_Terminase	Yes	20049	20469	NA	137	MNGF-1
	MIRUS_G_0298_c0004_20183_21743_r_t1	903		4	4.42968					Mirus_Terminase	Yes	20863	21295	MIRUS_G_0298_c0004_21039_21282_f_t0	140	MNGF-1
	MIRUS_G_0322_c0001_20386_22363_f_t1	1095		4	3.65297					Mirus_Terminase	Yes	21198	21823	MIRUS_G_0322_c0001_21320_21854_r_t0	167	MNGF-1
	MIRUS_G_0108_c0001_21138_24178_r_t1	2118		5	2.36072					Mirus_Terminase	Yes	21772	22216	MIRUS_G_0108_c0001_21759_22203_f_t0	144	MNGF-1
	MIRUS_G_0920_c0007_19342_23787_f_t1	2160		20	9.25926	Pfam	PF13475,10	Domain of unknown function (DUF4116)	1.5e-74	Mirus_Terminase	Yes	22130	22648	MIRUS_G_0920_c0007_22074_22965_r_t0	172	MNGF-1
	MIRUS_G_0757_c0003_21478_24020_r_t1	1071		13	12.1382					Mirus_Terminase	Yes	22336	22830	MIRUS_G_0757_c0003_22347_22872_f_t0	165	MNGF-1
	MIRUS_G_0409_c0002_24102_25864_f_t1	981		5	5.09684					Mirus_Terminase	Yes	24735	25269	MIRUS_G_0409_c0002_24875_25280_r_t0	131	MNGF-1
	MIRUS_G_0031_c0001_25863_28555_r_t1	1890		4	2.1164					Mirus_Terminase	Yes	26455	26868	MIRUS_G_0031_c0001_26448_26847_f_t0	131	MNGF-1
	MIRUS_G_0685_c0002_25734_28688_r_t1	1146		16	13.9616					Mirus_Terminase	Yes	26587	27069	MIRUS_G_0685_c0002_26603_27047_f_t0	153	MNGF-1
	MIRUS_G_0686_c0001_26750_28588_r_t1	1107		5	4.51671					Mirus_Terminase	Yes	27353	27790	MIRUS_G_0686_c0001_27413_27776_f_t0	133	MNGF-1
	MIRUS_G_0918_c0004_26444_28770_f_t1	1179		8	6.78541					Mirus_Terminase	Yes	27566	27996	MIRUS_G_0918_c0004_27560_28058_r_t0	143	MNGF-1
	MIRUS_G_0256_c0001_29182_30926_r_t1	1179		3	2.54453					Mirus_Terminase	Yes	29780	30194	MIRUS_G_0256_c0001_29767_30184_f_t0	135	MNGF-1
	MIRUS_G_0593_c0001_29570_31350_f_t1	999		5	5.00501					Mirus_Terminase	Yes	30175	30671	MIRUS_G_0593_c0001_29984_30659_r_t0	165	MNGF-1
	MIRUS_G_0035_c0001_29554_31503_f_t1	1167		3	2.57069					Mirus_Terminase	Yes	30243	30905	MIRUS_G_0035_c0001_30496_30937_r_t0	136	MNGF-1
	MIRUS_G_0274_c0001_30818_32942_r_t1	1146		7	6.1082					Mirus_Terminase	Yes	31537	31982	MIRUS_G_0274_c0001_31524_31977_f_t0	147	MNGF-1
	MIRUS_G_0183_c0002_32485_33947_f_t1	738		2	2.71003					Mirus_Terminase	Yes	32813	33444	MIRUS_G_0183_c0002_32896_33295_r_t0	133	MNGF-1
	MIRUS_G_0451_c0003_33790_36722_r_t1	1098		5	4.55373					Mirus_Terminase	Yes	34325	35319	MIRUS_G_0451_c0003_34424_35078_f_t0	218	MNGF-1
	MIRUS_G_0363_c0001_34114_35371_f_t1	753		2	2.65604					Mirus_Terminase	Yes	34337	34776	MIRUS_G_0363_c0001_34353_34758_r_t0	141	MNGF-1
	MIRUS_G_0417_c0002_34227_36282_r_t1	1191		6	5.03778					Mirus_Terminase	Yes	34780	35282	MIRUS_G_0417_c0002_34798_35287_f_t0	167	MNGF-1
	MIRUS_G_0249_c0004_33119_36403_f_t1	2292		8	3.4904					Mirus_Terminase	Yes	35356	35830	MIRUS_G_0249_c0004_35373_35793_r_t0	152	MNGF-1
	MIRUS_G_0423_c0003_36141_38349_f_t1	1182		8	6.76819					Mirus_Terminase	Yes	37050	37558	MIRUS_G_0423_c0003_37076_37526_r_t0	160	MNGF-1
	MIRUS_G_0325_c0005_36912_38912_r_t1	753		2	2.65604					Mirus_Terminase	Yes	37447	38389	MIRUS_G_0325_c0005_37591_38245_f_t0	210	MNGF-1
	MIRUS_G_0323_c0003_37292_38950_r_t1	1083		3	2.77008					Mirus_Terminase	Yes	37875	38327	MIRUS_G_0323_c0003_37897_38311_f_t0	145	MNGF-1
	MIRUS_G_0398_c0002_37671_39676_r_t1	1071		4	3.73483					Mirus_Terminase	Yes	38212	38814	MIRUS_G_0398_c0002_38290_38683_f_t0	157	MNGF-1
	MIRUS_G_0200_c0002_37038_39881_f_t1	1905		4	2.09974	Pfam	PF01762,25	Galactosyltransferase	1.1e-09	Mirus_Terminase	Yes	38586	39223	MIRUS_G_0200_c0002_38814_39234_r_t0	136	MNGF-1
	MIRUS_G_0277_c0002_39007_41320_r_t1	1221		4	3.276					Mirus_Terminase	Yes	39548	40129	MIRUS_G_0277_c0002_39749_40019_f_t0	157	MNGF-1
	MIRUS_G_0437_c0003_41990_43448_f_t1	900		2	2.22222					Mirus_Terminase	Yes	42375	42818	MIRUS_G_0437_c0003_42391_42841_r_t0	142	MNGF-1
	MIRUS_G_0034_c0001_41494_43701_f_t1	1119		4	3.57462					Mirus_Terminase	Yes	42630	43085	NA	142	MNGF-1
	MIRUS_G_0430_c0001_41845_43813_f_t1	1095		4	3.65297					Mirus_Terminase	Yes	42648	43273	MIRUS_G_0430_c0001_42770_43304_r_t0	167	MNGF-1
	MIRUS_G_0444_c0006_46502_47768_r_t1	756		3	3.96825					Mirus_Terminase	Yes	47098	47490	MIRUS_G_0444_c0006_47085_47484_f_t0	129	MNGF-1
	MIRUS_G_0148_c0001_47993_50353_f_t1	1743		2	1.14745					Mirus_Terminase	Yes	49283	49828	MIRUS_G_0148_c0001_49313_49748_r_t0	171	MNGF-1
	MIRUS_G_0679_c0001_50653_53502_r_t1	1833		4	2.18221					Mirus_Terminase	Yes	51298	51749	MIRUS_G_0679_c0001_51311_51767_f_t0	150	MNGF-1
	MIRUS_G_0188_c0002_51711_53907_r_t1	1080		5	4.62963					Mirus_Terminase	Yes	52318	52953	MIRUS_G_0188_c0002_52339_52588_f_t0	83	MNGF-1
	MIRUS_G_0087_c0001_52712_54629_r_t1	1221		4	3.276					Mirus_Terminase	Yes	53312	53768	MIRUS_G_0087_c0001_53299_53734_f_t0	141	MNGF-1
	MIRUS_G_0408_c0011_54647_56178_r_t1	921		3	3.25733					Mirus_Terminase	Yes	55288	55700	MIRUS_G_0408_c0011_55329_55695_f_t0	136	MNGF-1
	MIRUS_G_0201_c0001_57353_59750_f_t1	1107		5	4.51671					Mirus_Terminase	Yes	58429	59117	MIRUS_G_0201_c0001_58702_59212_r_t0	138	MNGF-1
	MIRUS_G_0126_c0001_62318_64788_f_t1	1575		4	2.53968					Mirus_Terminase	Yes	63442	63941	MIRUS_G_0126_c0001_63445_63973_r_t0	165	MNGF-1
	MIRUS_G_0301_c0005_65728_67234_r_t1	813		3	3.69004					Mirus_Terminase	Yes	66326	66888	MIRUS_G_0301_c0005_66349_66868_f_t0	181	MNGF-1
	MIRUS_G_0327_c0001_67615_69675_r_t1	1155		4	3.4632					Mirus_Terminase	Yes	68383	68818	MIRUS_G_0327_c0001_68370_68805_f_t0	141	MNGF-1
	MIRUS_G_0175_c0001_72801_74269_r_t1	900		2	2.22222					Mirus_Terminase	Yes	73436	73885	NA	143	MNGF-1
	MIRUS_G_0033_c0001_73532_74981_f_t1	819		3	3.663					Mirus_Terminase	Yes	73883	74346	MIRUS_G_0033_c0001_73914_74325_r_t0	144	MNGF-1
	MIRUS_G_0080_c0001_76699_78960_r_t1	1590		4	2.51572					Mirus_Terminase	Yes	77278	77706	MIRUS_G_0080_c0001_77279_77699_f_t0	140	MNGF-1
	MIRUS_G_0168_c0001_80763_82463_f_t1	927		2	2.1575					Mirus_Terminase	Yes	81148	81840	MIRUS_G_0168_c0001_81425_81887_r_t0	138	MNGF-1
	MIRUS_G_0039_c0001_87007_88805_f_t1	1128		3	2.65957					Mirus_Terminase	Yes	87771	88197	MIRUS_G_0039_c0001_87785_88214_r_t0	137	MNGF-1
	MIRUS_G_0092_c0002_87631_89347_f_t1	996		3	3.01205					Mirus_Terminase	Yes	88162	88743	MIRUS_G_0092_c0002_88343_88760_r_t0	133	MNGF-1
	MIRUS_G_0024_c0001_89745_91500_r_t1	1161		2	1.72265					Mirus_Terminase	Yes	90397	90855	NA	151	MNGF-1
	MIRUS_G_0544_c0001_90522_92539_r_t1	1023		6	5.8651					Mirus_Terminase	Yes	91110	91634	MIRUS_G_0544_c0001_91212_91614_f_t0	134	MNGF-1
	MIRUS_G_0114_c0001_96435_98292_r_t1	1056		5	4.73485					Mirus_Terminase	Yes	97074	97522	MIRUS_G_0114_c0001_97161_97479_f_t0	135	MNGF-1
	MIRUS_G_0045_c0002_100738_102744_f_t1	1242		4	3.22061					Mirus_Terminase	Yes	101702	102142	MIRUS_G_0045_c0002_101733_102153_r_t0	136	MNGF-1
	MIRUS_G_0042_c0001_113247_114824_f_t1	924		2	2.1645					Mirus_Terminase	Yes	113632	114210	MIRUS_G_0042_c0001_113807_114443_r_t0	134	MNGF-1
	MIRUS_G_0066_c0001_122825_124907_f_t1	1218		4	3.28407					Mirus_Terminase	Yes	123703	124133	MIRUS_G_0066_c0001_123721_124144_r_t0	137	MNGF-1
	MIRUS_G_0032_c0001_143806_145927_r_t1	1236		4	3.23625					Mirus_Terminase	Yes	144408	144807	MIRUS_G_0032_c0001_144401_144791_f_t0	128	MNGF-1
	MIRUS_G_0030_c0001_162871_165193_f_t1	1161		6	5.16796					Mirus_Terminase	Yes	164065	164596	NA	167	MNGF-1
	MIRUS_G_0025_c0001_219679_221355_f_t1	996		2	2.00803					Mirus_Terminase	Yes	220136	220746	MIRUS_G_0025_c0001_220343_220763_r_t0	134	MNGF-1
	MIRUS_G_0022_c0001_230674_232119_r_t1	900		2	2.22222					Mirus_Terminase	Yes	231281	231735	NA	139	MNGF-1
	MIRUS_G_1236_c0012_345_4579_r_t1	2121		11	5.18623					Mirus_MCP	Yes	463	1742	MIRUS_G_1236_c0012_532_1693_f_t0	387	VSR-like
	MIRUS_G_1178_c0021_2015_4724_r_t1	1158		3	2.59067					Mirus_MCP	Yes	2124	3419	NA	382	VSR-like
	MIRUS_G_1084_c0004_2069_3749_f_t1	1002		4	3.99202					Mirus_JellyRoll	Yes	2785	3125	MIRUS_G_1084_c0004_2764_3073_r_t0	113
	MIRUS_G_0824_c0007_3325_6843_r_t1	1512		13	8.59788					Mirus_JellyRoll	Yes	3812	4556	NA	170
	MIRUS_G_0905_c0001_6721_9349_r_t1	1830		4	2.18579					Mirus_JellyRoll	Yes	8073	8539	NA	105
	MIRUS_G_0711_c0006_13282_15059_r_t1	1026		6	5.84795					Mirus_JellyRoll	Yes	13706	14079	MIRUS_G_0711_c0006_13734_14064_f_t0	119
	MIRUS_G_1124_c0012_432_4969_r_t1	3909		2	0.51164					Mirus_MCP	Yes	1594	2042	NA	149
	MIRUS_G_1301_c0029_1265_3903_f_t1	2187		1	0.457247					Mirus_MCP	Yes	1881	2331	NA	120
	MIRUS_G_1213_c0007_1_3086_r_t1	1989		5	2.51383					Mirus_MCP	Yes	2265	2946	NA	105
	MIRUS_G_0362_c0002_2248_6784_r_t1	3711		4	1.07788					Mirus_MCP	Yes	2840	3337	MIRUS_G_0362_c0002_2927_3284_f_t0	119
	MIRUS_G_1212_c0026_1489_3396_r_t1	1395		2	1.43369					Mirus_MCP	Yes	2956	3387	MIRUS_G_1212_c0026_3051_3417_f_t0	144
	MIRUS_G_0782_c0018_3737_6443_f_t1	1314		5	3.80518					Mirus_MCP	Yes	3868	4736	MIRUS_G_0782_c0018_4537_4780_r_t0	161
	MIRUS_G_0749_c0017_641_5785_f_t1	2127		28	13.1641					Mirus_MCP	Yes	4400	4766	NA	122
	MIRUS_G_1203_c0002_2567_6262_r_t1	2121		13	6.12918					Mirus_MCP	Yes	5096	5502	NA	104
	MIRUS_G_0306_c0006_3892_8307_f_t1	3150		2	0.634921					Mirus_MCP	Yes	5331	6175	NA	281
	MIRUS_G_0661_c0009_5515_9512_f_t1	3516		1	0.284414					Mirus_MCP	Yes	5907	6387	NA	160
	MIRUS_G_1003_c0008_5023_9661_f_t1	3216		2	0.621891					Mirus_MCP	Yes	6804	7438	NA	211
	MIRUS_G_0496_c0004_8061_12206_f_t1	2100		13	6.19048					Mirus_MCP	Yes	8486	9369	NA	179
	MIRUS_G_0409_c0005_7608_12287_r_t1	2055		5	2.43309					Mirus_MCP	Yes	8552	10950	NA	799
	MIRUS_G_0681_c0014_7378_11875_r_t1	2013		16	7.94834					Mirus_MCP	Yes	10641	11191	MIRUS_G_0681_c0014_10984_11974_r_t0	146
	MIRUS_G_0812_c0001_12322_16114_r_t1	1608		11	6.8408					Mirus_MCP	Yes	13222	13589	NA	122
	MIRUS_G_0342_c0003_20952_24684_r_t1	2424		4	1.65017					Mirus_MCP	Yes	22061	23136	NA	358
	MIRUS_G_0325_c0002_20822_52105_r_t1	1974		10	5.06586					Mirus_MCP	Yes	23217	24210	NA	169
	MIRUS_G_0200_c0001_35577_39971_f_t1	2199		2	0.909504					Mirus_MCP	Yes	37012	38696	NA	561
	MIRUS_G_0092_c0002_40617_44659_r_t1	1965		2	1.01781					Mirus_MCP	Yes	41530	43535	NA	668
	MIRUS_G_0159_c0001_55383_59865_f_t1	2094		6	2.86533					Mirus_MCP	Yes	56964	58873	NA	636
	MIRUS_G_0109_c0001_60880_65126_f_t1	2274		3	1.31926					Mirus_MCP	Yes	62486	64272	NA	595
	MIRUS_G_0451_c0001_71323_76388_r_t1	2475		6	2.42424	Pfam	PF07699,17	Tyrosine-protein kinase ephrin type A/B receptor-like	1.7e-05	Mirus_MCP	Yes	74451	76243	NA	302
	MIRUS_G_0025_c0001_172738_176700_r_t1	2034		2	0.983284					Mirus_MCP	Yes	173671	175541	NA	623
	MIRUS_G_0631_c0001_1_2489_f_t1	1695		1	0.589971					Mirus_Portal	Yes	189	983	MIRUS_G_0631_c0001_459_681_r_t0	264
	MIRUS_G_1074_c0002_1693_4612_f_t1	1812		4	2.20751					Mirus_Portal	Yes	3057	3971	MIRUS_G_1074_c0002_3080_3761_r_t0	297
	MIRUS_G_1141_c0009_3301_5064_r_t1	693		3	4.329					Mirus_Portal	Yes	4012	4936	MIRUS_G_1141_c0009_4223_4913_f_t0	300
	MIRUS_G_0304_c0002_6713_9744_r_t1	2586		2	0.773395					Mirus_Portal	Yes	7060	7454	NA	109
	MIRUS_G_0467_c0004_6186_10086_f_t1	2859		2	0.699545					Mirus_Portal	Yes	8604	9560	NA	228
	MIRUS_G_1264_c0004_7967_9752_r_t1	681		4	5.87372					Mirus_Portal	Yes	8675	9574	MIRUS_G_1264_c0004_8537_9569_f_t0	298
	MIRUS_G_0015_c0001_97764_101364_r_t1	2715		3	1.10497					Mirus_Portal	Yes	99190	99896	NA	135
	MIRUS_G_1121_c0009_1_1737_r_t1	975		1	1.02564	Pfam	PF07714,21	Protein tyrosine and serine/threonine kinase	1.2e-07	Mirus_Terminase	Yes	353	1113	MIRUS_G_1121_c0009_436_979_f_t0	168
	MIRUS_G_0229_c0002_1_1204_f_t1	621		1	1.61031					Mirus_Terminase	Yes	449	1030	MIRUS_G_0229_c0002_490_1747_r_t0	180
	MIRUS_G_1042_c0002_555_2027_r_t1	828		4	4.83092					Mirus_Terminase	Yes	588	972	NA	128
	MIRUS_G_0834_c0021_105_2905_r_t1	1722		4	2.32288					Mirus_Terminase	Yes	713	1243	MIRUS_G_0834_c0021_777_1233_f_t0	152
	MIRUS_G_0734_c0017_115_2184_r_t1	1113		3	2.69542					Mirus_Terminase	Yes	855	1589	MIRUS_G_0734_c0017_974_1550_f_t0	192
	MIRUS_G_1183_c0023_969_1952_r_t1	471		1	2.12314					Mirus_Terminase	Yes	1003	1514	MIRUS_G_1183_c0023_692_1508_f_t0	168
	MIRUS_G_1065_c0037_828_2398_r_t1	1119		3	2.68097	Pfam	PF00145,21	C-5 cytosine-specific DNA methylase	2.6e-23	Mirus_Terminase	Yes	1090	1402	NA	104
	MIRUS_G_1248_c0015_570_3270_r_t1	1119		11	9.83021					Mirus_Terminase	Yes	1147	1578	NA	142
	MIRUS_G_0884_c0018_677_4379_r_t1	1107		7	6.3234					Mirus_Terminase	Yes	1210	2412	MIRUS_G_0884_c0018_1340_2447_f_t0	357
	MIRUS_G_0575_c0016_793_3280_f_t1	1185		1	0.843882					Mirus_Terminase	Yes	1268	2569	MIRUS_G_0575_c0016_1500_2370_r_t0	290
	MIRUS_G_1016_c0005_910_2917_r_t1	600		3	5					Mirus_Terminase	Yes	1295	2436	MIRUS_G_1016_c0005_1526_2345_f_t0	273
	MIRUS_G_0938_c0003_1162_3957_f_t1	477		10	20.9644					Mirus_Terminase	Yes	1335	2742	NA	230
	MIRUS_G_1407_c0048_807_2661_r_t1	1155		4	3.4632					Mirus_Terminase	Yes	1454	2005	MIRUS_G_1407_c0048_1242_2022_f_t0	183
	MIRUS_G_0273_c0001_1081_2553_r_t1	516		1	1.93798					Mirus_Terminase	Yes	1490	2445	MIRUS_G_0273_c0001_1598_2096_f_t0	184
	MIRUS_G_1380_c0045_856_2710_r_t1	1155		4	3.4632					Mirus_Terminase	Yes	1503	2054	MIRUS_G_1380_c0045_1291_2071_f_t0	183
	MIRUS_G_1214_c0005_396_3446_f_t1	1272		3	2.35849					Mirus_Terminase	Yes	1877	3072	MIRUS_G_1214_c0005_809_1292_r_t0	215
	MIRUS_G_1016_c0026_1395_2890_f_t1	816		2	2.45098					Mirus_Terminase	Yes	1911	2521	MIRUS_G_1016_c0026_1929_2457_r_t0	176
	MIRUS_G_0926_c0011_1_4123_r_t1	1617		11	6.80272					Mirus_Terminase	Yes	2115	3496	MIRUS_G_0926_c0011_788_1271_f_t0	234
	MIRUS_G_0336_c0006_1883_3926_r_t1	1101		3	2.7248					Mirus_Terminase	Yes	2587	3341	MIRUS_G_0336_c0006_2636_3041_f_t0	152
	MIRUS_G_0948_c0005_2019_3746_r_t1	1077		1	0.928505					Mirus_Terminase	Yes	2593	3242	MIRUS_G_0948_c0005_2665_3211_f_t0	182
	MIRUS_G_0937_c0002_2579_5492_f_t1	1575		7	4.44444					Mirus_Terminase	Yes	3021	3580	MIRUS_G_0937_c0002_3049_3646_r_t0	177
	MIRUS_G_1107_c0001_2486_13933_f_t1	7926		11	1.38784					Mirus_Terminase	Yes	3128	4037	MIRUS_G_1107_c0001_3707_4274_r_t0	235
	MIRUS_G_0569_c0013_1924_6335_f_t1	1173		7	5.9676					Mirus_Terminase	Yes	3305	4370	MIRUS_G_0569_c0013_2104_2509_r_t0	355
	MIRUS_G_0860_c0004_3123_4613_f_t1	939		2	2.12993					Mirus_Terminase	Yes	3564	4048	MIRUS_G_0860_c0004_3601_4012_r_t0	137
	MIRUS_G_1338_c0063_3789_5957_r_t1	531		1	1.88324					Mirus_Terminase	Yes	4255	5891	MIRUS_G_1338_c0063_5871_5988_f_t0	536
	MIRUS_G_0760_c0019_3011_10000_f_t1	3693		6	1.6247					Mirus_Terminase	Yes	4503	5323	MIRUS_G_0760_c0019_5254_5506_r_t0	273
	MIRUS_G_0813_c0009_3781_7501_r_t1	2373		4	1.68563	Pfam	PF00004,33	ATPase family associated with various cellular activities (AAA)	1.5e-35	Mirus_Terminase	Yes	5236	6247	NA	107
	MIRUS_G_0217_c0004_4822_6504_r_t1	612		1	1.63399					Mirus_Terminase	Yes	5345	6414	MIRUS_G_0217_c0004_5379_6408_f_t0	343
	MIRUS_G_0541_c0010_4052_8184_f_t1	2865		3	1.04712					Mirus_Terminase	Yes	5632	6666	MIRUS_G_0541_c0010_5713_6043_r_t0	110
	MIRUS_G_1054_c0008_4151_8993_f_t1	2283		8	3.50416					Mirus_Terminase	Yes	5766	7699	MIRUS_G_1054_c0008_6852_7473_r_t0	355
	MIRUS_G_1080_c0007_5639_7471_r_t1	753		7	9.29615					Mirus_Terminase	Yes	5790	6461	MIRUS_G_1080_c0007_6306_6849_f_t0	150
	MIRUS_G_0727_c0010_3904_7354_f_t1	1449		10	6.90131					Mirus_Terminase	Yes	5969	6759	MIRUS_G_0727_c0010_5216_5726_r_t0	257
	MIRUS_G_0239_c0002_5614_9129_f_t1	1839		3	1.63132					Mirus_Terminase	Yes	6380	7566	MIRUS_G_0239_c0002_6746_7508_r_t0	273
	MIRUS_G_0711_c0002_4478_7793_r_t1	1734		7	4.03691					Mirus_Terminase	Yes	6407	7191	MIRUS_G_0711_c0002_5150_5606_f_t0	165
	MIRUS_G_0688_c0009_6349_9773_f_t1	1644		9	5.47445	Pfam	PF04488,19	Glycosyltransferase sugar-binding region containing DXD motif	1.5e-07	Mirus_Terminase	Yes	6872	7655	MIRUS_G_0688_c0009_6174_6984_f_t0	197
	MIRUS_G_0578_c0005_8085_10971_f_t1	1284		11	8.56698					Mirus_Terminase	Yes	8347	8891	NA	106
	MIRUS_G_0362_c0004_7891_10724_r_t1	1101		3	2.7248					Mirus_Terminase	Yes	8374	9019	MIRUS_G_0362_c0004_8412_8967_f_t0	185
	MIRUS_G_1003_c0012_5049_9325_r_t1	2577		4	1.55219					Mirus_Terminase	Yes	8516	9134	NA	145
	MIRUS_G_0658_c0007_8572_11917_r_t1	1752		3	1.71233					Mirus_Terminase	Yes	9152	9998	MIRUS_G_0658_c0007_9225_9981_f_t0	276
	MIRUS_G_0373_c0006_7972_10476_f_t1	1470		4	2.72109	Pfam	PF12898,11	Stc1 domain	4e-06	Mirus_Terminase	Yes	9459	9958	MIRUS_G_0373_c0006_9357_9783_r_t0	108
	MIRUS_G_1001_c0017_10078_12556_r_t1	783		12	15.3257					Mirus_Terminase	Yes	10180	11019	MIRUS_G_1001_c0017_10960_11998_f_t0	179
	MIRUS_G_0344_c0003_8689_11223_f_t1	927		3	3.23625					Mirus_Terminase	Yes	10262	10831	MIRUS_G_0344_c0003_9629_10004_r_t0	178
	MIRUS_G_0841_c0013_10443_12131_r_t1	669		1	1.49477					Mirus_Terminase	Yes	10527	11545	MIRUS_G_0841_c0013_10244_10868_f_t0	114
	MIRUS_G_0542_c0004_10427_11799_f_t1	678		1	1.47493					Mirus_Terminase	Yes	10540	11233	MIRUS_G_0542_c0004_10784_11131_r_t1	105
	MIRUS_G_1236_c0001_6375_13089_r_t1	4569		9	1.9698					Mirus_Terminase	Yes	11266	12230	NA	163
	MIRUS_G_0210_c0008_9576_12919_f_t1	1224		6	4.90196					Mirus_Terminase	Yes	11399	12477	MIRUS_G_0210_c0008_10644_11136_r_t0	236
	MIRUS_G_0795_c0005_10890_12882_r_t1	1158		2	1.72712					Mirus_Terminase	Yes	11461	12222	MIRUS_G_0795_c0005_11508_12188_f_t1	232
	MIRUS_G_0351_c0001_10994_13192_r_t1	1128		4	3.5461					Mirus_Terminase	Yes	11667	12455	MIRUS_G_0351_c0001_11729_12404_f_t0	225
	MIRUS_G_0181_c0002_11130_13283_f_t1	1329		1	0.752445					Mirus_Terminase	Yes	11671	12494	MIRUS_G_0181_c0002_11682_12429_r_t0	249
	MIRUS_G_1222_c0001_11720_13589_r_t1	381		5	13.1234					Mirus_Terminase	Yes	11892	12827	MIRUS_G_1222_c0001_12059_12608_f_t0	183
	MIRUS_G_0404_c0007_11154_13468_f_t1	786		3	3.81679					Mirus_Terminase	Yes	12057	13100	NA	324
	MIRUS_G_0632_c0005_11509_15633_r_t1	2211		5	2.26142	Pfam	PF00145,21	C-5 cytosine-specific DNA methylase	3.7e-26	Mirus_Terminase	Yes	13354	14036	NA	227
	MIRUS_G_0345_c0007_12404_15734_r_t1	2028		2	0.986193					Mirus_Terminase	Yes	13975	14932	MIRUS_G_0345_c0007_13095_13449_f_t0	220
	MIRUS_G_0172_c0002_13648_17696_r_t1	2106		4	1.89934	Pfam	PF13516,10	Leucine Rich repeat	8.9e-14	Mirus_Terminase	Yes	14898	16133	MIRUS_G_0172_c0002_14225_14672_f_t0	218
	MIRUS_G_0220_c0003_14162_16284_f_t1	1155		6	5.19481					Mirus_Terminase	Yes	15047	15616	NA	114
	MIRUS_G_0117_c0002_13209_16792_f_t1	1902		4	2.10305					Mirus_Terminase	Yes	15049	16146	NA	306
	MIRUS_G_0333_c0003_15843_19560_r_t1	1104		8	7.24638					Mirus_Terminase	Yes	16496	17827	MIRUS_G_0333_c0003_17410_17812_f_t0	149
	MIRUS_G_0298_c0003_16124_18168_r_t1	630		1	1.5873					Mirus_Terminase	Yes	16665	18078	MIRUS_G_0298_c0003_18051_18393_f_t0	440
	MIRUS_G_0578_c0003_16843_19271_f_t1	1233		2	1.62206					Mirus_Terminase	Yes	17505	18623	MIRUS_G_0578_c0003_17680_18495_r_t1	272
	MIRUS_G_0394_c0004_17180_18551_r_t1	969		1	1.03199					Mirus_Terminase	Yes	17739	18140	MIRUS_G_0394_c0004_17825_18197_f_t0	105
	MIRUS_G_0788_c0003_16890_18776_r_t1	1203		2	1.66251					Mirus_Terminase	Yes	18016	18421	NA	135
	MIRUS_G_0334_c0004_17231_19302_r_t1	1101		2	1.81653					Mirus_Terminase	Yes	18080	18955	MIRUS_G_0334_c0004_18767_18962_f_t0	211
	MIRUS_G_0201_c0003_18051_19293_f_t1	624		2	3.20513					Mirus_Terminase	Yes	18480	19020	NA	139
	MIRUS_G_0218_c0001_18267_20569_r_t1	993		12	12.0846					Mirus_Terminase	Yes	18493	18971	MIRUS_G_0218_c0001_18183_18929_f_t1	145
	MIRUS_G_0621_c0005_15207_19828_r_t1	1233		23	18.6537					Mirus_Terminase	Yes	18716	19687	MIRUS_G_0621_c0005_16148_16655_f_t0	184
	MIRUS_G_0174_c0001_20020_23270_r_t1	1947		3	1.54083	Pfam	PF03237,19	Terminase large subunit, T4likevirus-type, N-terminal	0.00014	Mirus_Terminase	Yes	20730	21913	MIRUS_G_0174_c0001_20756_21893_f_t0	388
	MIRUS_G_0456_c0003_20674_22307_f_t1	543		1	1.84162					Mirus_Terminase	Yes	20783	21872	MIRUS_G_0456_c0003_21854_22373_r_t0	214
	MIRUS_G_0334_c0002_21210_24228_r_t1	1557		4	2.56904					Mirus_Terminase	Yes	21544	22085	MIRUS_G_0334_c0002_21576_22092_f_t0	169
	MIRUS_G_0263_c0002_19994_23937_f_t1	1110		7	6.30631					Mirus_Terminase	Yes	21933	23241	MIRUS_G_0263_c0002_20910_21855_r_t0	436
	MIRUS_G_0517_c0002_22870_25316_f_t1	1161		10	8.61326					Mirus_Terminase	Yes	24235	24736	NA	167
	MIRUS_G_0097_c0003_25906_26822_f_t1	396		1	2.52525					Mirus_Terminase	Yes	25924	26443	MIRUS_G_0097_c0003_25957_26392_r_t0	162
	MIRUS_G_0436_c0001_26166_27714_f_t1	1002		2	1.99601					Mirus_Terminase	Yes	26620	27070	NA	150
	MIRUS_G_0176_c0002_26601_29915_f_t1	1722		4	2.32288					Mirus_Terminase	Yes	27844	28648	MIRUS_G_0176_c0002_27833_28586_r_t0	247
	MIRUS_G_0278_c0002_27018_30046_r_t1	1665		4	2.4024					Mirus_Terminase	Yes	28270	28926	MIRUS_G_0278_c0002_27991_28216_f_t0	219
	MIRUS_G_0209_c0002_27640_31092_f_t1	2040		4	1.96078					Mirus_Terminase	Yes	29143	29853	MIRUS_G_0209_c0002_29142_29796_r_t0	218
	MIRUS_G_0055_c0001_29208_30928_f_t1	558		1	1.79211					Mirus_Terminase	Yes	29299	30460	MIRUS_G_0055_c0001_29347_30523_r_t0	371
	MIRUS_G_0305_c0001_29424_31514_r_t1	1242		1	0.805153					Mirus_Terminase	Yes	30166	31013	MIRUS_G_0305_c0001_30238_30952_f_t0	238
	MIRUS_G_0057_c0002_31122_33154_f_t1	1170		2	1.7094					Mirus_Terminase	Yes	31604	32403	NA	226
	MIRUS_G_0097_c0003_33792_36375_f_t1	1539		1	0.649773	Pfam	PF13561,10	Enoyl-(Acyl carrier protein) reductase	1.3e-41	Mirus_Terminase	Yes	34495	35538	MIRUS_G_0097_c0003_35223_35493_r_t0	143
	MIRUS_G_0009_c0001_33698_35690_r_t1	1269		2	1.57604					Mirus_Terminase	Yes	35016	35662	NA	151
	MIRUS_G_0142_c0003_33639_36860_r_t1	1167		10	8.56898					Mirus_Terminase	Yes	35330	36182	MIRUS_G_0142_c0003_34760_35033_f_t0	241
	MIRUS_G_0162_c0001_36010_37339_r_t1	555		3	5.40541					Mirus_Terminase	Yes	36323	36867	MIRUS_G_0162_c0001_36357_36861_f_t0	168
	MIRUS_G_0297_c0002_35664_37452_f_t1	666		2	3.003					Mirus_Terminase	Yes	36402	37444	MIRUS_G_0297_c0002_36485_37343_r_t0	319
	MIRUS_G_0180_c0001_36521_37835_f_t1	729		1	1.37174					Mirus_Terminase	Yes	36632	37216	MIRUS_G_0180_c0001_36360_37020_r_t0	129
	MIRUS_G_0268_c0001_42177_43364_f_t1	774		1	1.29199					Mirus_Terminase	Yes	42717	43129	MIRUS_G_0268_c0001_42796_43975_r_t0	111
	MIRUS_G_0463_c0001_49359_52061_r_t1	2397		1	0.417188	Pfam	PF05127,18	Helicase	1.3e-06	Mirus_Terminase	Yes	51503	51807	MIRUS_G_0463_c0001_51615_52461_f_t0	101
	MIRUS_G_0099_c0001_50012_57388_r_t1	1764		5	2.83447					Mirus_Terminase	Yes	52044	56207	MIRUS_G_0099_c0001_50759_51194_f_t0	239
	MIRUS_G_0306_c0001_51390_54101_f_t1	1134		3	2.6455					Mirus_Terminase	Yes	52900	53712	MIRUS_G_0306_c0001_52278_52698_r_t0	175
	MIRUS_G_0143_c0002_51929_55356_f_t1	2184		4	1.8315	Pfam	PF12799,11	Leucine Rich repeats (2 copies)	1.8e-08	Mirus_Terminase	Yes	53580	54159	MIRUS_G_0143_c0002_53567_54104_r_t0	175
	MIRUS_G_0028_c0001_56978_58906_r_t1	420		2	4.7619					Mirus_Terminase	Yes	57383	58816	MIRUS_G_0028_c0001_57457_58453_f_t0	327
	MIRUS_G_0052_c0001_58774_61991_f_t1	2016		2	0.992063					Mirus_Terminase	Yes	60021	60808	NA	262
	MIRUS_G_0099_c0002_62905_64501_f_t1	522		1	1.91571					Mirus_Terminase	Yes	62996	64069	MIRUS_G_0099_c0002_63307_64024_r_t0	254
	MIRUS_G_0036_c0001_78041_82329_f_t1	2781		12	4.31499					Mirus_Terminase	Yes	80306	80793	NA	136
	MIRUS_G_0043_c0001_82883_85999_r_t1	1215		4	3.29218					Mirus_Terminase	Yes	82918	83990	NA	305
	MIRUS_G_0024_c0001_93454_94990_r_t1	663		2	3.01659					Mirus_Terminase	Yes	93482	94264	NA	112
	MIRUS_G_0068_c0001_98378_101745_f_t1	1209		5	4.13565					Mirus_Terminase	Yes	100575	101263	MIRUS_G_0068_c0001_98455_98854_r_t0	209
	MIRUS_G_0081_c0001_112775_114549_r_t1	519		2	3.85356					Mirus_Terminase	Yes	113255	114432	MIRUS_G_0081_c0001_113269_114400_f_t0	377
	MIRUS_G_0080_c0001_124705_125727_r_t1	492		1	2.03252					Mirus_Terminase	Yes	125108	125637	MIRUS_G_0080_c0001_125054_125702_f_t0	176
	MIRUS_G_0059_c0001_127007_129965_f_t1	1167		4	3.42759					Mirus_Terminase	Yes	127586	128215	MIRUS_G_0059_c0001_126987_127404_r_t0	190
	MIRUS_G_0050_c0001_156835_159293_f_t1	1428		3	2.10084					Mirus_Terminase	Yes	157989	158663	MIRUS_G_0050_c0001_158045_158615_r_t0	190
	MIRUS_G_0027_c0001_162039_164878_f_t1	1431		5	3.49406					Mirus_Terminase	Yes	163923	164396	NA	126
	MIRUS_G_0028_c0001_203860_205308_f_t1	900		2	2.22222					Mirus_Terminase	Yes	204245	204712	NA	118
	MIRUS_G_1080_c0024_112_2469_r_t1	1707		3	1.75747					Mirus_Triplex1	Yes	236	696	NA	153
	MIRUS_G_0586_c0009_357_3603_f_t1	2310		1	0.4329					Mirus_Triplex1	Yes	556	1492	MIRUS_G_0586_c0009_1037_1460_r_t0	141
	MIRUS_G_0920_c0002_1_2615_r_t1	1428		2	1.40056	Pfam	PF13475,10	Domain of unknown function (DUF4116)	6.6e-62	Mirus_Triplex1	Yes	661	1764	MIRUS_G_0920_c0002_728_1184_f_t0	103
	MIRUS_G_1236_c0026_575_3308_r_t1	1896		4	2.1097	Pfam	PF00352,25	Transcription factor TFIID (or TATA-binding protein, TBP)	3.7e-16	Mirus_Triplex1	Yes	1803	2396	NA	125
	MIRUS_G_1222_c0047_20_2902_f_t1	2028		2	0.986193					Mirus_Triplex1	Yes	1839	2628	NA	262
	MIRUS_G_1212_c0006_502_5713_f_t1	3840		4	1.04167	Pfam	PF00352,25	Transcription factor TFIID (or TATA-binding protein, TBP)	1.7e-13	Mirus_Triplex1	Yes	3500	4381	NA	116
	MIRUS_G_0941_c0016_3826_6340_f_t1	1716		2	1.1655					Mirus_Triplex1	Yes	5419	6154	NA	244
	MIRUS_G_1070_c0001_5736_10919_r_t1	4401		1	0.227221					Mirus_Triplex1	Yes	7019	7800	MIRUS_G_1070_c0001_7099_7449_f_t1	117
	MIRUS_G_1107_c0006_6588_9218_f_t1	1401		1	0.713776					Mirus_Triplex1	Yes	7894	9122	MIRUS_G_1107_c0006_9110_9449_r_t0	327
	MIRUS_G_1021_c0002_9842_12229_r_t1	951		3	3.15457					Mirus_Triplex1	Yes	10673	11747	NA	358
	MIRUS_G_0892_c0004_13691_18691_r_t1	2676		1	0.373692					Mirus_Triplex1	Yes	14769	17092	NA	286
	MIRUS_G_0760_c0007_15727_17812_f_t1	1563		1	0.639795					Mirus_Triplex1	Yes	17158	17681	NA	157
	MIRUS_G_0056_c0001_73492_74523_r_t1	711		1	1.40647					Mirus_Triplex1	Yes	73721	74040	NA	106
	MIRUS_G_0368_c0013_144_1947_f_t1	1041		2	1.92123					Mirus_Triplex2	Yes	286	979	NA	198
	MIRUS_G_0526_c0013_76_1413_r_t1	912		2	2.19298					Mirus_Triplex2	Yes	614	948	NA	111
	MIRUS_G_0727_c0014_3840_5532_r_t1	1044		3	2.87356					Mirus_Triplex2	Yes	4929	5391	MIRUS_G_0727_c0014_4988_5390_f_t0	134
	MIRUS_G_0263_c0003_11192_13160_r_t1	1029		4	3.88727					Mirus_Triplex2	Yes	12378	13019	MIRUS_G_0263_c0003_12439_13012_f_t0	191
	MIRUS_G_0210_c0003_15832_17611_r_t1	1047		2	1.91022					Mirus_Triplex2	Yes	16809	17470	MIRUS_G_0210_c0003_16841_17453_f_t0	204
	MIRUS_G_0898_c0002_17143_18469_r_t1	870		2	2.29885					Mirus_Triplex2	Yes	17764	18140	NA	125
	MIRUS_G_0117_c0002_26625_28780_f_t1	1362		2	1.46843					Mirus_Triplex2	Yes	27353	27910	NA	120
	MIRUS_G_0099_c0001_29239_30234_f_t1	411		1	2.43309					Mirus_Triplex2	Yes	29497	30080	NA	194
	MIRUS_G_0002_c0001_100751_104276_f_t1	1962		5	2.54842					Mirus_Triplex2	Yes	101098	102131	NA	344
