# Supplementary material for: Widespread and intron-rich mirusviruses are predicted to reproduce in nuclei of unicellular eukaryotes
Source: Nat Microbiol. 2025 Nov 28;11(1):228–39. doi: 10.1038/s41564-025-02190-6 (PMC12768974; doi:10.1038/s41564-025-02190-6)
Supplement: Supplementary file 12 — Functional and intron density trends across Mirusviricota families. [file 41564_2025_2190_MOESM12_ESM.xlsx]

## Sheet: Sheet1
	general trends across Mirusviricota families
	Figure 3
	Family ID	Genomes	MAG_size	GC_percent	quality_score_mccg_corrected	Introns_per_Mb	Pfam annotation	Dihydrofolate reductase	Thymidylate synthase	Thymidine kinase	Glutaredoxin	dUTPase	Ribonucleotide reductase, barrel domain	Ribonucleotide reductase, small chain	DNA gyrase/topoisomerase IV, subunit A	Proliferating cell nuclear antigen, N-terminal domain	Holliday junction resolvase	HMM_DNApolB	HMM_TFIIS	HMM_RNA_b	HMM_RNA_a	nb_introns	Ratio_Singletons	nb_singleton	Genes_Mirus_Model									Row Labels	HMM_TFIIS	HMM_RNA_b	HMM_RNA_a	Dihydrofolate reductase	Thymidylate synthase	Thymidine kinase	Glutaredoxin	dUTPase	Ribonucleotide reductase, barrel domain	Ribonucleotide reductase, small chain	DNA gyrase/topoisomerase IV, subunit A	Proliferating cell nuclear antigen, N-terminal domain	Poxvirus A22 protein (Holliday junction resolvase)	HMM_DNApolB	Pfam annotation
	Alpha_01	31	192776	45.6726	80.6071	39.1585	28.8753	0.225806	0.774194	0.774194	0.387097	0.322581	0.83871	0.935484	0	0.483871	0.677419	0.903226	0.677419	1	1	7.54839	11.1784	21.6129	193.258									Alpha_01	0.677419	1	1	0.225806	0.774194	0.774194	0.387097	0.322581	0.83871	0.935484	0	0.483871	0.677419	0.903226	28.8753
	Alpha_02	103	246799	37.9995	86.2902	34.482	29.0194	0.631068	0.708738	0.805825	0.679612	0.631068	0.961165	0.941748	0.747573	0.84466	0.873786	0.951456	0.893204	0.941748	0.941748	8.60194	4.55894	11.2233	254.282									Alpha_02	0.893204	0.941748	0.941748	0.631068	0.708738	0.805825	0.679612	0.631068	0.961165	0.941748	0.747573	0.84466	0.873786	0.951456	29.0194
	Alpha_03	7	226781	43.7471	67.7471	17.2277	23.3329	0	0.285714	0	0	0	1	1	1	0	0.571429	1	0.857143	1	1	4	12.1506	24.5714	203									Alpha_03	0.857143	1	1	0	0.285714	0	0	0	1	1	1	0	0.571429	1	23.3329
	Alpha_04	13	299476	39.2154	77.8738	26.0306	29.5503	1	1	0.923077	0.923077	1	0.769231	1	0.923077	0.923077	1	1	1	0.846154	1	7.76923	4.48411	13.8462	312.385									Alpha_04	1	0.846154	1	1	1	0.923077	0.923077	1	0.769231	1	0.923077	0.923077	1	1	29.5503
	Alpha_05	191	383586	41.5526	84.8814	27.9848	28.1092	0.581152	0.623037	0.748691	0.596859	0.91623	0.937173	0.942408	0.832461	0.926702	0.884817	0.931937	0.884817	0.963351	0.947644	10.4974	4.46598	17.1361	383.932									Alpha_05	0.884817	0.963351	0.947644	0.581152	0.623037	0.748691	0.596859	0.91623	0.937173	0.942408	0.832461	0.926702	0.884817	0.931937	28.1092
	Alpha_06	4	195639	46.6125		58.4825	26.8154	0	0.75	0	0	0.75	0.5	0.5	1	0.75	0.75	1	0.75	1	0.75	12	25.2392	48.25	192									Alpha_06	0.75	1	0.75	0	0.75	0	0	0.75	0.5	0.5	1	0.75	0.75	1	26.8154
	Alpha_07	38	240205	40.9492	82.6595	73.2585	18.9192	0	0	0	0.0263158	0	0	0.973684	0	0	0.815789	0	0.815789	0.947368	0.921053	17.0789	7.59794	17.1579	218									Alpha_07	0.815789	0.947368	0.921053	0	0	0	0.0263158	0	0	0.973684	0	0	0.815789	0	18.9192
	Alpha_08	7	141915	54.1086		47.9667	22.6355	0	0.142857	0	0	0	0	0.571429	0	0	0	0.714286	0.428571	0.857143	0.571429	7.28571	22.3909	32.1429	128									Alpha_08	0.428571	0.857143	0.571429	0	0.142857	0	0	0	0	0.571429	0	0	0	0.714286	22.6355
	Alpha_09	14	225576	54.9836	84.9486	128.472	21.253	0	0	0	0	0	0	0	0	0	0.714286	0	0.642857	0.928571	0.928571	28.9286	16.0378	28.9286	179.286									Alpha_09	0.642857	0.928571	0.928571	0	0	0	0	0	0	0	0	0	0.714286	0	21.253
	Alpha_10	13	229035	50.7138		132.622	14.1961	0	0	0.0769231	0	0	0	0.384615	0	0	0.0769231	0.153846	0	0	0	31.0769	36.1998	60.7692	165.769									Alpha_10	0	0	0	0	0	0.0769231	0	0	0	0.384615	0	0	0.0769231	0.153846	14.1961
	Alpha_11	3	208569	49.9367		26.5207	19.2736	0	0	0	0	0	0	0	0	0	0	0	0	0	0	5	35.7665	51.6667	142									Alpha_11	0	0	0	0	0	0	0	0	0	0	0	0	0	0	19.2736
	Alpha_12	5	254962	56.522		46.0237	10.0581	0	0	0	0	0	0	0.8	0	0	0	0	0	0	0	11.8	33.4137	57.4	196									Alpha_12	0	0	0	0	0	0	0	0	0	0.8	0	0	0	0	10.0581
	Iota_01	11	191541	39.9264	82.9845	23.4964	24.6868	0.727273	0.545455	0	0.727273	0.727273	0.818182	0.727273	0.727273	0.545455	0.0909091	0.818182	0.272727	0	1	5.36364	21.8554	38.8182	188.455									Beta_01	0	0	0	0	0	0	0	0.325301	0	0.313253	0	0	0	0.0361446	12.527
	Iota_02	2	295064	34.025	97.44	29.9365	24.5958	1	1	0	0.5	1	1	1	1	0	0.5	1	1	0	1	9.5	20.7974	62.5	299.5									Beta_02	0	0	0	0	0	0.444444	0	0.444444	0	0.111111	0	0	0	0.111111	14.9884
	Iota_03	3	246717	42.74	68.3767	434.282	15.4094	0	0.333333	0	0	0.333333	0.333333	0.666667	0.666667	0	0.666667	1	0	0	1	102	47.0688	92.6667	196.333									Beta_03	0	0	0.0666667	0	0	0.266667	0	0.4	0	0.133333	0	0	0	0.4	16.2737
	Beta_01	249	310168	61.4337	81.7965	214.848	12.527	0	0	0	0	0.325301	0	0.313253	0	0	0	0.0361446	0	0	0	66.6185	12.9718	30.8835	246.414									Beta_04	0	0	0	0	0	0	0	0	0	0.5	0	0	0	0	13.1531
	Beta_02	9	202942	54.9611	82.7778	85.0947	14.9884	0	0	0.444444	0	0.444444	0	0.111111	0	0	0	0.111111	0	0	0	16.3333	32.6304	45.6667	145.667									Extra_Family_04	0	0	0	0	0	0.5	0	0.5	1	0	0	0	0	0.5	15.9259
	Beta_03	15	220698	55.4327	79	107.547	16.2737	0	0	0.266667	0	0.4	0	0.133333	0	0	0	0.4	0	0	0.0666667	23.9333	33.3973	55.2	169.067									Extra_Family_05	0	0	0	0	0	1	0	0.5	0.5	0	0	0	0	1	16.8343
	Beta_04	2	180455	55.505	77.5	202.164	13.1531	0	0	0	0	0	0	0.5	0	0	0	0	0	0	0	37.5	48.8832	66	131									Extra_Family_06	0.5	0	1	0	0	0	0	0	0	0	0	0	0	1	16.6291
	Gamma_01	30	363278	53.104	84.4676	155.174	22.2498	0	0	0	0	0	0	0.533333	0	0	0	0	0	0	0	57.0667	17.0877	44.5	272.067									Extra_Family_07	0	0	0	0	0	0	0	0	0	0	0	1	0	0	8.64598
	Gamma_02	23	246176	53.137	84.8404	127.319	13.9562	0	0	0.0434783	0	0	0	0	0	0	0	0.869565	0	0	0	33.7826	23.7901	49	199.696									Extra_Family_08	0	1	1	0	0.5	0	0	0	0	0	0	0	0	1	13.2139
	Gamma_03	92	216629	55.4363	83.8126	260.764	10.0054	0	0	0	0	0	0	0	0	0	0	0	0	0	0	55.9022	22.4437	46.913	202.946									Extra_Family_09	0.5	1	1	0	0	0	0	0	0.5	0	0	0	0	0.5	22.7064
	Gamma_04	70	199113	50.5846	87.25	102.822	14.1579	0	0	0	0	0	0	0.0142857	0	0	0	0.0142857	0	0	0	20.5286	23.1595	36.9571	158.171									Extra_Family_10	0	0	0	0	0	0	0	0	0	0.0769231	0	0	0	0	13.5104
	Gamma_05	6	152238	48.2017	83.3333	58.5942	13.3637	0	0	0	0	0	0	0	0	0	0	0	0	0	0	10.1667	38.1865	55.3333	138.667									Extra_Family_12	0	0	0	0	0	0.5	0	0	0	0	0	0	0	0	10.9982
[truncated: 9 more columns]
