# Supplementary material for: Widespread and intron-rich mirusviruses are predicted to reproduce in nuclei of unicellular eukaryotes
Source: Nat Microbiol. 2025 Nov 28;11(1):228–39. doi: 10.1038/s41564-025-02190-6 (PMC12768974; doi:10.1038/s41564-025-02190-6)
Supplement: Supplementary file 13 — Genomic metadata and phylogenetic tree. [file 41564_2025_2190_MOESM13_ESM.xlsx]

## Sheet: Metadata
	Metadata for the Mirusviricota genomes
	Left panel
	MAG_ID	Genomic_Type	Complete genome	Source_01	Source_02	Source_03	RED_Class	RED_Order	RED_Family	Demuto-Okeano-Styx-Sopora	nb_contigs	MAG_size	GC_percent	N50	completion_mccg_corrected	redundancy_mccg_corrected	quality_score_mccg_corrected	Genes Prodigal	Genes_Mirus_Model	Coding_Length_Mirus_Model	Coding density	Orthofinder_singleton	Ratio_Singletons	Gene_Flux_NCLDVs_50percentIdentity	ENVIRONMENT	SHORT ENVIRONMENT	SHORT ENVIRONMENT SIMPLE	Study	BIOSAMPLE	SOURCE_SAMPLE_LINK	metaT_Tara_reads	metaT_introns_min_5_reads	metaT_introns_min_10_reads	nb_introns_gene_model	N_genes_with_introns	Ratio_Gene_with_introns	introns_with_GIY-YIG	introns_with_HNH	introns_with_MNGF-1	introns_with_genes	Introns_density_per_Mb	Nb_Introns_Virion_Module	Percent_Introns_Virion_Module	number_of_long_introns	number_of_long_introns_with_ORF_inside	Pfam annotated genes	Pfam annotation	terminase_trans_splicing	Intron_Status_terminase
	MIRUS_G_0026	MAG		This study	This study	This study	Class_04	Demuto	Demuto_01	Yes	1	233704	46.38	233704	96.47	2018-01-01	95.29	170	168	202704	8673535755	18	1971-10-01	0	marine metagenome. seawater metagenome	marine	Marine	SOLA22_1	SAMEA7060526	https://www.ncbi.nlm.nih.gov/biosample/SAMEA7060526/	21355	2	0	6	5	1998-02-01	0	0	0	0	25674	0	0	0	0	54	3214285714	not_found	absent
	MIRUS_G_0062	MAG		Gaïa et al.	REF_GENOSCOPE	matches to a MAG by Gaïa et al.	Class_04	Demuto	Demuto_01	Yes	4	258141	41.22	147134	98.82	1953-03-01	95.29	249	242	238179	9226701686	11	1955-04-01	4	marine metagenome. seawater metagenome	marine	Marine	TARA			36127	0	0	4	4	1965-01-01	0	0	0	0	15495	0	0	0	0	77	3181818182	full	present_with_no_introns
	MIRUS_G_0070	MAG		This study	IT02_mOTU	matches to a MAG by Gaïa et al.	Class_04	Demuto	Demuto_01	Yes	3	213097	47.27	140803	97.65	2018-01-01	96.47	235	228	193011	9057424553	21	2021-09-01	4	marine metagenome. seawater metagenome	marine	Marine	TARA	SAMEA2619607	https://www.ncbi.nlm.nih.gov/biosample/SAMEA2619607/	12486	6	1	7	7	2025-07-03	0	0	0	0	32849	0	0	1	0	60	2631578947	full	present_with_no_introns
	MIRUS_G_0077	MAG		This study	This study	This study	Class_04	Demuto	Demuto_01	Yes	1	131715	41.41	131715	88.24	1953-03-01	84.71	131	127	121785	9246099533	2	1957-01-01	2	marine metagenome. seawater metagenome	marine	Marine	KRUG19_1	SAMN03173239	https://www.ncbi.nlm.nih.gov/biosample/SAMN03173239/	1699	0	0	3	3	2036-02-01	0	0	0	0	22776	0	0	1	1	43	3385826772	not_found	absent
	MIRUS_G_0084	MAG		This study	This study	This study	Class_04	Demuto	Demuto_01	Yes	1	127433	42.6	127433	89.41	2035-02-01	87.06	148	147	119019	9339731467	5	2040-03-01	3	marine metagenome. seawater metagenome	marine	Marine	KRUG19_1	SAMN03169776	https://www.ncbi.nlm.nih.gov/biosample/SAMN03169776/	591	0	0	8	8	2044-05-01	0	0	0	0	62778	1	2025-05-12	1	0	43	2925170068	not_found	absent
	MIRUS_G_0133	MAG		Gaïa et al.	REF_GENOSCOPE	matches to a MAG by Gaïa et al.	Class_04	Demuto	Demuto_01	Yes	2	176095	47.93	93902	91.76	1953-03-01	88.24	196	198	160710	9126323859	21	1961-10-01	3	marine metagenome. seawater metagenome	marine	Marine	TARA			3959	0	0	9	8	2025-04-04	0	0	0	0	51109	0	0	0	0	62	3131313131	full	present_with_no_introns
	MIRUS_G_0137	MAG		This study	IT02_mOTU	This study	Class_04	Demuto	Demuto_01	Yes	5	257350	41.2	89482	96.47	1971-04-01	91.76	238	232	235068	9134175248	7	2025-02-03	2	marine metagenome. seawater metagenome	marine	Marine	TARA	SAMEA6017376	https://www.ncbi.nlm.nih.gov/biosample/SAMEA6017376/	6326	0	0	11	10	2031-04-01	0	0	0	0	42743	1	9090909091	0	0	73	3146551724	full	present_with_no_introns
	MIRUS_G_0155	MAG		This study	IT02_mOTU	This study	Class_04	Demuto	Demuto_01	Yes	3	201697	48	77752	87.06	1953-03-01	83.53	214	210	177027	8776878189	46	21.90	3	marine metagenome. seawater metagenome	marine	Marine	TARA	SAMEA4397756	https://www.ncbi.nlm.nih.gov/biosample/SAMEA4397756/	181035	20	5	14	13	2019-06-01	0	0	0	1	69411	0	0	2	2	58	2761904762	full	present_with_no_introns
	MIRUS_G_0185	MAG		This study	IT02_mOTU	This study	Class_04	Demuto	Demuto_01	Yes	7	272153	44.29	65240	100	2025-06-07	92.94	282	281	250377	9199861842	24	1954-08-01	6	marine metagenome. seawater metagenome	marine	Marine	TARA	SAMEA5996819		8877	4	2	11	11	1991-03-01	0	0	0	0	40418	0	0	0	0	83	2953736655	full	present_with_no_introns
	MIRUS_G_0187	MAG		Gaïa et al.	REF_GENOSCOPE	matches to a MAG by Gaïa et al.	Class_04	Demuto	Demuto_01	Yes	6	122402	51.3	64725	67.06	1988-05-01	61.18	134	136	112518	9192496855	23	16.91	3	marine metagenome. seawater metagenome	marine	Marine	TARA			7097	0	0	1	1	0.74	0	0	0	0	8170	0	0	0	0	43	3161764706	not_found	absent
	MIRUS_G_0205	MAG		This study	IT02_mOTU	This study	Class_04	Demuto	Demuto_01	Yes	6	255331	45.05	58740	95.29	1988-05-01	89.41	242	233	233226	9134261018	11	1972-04-01	4	marine metagenome. seawater metagenome	marine	Marine	TARA	SAMEA4398247	https://www.ncbi.nlm.nih.gov/biosample/SAMEA4398247/	45732	2	0	11	11	1972-04-01	0	0	0	0	43081	0	0	1	0	78	3347639485	full	present_with_no_introns
	MIRUS_G_0222	MAG		This study	IT02_mOTU	This study	Class_04	Demuto	Demuto_01	Yes	7	228180	44.44	54643	96.47	1953-03-01	92.94	253	248	207813	9107415199	16	2045-06-01	3	marine metagenome. seawater metagenome	marine	Marine	SATI15_1	SAMN05944600	https://www.ncbi.nlm.nih.gov/biosample/SAMN05944600/	2170	0	0	13	12	1984-04-01	0	0	0	0	56973	1	7692307692	0	0	74	2983870968	full	present_with_no_introns
	MIRUS_G_0224	MAG		This study	IT02_mOTU	This study	Class_04	Demuto	Demuto_01	Yes	6	230550	42.93	53889	89.41	2035-02-01	87.06	213	203	207558	9002732596	44	21.67	3	marine metagenome. seawater metagenome	marine	Marine	TAOJ22_1	SAMN27365857	https://www.ncbi.nlm.nih.gov/biosample/SAMN27365857/	114	0	0	7	6	1996-02-01	0	0	0	0	30362	0	0	2	0	58	2857142857	full	present_with_no_introns
	MIRUS_G_0243	MAG		This study	IT02_mOTU	This study	Class_04	Demuto	Demuto_01	Yes	8	236629	45.22	50543	95.29	2018-01-01	94.12	217	210	204642	8648221478	29	13.81	3	marine metagenome. seawater metagenome	marine	Marine	KRUG19_1	SAMN03169778	https://www.ncbi.nlm.nih.gov/biosample/SAMN03169778/	20419	2	1	10	8	1981-03-01	0	0	0	0	42260	2	20	2	0	55	2619047619	full	present_with_short_introns
	MIRUS_G_0300	MAG		Gaïa et al.	REF_GENOSCOPE	matches to a MAG by Gaïa et al.	Class_04	Demuto	Demuto_01	Yes	4	163621	40.51	39288	60	2035-02-01	57.65	257	155	144732	8845563833	3	1994-01-01	3	marine metagenome. seawater metagenome	marine	Marine	TARA			21331	0	0	5	5	2023-03-01	0	0	0	0	30558	0	0	0	0	43	2774193548	not_found	absent
	MIRUS_G_0346	MAG		Gaïa et al.	REF_GENOSCOPE	matches to a MAG by Gaïa et al.	Class_04	Demuto	Demuto_01	Yes	6	195598	47.83	37137	74.12	1953-03-01	70.59	193	189	168567	8618032904	49	25.93	3	marine metagenome. seawater metagenome	marine	Marine	TARA			195983	4	1	7	7	1970-03-01	0	0	0	0	35788	0	0	0	0	44	2328042328	full	present_with_no_introns
	MIRUS_G_0381	MAG		Gaïa et al.	REF_GENOSCOPE	matches to a MAG by Gaïa et al.	Class_04	Demuto	Demuto_01	Yes	14	221456	42.95	34174	96.47	2018-01-01	95.29	233	232	195675	883584098	37	15.95	6	marine metagenome. seawater metagenome	marine	Marine	TARA			20438	1	0	3	3	2029-01-01	0	0	0	0	13547	0	0	1	1	64	275862069	full	present_with_no_introns
	MIRUS_G_0384	MAG		Gaïa et al.	REF_GENOSCOPE	matches to a MAG by Gaïa et al.	Class_04	Demuto	Demuto_01	Yes	11	211132	45.22	33660	95.29	2035-02-01	92.94	216	215	194613	9217598469	16	2044-07-01	3	marine metagenome. seawater metagenome	marine	Marine	TARA			24895	1	0	11	10	1965-04-01	0	0	0	1	52100	0	0	2	2	62	288372093	full	present_with_no_introns
	MIRUS_G_0604	MAG		This study	IT02_mOTU	This study	Class_04	Demuto	Demuto_01	Yes	15	227414	43.02	20513	96.47	2035-02-01	94.12	216	210	209781	922462997	26	2038-12-01	2	marine metagenome. seawater metagenome	marine	Marine	KRUG19_1	SAMN03169778	https://www.ncbi.nlm.nih.gov/biosample/SAMN03169778/	532	1	0	10	6	1986-02-01	0	0	0	0	43973	0	0	2	0	51	2428571429	not_found	absent
	MIRUS_G_0648	MAG		Gaïa et al.	REF_GENOSCOPE	matches to a MAG by Gaïa et al.	Class_04	Demuto	Demuto_01	Yes	17	180331	46.83	18765	84.71	1988-05-01	78.82	195	192	161445	8952703639	36	18.75	6	marine metagenome. seawater metagenome	marine	Marine	TARA			74405	3	0	4	4	2025-08-02	0	0	0	0	22181	1	25	0	0	48	25	full	present_with_no_introns
	MIRUS_G_0651	MAG		Gaïa et al.	REF_GENOSCOPE	matches to a MAG by Gaïa et al.	Class_04	Demuto	Demuto_01	Yes	11	143353	44.51	18688	82.35	2035-02-01	80	155	148	129561	9037899451	17	2049-11-01	3	marine metagenome. seawater metagenome	marine	Marine	TARA			55493	1	1	3	3	2025-03-02	0	0	0	0	20927	1	3333333333	0	0	41	277027027	full	present_with_no_introns
	MIRUS_G_0706	MAG		Gaïa et al.	REF_GENOSCOPE	matches to a MAG by Gaïa et al.	Class_04	Demuto	Demuto_01	Yes	16	217240	59.15	16403	80	2025-06-07	72.94	221	219	191109	8797136807	30	13.70	1	marine metagenome. seawater metagenome	marine	Marine	TARA			18996	3	1	17	16	2031-07-01	0	0	0	5	78254	0	0	10	8	62	2831050228	full	present_with_no_introns
	MIRUS_G_0712	MAG		This study	IT02_mOTU	This study	Class_04	Demuto	Demuto_01	Yes	19	213298	44.72	16271	96.47	1988-05-01	90.59	226	215	192369	9018790612	30	13.95	2	marine metagenome. seawater metagenome	marine	Marine	TARA	SAMEA6039657	https://www.ncbi.nlm.nih.gov/biosample/SAMEA6039657/	4387	0	0	10	9	2019-04-01	0	0	0	2	46883	0	0	2	2	66	3069767442	full	present_with_no_introns
	MIRUS_G_0725	MAG		This study	IT02_mOTU	matches to a MAG by Gaïa et al.	Class_04	Demuto	Demuto_01	Yes	22	229530	42.21	15652	94.12	1988-05-01	88.24	245	236	198495	8647889165	39	16.53	1	marine metagenome. seawater metagenome	marine	Marine	TARA	SAMEA2620711	https://www.ncbi.nlm.nih.gov/biosample/SAMEA2620711/	4116	0	0	11	11	1966-04-01	0	0	0	0	47924	0	0	1	0	55	2330508475	full	present_with_no_introns
	MIRUS_G_0794	MAG		Gaïa et al.	REF_GENOSCOPE	matches to a MAG by Gaïa et al.	Class_04	Demuto	Demuto_01	Yes	22	209263	40.96	13946	70.59	1959-10-01	60	202	194	193242	9234408376	5	1958-02-01	2	marine metagenome. seawater metagenome	marine	Marine	TARA			30557	0	0	2	2	2025-03-01	0	0	0	0	9557	1	50	0	0	63	324742268	full	present_with_no_introns
	MIRUS_G_1099	MAG		Gaïa et al.	REF_GENOSCOPE	matches to a MAG by Gaïa et al.	Class_04	Demuto	Demuto_01	Yes	17	107538	47.54	7635	58.82	2035-02-01	56.47	129	120	100050	9303687999	16	13.33	1	marine metagenome. seawater metagenome	marine	Marine	TARA			11396	1	0	5	5	2017-04-01	0	0	0	0	46495	0	0	0	0	31	2583333333	not_found	absent
	MIRUS_G_1127	MAG		Gaïa et al.	REF_GENOSCOPE	matches to a MAG by Gaïa et al.	Class_04	Demuto	Demuto_01	Yes	19	134646	52.62	7214	61.18	1988-05-01	55.29	143	142	118674	8813778352	29	20.42	3	marine metagenome. seawater metagenome	marine	Marine	TARA			32175	2	1	6	6	2023-04-01	0	0	0	0	44561	1	1666666667	0	0	49	3450704225	full	present_with_no_introns
	MIRUS_G_1197	MAG		Gaïa et al.	REF_GENOSCOPE	matches to a MAG by Gaïa et al.	Class_04	Demuto	Demuto_01	Yes	28	168988	44.17	6198	78.82	2025-06-07	71.76	187	186	155730	9215447251	10	2038-05-01	2	marine metagenome. seawater metagenome	marine	Marine	TARA			6274	0	0	4	4	2015-02-01	0	0	0	0	23670	0	0	0	0	56	3010752688	full	present_with_no_introns
	MIRUS_G_1210	MAG		Gaïa et al.	REF_GENOSCOPE	matches to a MAG by Gaïa et al.	Class_04	Demuto	Demuto_01	Yes	29	160076	51.33	6064	75.29	1976-11-01	63.53	174	170	146028	9122416852	19	2018-11-01	4	marine metagenome. seawater metagenome	marine	Marine	TARA			25681	1	0	7	7	2025-12-04	0	0	0	0	43729	0	0	0	0	55	3235294118	full	present_with_no_introns
	MIRUS_G_1267	MAG		Gaïa et al.	REF_GENOSCOPE	matches to a MAG by Gaïa et al.	Class_04	Demuto	Demuto_01	Yes	25	114007	43.84	5314	71.76	2018-01-01	70.59	139	134	101376	8892085574	6	2048-04-01	2	marine metagenome. seawater metagenome	marine	Marine	TARA			5841	0	0	4	4	1999-02-01	0	0	0	0	35086	0	0	1	1	35	2611940299	not_found	absent
	MIRUS_G_1279	MAG		Gaïa et al.	REF_GENOSCOPE	matches to a MAG by Gaïa et al.	Class_04	Demuto	Demuto_01	Yes	29	134086	49.2	5173	69.41	2041-09-01	60	173	171	119481	8910773683	24	2025-04-14	5	marine metagenome. seawater metagenome	marine	Marine	TARA			16245	1	0	10	10	1985-05-01	0	0	0	0	74579	1	10	0	0	41	2397660819	full	present_with_no_introns
	MIRUS_G_0019	MAG		This study	IT02_mOTU	This study	Class_04	Demuto	Demuto_02	Yes	2	274912	40.78	266582	100	0	100	284	280	250191	9100766791	3	2025-07-01	7	marine metagenome. seawater metagenome	marine	Marine	KRUG19_2	SAMN08777875	https://www.ncbi.nlm.nih.gov/biosample/SAMN08777875/	2002	0	0	6	6	2014-02-01	0	0	0	0	21825	0	0	0	0	82	2928571429	full	present_with_no_introns
	MIRUS_G_0046	MAG		This study	IT01_Other	This study	Class_04	Demuto	Demuto_02	Yes	3	267727	39.52	178181	96.55	1972-01-01	94.83	275	269	238827	8920542194	22	2018-08-01	6	salt marsh metagenome	salt marsh	Other	IT01_FRANK	SAMN07631780		133	0	0	5	5	1986-01-01	0	0	0	0	18676	0	0	0	0	82	3048327138	full	present_with_no_introns
	MIRUS_G_0063	MAG		This study	IT02_mOTU	This study	Class_04	Demuto	Demuto_02	Yes	4	285451	36.91	146672	96.55	1972-01-01	94.83	282	272	255903	8964866124	24	1982-08-01	3	marine metagenome. seawater metagenome	marine	Marine	KOPF15_1	SAMEA7392477	https://www.ncbi.nlm.nih.gov/biosample/SAMEA7392477/	5681	1	0	7	6	2021-02-01	0	0	0	0	24523	0	0	1	0	85	31.25	full	present_with_no_introns
	MIRUS_G_0064	MAG		This study	IT02_mOTU	This study	Class_04	Demuto	Demuto_02	Yes	6	273649	41.34	145929	100	0.86	99.14	270	270	250155	9141454929	8	1996-02-01	8	marine metagenome. seawater metagenome	marine	Marine	WIND23_1	Gp0561257	https://gold.jgi.doe.gov/project?id=Gp0561257	2569	0	0	5	5	1985-01-01	0	0	0	0	18272	0	0	1	1	84	3111111111	full	present_with_no_introns
	MIRUS_G_0071	MAG		This study	IT02_mOTU	This study	Class_04	Demuto	Demuto_02	Yes	6	267904	37.58	138533	93.1	0.86	92.24	264	249	242022	9033907668	6	2041-02-01	3	marine metagenome. seawater metagenome	marine	Marine	STEI20_1	SAMEA6871975	https://www.ncbi.nlm.nih.gov/biosample/SAMEA6871975/	3448	0	0	21	10	2025-02-04	0	0	0	0	78386	13	619047619	2	0	67	2690763052	full	present_with_short_introns
	MIRUS_G_0074	MAG		This study	IT02_mOTU	This study	Class_04	Demuto	Demuto_02	Yes	3	174399	41	135110	60.3	0.0	60.3	168	168	158136	9067483185	7	2017-04-01	4	marine metagenome. seawater metagenome	marine	Marine	JING18_1	SAMN07652563	https://www.ncbi.nlm.nih.gov/biosample/SAMN07652563/	5223	0	0	5	4	2038-02-01	0	0	0	0	28670	0	0	0	0	62	369047619	full	present_with_no_introns
	MIRUS_G_0091	MAG		This study	IT02_mOTU	This study	Class_04	Demuto	Demuto_02	Yes	5	235102	48.03	123398	87.07	1959-02-01	84.48	243	242	207009	8805071841	38	15.70	5	marine metagenome. seawater metagenome	marine	Marine	SOLA22_1	SAMEA7060526	https://www.ncbi.nlm.nih.gov/biosample/SAMEA7060526/	57	0	0	4	4	1965-01-01	0	0	0	0	17014	0	0	0	0	75	3099173554	full	present_with_no_introns
	MIRUS_G_0170	MAG		This study	IT02_mOTU	This study	Class_04	Demuto	Demuto_02	Yes	6	280967	36.02	71314	97.41	0	97.41	273	263	249588	8883178452	12	1956-04-01	3	marine metagenome. seawater metagenome	marine	Marine	TARA	SAMEA6028012	https://www.ncbi.nlm.nih.gov/biosample/SAMEA6028012/	27807	1	0	13	9	2042-03-01	0	0	0	0	46269	3	2307692308	0	0	73	2775665399	full	present_with_short_introns
	MIRUS_G_0198	MAG		This study	IT01_Other	This study	Class_04	Demuto	Demuto_02	Yes	7	246264	46.52	60929	83.62	1972-01-01	81.9	222	222	220920	897086054	24	1981-10-01	4	salt marsh metagenome	salt marsh	Other	IT01_FRANK	SAMN09092003		4403	6	3	6	6	1970-02-01	0	0	0	0	24364	0	0	0	0	76	3423423423	full	present_with_no_introns
	MIRUS_G_0202	MAG		This study	IT02_mOTU	This study	Class_04	Demuto	Demuto_02	Yes	12	258127	37.63	59219	85.34	2025-09-06	78.45	265	252	228252	884262398	39	15.48	7	marine metagenome. seawater metagenome	marine	Marine	LUOE20_1	SAMN05991707	https://www.ncbi.nlm.nih.gov/biosample/SAMN05991707/	3809	0	0	5	3	2019-01-01	0	0	0	0	19370	3	60	1	0	75	2976190476	full	present_with_short_introns
	MIRUS_G_0226	MAG		This study	IT02_mOTU	This study	Class_04	Demuto	Demuto_02	Yes	7	300142	37.49	53798	96.55	0.86	95.69	288	269	268758	8954361602	4	2049-01-01	3	marine metagenome. seawater metagenome	marine	Marine	KRUG19_2	SAMN08778202	https://www.ncbi.nlm.nih.gov/biosample/SAMN08778202/	2077	0	0	17	6	2023-02-01	0	0	0	0	56640	11	6470588235	3	1	69	2565055762	full	present_with_short_introns
	MIRUS_G_0227	MAG		This study	IT02_mOTU	This study	Class_04	Demuto	Demuto_02	Yes	6	221945	40.23	53792	87.07	0.86	86.21	221	212	202524	9124963392	15	2025-08-07	3	marine metagenome. seawater metagenome	marine	Marine	PRIE21_1	SAMEA7670913	https://www.ncbi.nlm.nih.gov/biosample/SAMEA7670913/	577	0	0	17	6	1983-02-01	0	0	0	0	76596	11	6470588235	0	0	66	3113207547	full	present_with_short_introns
	MIRUS_G_0228	MAG		This study	IT02_mOTU	This study	Class_04	Demuto	Demuto_02	Yes	7	280314	36.68	53708	93.97	0.86	93.1	259	245	247824	8840942657	25	2020-10-01	4	marine metagenome. seawater metagenome	marine	Marine	BPAM22_1	SAMN07482690	https://www.ncbi.nlm.nih.gov/biosample/SAMN07482690/	12599	0	0	12	6	2045-02-01	0	0	0	0	42809	6	50	1	0	73	2979591837	full	present_with_short_introns
	MIRUS_G_0234	MAG		This study	IT02_mOTU	This study	Class_04	Demuto	Demuto_02	Yes	7	259444	41.03	51882	99.14	1972-01-01	97.41	269	268	238344	9186722376	11	2025-10-04	6	marine metagenome. seawater metagenome	marine	Marine	KRUG19_1	SAMN03169783	https://www.ncbi.nlm.nih.gov/biosample/SAMN03169783/	19264	3	2	17	14	2022-05-01	0	0	0	0	65525	0	0	2	0	80	2985074627	full	present_with_no_introns
	MIRUS_G_0235	MAG		This study	IT02_mOTU	This study	Class_04	Demuto	Demuto_02	Yes	8	257271	40.71	51796	93.97	0.86	93.1	256	255	220140	8556735893	12	1971-04-01	8	marine metagenome. seawater metagenome	marine	Marine	TARA	SAMEA2620979	https://www.ncbi.nlm.nih.gov/biosample/SAMEA2620979/	3756	0	0	12	12	1971-04-01	0	0	0	0	46643	0	0	0	0	77	3019607843	full	present_with_no_introns
	MIRUS_G_0270	MAG		This study	IT02_mOTU	This study	Class_04	Demuto	Demuto_02	Yes	8	282628	34.6	46459	96.55	0	96.55	306	301	259326	917552401	6	1999-01-01	11	marine metagenome. seawater metagenome	marine	Marine	KOPF15_1	SAMEA7392421	https://www.ncbi.nlm.nih.gov/biosample/SAMEA7392421/	8799	0	0	5	4	2033-01-01	0	0	0	0	17691	0	0	0	0	84	2790697674	full	present_with_no_introns
	MIRUS_G_0312	MAG		This study	IT02_mOTU	This study	Class_04	Demuto	Demuto_02	Yes	13	286095	32.01	40333	91.38	2025-09-06	84.48	299	294	255681	8936926545	22	2048-07-01	7	marine metagenome. seawater metagenome	marine	Marine	KOPF15_1	SAMEA7392462	https://www.ncbi.nlm.nih.gov/biosample/SAMEA7392462/	17495	2	2	10	6	2025-04-02	0	0	0	1	34953	0	0	4	3	87	2959183673	full	present_with_no_introns
	MIRUS_G_0328	MAG		This study	IT02_mOTU	This study	Class_04	Demuto	Demuto_02	Yes	8	260756	34.92	38833	98.28	1959-02-01	95.69	273	264	237606	9112196843	6	2027-02-01	6	marine metagenome. seawater metagenome	marine	Marine	KOPF15_1	SAMEA7392460	https://www.ncbi.nlm.nih.gov/biosample/SAMEA7392460/	72	0	0	8	6	2027-02-01	0	0	0	0	30680	0	0	0	0	87	3295454545	full	present_with_no_introns
	MIRUS_G_0331	MAG		This study	IT02_mOTU	This study	Class_04	Demuto	Demuto_02	Yes	12	291209	37.55	38612	97.41	2025-03-06	91.38	306	295	262110	9000752037	5	1969-01-01	7	marine metagenome. seawater metagenome	marine	Marine	KOPF15_1	SAMEA7422985	https://www.ncbi.nlm.nih.gov/biosample/SAMEA7422985/	6686	0	0	17	8	1971-02-01	0	0	0	0	58377	9	5294117647	0	0	75	2542372881	full	present_with_short_introns
	MIRUS_G_0354	MAG		Gaïa et al.	REF_GENOSCOPE	matches to a MAG by Gaïa et al.	Class_04	Demuto	Demuto_02	Yes	7	218719	37.49	36607	80.17	0.86	79.31	252	242	192234	8789085539	28	1957-11-01	7	marine metagenome. seawater metagenome	marine	Marine	TARA			9515	0	0	13	13	2037-05-01	0	0	0	0	59437	0	0	0	0	75	3099173554	full	present_with_no_introns
	MIRUS_G_0369	MAG		This study	IT02_mOTU	This study	Class_04	Demuto	Demuto_02	Yes	7	217564	38.07	35283	78.45	1972-01-01	76.72	204	200	192090	8829126142	6	3.00	7	marine metagenome. seawater metagenome	marine	Marine	BPAM22_1	SAMN07482690	https://www.ncbi.nlm.nih.gov/biosample/SAMN07482690/	6334	0	0	11	8	4.00	0	0	0	0	50560	4	3636363636	0	0	58	29	full	present_with_short_introns
	MIRUS_G_0379	MAG		This study	IT02_mOTU	This study	Class_04	Demuto	Demuto_02	Yes	9	246552	40.86	34225	91.38	0	91.38	248	235	215004	8720432201	4	1970-01-01	7	marine metagenome. seawater metagenome	marine	Marine	DLUG22_1	SAMEA5958376	https://www.ncbi.nlm.nih.gov/biosample/SAMEA5958376/	1272	0	0	17	16	1981-06-01	0	0	0	0	68951	0	0	3	0	68	2893617021	full	present_with_no_introns
	MIRUS_G_0399	MAG		This study	IT02_mOTU	This study	Class_04	Demuto	Demuto_02	Yes	13	288507	41.28	32151	98.28	0	98.28	291	291	261090	9049693768	9	2025-09-03	9	marine metagenome. seawater metagenome	marine	Marine	KRUG19_2	SAMN08778202	https://www.ncbi.nlm.nih.gov/biosample/SAMN08778202/	9891	0	0	15	15	2015-05-01	0	0	0	1	51992	0	0	1	1	91	3127147766	full	present_with_no_introns
	MIRUS_G_0400	MAG		This study	IT02_mOTU	This study	Class_04	Demuto	Demuto_02	Yes	10	254474	41.72	32097	89.66	1972-01-01	87.93	240	234	225534	8862752187	34	14.53	3	marine metagenome. seawater metagenome	marine	Marine	JING18_1	SAMN07652563	https://www.ncbi.nlm.nih.gov/biosample/SAMN07652563/	503	1	0	8	7	1999-02-01	0	0	0	0	31437	0	0	3	0	76	3247863248	full	present_with_no_introns
	MIRUS_G_0401	MAG		This study	IT02_mOTU	This study	Class_04	Demuto	Demuto_02	Yes	10	273031	34.43	35255	94.83	1972-01-01	93.1	294	286	246681	9034908124	24	2039-08-01	9	marine metagenome. seawater metagenome	marine	Marine	STEI20_1	SAMEA6871975	https://www.ncbi.nlm.nih.gov/biosample/SAMEA6871975/	8739	1	1	4	4	2040-01-01	0	0	0	0	14650	0	0	0	0	76	2657342657	full	present_with_no_introns
	MIRUS_G_0418	MAG		This study	IT02_mOTU	This study	Class_04	Demuto	Demuto_02	Yes	13	278802	36.2	30513	97.41	0.86	96.55	273	263	253092	9077840188	4	1952-01-01	7	marine metagenome. seawater metagenome	marine	Marine	BILL18_1	SAMN07136920	https://www.ncbi.nlm.nih.gov/biosample/SAMN07136920/	1371	0	0	3	2	0.76	0	0	0	0	10760	0	0	1	1	80	3041825095	full	present_with_no_introns
	MIRUS_G_0424	MAG		This study	IT02_mOTU	This study	Class_04	Demuto	Demuto_02	Yes	22	328736	40.13	29747	94.83	2025-07-12	82.76	315	305	292023	8883207194	4	2031-01-01	2	marine metagenome. seawater metagenome	marine	Marine	KRUG19_1	SAMN03173242	https://www.ncbi.nlm.nih.gov/biosample/SAMN03173242/	7178	0	0	17	14	1959-04-01	0	0	0	0	51713	1	5882352941	1	0	80	262295082	full	present_with_short_introns
	MIRUS_G_0439	MAG		This study	IT02_mOTU	This study	Class_04	Demuto	Demuto_02	Yes	14	288650	29.99	28714	90.52	1972-01-01	88.79	311	304	264864	9175957041	8	1963-02-01	8	marine metagenome. seawater metagenome	marine	Marine	TARA	SAMEA6036550	https://www.ncbi.nlm.nih.gov/biosample/SAMEA6036550/	4444	1	1	6	5	1964-01-01	0	0	0	0	20786	0	0	0	0	86	2828947368	full	present_with_no_introns
	MIRUS_G_0442	MAG		This study	IT01_Other	This study	Class_04	Demuto	Demuto_02	Yes	12	268219	35.08	28534	93.97	0.86	93.1	283	275	245421	9150022929	3	2025-09-01	10	marine metagenome. seawater metagenome	marine	Marine	TARA	SAMEA6017376	https://www.ncbi.nlm.nih.gov/biosample/SAMEA6017376/	9991	2	0	8	7	1955-02-01	0	0	0	0	29826	2	25	1	0	73	2654545455	full	present_with_no_introns
	MIRUS_G_0449	MAG		This study	IT02_mOTU	matches to a MAG by Gaïa et al.	Class_04	Demuto	Demuto_02	Yes	13	249195	37.43	27659	93.97	2045-03-01	90.52	244	239	225639	9054716186	2	0.84	3	marine metagenome. seawater metagenome	marine	Marine	TARA	SAMEA2622219	https://www.ncbi.nlm.nih.gov/biosample/SAMEA2622219/	28425	2	0	6	6	1951-02-01	0	0	0	0	24078	1	1666666667	2	1	72	3012552301	full	present_with_short_introns
	MIRUS_G_0477	MAG		This study	IT02_mOTU	matches to a MAG by Gaïa et al.	Class_04	Demuto	Demuto_02	Yes	9	234153	39.55	26489	97.41	0	97.41	265	258	209364	8941333231	7	1971-02-01	8	marine metagenome. seawater metagenome	marine	Marine	TARA	SAMEA4396500	https://www.ncbi.nlm.nih.gov/biosample/SAMEA4396500/	154550	1	0	7	7	1971-02-01	0	0	0	0	29895	1	1428571429	0	0	82	3178294574	full	present_with_no_introns
	MIRUS_G_0478	MAG		This study	IT02_mOTU	This study	Class_04	Demuto	Demuto_02	Yes	15	270467	35.89	26434	96.55	0	96.55	287	281	248190	9176350534	5	1978-01-01	9	marine metagenome. seawater metagenome	marine	Marine	JING18_1	SAMN07652563	https://www.ncbi.nlm.nih.gov/biosample/SAMN07652563/	2722	0	0	6	5	1978-01-01	0	0	0	0	22184	0	0	0	0	82	2918149466	full	present_with_no_introns
	MIRUS_G_0493	MAG		This study	IT02_mOTU	This study	Class_04	Demuto	Demuto_02	Yes	14	284223	34	25341	90.52	1972-01-01	88.79	305	294	255498	8989349912	24	2016-08-01	4	marine metagenome. seawater metagenome	marine	Marine	TARA	SAMEA6005672	https://www.ncbi.nlm.nih.gov/biosample/SAMEA6005672/	1419	0	0	4	4	2036-01-01	0	0	0	0	14073	0	0	0	0	79	268707483	full	present_with_no_introns
	MIRUS_G_0494	MAG		This study	IT02_mOTU	This study	Class_04	Demuto	Demuto_02	Yes	11	272395	34.75	25320	93.97	0	93.97	285	274	250092	9181225793	7	1955-02-01	7	marine metagenome. seawater metagenome	marine	Marine	BILL18_1	SAMN07136509	https://www.ncbi.nlm.nih.gov/biosample/SAMN07136509/	13012	2	1	13	11	2025-01-04	0	0	0	0	47725	2	1538461538	1	0	84	3065693431	full	present_with_no_introns
	MIRUS_G_0506	MAG		This study	IT02_mOTU	This study	Class_04	Demuto	Demuto_02	Yes	12	270762	43.69	24826	97.41	0.86	96.55	258	253	242295	8948633856	8	2016-03-01	8	marine metagenome. seawater metagenome	marine	Marine	SOLA22_1	SAMEA7060517	https://www.ncbi.nlm.nih.gov/biosample/SAMEA7060517/	44109	2	1	18	16	2032-06-01	0	0	0	0	66479	0	0	1	0	84	3320158103	full	present_with_no_introns
	MIRUS_G_0521	MAG		This study	IT02_mOTU	This study	Class_04	Demuto	Demuto_02	Yes	14	245345	37.41	24255	89.66	2017-05-01	84.48	252	247	214899	8759053578	6	2043-02-01	3	marine metagenome. seawater metagenome	marine	Marine	FUCH17_1	SAMN05944809	https://www.ncbi.nlm.nih.gov/biosample/SAMN05944809/	8573	0	0	5	5	2025-02-02	0	0	0	0	20379	0	0	0	0	60	2429149798	full	present_with_no_introns
	MIRUS_G_0557	MAG		This study	IT02_mOTU	This study	Class_04	Demuto	Demuto_02	Yes	14	250177	40.48	22718	91.38	0.86	90.52	240	236	227532	9094840853	11	1966-04-01	6	marine metagenome. seawater metagenome	marine	Marine	COEL20_1	SAMN07406960	https://www.ncbi.nlm.nih.gov/biosample/SAMN07406960/	20486	1	0	11	9	1981-03-01	0	0	0	0	43969	1	9090909091	1	0	77	3262711864	full	present_with_no_introns
	MIRUS_G_0562	MAG		This study	IT02_mOTU	This study	Class_04	Demuto	Demuto_02	Yes	20	275401	38.93	22493	93.97	2045-03-01	90.52	260	247	242061	8789401636	6	2043-02-01	3	marine metagenome. seawater metagenome	marine	Marine	SOLA22_1	SAMEA7060517	https://www.ncbi.nlm.nih.gov/biosample/SAMEA7060517/	2961	0	0	15	11	2045-04-01	0	0	0	1	54466	2	1333333333	3	3	72	2914979757	full	present_with_short_introns
	MIRUS_G_0565	MAG		This study	IT02_mOTU	This study	Class_04	Demuto	Demuto_02	Yes	15	257302	34.71	22329	97.41	0	97.41	293	283	236229	9181001314	0	0.00	7	marine metagenome. seawater metagenome	marine	Marine	KRUG19_2	SAMN08778202	https://www.ncbi.nlm.nih.gov/biosample/SAMN08778202/	3178	0	0	7	7	2047-02-01	0	0	0	0	27205	0	0	0	0	82	2897526502	full	present_with_no_introns
	MIRUS_G_0566	MAG		This study	IT02_mOTU	This study	Class_04	Demuto	Demuto_02	Yes	12	194623	27.91	22297	71.55	1972-01-01	69.83	249	245	169704	8719627177	21	1957-08-01	7	marine metagenome. seawater metagenome	marine	Marine	TARA	SAMEA2622219	https://www.ncbi.nlm.nih.gov/biosample/SAMEA2622219/	10442	0	0	5	3	2022-01-01	0	0	0	2	25691	0	0	5	3	60	2448979592	full	present_with_no_introns
	MIRUS_G_0567	MAG		This study	IT02_mOTU	This study	Class_04	Demuto	Demuto_02	Yes	13	226011	34.11	22277	92.24	0	92.24	262	255	207183	9166943202	3	2018-01-01	7	marine metagenome. seawater metagenome	marine	Marine	TARA	SAMEA6052246	https://www.ncbi.nlm.nih.gov/biosample/SAMEA6052246/	4520	1	0	12	10	1992-03-01	0	0	0	0	53095	2	1666666667	1	0	69	2705882353	full	present_with_no_introns
	MIRUS_G_0572	MAG		This study	IT02_mOTU	This study	Class_04	Demuto	Demuto_02	Yes	14	225853	36.65	21749	94.83	2031-04-01	90.52	255	252	204660	9061646292	6	2038-02-01	5	marine metagenome. seawater metagenome	marine	Marine	TARA	SAMEA2621839	https://www.ncbi.nlm.nih.gov/biosample/SAMEA2621839/	1385	2	1	9	8	2017-03-01	0	0	0	0	39849	0	0	0	0	75	2976190476	full	present_with_no_introns
	MIRUS_G_0573	MAG		This study	IT02_mOTU	This study	Class_04	Demuto	Demuto_02	Yes	25	267275	35.79	21607	95.69	2025-09-06	88.79	304	289	243465	9109157235	12	2015-04-01	5	marine metagenome. seawater metagenome	marine	Marine	TARA	SAMEA6017707	https://www.ncbi.nlm.nih.gov/biosample/SAMEA6017707/	1195	0	0	4	4	2038-01-01	0	0	0	0	14966	0	0	0	0	73	2525951557	full	present_with_no_introns
	MIRUS_G_0574	MAG		This study	IT02_mOTU	matches to a MAG by Gaïa et al.	Class_04	Demuto	Demuto_02	Yes	15	268483	36.31	21575	93.97	1972-01-01	92.24	272	257	246138	916773129	11	2028-04-01	2	marine metagenome. seawater metagenome	marine	Marine	TARA	SAMEA2622766	https://www.ncbi.nlm.nih.gov/biosample/SAMEA2622766/	198532	2	1	8	7	1972-02-01	0	0	0	0	29797	1	2025-05-12	1	0	73	2840466926	full	present_with_no_introns
	MIRUS_G_0579	MAG		This study	IT02_mOTU	This study	Class_04	Demuto	Demuto_02	Yes	18	248747	34.75	21195	91.38	1972-01-01	89.66	279	270	224868	9040028623	1	0.37	6	marine metagenome. seawater metagenome	marine	Marine	BILL18_1	SAMN07136635	https://www.ncbi.nlm.nih.gov/biosample/SAMN07136635/	41291	0	0	2	2	0.74	0	0	0	0	8040	0	0	0	0	81	30	full	present_with_no_introns
	MIRUS_G_0583	MAG		This study	IT02_mOTU	This study	Class_04	Demuto	Demuto_02	Yes	14	244678	43.63	21127	92.24	0.86	91.38	246	246	210927	8620595231	15	2025-10-06	3	marine metagenome. seawater metagenome	marine	Marine	JING18_1	SAMN07652563	https://www.ncbi.nlm.nih.gov/biosample/SAMN07652563/	18162	2	0	9	8	2025-03-01	0	0	0	0	36783	1	1111111111	1	0	74	3008130081	not_found	present_with_no_introns
	MIRUS_G_0589	MAG		This study	IT02_mOTU	This study	Class_04	Demuto	Demuto_02	Yes	19	264047	39.11	20958	98.28	1972-01-01	96.55	266	260	237807	9006237526	18	1992-06-01	5	marine metagenome. seawater metagenome	marine	Marine	HAWL17_1	SAMN08283972	https://www.ncbi.nlm.nih.gov/biosample/SAMN08283972/	86	0	0	5	5	1992-01-01	0	0	0	0	18936	0	0	0	0	92	3538461538	full	present_with_no_introns
	MIRUS_G_0595	MAG		This study	IT02_mOTU	This study	Class_04	Demuto	Demuto_02	Yes	14	240425	40.84	20834	89.66	1972-01-01	87.93	251	245	214338	8914963086	8	2027-03-01	6	marine metagenome. seawater metagenome	marine	Marine	BPAM22_1	SAMN07482690	https://www.ncbi.nlm.nih.gov/biosample/SAMN07482690/	9312	0	0	14	13	2031-05-01	0	0	0	0	58230	0	0	0	0	78	3183673469	full	present_with_no_introns
	MIRUS_G_0605	MAG		This study	IT02_mOTU	This study	Class_04	Demuto	Demuto_02	Yes	20	274490	36.12	20491	94.83	1959-02-01	92.24	283	272	247611	9020765784	9	2031-03-01	6	marine metagenome. seawater metagenome	marine	Marine	BILL18_1	SAMN07136655	https://www.ncbi.nlm.nih.gov/biosample/SAMN07136655/	1962	0	0	3	3	2025-10-01	0	0	0	0	10929	0	0	2	1	79	2904411765	full	present_with_no_introns
	MIRUS_G_0607	MAG		This study	IT02_mOTU	This study	Class_04	Demuto	Demuto_02	Yes	14	231186	33.19	20315	92.24	1972-01-01	90.52	234	229	204453	8843658353	18	1986-07-01	4	marine metagenome. seawater metagenome	marine	Marine	TARA	SAMEA5997421		1411	0	0	4	4	1975-01-01	0	0	0	0	17302	0	0	2	1	67	2925764192	full	present_with_no_introns
	MIRUS_G_0613	MAG		This study	IT02_mOTU	matches to a MAG by Gaïa et al.	Class_04	Demuto	Demuto_02	Yes	23	262369	37.15	20110	93.1	1959-02-01	90.52	275	267	232662	886773971	14	2024-05-01	5	marine metagenome. seawater metagenome	marine	Marine	TARA	SAMEA2619607	https://www.ncbi.nlm.nih.gov/biosample/SAMEA2619607/	8498	0	0	9	5	1987-01-01	0	0	0	1	34303	0	0	2	2	61	2284644195	full	present_with_no_introns
	MIRUS_G_0614	MAG		This study	IT02_mOTU	matches to a MAG by Gaïa et al.	Class_04	Demuto	Demuto_02	Yes	19	280130	29.46	20078	87.93	2045-03-01	84.48	316	306	249591	890982758	13	2025-04-01	8	marine metagenome. seawater metagenome	marine	Marine	TARA	SAMEA2619766	https://www.ncbi.nlm.nih.gov/biosample/SAMEA2619766/	177660	7	3	1	1	0.33	0	0	0	1	3570	0	0	2	2	79	2581699346	full	present_with_no_introns
	MIRUS_G_0629	MAG		This study	IT02_mOTU	This study	Class_04	Demuto	Demuto_02	Yes	10	211879	54.18	19679	87.07	2045-03-01	83.62	234	223	194067	9159331505	19	1952-08-01	2	marine metagenome. seawater metagenome	marine	Marine	BPAM22_1	SAMN07482690	https://www.ncbi.nlm.nih.gov/biosample/SAMN07482690/	11192	1	0	17	14	2028-06-01	0	0	0	0	80234	2	1176470588	0	0	65	2914798206	full	present_with_short_introns
	MIRUS_G_0633	MAG		This study	IT02_mOTU	This study	Class_04	Demuto	Demuto_02	Yes	18	303088	37.68	19466	96.55	0.86	95.69	299	288	275940	9104286544	10	2047-03-01	5	marine metagenome. seawater metagenome	marine	Marine	BPAM22_1	SAMN08953052	https://www.ncbi.nlm.nih.gov/biosample/SAMN08953052/	15827	1	1	17	9	2013-03-01	0	0	0	0	56089	6	3529411765	1	1	79	2743055556	full	present_with_short_introns
	MIRUS_G_0637	MAG		This study	IT02_mOTU	This study	Class_04	Demuto	Demuto_02	Yes	19	284270	37.49	19347	93.97	1959-02-01	91.38	277	269	252474	8881485911	5	1986-01-01	3	marine metagenome. seawater metagenome	marine	Marine	BILL18_1	SAMN07136950	https://www.ncbi.nlm.nih.gov/biosample/SAMN07136950/	7797	2	0	27	10	1972-03-01	0	0	0	0	94980	17	6296296296	1	0	74	2750929368	full	present_with_short_introns
	MIRUS_G_0639	MAG		This study	IT02_mOTU	This study	Class_04	Demuto	Demuto_02	Yes	18	258766	40.39	19252	97.41	1972-01-01	95.69	282	280	234363	9056947203	4	2043-01-01	7	marine metagenome. seawater metagenome	marine	Marine	NOWI19_1	SAMN10351355	https://www.ncbi.nlm.nih.gov/biosample/SAMN10351355/	2149	0	0	8	8	1986-02-01	0	0	0	0	30916	0	0	0	0	79	2821428571	full	present_with_no_introns
	MIRUS_G_0649	MAG		This study	IT02_mOTU	This study	Class_04	Demuto	Demuto_02	Yes	17	265319	40.54	18765	95.69	0.86	94.83	267	260	238437	8986804564	5	1992-01-01	6	marine metagenome. seawater metagenome	marine	Marine	ALNE20_1	SAMEA6236710	https://www.ncbi.nlm.nih.gov/biosample/SAMEA6236710/	1782	0	0	7	7	1969-02-01	0	0	0	0	26383	0	0	0	0	85	3269230769	full	present_with_no_introns
	MIRUS_G_0652	MAG		This study	IT02_mOTU	This study	Class_04	Demuto	Demuto_02	Yes	19	261803	34.32	18685	96.55	0	96.55	289	280	240822	9198595891	2	0.71	7	marine metagenome. seawater metagenome	marine	Marine	KOPF15_1	SAMEA7392446	https://www.ncbi.nlm.nih.gov/biosample/SAMEA7392446/	1501	0	0	11	10	1957-03-01	0	0	0	0	42016	2	1818181818	0	0	78	2785714286	full	present_with_no_introns
	MIRUS_G_0657	MAG		This study	IT02_mOTU	This study	Class_04	Demuto	Demuto_02	Yes	22	275005	33.86	18523	85.34	0.86	84.48	294	282	247572	9002454501	19	1974-06-01	4	marine metagenome. seawater metagenome	marine	Marine	KIMD21_1	SAMN19707228	https://www.ncbi.nlm.nih.gov/biosample/SAMN19707228/	2116	0	0	4	4	2042-01-01	0	0	0	0	14545	0	0	1	0	75	2659574468	full	present_with_no_introns
	MIRUS_G_0667	MAG		This study	IT02_mOTU	This study	Class_04	Demuto	Demuto_02	Yes	18	216184	38.59	17983	88.79	0.86	87.93	233	230	198846	9197998002	8	2048-03-01	7	marine metagenome. seawater metagenome	marine	Marine	ZHAN22_1	SAMN11355946	https://www.ncbi.nlm.nih.gov/biosample/SAMN11355946/	2273	0	0	6	6	1961-02-01	0	0	0	0	27754	0	0	0	0	72	3130434783	full	present_with_no_introns
	MIRUS_G_0673	MAG		This study	IT02_mOTU	This study	Class_04	Demuto	Demuto_02	Yes	19	225100	43.31	17734	93.1	2025-03-06	87.07	253	244	198447	8815948467	6	2046-02-01	4	marine metagenome. seawater metagenome	marine	Marine	BPAM22_1	SAMN07482690	https://www.ncbi.nlm.nih.gov/biosample/SAMN07482690/	19771	2	1	23	21	1961-08-01	0	0	0	0	102177	0	0	0	0	75	3073770492	full	present_with_no_introns
	MIRUS_G_0680	MAG		Gaïa et al.	REF_GENOSCOPE	matches to a MAG by Gaïa et al.	Class_04	Demuto	Demuto_02	Yes	18	270988	36.57	17533	86.21	21.55	64.66	286	279	245733	9068039913	8	1987-02-01	4	marine metagenome. seawater metagenome	marine	Marine	TARA			1793	0	0	3	3	2025-08-01	0	0	0	0	11071	0	0	0	0	74	2652329749	full	present_with_no_introns
	MIRUS_G_0684	MAG		This study	IT02_mOTU	This study	Class_04	Demuto	Demuto_02	Yes	19	244252	41.28	17459	93.97	1959-02-01	91.38	256	248	220737	9037264792	2	0.81	7	marine metagenome. seawater metagenome	marine	Marine	PRIE21_1	SAMEA7670913	https://www.ncbi.nlm.nih.gov/biosample/SAMEA7670913/	3709	0	0	12	11	2044-04-01	0	0	0	0	49130	0	0	1	0	76	3064516129	full	present_with_no_introns
	MIRUS_G_0691	MAG		This study	IT02_mOTU	matches to a MAG by Gaïa et al.	Class_04	Demuto	Demuto_02	Yes	20	260269	40.6	17081	100	1959-02-01	97.41	289	286	235566	9050866603	4	2040-01-01	7	marine metagenome. seawater metagenome	marine	Marine	TARA	SAMEA4396500	https://www.ncbi.nlm.nih.gov/biosample/SAMEA4396500/	81814	0	0	8	8	1980-02-01	0	0	0	0	30737	0	0	0	0	78	2727272727	full	present_with_no_introns
	MIRUS_G_0707	MAG		This study	IT02_mOTU	This study	Class_04	Demuto	Demuto_02	Yes	23	271694	44.06	16400	93.97	1959-02-01	91.38	274	273	239823	882695238	23	2042-08-01	6	marine metagenome. seawater metagenome	marine	Marine	KRUG19_1	SAMN03169780	https://www.ncbi.nlm.nih.gov/biosample/SAMN03169780/	829	0	0	10	10	1966-03-01	0	0	0	0	36806	0	0	0	0	76	2783882784	full	present_with_no_introns
	MIRUS_G_0708	MAG		This study	IT02_mOTU	matches to a MAG by Gaïa et al.	Class_04	Demuto	Demuto_02	Yes	23	267170	40.74	16372	96.55	2017-05-01	91.38	286	281	239103	8949470375	13	1963-04-01	11	marine metagenome. seawater metagenome	marine	Marine	TARA	SAMEA4396496	https://www.ncbi.nlm.nih.gov/biosample/SAMEA4396496/	101050	9	8	16	10	1956-03-01	0	0	0	1	59887	1	2025-06-01	1	1	85	3024911032	full	present_with_no_introns
	MIRUS_G_0738	MAG		This study	IT02_mOTU	This study	Class_04	Demuto	Demuto_02	Yes	19	258390	36.51	18916	90.52	2045-03-01	87.07	260	243	234771	9085916638	4	1965-01-01	2	marine metagenome. seawater metagenome	marine	Marine	TARA	SAMEA5999861	https://www.ncbi.nlm.nih.gov/biosample/SAMEA5999861/	7592	5	2	17	7	1988-02-01	0	0	0	0	65792	10	5882352941	0	0	68	2798353909	full	present_with_short_introns
	MIRUS_G_0739	MAG		This study	IT02_mOTU	This study	Class_04	Demuto	Demuto_02	Yes	23	256936	34.91	15265	88.79	2045-03-01	85.34	258	252	244596	9519724756	15	1995-05-01	4	marine metagenome. seawater metagenome	marine	Marine	TARA	SAMEA2621221	https://www.ncbi.nlm.nih.gov/biosample/SAMEA2621221/	833	0	0	2	2	0.79	0	0	0	0	7784	0	0	4	0	69	2738095238	full	present_with_no_introns
	MIRUS_G_0742	MAG		This study	IT02_mOTU	matches to a MAG by Gaïa et al.	Class_04	Demuto	Demuto_02	Yes	21	261886	40.43	15177	95.69	1959-02-01	93.1	272	265	234912	8970009852	5	1989-01-01	8	marine metagenome. seawater metagenome	marine	Marine	JING18_1	SAMN07652563	https://www.ncbi.nlm.nih.gov/biosample/SAMN07652563/	10372	0	0	8	8	2025-02-03	0	0	0	0	30548	0	0	0	0	85	320754717	full	present_with_no_introns
	MIRUS_G_0750	MAG		This study	IT02_mOTU	matches to a MAG by Gaïa et al.	Class_04	Demuto	Demuto_02	Yes	24	262989	38.03	15009	92.24	2031-04-01	87.93	251	244	238170	9056272316	2	0.82	3	marine metagenome. seawater metagenome	marine	Marine	TARA	SAMEA2621812	https://www.ncbi.nlm.nih.gov/biosample/SAMEA2621812/	8592	0	0	6	5	2025-05-02	0	0	0	1	22815	2	3333333333	1	1	66	2704918033	not_found	absent
	MIRUS_G_0754	MAG		This study	IT02_mOTU	This study	Class_04	Demuto	Demuto_02	Yes	18	234148	33.89	14903	95.69	2045-03-01	92.24	291	283	211851	9047739037	4	2041-01-01	6	marine metagenome. seawater metagenome	marine	Marine	SANC23_1	SAMEA110646473	https://www.ncbi.nlm.nih.gov/biosample/SAMEA110646473/	1832	0	0	3	3	2025-06-01	0	0	0	0	12812	0	0	0	0	82	2897526502	full	present_with_no_introns
	MIRUS_G_0761	MAG		This study	IT02_mOTU	This study	Class_04	Demuto	Demuto_02	Yes	18	221205	43.36	14748	86.21	0.86	85.34	227	221	197256	891733912	14	2033-06-01	3	marine metagenome. seawater metagenome	marine	Marine	KRUG19_1	SAMN03169779	https://www.ncbi.nlm.nih.gov/biosample/SAMN03169779/	593	1	0	8	7	2017-03-01	0	0	0	0	36166	2	25	0	0	67	3031674208	full	present_with_short_introns
	MIRUS_G_0786	MAG		This study	IT02_mOTU	This study	Class_04	Demuto	Demuto_02	Yes	22	271849	36.41	14138	93.1	2017-05-01	87.93	295	281	241299	8876214369	7	2049-02-01	3	marine metagenome. seawater metagenome	marine	Marine	TARA	SAMEA6000771	https://www.ncbi.nlm.nih.gov/biosample/SAMEA6000771/	6998	3	2	15	7	2049-02-01	0	0	0	1	55178	10	6666666667	2	1	82	2918149466	full	present_with_short_introns
	MIRUS_G_0797	MAG		This study	IT02_mOTU	This study	Class_04	Demuto	Demuto_02	Yes	26	272390	37.77	13801	95.69	2025-09-06	88.79	283	276	241401	8862329748	7	1954-02-01	5	marine metagenome. seawater metagenome	marine	Marine	NOWI19_1	SAMN09201452	https://www.ncbi.nlm.nih.gov/biosample/SAMN09201452/	7174	1	0	12	11	1999-03-01	0	0	0	0	44054	2	1666666667	2	0	73	2644927536	full	present_with_short_introns
	MIRUS_G_0838	MAG		This study	IT02_mOTU	matches to a MAG by Gaïa et al.	Class_04	Demuto	Demuto_02	Yes	21	242176	43.63	12816	92.24	1972-01-01	90.52	246	236	218058	9004112711	10	2024-04-01	3	marine metagenome. seawater metagenome	marine	Marine	BPAM22_1	SAMN07483214	https://www.ncbi.nlm.nih.gov/biosample/SAMN07483214/	112622	10	7	15	9	1981-03-01	0	0	0	0	61938	6	40	0	0	70	2966101695	full	present_with_short_introns
	MIRUS_G_0856	MAG		This study	IT02_mOTU	This study	Class_04	Demuto	Demuto_02	Yes	23	247793	43.94	12423	87.07	1972-01-01	85.34	240	234	217815	8790199885	14	1998-05-01	5	marine metagenome. seawater metagenome	marine	Marine	ALNE18_1	SAMEA104408611	https://www.ncbi.nlm.nih.gov/biosample/SAMEA104408611/	742	1	1	7	7	1999-02-01	0	0	0	0	28249	0	0	0	0	67	2863247863	full	present_with_no_introns
	MIRUS_G_0866	MAG		This study	IT02_mOTU	This study	Class_04	Demuto	Demuto_02	Yes	27	234703	33.94	12136	93.1	1959-02-01	90.52	289	278	216108	92077221	10	1960-03-01	11	marine metagenome. seawater metagenome	marine	Marine	TARA	SAMEA2619607	https://www.ncbi.nlm.nih.gov/biosample/SAMEA2619607/	11143	1	1	5	5	1980-01-01	0	0	0	0	21304	1	20	2	1	76	273381295	full	present_with_no_introns
	MIRUS_G_0881	MAG		This study	IT02_mOTU	matches to a MAG by Gaïa et al.	Class_04	Demuto	Demuto_02	Yes	28	235693	36.04	11739	96.55	2031-04-01	92.24	280	275	211629	8979010832	10	1964-03-01	9	marine metagenome. seawater metagenome	marine	Marine	TARA	SAMEA2622316	https://www.ncbi.nlm.nih.gov/biosample/SAMEA2622316/	2370	0	0	1	1	0.36	0	0	0	0	4243	0	0	0	0	80	2909090909	full	present_with_no_introns
	MIRUS_G_0882	MAG		This study	IT02_mOTU	This study	Class_04	Demuto	Demuto_02	Yes	24	223567	39.79	11735	87.07	2017-05-01	81.9	264	257	199143	8907531076	3	2017-01-01	7	marine metagenome. seawater metagenome	marine	Marine	TARA	SAMEA2622605	https://www.ncbi.nlm.nih.gov/biosample/SAMEA2622605/	11345	0	0	6	5	1995-01-01	0	0	0	0	26838	0	0	1	1	80	3112840467	full	present_with_no_introns
	MIRUS_G_0910	MAG		This study	IT02_mOTU	This study	Class_04	Demuto	Demuto_02	Yes	32	226071	34.67	11062	84.48	1972-01-01	82.76	270	264	207732	9188794671	3	2014-01-01	9	marine metagenome. seawater metagenome	marine	Marine	TARA	SAMEA2621779	https://www.ncbi.nlm.nih.gov/biosample/SAMEA2621779/	10906	1	0	3	3	2014-01-01	0	0	0	1	13270	0	0	2	1	76	2878787879	not_found	absent
	MIRUS_G_0962	MAG		This study	IT02_mOTU	This study	Class_04	Demuto	Demuto_02	Yes	28	233235	34.59	10052	90.52	1959-02-01	87.93	277	269	215277	9230046948	5	1986-01-01	6	marine metagenome. seawater metagenome	marine	Marine	BILL18_1	SAMN07136920	https://www.ncbi.nlm.nih.gov/biosample/SAMN07136920/	3629	0	0	2	2	0.74	0	0	0	0	8575	0	0	0	0	83	3085501859	full	present_with_no_introns
	MIRUS_G_0974	MAG		This study	IT02_mOTU	This study	Class_04	Demuto	Demuto_02	Yes	24	209961	34.42	9797	87.07	2045-03-01	83.62	256	250	190488	9072542044	34	13.60	5	hydrothermal vent metagenome	Hydrothermal vent	Other	FORT21_1	SAMEA101260168	https://www.ncbi.nlm.nih.gov/biosample/SAMEA101260168/	3	0	0	4	3	2020-01-01	0	0	0	0	19051	0	0	1	0	78	31.2	full	present_with_no_introns
	MIRUS_G_0991	MAG		This study	IT02_mOTU	This study	Class_04	Demuto	Demuto_02	Yes	33	236960	41.27	9511	79.31	1959-02-01	76.72	217	212	215211	9082165766	19	1996-08-01	2	marine metagenome. seawater metagenome	marine	Marine	BPAM22_1	SAMN07483364	https://www.ncbi.nlm.nih.gov/biosample/SAMN07483364/	1230	0	0	10	7	2030-03-01	0	0	0	1	42201	1	10	2	1	61	2877358491	full	present_with_no_introns
	MIRUS_G_0999	MAG		This study	IT02_mOTU	This study	Class_04	Demuto	Demuto_02	Yes	26	227574	40.76	9397	94.83	2031-04-01	90.52	248	242	206316	9065886261	4	1965-01-01	8	marine metagenome. seawater metagenome	marine	Marine	WIND23_1	Gp0561257	https://gold.jgi.doe.gov/project?id=Gp0561257	4578	1	1	6	6	2048-02-01	0	0	0	0	26365	0	0	0	0	79	326446281	full	present_with_no_introns
	MIRUS_G_1008	MAG		This study	IT02_mOTU	This study	Class_04	Demuto	Demuto_02	Yes	26	187505	39.93	9180	64.66	0	64.66	183	170	160590	8564571611	20	1976-11-01	4	marine metagenome. seawater metagenome	marine	Marine	BPAM22_1	SAMN07482768	https://www.ncbi.nlm.nih.gov/biosample/SAMN07482768/	154	0	0	4	4	2035-02-01	0	0	0	0	21333	0	0	0	0	56	3294117647	full	present_with_no_introns
	MIRUS_G_1018	MAG		This study	IT02_mOTU	This study	Class_04	Demuto	Demuto_02	Yes	31	220906	40.53	9035	92.24	0.86	91.38	240	235	202836	9182005016	6	1955-02-01	9	marine metagenome. seawater metagenome	marine	Marine	GALA18_1	SAMEA4699781	https://www.ncbi.nlm.nih.gov/biosample/SAMEA4699781/	1307	2	1	3	3	2028-01-01	0	0	0	0	13580	0	0	0	0	76	3234042553	full	present_with_no_introns
	MIRUS_G_1025	MAG		This study	IT02_mOTU	This study	Class_04	Demuto	Demuto_02	Yes	34	244175	35.79	8919	81.9	2025-09-06	75	251	247	214764	8795495034	17	1988-06-01	5	marine metagenome. seawater metagenome	marine	Marine	BPAM22_1	SAMN07482690	https://www.ncbi.nlm.nih.gov/biosample/SAMN07482690/	1252	0	0	2	2	0.81	0	0	0	0	8191	0	0	1	0	64	2591093117	full	present_with_no_introns
	MIRUS_G_1027	MAG		This study	IT02_mOTU	This study	Class_04	Demuto	Demuto_02	Yes	29	202910	41.15	8884	81.03	0	81.03	202	198	189909	9359272584	7	1954-03-01	7	marine metagenome. seawater metagenome	marine	Marine	BPAM22_1	SAMN07483527	https://www.ncbi.nlm.nih.gov/biosample/SAMN07483527/	4706	0	0	9	7	1954-03-01	0	0	0	0	44355	0	0	0	0	65	3282828283	not_found	absent
	MIRUS_G_1028	MAG		This study	IT02_mOTU	This study	Class_04	Demuto	Demuto_02	Yes	35	230992	36.7	8878	81.03	2031-04-01	76.72	264	252	208254	9015636905	14	1956-05-01	0	marine metagenome. seawater metagenome	marine	Marine	BPAM22_1	SAMN07452654	https://www.ncbi.nlm.nih.gov/biosample/SAMN07452654/	3364	0	0	18	6	2038-02-01	0	0	0	0	77925	14	7777777778	1	0	65	2579365079	full	present_with_short_introns
	MIRUS_G_1029	MAG		This study	IT02_mOTU	This study	Class_04	Demuto	Demuto_02	Yes	29	239622	40.49	8878	89.66	2045-03-01	86.21	276	263	205203	856361269	1	0.38	8	marine metagenome. seawater metagenome	marine	Marine	KRUG19_1	SAMN03173239	https://www.ncbi.nlm.nih.gov/biosample/SAMN03173239/	1210	0	0	11	10	1980-03-01	0	0	0	0	45906	0	0	0	0	83	3155893536	full	present_with_no_introns
	MIRUS_G_1053	MAG		This study	IT02_mOTU	This study	Class_04	Demuto	Demuto_02	Yes	35	251428	36.94	8411	93.1	2034-10-01	82.76	285	277	226152	8994702261	8	1989-02-01	5	marine metagenome. seawater metagenome	marine	Marine	TARA	SAMEA2620084	https://www.ncbi.nlm.nih.gov/biosample/SAMEA2620084/	56567	2	2	3	3	2025-08-01	0	0	0	0	11932	0	0	0	0	66	238267148	full	present_with_no_introns
	MIRUS_G_1064	MAG		This study	IT02_mOTU	matches to a MAG by Gaïa et al.	Class_04	Demuto	Demuto_02	Yes	31	228652	40.25	8243	86.21	2025-09-06	79.31	247	245	205098	8969875619	16	1953-06-01	5	marine metagenome. seawater metagenome	marine	Marine	TARA	SAMEA2622796	https://www.ncbi.nlm.nih.gov/biosample/SAMEA2622796/	349531	11	8	10	4	1963-01-01	0	0	0	0	43735	0	0	0	0	69	2816326531	full	present_with_no_introns
	MIRUS_G_1103	MAG		This study	IT02_mOTU	This study	Class_04	Demuto	Demuto_02	Yes	42	266327	36.04	7574	92.24	2048-09-01	82.76	323	316	237612	8921814161	13	2025-11-04	5	marine metagenome. seawater metagenome	marine	Marine	KRUG19_2	SAMN08777875	https://www.ncbi.nlm.nih.gov/biosample/SAMN08777875/	2679	0	0	5	4	2027-01-01	0	0	0	0	18774	0	0	0	0	84	2658227848	full	present_with_no_introns
	MIRUS_G_1129	MAG		This study	IT02_mOTU	This study	Class_04	Demuto	Demuto_02	Yes	37	231596	31.49	7725	78.45	2025-09-06	71.55	264	252	207825	897360058	25	1992-09-01	6	marine metagenome. seawater metagenome	marine	Marine	KOPF15_1	SAMEA7392478	https://www.ncbi.nlm.nih.gov/biosample/SAMEA7392478/	3778	0	0	9	8	2017-03-01	0	0	0	0	38861	0	0	3	0	72	2857142857	full	present_with_no_introns
	MIRUS_G_1143	MAG		This study	IT02_mOTU	This study	Class_04	Demuto	Demuto_02	Yes	38	247476	41.05	6978	85.34	1959-02-01	82.76	278	270	225108	9096154779	19	2025-04-07	9	marine metagenome. seawater metagenome	marine	Marine	BILL18_1	SAMN07136504	https://www.ncbi.nlm.nih.gov/biosample/SAMN07136504/	6189	0	0	6	6	2022-02-01	0	0	0	0	24245	0	0	0	0	76	2814814815	full	present_with_no_introns
	MIRUS_G_1152	MAG		Gaïa et al.	REF_GENOSCOPE	matches to a MAG by Gaïa et al.	Class_04	Demuto	Demuto_02	Yes	46	245031	37.49	6817	81.03	1976-07-01	73.28	248	246	223767	9132191437	9	1966-03-01	3	marine metagenome. seawater metagenome	marine	Marine	TARA			3128	0	0	11	8	2025-03-01	0	0	0	0	44892	5	4545454545	0	0	64	2601626016	full	present_with_short_introns
	MIRUS_G_1161	MAG		This study	IT02_mOTU	This study	Class_04	Demuto	Demuto_02	Yes	40	240682	39.89	6731	93.97	2045-03-01	90.52	272	263	218049	905963055	5	1990-01-01	6	marine metagenome. seawater metagenome	marine	Marine	TARA	SAMEA2619522	https://www.ncbi.nlm.nih.gov/biosample/SAMEA2619522/	15249	0	0	9	8	2025-04-03	0	0	0	0	37394	0	0	0	0	76	288973384	full	present_with_no_introns
	MIRUS_G_1194	MAG		This study	IT01_Other	This study	Class_04	Demuto	Demuto_02	Yes	36	210466	35.1	6220	71.55	2025-07-12	59.48	255	249	190956	9073009417	5	2025-01-02	4	marine metagenome. seawater metagenome	marine	Marine	BPAM22_1	SAMN07482690	https://www.ncbi.nlm.nih.gov/biosample/SAMN07482690/	1796	0	0	3	3	2020-01-01	0	0	0	0	14254	0	0	0	0	71	2851405622	full	present_with_no_introns
	MIRUS_G_1258	MAG		This study	IT02_mOTU	This study	Class_04	Demuto	Demuto_02	Yes	34	180334	34.03	5446	73.28	2045-03-01	69.83	228	223	160872	892078033	16	2017-07-01	5	marine metagenome. seawater metagenome	marine	Marine	TARA	SAMEA2621221	https://www.ncbi.nlm.nih.gov/biosample/SAMEA2621221/	689	0	0	3	3	2035-01-01	0	0	0	0	16636	0	0	0	0	64	2869955157	full	present_with_no_introns
	MIRUS_G_1284	MAG		This study	IT02_mOTU	This study	Class_04	Demuto	Demuto_02	Yes	29	129816	37.44	5113	53.45	1972-01-01	51.72	151	147	113805	8766638935	4	1972-02-01	1	marine metagenome. seawater metagenome	marine	Marine	SUTE22_1	SAMN10231728	https://www.ncbi.nlm.nih.gov/biosample/SAMN10231728/	328	0	0	6	6	2025-08-04	0	0	0	0	46219	0	0	0	0	34	231292517	not_found	absent
	MIRUS_G_1322	MAG		Gaïa et al.	REF_GENOSCOPE	matches to a MAG by Gaïa et al.	Class_04	Demuto	Demuto_02	Yes	34	151585	32.77	4595	61.21	2025-03-06	55.17	195	187	136002	897199591	12	2042-06-01	7	marine metagenome. seawater metagenome	marine	Marine	TARA			4233	0	0	1	1	0.53	0	0	0	0	6597	0	0	0	0	56	2994652406	full	present_with_no_introns
	MIRUS_G_1387	MAG		This study	IT02_mOTU	This study	Class_04	Demuto	Demuto_02	Yes	25	99931	37.42	4262	51.72	0	51.72	136	133	89592	8965386116	18	13.53	4	marine metagenome. seawater metagenome	marine	Marine	KIMD21_1	SAMN19707228	https://www.ncbi.nlm.nih.gov/biosample/SAMN19707228/	42	0	0	2	2	1950-01-01	0	0	0	0	20014	0	0	0	0	32	2406015038	not_found	absent
	MIRUS_G_1404	MAG		Gaïa et al.	REF_GENOSCOPE	matches to a MAG by Gaïa et al.	Class_04	Demuto	Demuto_02	Yes	37	132301	33.82	3398	56.03	2025-03-06	50	189	183	120666	9120565982	5	1973-02-01	6	marine metagenome. seawater metagenome	marine	Marine	TARA			2394	0	0	1	1	0.55	0	0	0	0	7559	0	0	0	0	43	2349726776	full	present_with_no_introns
	MIRUS_G_0107	MAG		Gaïa et al.	REF_GENOSCOPE	matches to a MAG by Gaïa et al.	Class_04	Demuto	Demuto_03	Yes	3	209625	46.91	117880	53.61	2025-03-01	52.58	182	180	187590	8948837209	27	15.00	0	marine metagenome. seawater metagenome	marine	Marine	TARA			45480	2	2	7	6	2033-03-01	0	0	0	0	33393	0	0	0	0	41	2277777778	full	present_with_no_introns
	MIRUS_G_0365	MAG		This study	IT02_mOTU	This study	Class_04	Demuto	Demuto_03	Yes	7	262785	42.31	35577	74.23	0	74.23	237	232	235881	8976197272	43	18.53	2	marine metagenome. seawater metagenome	marine	Marine	TARA	SAMEA6039657	https://www.ncbi.nlm.nih.gov/biosample/SAMEA6039657/	8953	4	3	12	10	2031-04-01	0	0	0	0	45665	0	0	2	0	62	2672413793	full	present_with_no_introns
	MIRUS_G_0411	MAG		This study	IT02_mOTU	This study	Class_04	Demuto	Demuto_03	Yes	9	240357	44.61	31019	73.2	0	73.2	206	197	209229	8704926422	11	1958-05-01	0	marine metagenome. seawater metagenome	marine	Marine	TARA	SAMEA6037098	https://www.ncbi.nlm.nih.gov/biosample/SAMEA6037098/	434	0	0	2	2	2025-02-01	0	0	0	1	8321	0	0	1	1	47	2385786802	full	present_with_no_introns
	MIRUS_G_0537	MAG		This study	IT02_mOTU	This study	Class_04	Demuto	Demuto_03	Yes	12	244323	40.73	23627	78.35	0	78.35	219	216	215496	8820127454	32	14.81	1	marine metagenome. seawater metagenome	marine	Marine	TARA	SAMEA6037920	https://www.ncbi.nlm.nih.gov/biosample/SAMEA6037920/	1038	0	0	2	2	0.93	0	0	0	0	8186	0	0	1	0	50	2314814815	full	present_with_no_introns
	MIRUS_G_0554	MAG		This study	IT02_mOTU	This study	Class_04	Demuto	Demuto_03	Yes	11	242675	43.74	36843	71.13	0	71.13	234	222	216300	8913155455	20	2025-01-09	3	marine metagenome. seawater metagenome	marine	Marine	TARA	SAMEA5999861	https://www.ncbi.nlm.nih.gov/biosample/SAMEA5999861/	2156	5	2	1	1	0.45	0	0	0	0	4121	0	0	1	0	49	2207207207	full	present_with_no_introns
	MIRUS_G_0664	MAG		Gaïa et al.	REF_GENOSCOPE	matches to a MAG by Gaïa et al.	Class_04	Demuto	Demuto_03	Yes	13	171644	43.9	18290	56.7	2025-06-02	54.64	165	163	155463	9057293002	26	15.95	1	marine metagenome. seawater metagenome	marine	Marine	TARA			21291	0	0	2	2	2023-01-01	0	0	0	0	11652	0	0	0	0	32	1963190184	full	present_with_no_introns
	MIRUS_G_0847	MAG		This study	IT02_mOTU	This study	Class_04	Demuto	Demuto_03	Yes	23	216058	44.03	12581	73.2	2025-09-03	70.1	218	211	193338	8948430514	13	2016-06-01	1	marine metagenome. seawater metagenome	marine	Marine	DLUG22_1	SAMEA5958376	https://www.ncbi.nlm.nih.gov/biosample/SAMEA5958376/	520	0	0	2	2	0.95	0	0	0	0	9257	0	0	0	0	53	2511848341	full	present_with_no_introns
	MIRUS_G_0020	MAG		This study	IT02_mOTU	This study	Class_04	Demuto	Demuto_04	Yes	2	323761	39.4	259414	78.35	2025-03-01	77.32	327	318	295095	911459379	5	1957-01-01	4	marine metagenome. seawater metagenome	marine	Marine	KOPF15_1	SAMEA7422961	https://www.ncbi.nlm.nih.gov/biosample/SAMEA7422961/	1574	1	1	15	12	1977-03-01	0	0	0	2	46330	0	0	5	3	96	3018867925	full	present_with_no_introns
	MIRUS_G_0038	MAG		This study	IT02_mOTU	This study	Class_04	Demuto	Demuto_04	Yes	6	321410	39.88	201306	86.6	2025-12-04	82.47	325	328	285066	8869232445	20	2025-10-06	4	marine metagenome. seawater metagenome	marine	Marine	ZHAN22_1	SAMN11355750	https://www.ncbi.nlm.nih.gov/biosample/SAMN11355750/	1132	0	0	3	3	0.91	0	0	0	0	9334	0	0	2	1	101	3079268293	full	present_with_no_introns
	MIRUS_G_0090	MAG		This study	IT02_mOTU	This study	Class_04	Demuto	Demuto_04	Yes	4	301053	38.72	123545	86.6	2025-09-03	83.51	315	291	271659	9023627069	12	2025-12-04	4	marine metagenome. seawater metagenome	marine	Marine	KOPF15_1	SAMEA7392433	https://www.ncbi.nlm.nih.gov/biosample/SAMEA7392433/	2138	2	0	13	11	1978-03-01	0	0	0	0	43182	0	0	3	2	93	3195876289	full	present_with_no_introns
	MIRUS_G_0106	MAG		This study	IT02_mOTU	This study	Class_04	Demuto	Demuto_04	Yes	3	378310	39.49	118579	87.63	2019-06-01	81.44	375	361	344214	9098728556	11	2025-05-03	7	marine metagenome. seawater metagenome	marine	Marine	KOPF15_1	SAMEA7392462	https://www.ncbi.nlm.nih.gov/biosample/SAMEA7392462/	995	0	0	6	6	1966-01-01	0	0	0	1	15860	0	0	2	1	110	3047091413	full	present_with_no_introns
	MIRUS_G_0357	MAG		This study	IT02_mOTU	This study	Class_04	Demuto	Demuto_04	Yes	11	260022	39.21	36475	83.51	2025-12-04	79.38	303	289	226302	8703186653	16	1954-05-01	4	marine metagenome. seawater metagenome	marine	Marine	NOWI19_1	SAMN10350894	https://www.ncbi.nlm.nih.gov/biosample/SAMN10350894/	3696	2	0	5	5	1973-01-01	0	0	0	0	19229	0	0	0	0	82	2837370242	full	present_with_no_introns
	MIRUS_G_0431	MAG		This study	IT02_mOTU	This study	Class_04	Demuto	Demuto_04	Yes	9	225125	38.6	29374	69.07	2025-06-02	67.01	248	247	201963	8971149361	12	1986-04-01	6	marine metagenome. seawater metagenome	marine	Marine	KOPF15_1	SAMEA7392460	https://www.ncbi.nlm.nih.gov/biosample/SAMEA7392460/	766	0	0	4	3	2021-01-01	0	0	0	1	17768	0	0	1	1	67	2712550607	full	present_with_no_introns
	MIRUS_G_0454	MAG		This study	IT02_mOTU	This study	Class_04	Demuto	Demuto_04	Yes	19	323922	36.7	27442	84.54	2025-04-13	71.13	397	370	281772	8698760813	20	2041-05-01	4	marine metagenome. seawater metagenome	marine	Marine	SIER19_1	SAMEA104210875	https://www.ncbi.nlm.nih.gov/biosample/SAMEA104210875/	4085	1	1	9	9	2043-02-01	0	0	0	1	27784	0	0	6	3	103	2783783784	full	present_with_no_introns
	MIRUS_G_0466	MAG		This study	IT02_mOTU	This study	Class_04	Demuto	Demuto_04	Yes	18	331718	39.34	26864	86.6	2025-06-02	84.54	361	348	301800	9098089341	11	2016-03-01	6	marine metagenome. seawater metagenome	marine	Marine	TARA	SAMEA6053764	https://www.ncbi.nlm.nih.gov/biosample/SAMEA6053764/	1784	0	0	9	9	1959-02-01	0	0	0	0	27131	0	0	2	1	103	2959770115	full	present_with_no_introns
	MIRUS_G_0475	MAG		This study	IT02_mOTU	This study	Class_04	Demuto	Demuto_04	Yes	18	292733	40.37	26504	84.54	2025-06-02	82.47	302	286	260067	8884102578	14	1990-04-01	5	marine metagenome. seawater metagenome	marine	Marine	TARA	SAMEA6006732	https://www.ncbi.nlm.nih.gov/biosample/SAMEA6006732/	23347	9	5	10	8	1980-02-01	0	0	0	0	34161	0	0	1	1	89	3111888112	full	present_with_no_introns
	MIRUS_G_0486	MAG		This study	IT02_mOTU	This study	Class_04	Demuto	Demuto_04	Yes	20	275972	40.61	25983	82.47	2015-05-01	77.32	294	285	254898	9236371806	16	1961-05-01	3	marine metagenome. seawater metagenome	marine	Marine	ZHAN22_1	SAMN11355745	https://www.ncbi.nlm.nih.gov/biosample/SAMN11355745/	6074	0	0	8	8	1981-02-01	0	0	0	0	28988	0	0	0	0	84	2947368421	full	present_with_no_introns
	MIRUS_G_0675	MAG		This study	IT02_mOTU	This study	Class_04	Demuto	Demuto_04	Yes	27	349889	37.43	17622	86.6	2022-07-01	79.38	370	359	313767	8967615444	13	1962-03-01	9	marine metagenome. seawater metagenome	marine	Marine	TARA	SAMEA2621812	https://www.ncbi.nlm.nih.gov/biosample/SAMEA2621812/	2732	1	1	5	5	2039-01-01	0	0	0	0	14290	0	0	2	1	106	295264624	full	present_with_no_introns
	MIRUS_G_1104	MAG		This study	IT02_mOTU	This study	Class_04	Demuto	Demuto_04	Yes	36	260029	39.9	7570	83.51	2015-05-01	78.35	297	290	234597	9021955243	16	1952-05-01	5	marine metagenome. seawater metagenome	marine	Marine	SUHA22_1	SAMN20336529	https://www.ncbi.nlm.nih.gov/biosample/SAMN20336529/	1805	0	0	11	11	1979-03-01	0	0	0	0	42303	0	0	1	0	81	2793103448	full	present_with_no_introns
	MIRUS_G_1190	MAG		This study	IT02_mOTU	This study	Class_04	Demuto	Demuto_04	Yes	43	249245	40.15	6277	74.23	2019-06-01	68.04	288	289	228486	9167124717	14	1984-04-01	6	marine metagenome. seawater metagenome	marine	Marine	TARA	SAMEA5997980	https://www.ncbi.nlm.nih.gov/biosample/SAMEA5997980/	645	0	0	3	3	2025-04-01	0	0	0	0	12036	0	0	0	0	86	2975778547	full	present_with_no_introns
	MIRUS_G_0001	MAG		This study	This study	matches to a MAG by Gaïa et al.	Class_04	Demuto	Demuto_05	Yes	1	432583	42.8	432583	95.88	2025-06-02	93.81	357	341	405252	9368190613	1	0.29	3	marine metagenome. seawater metagenome	marine	Marine	TARA	SAMEA2619782	https://www.ncbi.nlm.nih.gov/biosample/SAMEA2619782/	170518	2	1	8	7	2025-05-02	0	0	0	1	18494	0	0	1	1	80	2346041056	full	present_with_no_introns
	MIRUS_G_0003	MAG		This study	This study	matches to a MAG by Gaïa et al.	Class_04	Demuto	Demuto_05	Yes	1	423899	44.7	423899	96.91	2025-06-02	94.85	341	330	397986	9388698723	1	0.30	4	marine metagenome. seawater metagenome	marine	Marine	TARA	SAMEA2619607	https://www.ncbi.nlm.nih.gov/biosample/SAMEA2619607/	52005	0	0	15	13	1994-03-01	0	0	0	0	35386	0	0	0	0	87	2636363636	full	present_with_no_introns
	MIRUS_G_0005	MAG		This study	This study	This study	Class_04	Demuto	Demuto_05	Yes	1	395339	33.58	395339	92.78	2025-09-03	89.69	364	356	345042	8727750108	7	1997-01-01	9	marine metagenome. seawater metagenome	marine	Marine	SANC23₁	SAMEA110646460	https://www.ncbi.nlm.nih.gov/biosample/SAMEA110646460/	4670	0	0	2	2	0.56	0	0	0	1	5059	0	0	2	1	91	2556179775	full	present_with_no_introns
	MIRUS_G_0007	MAG		This study	IT02_mOTU	This study	Class_04	Demuto	Demuto_05	Yes	2	426180	44.14	381741	97.94	2025-06-02	95.88	342	329	396195	9296424046	4	2022-01-01	4	marine metagenome. seawater metagenome	marine	Marine	HAWL17_1	SAMN05224435	https://www.ncbi.nlm.nih.gov/biosample/SAMN05224435/	19212	1	0	10	8	2043-02-01	0	0	0	0	23464	0	0	0	0	79	2401215805	full	present_with_no_introns
	MIRUS_G_0008	MAG		This study	IT02_mOTU	This study	Class_04	Demuto	Demuto_05	Yes	4	408750	40.37	359277	93.81	2025-03-01	92.78	349	335	385497	9431119266	24	2016-07-01	6	biofilm metagenome	marine biofilm	marine biofilm	WANG22_1	SAMN08714533	https://www.ncbi.nlm.nih.gov/biosample/SAMN08714533/	11370	1	0	4	4	2019-01-01	0	0	0	0	9786	0	0	1	0	78	2328358209	full	present_with_no_introns
	MIRUS_G_0013	MAG		This study	IT02_mOTU	This study	Class_04	Demuto	Demuto_05	Yes	6	556078	37.9	304467	97.94	2025-12-04	93.81	551	537	488214	8779595668	22	2025-10-04	15	marine metagenome. seawater metagenome	marine	Marine	SUNY21_1	SAMEA6942735	https://www.ncbi.nlm.nih.gov/biosample/SAMEA6942735/	12428	5	3	16	15	1979-02-01	0	0	0	0	28773	0	0	2	0	159	2960893855	full	present_with_no_introns
	MIRUS_G_0029	MAG		This study	IT02_mOTU	This study	Class_04	Demuto	Demuto_05	Yes	6	394206	54.71	231313	97.94	2025-06-02	95.88	398	396	358857	9103286099	8	2025-02-02	12	marine metagenome. seawater metagenome	marine	Marine	POHA15_1	SAMEA2555027	https://www.ncbi.nlm.nih.gov/biosample/SAMEA2555027/	1898	1	0	18	16	2025-04-04	0	0	0	0	45661	0	0	1	0	115	2904040404	full	present_with_no_introns
	MIRUS_G_0044	MAG		This study	IT02_mOTU	This study	Class_04	Demuto	Demuto_05	Yes	6	367260	41.66	183862	97.94	2025-06-02	95.88	375	365	331296	9020748244	15	2025-11-04	9	marine metagenome. seawater metagenome	marine	Marine	TARA	SAMEA4396538	https://www.ncbi.nlm.nih.gov/biosample/SAMEA4396538/	59183	2	0	10	8	2019-02-01	0	0	0	0	27229	0	0	2	0	109	298630137	full	present_with_no_introns
	MIRUS_G_0047	MAG		This study	IT01_Other	This study	Class_04	Demuto	Demuto_05	Yes	6	279494	52.55	175680	82.47	2025-09-03	79.38	308	302	247743	8863982769	6	1999-01-01	7	salt marsh metagenome	salt marsh	Other	IT01_FRANK	SAMN09092040		795	2	2	11	11	1964-03-01	0	0	0	0	39357	0	0	1	0	91	3013245033	full	present_with_no_introns
	MIRUS_G_0054	MAG		This study	IT02_mOTU	This study	Class_04	Demuto	Demuto_05	Yes	8	517568	45.02	158911	97.94	2025-12-04	93.81	433	434	501204	9683828985	45	2037-10-01	7	marine metagenome. seawater metagenome	marine	Marine	KRUG19_1	SAMN03169781	https://www.ncbi.nlm.nih.gov/biosample/SAMN03169781/	34638	2	0	27	19	2038-04-01	0	0	0	0	52167	0	0	0	0	132	3041474654	full	present_with_no_introns
	MIRUS_G_0082	MAG		This study	IT02_mOTU	This study	Class_04	Demuto	Demuto_05	Yes	8	448555	40.69	127860	95.88	2022-07-01	88.66	382	369	417513	9307955546	14	1979-03-01	3	marine metagenome. seawater metagenome	marine	Marine	SUTE22_1	SAMN10231912	https://www.ncbi.nlm.nih.gov/biosample/SAMN10231912/	2065	0	0	8	8	2017-02-01	0	0	0	0	17835	0	0	1	0	84	2276422764	full	present_with_no_introns
	MIRUS_G_0094	MAG		This study	IT01_Other	This study	Class_04	Demuto	Demuto_05	Yes	8	474272	49.6	121620	96.91	2025-12-04	92.78	442	452	421806	8893757169	15	2032-03-01	11	salt marsh metagenome	salt marsh	Other	IT01_FRANK	SAMN09092042		3939	4	1	7	7	1955-01-01	0	0	0	0	14759	0	0	0	0	139	3075221239	full	present_with_no_introns
	MIRUS_G_0095	MAG		This study	IT01_Other	This study	Class_04	Demuto	Demuto_05	Yes	13	729701	34.25	121468	98.97	18.56	80.41	591	581	673671	9232151251	18	2025-10-03	28	marine metagenome. seawater metagenome	marine	Marine	TARA	SAMEA5996878		48961	5	1	3	3	0.52	0	0	0	0	4111	0	0	8	3	187	321858864	full	present_with_no_introns
	MIRUS_G_0101	MAG		This study	IT02_mOTU	This study	Class_04	Demuto	Demuto_05	Yes	8	388097	34.07	120002	92.78	2019-06-01	86.6	351	344	342447	8823747671	4	2016-01-01	9	marine metagenome. seawater metagenome	marine	Marine	TARA	SAMEA6020699	https://www.ncbi.nlm.nih.gov/biosample/SAMEA6020699/	3340	0	0	3	3	0.87	0	0	0	0	7730	0	0	0	0	90	261627907	full	present_with_no_introns
	MIRUS_G_0104	MAG		This study	IT02_mOTU	This study	Class_04	Demuto	Demuto_05	Yes	10	461004	47	119218	96.91	2025-12-04	92.78	413	412	415347	9009618138	28	1980-06-01	10	marine metagenome. seawater metagenome	marine	Marine	SOLA22_1	SAMEA7060526	https://www.ncbi.nlm.nih.gov/biosample/SAMEA7060526/	4684	0	0	13	10	2043-02-01	0	0	0	0	28199	0	0	1	0	126	3058252427	full	present_with_no_introns
	MIRUS_G_0123	MAG		This study	IT02_mOTU	This study	Class_04	Demuto	Demuto_05	Yes	5	340461	46.33	106960	84.54	2025-12-04	80.41	336	330	311388	9146069594	21	2036-06-01	3	marine metagenome. seawater metagenome	marine	Marine	TARA	SAMEA6053764	https://www.ncbi.nlm.nih.gov/biosample/SAMEA6053764/	367	4	4	17	17	2015-05-01	0	0	0	0	49932	1	5882352941	1	0	98	296969697	full	present_with_no_introns
	MIRUS_G_0124	MAG		This study	IT02_mOTU	This study	Class_04	Demuto	Demuto_05	Yes	5	360979	35.42	103045	92.78	2025-12-04	88.66	360	343	325008	900351544	4	2017-01-01	5	marine metagenome. seawater metagenome	marine	Marine	TARA	SAMEA6051647	https://www.ncbi.nlm.nih.gov/biosample/SAMEA6051647/	17822	0	0	6	6	1975-01-01	0	0	0	0	16621	0	0	0	0	77	2244897959	full	present_with_no_introns
	MIRUS_G_0129	MAG		This study	IT02_mOTU	matches to a MAG by Gaïa et al.	Class_04	Demuto	Demuto_05	Yes	8	414548	32.14	99341	94.85	2025-03-01	93.81	413	404	354096	8541737024	21	2020-05-01	7	marine metagenome. seawater metagenome	marine	Marine	TARA	SAMEA2189670	https://www.ncbi.nlm.nih.gov/biosample/SAMEA2189670/	35409	5	1	7	7	1973-01-01	0	0	0	0	16886	0	0	4	1	93	2301980198	full	present_with_no_introns
	MIRUS_G_0131	MAG		This study	IT02_mOTU	This study	Class_04	Demuto	Demuto_05	Yes	4	339626	36.25	97732	95.88	2019-06-01	89.69	326	321	290358	8549345456	5	1956-01-01	11	marine metagenome. seawater metagenome	marine	Marine	SUNY21_1	SAMEA6942737	https://www.ncbi.nlm.nih.gov/biosample/SAMEA6942737/	6599	2	1	9	9	1980-02-01	0	0	0	0	26500	0	0	0	0	89	277258567	full	present_with_no_introns
	MIRUS_G_0140	MAG		This study	IT02_mOTU	This study	Class_04	Demuto	Demuto_05	Yes	6	380194	40.48	88307	96.91	2025-06-02	94.85	361	369	334389	8795220335	35	2049-09-01	11	marine metagenome. seawater metagenome	marine	Marine	TARA	SAMEA6040045	https://www.ncbi.nlm.nih.gov/biosample/SAMEA6040045/	389	0	0	8	7	1990-01-01	0	0	0	0	21042	0	0	6	1	105	2845528455	full	present_with_no_introns
	MIRUS_G_0147	MAG		This study	IT02_mOTU	This study	Class_04	Demuto	Demuto_05	Yes	10	426454	37.72	81961	94.85	2015-05-01	89.69	365	354	395856	9282501747	39	2025-02-11	10	marine metagenome. seawater metagenome	marine	Marine	KOPF15_1	SAMEA7392453	https://www.ncbi.nlm.nih.gov/biosample/SAMEA7392453/	1712	0	0	6	6	1969-01-01	0	0	0	1	14070	0	0	2	1	107	302259887	full	present_with_no_introns
	MIRUS_G_0150	MAG		This study	IT02_mOTU	This study	Class_04	Demuto	Demuto_05	Yes	5	360960	49.32	80183	87.63	2025-06-02	85.57	338	335	337203	9341838431	25	2046-07-01	6	marine metagenome. seawater metagenome	marine	Marine	TARA	SAMEA6037123	https://www.ncbi.nlm.nih.gov/biosample/SAMEA6037123/	717	0	0	21	18	2037-05-01	0	0	0	0	58178	0	0	1	0	98	2925373134	full	present_with_no_introns
	MIRUS_G_0161	MAG		This study	IT02_mOTU	This study	Class_04	Demuto	Demuto_05	Yes	7	366089	51.91	74264	87.63	2025-04-13	74.23	364	354	337104	9208252638	22	2021-06-01	8	marine metagenome. seawater metagenome	marine	Marine	TAOJ22_1	SAMN27365859	https://www.ncbi.nlm.nih.gov/biosample/SAMN27365859/	797	1	0	15	13	1967-03-01	0	0	0	0	40974	0	0	0	0	104	2937853107	full	present_with_no_introns
	MIRUS_G_0177	MAG		This study	IT02_mOTU	This study	Class_04	Demuto	Demuto_05	Yes	12	475227	47.36	68073	98.97	2015-05-01	93.81	403	403	438408	9225233415	26	2045-06-01	9	marine metagenome. seawater metagenome	marine	Marine	SOLA22_1	SAMEA7060526	https://www.ncbi.nlm.nih.gov/biosample/SAMEA7060526/	27633	0	0	11	11	1973-02-01	0	0	0	0	23147	0	0	0	0	120	2977667494	full	present_with_no_introns
	MIRUS_G_0192	MAG		This study	IT02_mOTU	This study	Class_04	Demuto	Demuto_05	Yes	9	283419	43.42	63858	75.26	2025-06-02	73.2	282	271	260286	9183787961	4	2048-01-01	5	marine metagenome. seawater metagenome	marine	Marine	BPAM22_1	SAMN07483565	https://www.ncbi.nlm.nih.gov/biosample/SAMN07483565/	3425	0	0	8	7	1958-02-01	0	0	0	0	28227	0	0	0	0	64	2361623616	not_found	absent
	MIRUS_G_0196	MAG		This study	IT02_mOTU	This study	Class_04	Demuto	Demuto_05	Yes	16	380148	47.68	61039	96.91	2019-06-01	90.72	341	359	326379	8585577196	17	1974-04-01	14	marine metagenome. seawater metagenome	marine	Marine	SOLA22_1	SAMEA7060519	https://www.ncbi.nlm.nih.gov/biosample/SAMEA7060519/	19285	2	1	3	3	0.84	0	0	0	0	7892	0	0	1	0	86	2395543175	full	present_with_no_introns
	MIRUS_G_0197	MAG		This study	IT02_mOTU	This study	Class_04	Demuto	Demuto_05	Yes	7	360925	39.63	60958	98.97	2025-12-04	94.85	367	359	321666	8912267092	16	2046-04-01	5	marine metagenome. seawater metagenome	marine	Marine	CAST23_1	SAMN19118265	https://www.ncbi.nlm.nih.gov/biosample/SAMN19118265/	13141	4	1	14	12	2034-03-01	0	0	0	1	38789	0	0	5	1	93	2590529248	full	present_with_no_introns
	MIRUS_G_0199	MAG		This study	IT02_mOTU	This study	Class_04	Demuto	Demuto_05	Yes	13	371937	46.93	60498	97.94	2019-06-01	91.75	346	355	334311	8988377064	16	1951-04-01	8	marine metagenome. seawater metagenome	marine	Marine	TARA	SAMEA2623946	https://www.ncbi.nlm.nih.gov/biosample/SAMEA2623946/	87709	9	6	8	6	1969-01-01	1	0	0	0	21509	0	0	1	1	96	2704225352	full	present_with_no_introns
	MIRUS_G_0207	MAG		This study	IT02_mOTU	This study	Class_04	Demuto	Demuto_05	Yes	10	480897	48.8	57147	98.97	2025-03-01	97.94	457	449	434790	9041229203	18	2025-01-04	18	marine metagenome. seawater metagenome	marine	Marine	CAST23_1	SAMN19118261	https://www.ncbi.nlm.nih.gov/biosample/SAMN19118261/	2881	2	1	12	12	1967-02-01	0	0	0	0	24953	0	0	0	0	141	3140311804	full	present_with_no_introns
	MIRUS_G_0219	MAG		Gaïa et al.	REF_GENOSCOPE	matches to a MAG by Gaïa et al.	Class_04	Demuto	Demuto_05	Yes	11	321758	47.65	54883	93.81	2025-09-03	90.72	307	304	277296	8618154016	14	1961-04-01	7	marine metagenome. seawater metagenome	marine	Marine	TARA			1579637	87	52	17	8	1963-02-01	0	0	0	0	52835	0	0	0	0	79	2598684211	full	present_with_no_introns
	MIRUS_G_0231	MAG		This study	IT01_Other	This study	Class_04	Demuto	Demuto_05	Yes	21	477058	38.57	64666	97.94	2025-12-04	93.81	487	482	419190	8786981876	29	2025-02-06	10	marine metagenome. seawater metagenome	marine	Marine	KOPF15_1	SAMEA7422958	https://www.ncbi.nlm.nih.gov/biosample/SAMEA7422958/	1784	0	0	11	8	1966-01-01	0	0	0	0	23058	0	0	0	0	123	255186722	full	present_with_no_introns
	MIRUS_G_0232	MAG		This study	IT02_mOTU	matches to a MAG by Gaïa et al.	Class_04	Demuto	Demuto_05	Yes	15	472805	47.82	52531	100	2025-06-02	97.94	424	431	415644	8791023784	16	1971-03-01	8	marine metagenome. seawater metagenome	marine	Marine	KRUG19_1	SAMN03173239	https://www.ncbi.nlm.nih.gov/biosample/SAMN03173239/	187889	25	17	14	13	2025-02-03	0	0	0	0	29611	0	0	0	0	128	2969837587	full	present_with_no_introns
	MIRUS_G_0236	MAG		This study	IT02_mOTU	This study	Class_04	Demuto	Demuto_05	Yes	10	323485	46.87	51706	87.63	2025-06-02	85.57	328	310	288456	8917136807	10	2023-03-01	4	marine metagenome. seawater metagenome	marine	Marine	SUHA22_1	SAMN20336529	https://www.ncbi.nlm.nih.gov/biosample/SAMN20336529/	1108	5	4	15	14	1952-04-01	0	0	0	0	46370	1	6666666667	1	0	98	3161290323	full	present_with_no_introns
	MIRUS_G_0246	MAG		This study	IT02_mOTU	This study	Class_04	Demuto	Demuto_05	Yes	15	315888	43	50269	94.85	2015-05-01	89.69	338	320	279000	883224434	10	2013-03-01	6	marine metagenome. seawater metagenome	marine	Marine	KRUG19_2	SAMN08776908	https://www.ncbi.nlm.nih.gov/biosample/SAMN08776908/	6290	5	1	10	8	1950-02-01	0	0	0	0	31657	0	0	0	0	89	278125	not_found	present_with_no_introns
	MIRUS_G_0251	MAG		This study	IT02_mOTU	This study	Class_04	Demuto	Demuto_05	Yes	12	339532	36.3	52103	92.78	2022-07-01	85.57	340	330	289218	8518136729	5	1952-01-01	12	marine metagenome. seawater metagenome	marine	Marine	SOLA22_1	SAMEA7060520	https://www.ncbi.nlm.nih.gov/biosample/SAMEA7060520/	11313	3	2	18	10	2025-03-03	1	0	0	0	53014	7	3888888889	2	1	86	2606060606	full	present_with_short_introns
	MIRUS_G_0253	MAG		This study	IT02_mOTU	This study	Class_04	Demuto	Demuto_05	Yes	18	533204	42.11	49453	98.97	2022-07-01	91.75	542	526	468591	8788212392	8	1952-01-01	11	marine metagenome. seawater metagenome	marine	Marine	KRUG19_1	SAMN03169779	https://www.ncbi.nlm.nih.gov/biosample/SAMN03169779/	45873	9	5	10	10	1990-01-01	0	0	0	1	18755	0	0	2	1	135	2566539924	full	present_with_no_introns
	MIRUS_G_0264	MAG		This study	IT02_mOTU	This study	Class_04	Demuto	Demuto_05	Yes	8	305339	51.44	47563	92.78	2025-12-04	88.66	314	306	278496	9120878761	8	1961-02-01	12	marine metagenome. seawater metagenome	marine	Marine	POHA15_1	SAMEA2555027	https://www.ncbi.nlm.nih.gov/biosample/SAMEA2555027/	1669	0	0	19	16	2023-05-01	0	0	0	1	62226	1	5263157895	1	1	99	3235294118	full	present_with_no_introns
	MIRUS_G_0265	MAG		This study	IT02_mOTU	This study	Class_04	Demuto	Demuto_05	Yes	20	595914	36.31	47500	98.97	2025-09-03	95.88	607	604	526470	8834664062	16	1965-02-01	28	marine metagenome. seawater metagenome	marine	Marine	KRUG19_2	SAMN08776908	https://www.ncbi.nlm.nih.gov/biosample/SAMN08776908/	1965	1	0	8	7	2016-01-01	0	0	0	0	13425	0	0	8	2	195	3228476821	full	present_with_no_introns
	MIRUS_G_0266	MAG		This study	IT02_mOTU	This study	Class_04	Demuto	Demuto_05	Yes	12	369914	33.35	47448	96.91	2019-06-01	90.72	364	360	324711	8778013268	4	2025-11-01	7	marine metagenome. seawater metagenome	marine	Marine	CAST23_1	SAMN19118265	https://www.ncbi.nlm.nih.gov/biosample/SAMN19118265/	668	1	0	5	5	2039-01-01	0	0	0	1	13517	0	0	3	2	98	2722222222	full	present_with_no_introns
	MIRUS_G_0269	MAG		This study	IT02_mOTU	This study	Class_04	Demuto	Demuto_05	Yes	13	393832	32.32	46642	94.85	2025-12-04	90.72	390	377	348465	8848062118	7	1986-01-01	4	marine metagenome. seawater metagenome	marine	Marine	SONG20_1	SAMN08290288	https://www.ncbi.nlm.nih.gov/biosample/SAMN08290288/	923	1	0	8	8	2025-12-02	0	0	0	2	20313	0	0	7	5	85	225464191	full	present_with_no_introns
	MIRUS_G_0275	MAG		This study	IT02_mOTU	This study	Class_04	Demuto	Demuto_05	Yes	11	441556	47.48	44977	98.97	2025-06-02	96.91	388	396	389415	8819153176	17	2029-04-01	12	marine metagenome. seawater metagenome	marine	Marine	ZHAN22_1	SAMN11355745	https://www.ncbi.nlm.nih.gov/biosample/SAMN11355745/	547	0	0	13	13	2028-03-01	0	0	0	0	29441	0	0	2	0	129	3257575758	full	present_with_no_introns
	MIRUS_G_0289	MAG		This study	IT02_mOTU	This study	Class_04	Demuto	Demuto_05	Yes	16	299052	32.91	42696	85.57	2025-09-03	82.47	325	318	266781	8920890012	7	2020-02-01	8	marine metagenome. seawater metagenome	marine	Marine	MIZU16_1	SAMN04325106	https://www.ncbi.nlm.nih.gov/biosample/SAMN04325106/	23483	1	1	3	2	0.63	0	0	0	0	10032	0	0	1	0	78	2452830189	full	present_with_no_introns
	MIRUS_G_0290	MAG		Gaïa et al.	REF_GENOSCOPE	matches to a MAG by Gaïa et al.	Class_04	Demuto	Demuto_05	Yes	9	352577	49.25	42533	84.54	2025-09-03	81.44	332	324	315078	8936430907	27	2033-08-01	4	marine metagenome. seawater metagenome	marine	Marine	TARA			19036	1	0	15	15	1963-04-01	0	0	0	1	42544	0	0	1	1	94	2901234568	full	present_with_no_introns
	MIRUS_G_0291	MAG		This study	IT02_mOTU	This study	Class_04	Demuto	Demuto_05	Yes	15	389509	32.31	42485	94.85	2025-09-03	91.75	393	380	345591	8872477915	3	0.79	8	marine metagenome. seawater metagenome	marine	Marine	TARA	SAMEA5997578		1717	0	0	2	2	0.53	0	0	0	0	5135	0	0	1	0	88	2315789474	full	present_with_no_introns
	MIRUS_G_0292	MAG		This study	IT02_mOTU	This study	Class_04	Demuto	Demuto_05	Yes	20	399181	38.14	42469	96.91	2015-05-01	91.75	412	404	346275	8674636318	18	2046-04-01	5	marine metagenome. seawater metagenome	marine	Marine	COLA18_1	SAMN06267285	https://www.ncbi.nlm.nih.gov/biosample/SAMN06267285/	23819	2	1	9	9	2023-02-01	0	0	0	0	22546	0	0	2	0	120	297029703	not_found	present_with_no_introns
	MIRUS_G_0294	MAG		This study	IT02_mOTU	This study	Class_04	Demuto	Demuto_05	Yes	13	487190	36.12	42439	97.94	2025-12-04	93.81	497	493	438825	9007266159	34	1990-06-01	15	marine metagenome. seawater metagenome	marine	Marine	CAST23_1	SAMN19118265	https://www.ncbi.nlm.nih.gov/biosample/SAMN19118265/	18257	0	0	4	4	0.81	0	0	0	0	8210	0	0	0	0	135	2738336714	full	present_with_no_introns
	MIRUS_G_0296	MAG		This study	IT02_mOTU	matches to a MAG by Gaïa et al.	Class_04	Demuto	Demuto_05	Yes	17	456713	38.78	42244	96.91	2025-06-02	94.85	465	457	403158	8827381747	9	1997-01-01	13	marine metagenome. seawater metagenome	marine	Marine	PRIE21_1	SAMEA7670918	https://www.ncbi.nlm.nih.gov/biosample/SAMEA7670918/	51136	21	5	12	11	2041-02-01	0	0	0	0	26275	0	0	1	0	144	3150984683	full	present_with_no_introns
	MIRUS_G_0308	MAG		This study	IT02_mOTU	This study	Class_04	Demuto	Demuto_05	Yes	16	486397	39.69	40880	96.91	2025-03-01	95.88	465	454	433236	8907045068	14	2025-08-03	11	marine metagenome. seawater metagenome	marine	Marine	KRUG19_2	SAMN08778202	https://www.ncbi.nlm.nih.gov/biosample/SAMN08778202/	17403	2	0	15	12	1964-02-01	0	0	0	1	30839	0	0	2	1	127	2797356828	not_found	absent
	MIRUS_G_0310	MAG		This study	IT02_mOTU	matches to a MAG by Gaïa et al.	Class_04	Demuto	Demuto_05	Yes	17	454096	38.41	40493	95.88	2025-09-03	92.78	443	432	407229	8967905465	27	2025-06-01	17	marine metagenome. seawater metagenome	marine	Marine	PRIE21_1	SAMEA7670919	https://www.ncbi.nlm.nih.gov/biosample/SAMEA7670919/	137046	21	8	16	12	1978-02-01	0	0	0	0	35235	0	0	1	0	135	31.25	full	present_with_no_introns
	MIRUS_G_0338	MAG		This study	IT02_mOTU	This study	Class_04	Demuto	Demuto_05	Yes	17	373513	47.3	37425	100	2022-07-01	92.78	351	362	325677	8719294911	12	2031-03-01	6	marine metagenome. seawater metagenome	marine	Marine	SHAF22_1	SAMEA7723541	https://www.ncbi.nlm.nih.gov/biosample/SAMEA7723541/	13529	1	1	6	6	1966-01-01	0	0	0	0	16064	0	0	1	0	100	2762430939	full	present_with_no_introns
	MIRUS_G_0341	MAG		This study	IT02_mOTU	This study	Class_04	Demuto	Demuto_05	Yes	19	378371	33.15	37246	96.91	2025-12-04	92.78	411	399	340779	9006477769	15	1976-03-01	13	marine metagenome. seawater metagenome	marine	Marine	KOPF15_1	SAMEA7422962	https://www.ncbi.nlm.nih.gov/biosample/SAMEA7422962/	1447	2	1	9	8	2025-01-02	0	0	0	1	23786	0	0	3	2	106	2656641604	full	present_with_no_introns
	MIRUS_G_0343	MAG		This study	IT02_mOTU	This study	Class_04	Demuto	Demuto_05	Yes	22	490484	41.95	37195	100	2025-03-01	98.97	491	484	439893	8968549433	5	2025-03-01	14	marine metagenome. seawater metagenome	marine	Marine	HARO18_1	SAMN15220988	https://www.ncbi.nlm.nih.gov/biosample/SAMN15220988/	6784	0	0	3	3	0.62	0	0	0	0	6116	0	0	0	0	132	2727272727	full	present_with_no_introns
	MIRUS_G_0352	MAG		This study	IT02_mOTU	This study	Class_04	Demuto	Demuto_05	Yes	20	570335	44.46	40727	98.97	2025-12-04	94.85	528	529	505101	8856216084	21	1997-03-01	13	marine metagenome. seawater metagenome	marine	Marine	NOWI19_1	SAMN09201605	https://www.ncbi.nlm.nih.gov/biosample/SAMN09201605/	9266	1	0	12	12	2027-02-01	0	0	0	0	21040	0	0	2	0	171	3232514178	full	present_with_no_introns
	MIRUS_G_0355	MAG		This study	IT02_mOTU	This study	Class_04	Demuto	Demuto_05	Yes	10	318757	42.1	36578	95.88	2025-12-04	91.75	330	326	278244	8729031833	16	1991-04-01	5	marine metagenome. seawater metagenome	marine	Marine	SUNY21_1	SAMEA6942737	https://www.ncbi.nlm.nih.gov/biosample/SAMEA6942737/	629	0	0	9	9	1976-02-01	0	0	0	1	28235	0	0	1	1	101	3098159509	full	present_with_no_introns
	MIRUS_G_0361	MAG		This study	IT02_mOTU	This study	Class_04	Demuto	Demuto_05	Yes	11	338917	46.94	54475	90.72	2025-12-04	86.6	340	327	302556	8927141454	9	1975-02-01	4	marine metagenome. seawater metagenome	marine	Marine	TARA	SAMEA6009172	https://www.ncbi.nlm.nih.gov/biosample/SAMEA6009172/	6697	0	0	13	13	1998-03-01	0	0	0	0	38357	1	7692307692	2	0	101	3088685015	full	present_with_no_introns
	MIRUS_G_0370	MAG		This study	IT02_mOTU	This study	Class_04	Demuto	Demuto_05	Yes	21	575922	37.9	35089	96.91	2019-06-01	90.72	581	563	497664	8641170158	15	1966-02-01	15	marine metagenome. seawater metagenome	marine	Marine	COLA18_1	SAMN06267280	https://www.ncbi.nlm.nih.gov/biosample/SAMN06267280/	35143	9	2	12	11	1995-01-01	0	0	0	2	20836	0	0	5	2	176	3126110124	full	present_with_no_introns
	MIRUS_G_0372	MAG		This study	IT02_mOTU	This study	Class_04	Demuto	Demuto_05	Yes	14	312765	39.37	34737	93.81	2019-06-01	87.63	355	351	281874	9012325548	11	2013-03-01	8	marine metagenome. seawater metagenome	marine	Marine	KOPF15_1	SAMEA7422988	https://www.ncbi.nlm.nih.gov/biosample/SAMEA7422988/	1715	0	0	12	10	1985-02-01	0	0	0	1	38367	0	0	3	1	117	3333333333	full	present_with_no_introns
	MIRUS_G_0374	MAG		This study	IT02_mOTU	matches to a MAG by Gaïa et al.	Class_04	Demuto	Demuto_05	Yes	16	440837	45.58	34693	95.88	2025-09-03	92.78	412	404	390792	8864773147	28	1993-06-01	9	marine metagenome. seawater metagenome	marine	Marine	TARA	SAMEA4396505	https://www.ncbi.nlm.nih.gov/biosample/SAMEA4396505/	900392	13	11	12	12	1997-02-01	0	0	0	0	27221	0	0	2	0	122	301980198	full	present_with_no_introns
	MIRUS_G_0385	MAG		This study	IT02_mOTU	This study	Class_04	Demuto	Demuto_05	Yes	14	326469	38.63	33463	92.78	2015-05-01	87.63	332	320	289821	8877443188	58	18.13	7	marine metagenome. seawater metagenome	marine	Marine	DLUG22_1	SAMEA5958376	https://www.ncbi.nlm.nih.gov/biosample/SAMEA5958376/	1487	0	0	7	6	1988-01-01	0	0	0	0	21442	0	0	2	1	77	240625	full	present_with_no_introns
	MIRUS_G_0391	MAG		This study	IT02_mOTU	This study	Class_04	Demuto	Demuto_05	Yes	26	498700	41.63	33266	92.78	2015-05-01	87.63	480	467	432234	8667214758	18	1985-03-01	13	marine metagenome. seawater metagenome	marine	Marine	KRUG19_1	SAMN06264408	https://www.ncbi.nlm.nih.gov/biosample/SAMN06264408/	28807	6	3	16	15	2021-03-01	0	0	0	0	32083	0	0	0	0	137	2933618844	full	present_with_no_introns
	MIRUS_G_0395	MAG		This study	IT02_mOTU	This study	Class_04	Demuto	Demuto_05	Yes	16	378225	32.65	32917	96.91	2025-06-02	94.85	411	406	345846	9143922268	12	1996-02-01	12	marine metagenome. seawater metagenome	marine	Marine	TARA	SAMEA2623059	https://www.ncbi.nlm.nih.gov/biosample/SAMEA2623059/	47561	5	1	7	7	1972-01-01	0	0	0	0	18508	1	1428571429	2	2	111	2733990148	full	present_with_no_introns
	MIRUS_G_0406	MAG		This study	IT02_mOTU	matches to a MAG by Gaïa et al.	Class_04	Demuto	Demuto_05	Yes	21	443749	43.71	31317	95.88	2025-09-03	92.78	437	428	399810	9009823121	27	2031-06-01	5	marine metagenome. seawater metagenome	marine	Marine	KRUG19_1	SAMN03169779	https://www.ncbi.nlm.nih.gov/biosample/SAMN03169779/	438972	34	23	19	16	1974-03-01	0	0	0	0	42817	0	0	1	0	140	3271028037	full	present_with_no_introns
	MIRUS_G_0425	MAG		This study	IT02_mOTU	This study	Class_04	Demuto	Demuto_05	Yes	20	440919	47.24	29639	97.94	2022-07-01	90.72	434	425	386820	8773039946	22	2018-05-01	12	marine metagenome. seawater metagenome	marine	Marine	KRUG19_1	SAMN03169776	https://www.ncbi.nlm.nih.gov/biosample/SAMN03169776/	6798	2	0	18	17	4.00	0	0	0	1	40824	0	0	3	1	129	3035294118	full	present_with_no_introns
	MIRUS_G_0441	MAG		This study	IT02_mOTU	This study	Class_04	Demuto	Demuto_05	Yes	25	493448	41.12	28664	94.85	2015-05-01	89.69	525	517	445971	9037852013	21	2025-06-04	26	marine metagenome. seawater metagenome	marine	Marine	TARA	SAMEA6043294	https://www.ncbi.nlm.nih.gov/biosample/SAMEA6043294/	6017	0	0	14	12	2032-02-01	0	0	0	0	28372	0	0	1	0	155	2998065764	full	present_with_no_introns
	MIRUS_G_0450	MAG		This study	IT02_mOTU	This study	Class_04	Demuto	Demuto_05	Yes	28	483629	39.62	27648	98.97	2025-09-03	95.88	480	468	429771	8886377781	10	2014-02-01	14	marine metagenome. seawater metagenome	marine	Marine	TARA	SAMEA4396538	https://www.ncbi.nlm.nih.gov/biosample/SAMEA4396538/	91228	2	1	10	8	1971-01-01	0	0	0	0	20677	0	0	0	0	133	2841880342	full	present_with_no_introns
	MIRUS_G_0457	MAG		This study	IT02_mOTU	This study	Class_04	Demuto	Demuto_05	Yes	17	315995	46.73	27206	89.69	2025-12-04	85.57	337	322	283260	8964065887	12	1973-03-01	4	marine metagenome. seawater metagenome	marine	Marine	TARA	SAMEA6033188	https://www.ncbi.nlm.nih.gov/biosample/SAMEA6033188/	1266	0	0	16	14	2035-04-01	0	0	0	0	50634	1	2025-06-01	2	0	101	3136645963	full	present_with_no_introns
	MIRUS_G_0471	MAG		This study	IT02_mOTU	This study	Class_04	Demuto	Demuto_05	Yes	22	394267	46.98	26736	90.72	2022-07-01	83.51	396	402	350781	8897041852	29	2021-07-01	12	marine metagenome. seawater metagenome	marine	Marine	NOWI19_1	SAMN10351067	https://www.ncbi.nlm.nih.gov/biosample/SAMN10351067/	1412	0	0	13	13	2023-03-01	0	0	0	0	32973	0	0	2	0	105	2611940299	full	present_with_no_introns
	MIRUS_G_0472	MAG		This study	IT02_mOTU	This study	Class_04	Demuto	Demuto_05	Yes	21	458944	47.2	26733	98.97	2019-06-01	92.78	407	413	419919	9149678392	16	1987-03-01	12	marine metagenome. seawater metagenome	marine	Marine	BPAM22_1	SAMN07482690	https://www.ncbi.nlm.nih.gov/biosample/SAMN07482690/	10527	7	5	12	12	1991-02-01	0	0	0	0	26147	0	0	0	0	139	3365617433	full	present_with_no_introns
	MIRUS_G_0483	MAG		This study	IT02_mOTU	This study	Class_04	Demuto	Demuto_05	Yes	30	587369	36.23	26221	97.94	2025-06-02	95.88	617	609	520710	8865125671	13	2013-02-01	27	marine metagenome. seawater metagenome	marine	Marine	TARA	SAMEA2619607	https://www.ncbi.nlm.nih.gov/biosample/SAMEA2619607/	11059	2	1	10	9	2048-01-01	0	0	0	0	17025	0	0	5	1	198	3251231527	full	present_with_no_introns
	MIRUS_G_0485	MAG		This study	IT02_mOTU	matches to a MAG by Gaïa et al.	Class_04	Demuto	Demuto_05	Yes	22	426008	38.44	26092	97.94	2015-05-01	92.78	437	428	366909	8612725583	21	1991-04-01	6	marine metagenome. seawater metagenome	marine	Marine	TARA	SAMEA4397761	https://www.ncbi.nlm.nih.gov/biosample/SAMEA4397761/	159273	14	8	6	6	2040-01-01	0	0	0	0	14084	0	0	0	0	126	2943925234	full	present_with_no_introns
	MIRUS_G_0490	MAG		This study	IT02_mOTU	matches to a MAG by Gaïa et al.	Class_04	Demuto	Demuto_05	Yes	28	429419	43.38	25671	96.91	2025-09-03	93.81	439	439	374385	8718407895	17	1987-03-01	9	marine metagenome. seawater metagenome	marine	Marine	TARA	SAMEA4396538	https://www.ncbi.nlm.nih.gov/biosample/SAMEA4396538/	89599	5	1	10	9	2025-05-02	0	0	0	0	23287	0	0	2	0	136	3097949886	full	present_with_no_introns
	MIRUS_G_0497	MAG		This study	IT02_mOTU	This study	Class_04	Demuto	Demuto_05	Yes	22	330883	38.67	25196	95.88	2025-09-03	92.78	338	328	288084	8706521641	7	2013-02-01	4	estuary metagenome	marine	Marine	KOPF15_1	SAMEA7392451	https://www.ncbi.nlm.nih.gov/biosample/SAMEA7392451/	9597	3	1	7	5	1952-01-01	0	0	0	0	21156	0	0	1	0	89	2713414634	full	present_with_no_introns
	MIRUS_G_0503	MAG		This study	IT02_mOTU	matches to a MAG by Gaïa et al.	Class_04	Demuto	Demuto_05	Yes	20	368432	43.53	25063	96.91	2019-06-01	90.72	359	355	323997	879394298	17	1979-04-01	10	marine metagenome. seawater metagenome	marine	Marine	COLA18_1	SAMN06267285	https://www.ncbi.nlm.nih.gov/biosample/SAMN06267285/	84194	23	14	10	10	1982-02-01	0	0	0	0	27142	0	0	0	0	104	2929577465	full	present_with_no_introns
	MIRUS_G_0507	MAG		This study	IT02_mOTU	This study	Class_04	Demuto	Demuto_05	Yes	27	380653	33.6	24775	95.88	2025-03-01	94.85	386	380	355068	9327865536	10	1963-02-01	5	marine metagenome. seawater metagenome	marine	Marine	TARA	SAMEA2619788	https://www.ncbi.nlm.nih.gov/biosample/SAMEA2619788/	89978	2	1	11	9	2037-02-01	0	0	0	0	28898	1	9090909091	4	2	94	2473684211	full	present_with_no_introns
	MIRUS_G_0511	MAG		This study	IT02_mOTU	matches to a MAG by Gaïa et al.	Class_04	Demuto	Demuto_05	Yes	21	348701	44.96	24670	91.75	2025-06-02	89.69	327	334	303693	8709266678	17	2025-09-05	4	marine metagenome. seawater metagenome	marine	Marine	YOSH21_1	SAMD00070336	https://www.ncbi.nlm.nih.gov/biosample/SAMD00070336/	126174	5	1	8	6	1980-01-01	0	0	0	0	22942	0	0	0	0	85	254491018	full	present_with_no_introns
	MIRUS_G_0528	MAG		This study	IT02_mOTU	This study	Class_04	Demuto	Demuto_05	Yes	14	276527	51.38	23966	89.69	2025-06-02	87.63	272	267	255141	9226621632	8	3.00	7	marine metagenome. seawater metagenome	marine	Marine	TARA	SAMEA2621812	https://www.ncbi.nlm.nih.gov/biosample/SAMEA2621812/	2585	0	0	7	7	1962-02-01	0	0	0	0	25314	0	0	0	0	80	2996254682	full	present_with_no_introns
	MIRUS_G_0532	MAG		This study	IT02_mOTU	This study	Class_04	Demuto	Demuto_05	Yes	28	484054	41.74	23853	96.91	2025-03-01	95.88	485	478	400851	8281121528	35	2032-07-01	15	marine metagenome. seawater metagenome	marine	Marine	COLA18_1	SAMN06267282	https://www.ncbi.nlm.nih.gov/biosample/SAMN06267282/	30809	6	3	14	9	1988-01-01	0	0	0	0	28922	0	0	2	0	125	2615062762	full	present_with_no_introns
	MIRUS_G_0535	MAG		This study	IT02_mOTU	matches to a MAG by Gaïa et al.	Class_04	Demuto	Demuto_05	Yes	32	516012	42.72	23729	97.94	2025-09-03	94.85	440	447	449703	8714971745	23	2015-05-01	10	marine metagenome. seawater metagenome	marine	Marine	PRIE21_1	SAMEA7670913	https://www.ncbi.nlm.nih.gov/biosample/SAMEA7670913/	57753	9	2	18	15	2036-03-01	0	0	0	0	34883	0	0	2	0	134	2997762864	full	present_with_no_introns
	MIRUS_G_0538	MAG		This study	IT02_mOTU	This study	Class_04	Demuto	Demuto_05	Yes	27	390573	42.88	23592	91.75	2015-05-01	86.6	412	401	355218	9094791499	21	2024-05-01	15	marine metagenome. seawater metagenome	marine	Marine	TARA	SAMEA6017376	https://www.ncbi.nlm.nih.gov/biosample/SAMEA6017376/	3101	1	0	15	14	2049-03-01	0	0	0	1	38405	0	0	1	1	111	27680798	full	present_with_no_introns
	MIRUS_G_0539	MAG		This study	IT02_mOTU	matches to a MAG by Gaïa et al.	Class_04	Demuto	Demuto_05	Yes	25	402563	39.63	23508	93.81	2015-05-01	88.66	407	388	350799	8714139153	20	2015-05-01	6	marine metagenome. seawater metagenome	marine	Marine	MCMU21_1	SAMN18057473	https://www.ncbi.nlm.nih.gov/biosample/SAMN18057473/	130695	10	5	14	13	2035-03-01	0	0	0	0	34777	0	0	3	0	112	2886597938	full	present_with_no_introns
	MIRUS_G_0545	MAG		This study	IT02_mOTU	This study	Class_04	Demuto	Demuto_05	Yes	30	469228	40.97	23245	98.97	2025-09-03	95.88	470	473	419547	8941218342	32	1977-06-01	12	marine metagenome. seawater metagenome	marine	Marine	MCMU21_1	SAMN18057477	https://www.ncbi.nlm.nih.gov/biosample/SAMN18057477/	3735	2	1	18	17	1959-03-01	0	0	0	0	38361	0	0	1	0	143	3023255814	full	present_with_no_introns
	MIRUS_G_0550	MAG		This study	IT02_mOTU	This study	Class_04	Demuto	Demuto_05	Yes	20	380486	51.8	24058	96.91	2025-09-03	93.81	411	412	344772	9061358368	12	1991-02-01	11	marine metagenome. seawater metagenome	marine	Marine	KOPF15_1	SAMEA7392439	https://www.ncbi.nlm.nih.gov/biosample/SAMEA7392439/	429	0	0	24	23	1958-05-01	0	0	0	0	63077	0	0	0	0	123	2985436893	full	present_with_no_introns
	MIRUS_G_0560	MAG		This study	IT02_mOTU	This study	Class_04	Demuto	Demuto_05	Yes	40	598616	36.36	22619	98.97	2025-12-04	94.85	615	602	541176	9040453312	14	2033-02-01	26	marine metagenome. seawater metagenome	marine	Marine	NOWI19_1	SAMN09201450	https://www.ncbi.nlm.nih.gov/biosample/SAMN09201450/	7633	1	0	11	9	1950-01-01	0	0	0	0	18376	0	0	3	1	196	3255813953	full	present_with_no_introns
	MIRUS_G_0561	MAG		This study	IT02_mOTU	This study	Class_04	Demuto	Demuto_05	Yes	25	412032	51.07	22590	98.97	2025-12-04	94.85	420	417	358761	8707114981	9	2016-02-01	8	marine metagenome. seawater metagenome	marine	Marine	KRUG19_2	SAMN08776802	https://www.ncbi.nlm.nih.gov/biosample/SAMN08776802/	3660	5	1	25	22	2028-05-01	0	0	0	0	60675	0	0	3	0	127	3045563549	full	present_with_no_introns
	MIRUS_G_0580	MAG		This study	IT02_mOTU	This study	Class_04	Demuto	Demuto_05	Yes	35	481711	37.58	21176	98.97	2025-12-04	94.85	512	500	429558	8917338404	17	2040-03-01	12	marine metagenome. seawater metagenome	marine	Marine	KRUG19_2	SAMN08776908	https://www.ncbi.nlm.nih.gov/biosample/SAMN08776908/	106544	9	4	19	15	3.00	0	0	0	1	39443	0	0	4	1	146	29.2	full	present_with_no_introns
	MIRUS_G_0582	MAG		This study	IT02_mOTU	This study	Class_04	Demuto	Demuto_05	Yes	29	459641	43.39	21129	98.97	2019-06-01	92.78	479	458	400893	872187207	32	1999-06-01	14	marine metagenome. seawater metagenome	marine	Marine	PRIE21_1	SAMEA7670910	https://www.ncbi.nlm.nih.gov/biosample/SAMEA7670910/	28151	3	0	17	13	1984-02-01	0	0	0	1	36985	2	1176470588	5	3	127	2772925764	full	present_with_no_introns
	MIRUS_G_0584	MAG		This study	IT02_mOTU	This study	Class_04	Demuto	Demuto_05	Yes	22	405780	34.79	21126	95.88	16.49	79.38	428	420	350499	8637660801	18	2029-04-01	6	marine metagenome. seawater metagenome	marine	Marine	KRUG19_1	SAMN06266127	https://www.ncbi.nlm.nih.gov/biosample/SAMN06266127/	251	0	0	9	8	1990-01-01	0	0	0	0	22180	0	0	1	0	108	2571428571	full	present_with_no_introns
	MIRUS_G_0588	MAG		This study	IT02_mOTU	This study	Class_04	Demuto	Demuto_05	Yes	28	486470	38.63	20962	89.69	2015-05-01	84.54	470	466	427320	8784097683	17	1965-03-01	7	marine metagenome. seawater metagenome	marine	Marine	TARA	SAMEA4396971	https://www.ncbi.nlm.nih.gov/biosample/SAMEA4396971/	427033	24	12	17	13	1979-02-01	0	0	0	1	34946	2	1176470588	3	1	150	321888412	full	present_with_no_introns
	MIRUS_G_0594	MAG		This study	IT02_mOTU	This study	Class_04	Demuto	Demuto_05	Yes	22	365505	48.34	20840	97.94	2015-05-01	92.78	391	392	325758	8912545656	12	2025-06-03	7	marine metagenome. seawater metagenome	marine	Marine	GALA18_1	SAMEA4699814	https://www.ncbi.nlm.nih.gov/biosample/SAMEA4699814/	17453	5	0	12	12	2025-06-03	0	0	0	0	32831	0	0	0	0	116	2959183673	full	present_with_no_introns
	MIRUS_G_0599	MAG		This study	IT02_mOTU	This study	Class_04	Demuto	Demuto_05	Yes	28	437392	39.16	20692	97.94	2015-05-01	92.78	453	445	402780	9208673227	22	1994-04-01	9	marine metagenome. seawater metagenome	marine	Marine	KOPF15_1	SAMEA7422941	https://www.ncbi.nlm.nih.gov/biosample/SAMEA7422941/	8376	0	0	13	11	2047-02-01	0	0	0	0	29722	0	0	1	0	122	2741573034	full	present_with_no_introns
	MIRUS_G_0601	MAG		This study	IT02_mOTU	This study	Class_04	Demuto	Demuto_05	Yes	22	331638	44.81	20610	88.66	2015-05-01	83.51	327	320	299022	9016518011	52	16.25	5	hydrothermal vent metagenome	Hydrothermal vent	Other	FORT21_1	SAMEA101260168	https://www.ncbi.nlm.nih.gov/biosample/SAMEA101260168/	21	0	0	10	8	1950-02-01	0	0	0	0	30153	2	20	1	1	100	31.25	full	present_with_short_introns
	MIRUS_G_0616	MAG		This study	IT02_mOTU	matches to a MAG by Gaïa et al.	Class_04	Demuto	Demuto_05	Yes	28	417325	42.82	19919	97.94	2025-06-02	95.88	441	431	374466	8973006649	25	1980-05-01	16	marine metagenome. seawater metagenome	marine	Marine	TARA	SAMEA2622710	https://www.ncbi.nlm.nih.gov/biosample/SAMEA2622710/	35236	10	6	10	10	2032-02-01	0	0	0	0	23962	0	0	1	0	119	2761020882	full	present_with_no_introns
	MIRUS_G_0619	MAG		This study	IT02_mOTU	This study	Class_04	Demuto	Demuto_05	Yes	36	540914	41.58	19849	95.88	2031-10-01	85.57	494	495	469047	8671378445	35	2025-07-07	12	marine metagenome. seawater metagenome	marine	Marine	TARA	SAMEA6017376	https://www.ncbi.nlm.nih.gov/biosample/SAMEA6017376/	6031	0	0	24	19	1984-03-01	0	0	0	1	44369	0	0	2	1	160	3232323232	full	present_with_no_introns
	MIRUS_G_0622	MAG		This study	IT02_mOTU	This study	Class_04	Demuto	Demuto_05	Yes	38	482037	41.89	17349	97.94	2022-07-01	90.72	510	498	425946	8836375631	15	2025-01-03	16	marine metagenome. seawater metagenome	marine	Marine	KOPF15_1	SAMEA7422958	https://www.ncbi.nlm.nih.gov/biosample/SAMEA7422958/	3736	1	0	18	17	2041-03-01	0	0	0	0	37342	0	0	1	0	155	3112449799	full	present_with_no_introns
	MIRUS_G_0627	MAG		This study	IT02_mOTU	This study	Class_04	Demuto	Demuto_05	Yes	17	314214	47.22	19742	86.6	2025-09-03	83.51	344	329	285486	908571865	32	1973-09-01	6	marine metagenome. seawater metagenome	marine	Marine	TARA	SAMEA6037080	https://www.ncbi.nlm.nih.gov/biosample/SAMEA6037080/	10853	0	0	18	16	1986-04-01	0	0	0	0	57286	0	0	1	0	101	3069908815	full	present_with_no_introns
	MIRUS_G_0628	MAG		This study	IT02_mOTU	matches to a MAG by Gaïa et al.	Class_04	Demuto	Demuto_05	Yes	24	349031	43.24	19694	94.85	2025-08-01	86.6	340	332	312387	8950121909	19	1972-05-01	6	marine metagenome. seawater metagenome	marine	Marine	TARA	SAMEA4397278	https://www.ncbi.nlm.nih.gov/biosample/SAMEA4397278/	140259	8	5	15	13	1992-03-01	0	0	0	0	42976	0	0	2	0	92	2771084337	full	present_with_no_introns
	MIRUS_G_0644	MAG		Gaïa et al.	REF_GENOSCOPE	matches to a MAG by Gaïa et al.	Class_04	Demuto	Demuto_05	Yes	16	257850	32.81	19002	81.44	2015-05-01	76.29	273	266	230952	8956835369	4	1950-01-01	5	marine metagenome. seawater metagenome	marine	Marine	TARA			4973	0	0	1	1	0.38	0	0	0	0	3878	0	0	0	0	69	2593984962	full	present_with_no_introns
	MIRUS_G_0646	MAG		This study	IT02_mOTU	This study	Class_04	Demuto	Demuto_05	Yes	39	488959	39.13	17468	97.94	2022-07-01	90.72	475	469	414594	8479115836	33	2025-04-07	14	marine metagenome. seawater metagenome	marine	Marine	SOLA22_1	SAMEA7060522	https://www.ncbi.nlm.nih.gov/biosample/SAMEA7060522/	94235	11	7	14	13	1977-02-01	0	0	0	0	28632	0	0	2	0	144	3070362473	full	present_with_no_introns
	MIRUS_G_0666	MAG		This study	IT02_mOTU	This study	Class_04	Demuto	Demuto_05	Yes	28	357064	47.73	18031	96.91	2025-09-03	93.81	361	369	301668	8448569444	36	1976-09-01	8	marine metagenome. seawater metagenome	marine	Marine	COLL22_1	SAMN16930116	https://www.ncbi.nlm.nih.gov/biosample/SAMN16930116/	35404	9	6	14	14	1979-03-01	0	0	0	1	39209	0	0	1	1	98	2655826558	full	present_with_no_introns
	MIRUS_G_0670	MAG		This study	IT02_mOTU	matches to a MAG by Gaïa et al.	Class_04	Demuto	Demuto_05	Yes	22	345119	50.48	17947	96.91	2015-05-01	91.75	358	357	302880	8776103315	23	2044-06-01	8	marine metagenome. seawater metagenome	marine	Marine	TARA	SAMEA4397846	https://www.ncbi.nlm.nih.gov/biosample/SAMEA4397846/	249065	16	12	27	24	1972-06-01	0	0	0	0	78234	1	3703703704	3	0	95	2661064426	full	present_with_no_introns
	MIRUS_G_0672	MAG		This study	IT02_mOTU	This study	Class_04	Demuto	Demuto_05	Yes	30	417048	42.33	17899	98.97	2015-05-01	93.81	443	441	371928	8918110146	13	1995-02-01	9	marine metagenome. seawater metagenome	marine	Marine	SOLA22_1	SAMEA7060520	https://www.ncbi.nlm.nih.gov/biosample/SAMEA7060520/	36861	2	0	14	13	1995-02-01	0	0	0	0	33569	1	7142857143	0	0	130	2947845805	full	present_with_no_introns
	MIRUS_G_0674	MAG		This study	IT02_mOTU	This study	Class_04	Demuto	Demuto_05	Yes	37	442475	40.99	17639	96.91	2025-08-01	88.66	473	464	380133	8591061642	19	2025-09-04	18	marine metagenome. seawater metagenome	marine	Marine	KOPF15_1	SAMEA7422952	https://www.ncbi.nlm.nih.gov/biosample/SAMEA7422952/	2818	0	0	19	18	1988-03-01	0	0	0	0	42940	0	0	2	0	135	2909482759	full	present_with_no_introns
	MIRUS_G_0682	MAG		This study	IT02_mOTU	This study	Class_04	Demuto	Demuto_05	Yes	35	390929	41.74	17493	95.88	2025-12-04	91.75	409	403	351876	9001020646	16	1997-03-01	12	marine metagenome. seawater metagenome	marine	Marine	TARA	SAMEA4397798	https://www.ncbi.nlm.nih.gov/biosample/SAMEA4397798/	45415	10	8	9	9	2023-02-01	0	0	0	0	23022	1	1111111111	0	0	132	3275434243	full	present_with_no_introns
	MIRUS_G_0690	MAG		This study	IT02_mOTU	This study	Class_04	Demuto	Demuto_05	Yes	22	263750	51.27	17120	74.23	2025-06-02	72.16	280	275	245601	9311886256	10	1964-03-01	3	marine metagenome. seawater metagenome	marine	Marine	KOPF15_1	SAMEA7422962	https://www.ncbi.nlm.nih.gov/biosample/SAMEA7422962/	291	0	0	16	15	2045-05-01	0	0	0	0	60664	1	2025-06-01	1	0	82	2981818182	full	present_with_no_introns
	MIRUS_G_0698	MAG		This study	IT02_mOTU	matches to a MAG by Gaïa et al.	Class_04	Demuto	Demuto_05	Yes	28	423148	34.72	16638	98.97	2015-05-01	93.81	447	446	371325	8775298477	44	1987-09-01	9	marine metagenome. seawater metagenome	marine	Marine	TARA	SAMEA2622628	https://www.ncbi.nlm.nih.gov/biosample/SAMEA2622628/	51983	0	0	5	4	0.90	0	0	0	0	11816	0	0	0	0	115	2578475336	full	present_with_no_introns
	MIRUS_G_0705	MAG		This study	IT02_mOTU	This study	Class_04	Demuto	Demuto_05	Yes	39	521575	43.54	16557	97.94	2025-08-01	89.69	525	509	462567	8868657432	41	2025-06-08	20	marine metagenome. seawater metagenome	marine	Marine	KOPF15_1	SAMEA7422958	https://www.ncbi.nlm.nih.gov/biosample/SAMEA7422958/	24840	2	0	16	15	1995-02-01	0	0	0	1	30676	0	0	3	1	149	2927308448	full	present_with_no_introns
	MIRUS_G_0710	MAG		This study	IT02_mOTU	This study	Class_04	Demuto	Demuto_05	Yes	33	359114	41.04	16320	81.44	2025-09-03	78.35	359	350	317796	8849446137	14	4.00	8	marine metagenome. seawater metagenome	marine	Marine	PRIE21_1	SAMEA7670914	https://www.ncbi.nlm.nih.gov/biosample/SAMEA7670914/	43006	6	2	17	14	4.00	0	0	0	0	47339	0	0	1	0	113	3228571429	full	present_with_no_introns
	MIRUS_G_0713	MAG		This study	IT02_mOTU	This study	Class_04	Demuto	Demuto_05	Yes	35	344817	37.29	16227	88.66	2028-09-01	79.38	335	324	286323	8303621921	12	1970-03-01	7	marine metagenome. seawater metagenome	marine	Marine	KRUG19_2	SAMN08776908	https://www.ncbi.nlm.nih.gov/biosample/SAMN08776908/	8557	4	2	13	5	1954-01-01	0	0	0	0	37701	5	3846153846	1	0	83	2561728395	full	present_with_short_introns
	MIRUS_G_0717	MAG		This study	IT02_mOTU	This study	Class_04	Demuto	Demuto_05	Yes	27	362482	32.68	16126	96.91	2025-09-03	93.81	404	392	321879	8879861621	11	1981-02-01	7	marine metagenome. seawater metagenome	marine	Marine	KOPF15_1	SAMEA7392421	https://www.ncbi.nlm.nih.gov/biosample/SAMEA7392421/	6752	17	12	3	3	0.77	0	0	0	0	8276	0	0	3	1	89	2270408163	full	present_with_no_introns
	MIRUS_G_0721	MAG		This study	IT02_mOTU	This study	Class_04	Demuto	Demuto_05	Yes	19	258308	47.46	15935	85.57	2025-03-01	84.54	292	283	234189	9066269725	32	2031-11-01	8	marine metagenome. seawater metagenome	marine	Marine	TARA	SAMEA6007720	https://www.ncbi.nlm.nih.gov/biosample/SAMEA6007720/	20104	1	0	15	14	1995-04-01	0	0	0	0	58070	1	6666666667	1	0	77	2720848057	full	present_with_no_introns
	MIRUS_G_0728	MAG		This study	IT02_mOTU	This study	Class_04	Demuto	Demuto_05	Yes	32	409017	43.08	15560	93.81	2015-05-01	88.66	422	419	342006	8361657339	33	1988-07-01	13	marine metagenome. seawater metagenome	marine	Marine	KRUG19_2	SAMN08776908	https://www.ncbi.nlm.nih.gov/biosample/SAMN08776908/	3836	0	0	18	18	2030-04-01	0	0	0	0	44008	1	5555555556	3	0	127	3031026253	full	present_with_no_introns
	MIRUS_G_0747	MAG		This study	IT02_mOTU	This study	Class_04	Demuto	Demuto_05	Yes	30	353397	46.76	15100	95.88	2028-09-01	86.6	384	376	312159	8833097055	18	1979-04-01	8	marine metagenome. seawater metagenome	marine	Marine	HAWL17_1	SAMN05224518	https://www.ncbi.nlm.nih.gov/biosample/SAMN05224518/	6151	6	2	12	9	2039-02-01	0	0	0	1	33956	0	0	3	1	94	25	full	present_with_no_introns
	MIRUS_G_0753	MAG		This study	IT02_mOTU	This study	Class_04	Demuto	Demuto_05	Yes	31	355182	32.77	14921	90.72	2025-12-04	86.6	398	385	320694	9029004848	8	2025-08-02	10	marine metagenome. seawater metagenome	marine	Marine	EMOS17_1	SAMEA104371222	https://www.ncbi.nlm.nih.gov/biosample/SAMEA104371222/	1078	3	1	8	8	2025-08-02	0	0	0	0	22524	1	2025-05-12	2	0	106	2753246753	full	present_with_no_introns
	MIRUS_G_0764	MAG		This study	IT02_mOTU	This study	Class_04	Demuto	Demuto_05	Yes	39	437712	41.14	14675	96.91	2025-09-03	93.81	427	410	379371	8667137296	12	1993-02-01	14	marine metagenome. seawater metagenome	marine	Marine	CAST23_1	SAMN19118241	https://www.ncbi.nlm.nih.gov/biosample/SAMN19118241/	868	0	0	20	19	1963-04-01	0	0	0	0	45692	0	0	2	0	128	312195122	full	present_with_no_introns
	MIRUS_G_0767	MAG		This study	IT02_mOTU	This study	Class_04	Demuto	Demuto_05	Yes	41	421032	52.11	12935	97.94	2015-05-01	92.78	428	429	377160	8957988941	11	1956-02-01	8	marine metagenome. seawater metagenome	marine	Marine	CAST23_1	SAMN19118291	https://www.ncbi.nlm.nih.gov/biosample/SAMN19118291/	3216	0	0	15	15	1950-03-01	0	0	0	0	35627	0	0	0	0	126	2937062937	full	present_with_no_introns
	MIRUS_G_0768	MAG		This study	IT02_mOTU	matches to a MAG by Gaïa et al.	Class_04	Demuto	Demuto_05	Yes	24	290160	36.26	14490	92.78	2025-12-04	88.66	295	287	249636	8603391232	9	2014-03-01	10	marine metagenome. seawater metagenome	marine	Marine	TARA	SAMEA4398009	https://www.ncbi.nlm.nih.gov/biosample/SAMEA4398009/	49821	6	1	6	6	2025-09-02	0	0	0	0	20678	0	0	1	0	75	2613240418	full	present_with_no_introns
	MIRUS_G_0771	MAG		This study	IT02_mOTU	This study	Class_04	Demuto	Demuto_05	Yes	50	535085	36.67	14426	96.91	2025-06-02	94.85	540	537	476481	8904772139	14	1961-02-01	22	marine metagenome. seawater metagenome	marine	Marine	SIER19_1	SAMEA4692679	https://www.ncbi.nlm.nih.gov/biosample/SAMEA4692679/	1795	0	0	7	6	2025-12-01	0	0	0	0	13082	0	0	2	1	174	3240223464	full	present_with_no_introns
	MIRUS_G_0776	MAG		This study	IT02_mOTU	This study	Class_04	Demuto	Demuto_05	Yes	42	472154	36.11	14358	96.91	2019-06-01	90.72	496	487	426171	9026101653	31	2037-06-01	12	marine metagenome. seawater metagenome	marine	Marine	PRIE21_1	SAMEA7670920	https://www.ncbi.nlm.nih.gov/biosample/SAMEA7670920/	13993	0	0	8	8	1964-01-01	0	0	0	0	16944	0	0	2	1	135	2772073922	full	present_with_no_introns
	MIRUS_G_0777	MAG		This study	IT02_mOTU	This study	Class_04	Demuto	Demuto_05	Yes	48	542679	38.27	14342	97.94	2019-06-01	91.75	574	571	496530	9149607779	40	2025-01-07	20	marine metagenome. seawater metagenome	marine	Marine	TARA	SAMEA2623868	https://www.ncbi.nlm.nih.gov/biosample/SAMEA2623868/	4401	0	0	2	2	0.35	0	0	0	0	3685	0	0	2	1	173	3029772329	full	present_with_no_introns
	MIRUS_G_0789	MAG		Gaïa et al.	REF_GENOSCOPE	matches to a MAG by Gaïa et al.	Class_04	Demuto	Demuto_05	Yes	16	211615	32.59	14084	58.76	2025-06-02	56.7	191	180	195192	92239208	15	2033-08-01	2	marine metagenome. seawater metagenome	marine	Marine	TARA			10025	1	0	2	2	2025-11-01	0	0	0	0	9451	0	0	0	0	39	2166666667	full	present_with_no_introns
	MIRUS_G_0802	MAG		This study	IT02_mOTU	This study	Class_04	Demuto	Demuto_05	Yes	44	463352	41.85	13664	98.97	2015-05-01	93.81	493	486	413118	8915856627	8	1965-01-01	14	marine metagenome. seawater metagenome	marine	Marine	KOPF15_1	SAMEA7422985	https://www.ncbi.nlm.nih.gov/biosample/SAMEA7422985/	6735	2	1	11	7	2044-01-01	0	0	0	0	23740	0	0	1	0	125	2572016461	full	present_with_no_introns
	MIRUS_G_0806	MAG		This study	IT02_mOTU	This study	Class_04	Demuto	Demuto_05	Yes	41	469862	42.11	13634	98.97	2019-06-01	92.78	501	493	420987	8959800963	11	2023-02-01	14	marine metagenome. seawater metagenome	marine	Marine	KRUG19_1	SAMN03169780	https://www.ncbi.nlm.nih.gov/biosample/SAMN03169780/	11386	3	3	6	5	2025-01-01	0	0	0	0	12770	0	0	0	0	140	2839756592	full	present_with_no_introns
	MIRUS_G_0807	MAG		This study	IT02_mOTU	This study	Class_04	Demuto	Demuto_05	Yes	49	443988	41.85	13617	98.97	2025-12-04	94.85	480	477	398109	8966661261	9	1989-01-01	15	marine metagenome. seawater metagenome	marine	Marine	SONG20_1	SAMN08290287	https://www.ncbi.nlm.nih.gov/biosample/SAMN08290287/	6506	0	0	7	6	2026-01-01	0	0	0	0	15766	0	0	1	0	129	2704402516	full	present_with_no_introns
	MIRUS_G_0811	MAG		This study	IT02_mOTU	This study	Class_04	Demuto	Demuto_05	Yes	45	480546	43.33	13447	91.75	2025-09-03	88.66	460	454	421692	8775268132	25	1951-05-01	14	marine metagenome. seawater metagenome	marine	Marine	COLA18_1	SAMN06267279	https://www.ncbi.nlm.nih.gov/biosample/SAMN06267279/	34918	7	4	17	16	1952-03-01	0	0	0	0	35376	0	0	0	0	145	3193832599	full	present_with_no_introns
	MIRUS_G_0815	MAG		Gaïa et al.	REF_GENOSCOPE	matches to a MAG by Gaïa et al.	Class_04	Demuto	Demuto_05	Yes	39	385272	42.57	13309	95.88	2022-07-01	88.66	436	430	342087	8879103594	18	2019-04-01	10	marine metagenome. seawater metagenome	marine	Marine	TARA			42355	1	0	10	10	2033-02-01	0	0	0	0	25956	0	0	0	0	123	2860465116	full	present_with_no_introns
	MIRUS_G_0816	MAG		This study	IT02_mOTU	This study	Class_04	Demuto	Demuto_05	Yes	28	280706	40.26	13280	77.32	2019-06-01	71.13	299	289	261384	9311664161	2	0.69	2	marine metagenome. seawater metagenome	marine	Marine	TARA	SAMEA2622545	https://www.ncbi.nlm.nih.gov/biosample/SAMEA2622545/	6367	0	0	2	2	0.69	0	0	0	0	7125	0	0	0	0	64	2214532872	full	present_with_no_introns
	MIRUS_G_0817	MAG		This study	IT02_mOTU	matches to a MAG by Gaïa et al.	Class_04	Demuto	Demuto_05	Yes	46	474123	36.57	13263	90.72	2025-12-04	86.6	506	492	417024	8795692257	17	2046-03-01	18	marine metagenome. seawater metagenome	marine	Marine	PRIE21_1	SAMEA7670913	https://www.ncbi.nlm.nih.gov/biosample/SAMEA7670913/	104790	9	1	8	7	2042-01-01	0	0	0	0	16873	0	0	0	0	149	3028455285	full	present_with_no_introns
	MIRUS_G_0823	MAG		This study	IT02_mOTU	This study	Class_04	Demuto	Demuto_05	Yes	33	353834	40.38	13171	91.75	2022-07-01	84.54	374	367	309213	8738928424	16	2036-04-01	13	marine metagenome. seawater metagenome	marine	Marine	KRUG19_1	SAMN03169779	https://www.ncbi.nlm.nih.gov/biosample/SAMN03169779/	7953	2	1	8	7	1991-01-01	0	0	0	1	22609	0	0	1	1	112	3051771117	full	present_with_no_introns
	MIRUS_G_0827	MAG		This study	IT02_mOTU	This study	Class_04	Demuto	Demuto_05	Yes	47	475588	38.21	13110	95.88	2022-07-01	88.66	513	495	410700	8635625794	31	2026-06-01	12	marine metagenome. seawater metagenome	marine	Marine	COLA18_1	SAMN06267285	https://www.ncbi.nlm.nih.gov/biosample/SAMN06267285/	49676	3	0	11	11	2022-02-01	0	0	0	0	23129	0	0	0	0	151	3050505051	full	present_with_no_introns
	MIRUS_G_0832	MAG		This study	IT02_mOTU	matches to a MAG by Gaïa et al.	Class_04	Demuto	Demuto_05	Yes	31	289615	53.86	13004	89.69	2025-12-04	85.57	315	324	259575	8962760907	34	2049-10-01	9	marine metagenome. seawater metagenome	marine	Marine	TARA	SAMEA2621812	https://www.ncbi.nlm.nih.gov/biosample/SAMEA2621812/	2512	1	1	13	12	1970-03-01	0	0	0	0	44887	0	0	0	0	83	2561728395	full	present_with_no_introns
	MIRUS_G_0851	MAG		Gaïa et al.	REF_GENOSCOPE	matches to a MAG by Gaïa et al.	Class_04	Demuto	Demuto_05	Yes	39	321620	41.31	12479	93.81	2025-06-02	91.75	355	352	280320	8715875878	11	2013-03-01	2	marine metagenome. seawater metagenome	marine	Marine	TARA			217079	6	3	7	7	1999-01-01	0	0	0	0	21765	1	1428571429	0	0	104	2954545455	not_found	absent
	MIRUS_G_0870	MAG		This study	IT02_mOTU	This study	Class_04	Demuto	Demuto_05	Yes	45	394985	48.31	12015	91.75	2025-03-01	90.72	373	377	365538	9254478018	18	1977-04-01	6	marine metagenome. seawater metagenome	marine	Marine	BPAM22_1	SAMN07483284	https://www.ncbi.nlm.nih.gov/biosample/SAMN07483284/	10939	4	1	10	6	1959-01-01	0	0	0	0	25317	0	0	2	0	111	2944297082	full	present_with_no_introns
	MIRUS_G_0878	MAG		Gaïa et al.	REF_GENOSCOPE	matches to a MAG by Gaïa et al.	Class_04	Demuto	Demuto_05	Yes	44	429770	43.07	11863	85.57	2022-07-01	78.35	433	430	374079	8704167345	27	2028-06-01	8	marine metagenome. seawater metagenome	marine	Marine	TARA			188311	6	2	14	14	2026-03-01	0	0	0	0	32576	0	0	0	0	137	3186046512	full	present_with_no_introns
	MIRUS_G_0891	MAG		This study	IT01_Other	This study	Class_04	Demuto	Demuto_05	Yes	36	343679	38.13	11407	94.85	2028-09-01	85.57	391	382	297912	8668321311	13	2040-03-01	5	marine metagenome. seawater metagenome	marine	Marine	ZHAN22_5	SAMN24541594	https://www.ncbi.nlm.nih.gov/biosample/SAMN24541594/	8467	2	2	1	1	0.26	0	0	0	0	2910	0	0	0	0	106	277486911	full	present_with_no_introns
	MIRUS_G_0893	MAG		This study	IT02_mOTU	matches to a MAG by Gaïa et al.	Class_04	Demuto	Demuto_05	Yes	37	371317	32.92	13697	93.81	2019-06-01	87.63	397	384	334953	9020675057	10	1960-02-01	6	marine metagenome. seawater metagenome	marine	Marine	TARA	SAMEA2619675	https://www.ncbi.nlm.nih.gov/biosample/SAMEA2619675/	2128	1	0	1	1	0.26	0	0	0	0	2693	0	0	0	0	91	2369791667	full	present_with_no_introns
	MIRUS_G_0894	MAG		This study	IT02_mOTU	This study	Class_04	Demuto	Demuto_05	Yes	36	315432	50.3	11332	93.81	2022-07-01	86.6	361	361	285936	9064901468	10	1977-02-01	9	marine metagenome. seawater metagenome	marine	Marine	TARA	SAMEA5996878		6293	0	0	12	12	2032-03-01	0	0	0	0	38043	0	0	0	0	107	296398892	not_found	absent
	MIRUS_G_0900	MAG		This study	IT02_mOTU	This study	Class_04	Demuto	Demuto_05	Yes	42	341664	42.66	11228	95.88	2025-08-01	87.63	359	343	317310	9287194437	9	1962-02-01	5	marine metagenome. seawater metagenome	marine	Marine	BILL18_1	SAMN08390925	https://www.ncbi.nlm.nih.gov/biosample/SAMN08390925/	6825	3	0	8	8	2033-02-01	0	0	0	1	23415	0	0	1	1	75	2186588921	full	present_with_no_introns
	MIRUS_G_0909	MAG		This study	IT02_mOTU	This study	Class_04	Demuto	Demuto_05	Yes	41	329672	36.79	11075	88.66	2025-08-01	80.41	326	321	277464	8416365357	4	2025-01-01	11	marine metagenome. seawater metagenome	marine	Marine	KRUG19_1	SAMN06264398	https://www.ncbi.nlm.nih.gov/biosample/SAMN06264398/	7865	4	4	6	5	1956-01-01	0	0	0	0	18200	0	0	2	1	92	2866043614	not_found	absent
	MIRUS_G_0931	MAG		This study	IT02_mOTU	This study	Class_04	Demuto	Demuto_05	Yes	37	352317	49.21	10795	89.69	2019-06-01	83.51	381	381	315561	8956734986	46	2025-07-12	11	marine metagenome. seawater metagenome	marine	Marine	ZHAN22_1	SAMN11355946	https://www.ncbi.nlm.nih.gov/biosample/SAMN11355946/	4679	0	0	14	14	1967-03-01	0	0	0	0	39737	0	0	0	0	112	2939632546	not_found	absent
	MIRUS_G_0939	MAG		Gaïa et al.	REF_GENOSCOPE	matches to a MAG by Gaïa et al.	Class_04	Demuto	Demuto_05	Yes	28	251372	35.84	10629	78.35	2015-05-01	73.2	265	257	213879	8508465541	13	2025-06-05	8	marine metagenome. seawater metagenome	marine	Marine	TARA			48468	4	1	17	7	1972-02-01	0	1	0	0	67629	9	5294117647	1	1	67	2607003891	full	present_with_short_introns
	MIRUS_G_0940	MAG		This study	IT02_mOTU	This study	Class_04	Demuto	Demuto_05	Yes	36	338004	47.97	10586	95.88	2025-04-13	82.47	347	345	305808	9047466894	18	2022-05-01	9	marine metagenome. seawater metagenome	marine	Marine	GALA18_1	SAMEA4699781	https://www.ncbi.nlm.nih.gov/biosample/SAMEA4699781/	6316	3	2	13	8	2032-02-01	0	0	0	0	38461	0	0	1	0	91	2637681159	full	present_with_no_introns
	MIRUS_G_0943	MAG		This study	IT02_mOTU	This study	Class_04	Demuto	Demuto_05	Yes	33	281525	51.51	10515	89.69	2015-05-01	84.54	303	294	257442	9144551994	8	1972-02-01	12	marine metagenome. seawater metagenome	marine	Marine	TARA	SAMEA5996819		3129	0	0	12	12	2025-08-04	0	0	0	0	42625	0	0	1	0	92	3129251701	full	present_with_no_introns
	MIRUS_G_0952	MAG		This study	IT02_mOTU	This study	Class_04	Demuto	Demuto_05	Yes	43	391024	35.8	11657	73.2	2034-11-01	61.86	493	482	340287	8702458161	54	2020-11-01	22	marine metagenome. seawater metagenome	marine	Marine	SUNY21_1	SAMEA6942737	https://www.ncbi.nlm.nih.gov/biosample/SAMEA6942737/	2504	1	0	9	9	1987-01-01	0	0	0	0	23016	0	0	2	1	142	2946058091	full	present_with_no_introns
	MIRUS_G_0963	MAG		This study	IT02_mOTU	This study	Class_04	Demuto	Demuto_05	Yes	50	372765	40.09	9985	97.94	2019-06-01	91.75	396	389	323475	8677719206	14	1960-03-01	11	marine metagenome. seawater metagenome	marine	Marine	TARA	SAMEA4397390	https://www.ncbi.nlm.nih.gov/biosample/SAMEA4397390/	205791	12	6	10	7	1980-01-01	0	0	0	0	26827	0	0	1	0	109	2802056555	full	present_with_no_introns
	MIRUS_G_0964	MAG		This study	IT02_mOTU	This study	Class_04	Demuto	Demuto_05	Yes	45	347386	37.45	9964	92.78	2031-10-01	82.47	382	370	322713	9289752609	17	1959-04-01	6	marine metagenome. seawater metagenome	marine	Marine	SOLA22_1	SAMEA7060522	https://www.ncbi.nlm.nih.gov/biosample/SAMEA7060522/	9394	0	0	8	8	2016-02-01	0	0	0	2	23029	0	0	4	3	80	2162162162	full	present_with_no_introns
	MIRUS_G_0972	MAG		This study	IT02_mOTU	This study	Class_04	Demuto	Demuto_05	Yes	62	486801	37.7	9820	92.78	2022-07-01	85.57	514	504	424887	8728145587	13	1958-02-01	20	marine metagenome. seawater metagenome	marine	Marine	MCMU21_1	SAMN18057472	https://www.ncbi.nlm.nih.gov/biosample/SAMN18057472/	647174	28	14	8	8	1959-01-01	0	0	0	0	16434	0	0	1	0	160	3174603175	full	present_with_no_introns
	MIRUS_G_0981	MAG		This study	IT02_mOTU	This study	Class_04	Demuto	Demuto_05	Yes	59	400741	42.47	9647	77.32	2022-07-01	70.1	402	403	347574	8673282744	25	2020-06-01	16	marine metagenome. seawater metagenome	marine	Marine	PRIE21_1	SAMEA7670910	https://www.ncbi.nlm.nih.gov/biosample/SAMEA7670910/	29412	3	3	5	5	2024-01-01	0	0	0	0	12477	1	20	1	0	118	2928039702	full	present_with_no_introns
	MIRUS_G_0989	MAG		This study	IT02_mOTU	matches to a MAG by Gaïa et al.	Class_04	Demuto	Demuto_05	Yes	55	384626	35.54	9539	93.81	2022-07-01	86.6	381	364	361386	9395776677	4	2025-10-01	6	marine metagenome. seawater metagenome	marine	Marine	TARA	SAMEA2619570	https://www.ncbi.nlm.nih.gov/biosample/SAMEA2619570/	20628	1	0	1	1	0.27	0	0	0	0	2600	0	0	0	0	83	228021978	full	present_with_no_introns
	MIRUS_G_0997	MAG		This study	IT02_mOTU	This study	Class_04	Demuto	Demuto_05	Yes	55	464990	38.92	9213	90.72	18.56	72.16	469	460	332244	7145185918	46	10.00	13	marine metagenome. seawater metagenome	marine	Marine	PRIE21_1	SAMEA7670912	https://www.ncbi.nlm.nih.gov/biosample/SAMEA7670912/	41790	20	6	26	16	2048-03-01	1	0	0	1	55915	9	3461538462	6	2	92	20	full	present_with_GIY_YIG
	MIRUS_G_1000	MAG		This study	IT02_mOTU	This study	Class_04	Demuto	Demuto_05	Yes	40	289944	43.04	9387	87.63	2028-09-01	78.35	333	321	265329	915104296	4	2025-01-01	4	marine metagenome. seawater metagenome	marine	Marine	ZHAN22_1	SAMN11355748	https://www.ncbi.nlm.nih.gov/biosample/SAMN11355748/	12852	2	0	8	8	2049-02-01	0	0	0	0	27592	0	0	0	0	77	2398753894	not_found	absent
	MIRUS_G_1024	MAG		This study	IT02_mOTU	This study	Class_04	Demuto	Demuto_05	Yes	36	272057	43.87	8926	83.51	2019-06-01	77.32	301	289	251790	9255045818	24	2030-08-01	4	marine metagenome. seawater metagenome	marine	Marine	ZHAN22_1	SAMN11355944	https://www.ncbi.nlm.nih.gov/biosample/SAMN11355944/	516	0	0	12	10	2046-03-01	0	0	0	0	44108	1	8333333333	1	0	89	3079584775	full	present_with_no_introns
	MIRUS_G_1031	MAG		This study	IT02_mOTU	This study	Class_04	Demuto	Demuto_05	Yes	39	281863	37.85	8850	81.44	2019-06-01	75.26	294	289	234648	8324895428	10	2046-03-01	9	marine metagenome. seawater metagenome	marine	Marine	KRUG19_2	SAMN08776908	https://www.ncbi.nlm.nih.gov/biosample/SAMN08776908/	50271	16	6	7	3	2025-04-01	0	0	0	0	24835	3	4285714286	0	0	81	2802768166	full	present_with_short_introns
	MIRUS_G_1034	MAG		This study	IT02_mOTU	This study	Class_04	Demuto	Demuto_05	Yes	42	334174	36.89	8773	85.57	2028-09-01	76.29	318	310	280590	8396523967	7	2026-02-01	8	marine metagenome. seawater metagenome	marine	Marine	CAST23_2	SAMN12109734	https://www.ncbi.nlm.nih.gov/biosample/SAMN12109734/	5676	3	2	14	4	2029-01-01	1	0	0	0	41894	11	7857142857	1	1	78	2516129032	full	present_with_short_introns
	MIRUS_G_1036	MAG		This study	IT02_mOTU	This study	Class_04	Demuto	Demuto_05	Yes	44	375760	46.02	8653	93.81	2022-07-01	86.6	370	368	335502	8928624654	34	2024-09-01	7	marine metagenome. seawater metagenome	marine	Marine	MCMU21_1	SAMN18057472	https://www.ncbi.nlm.nih.gov/biosample/SAMN18057472/	7972	0	0	14	14	1980-03-01	0	0	0	1	37258	0	0	6	2	106	2880434783	full	present_with_no_introns
	MIRUS_G_1038	MAG		This study	IT02_mOTU	This study	Class_04	Demuto	Demuto_05	Yes	59	449330	37.71	8607	88.66	2022-07-01	81.44	501	496	405114	9015957092	13	1962-02-01	13	marine metagenome. seawater metagenome	marine	Marine	KRUG19_2	SAMN08778199	https://www.ncbi.nlm.nih.gov/biosample/SAMN08778199/	17648	2	2	4	4	0.81	0	0	0	0	8902	0	0	0	0	160	3225806452	full	present_with_no_introns
	MIRUS_G_1047	MAG		This study	IT02_mOTU	This study	Class_04	Demuto	Demuto_05	Yes	53	375538	43.37	8448	79.38	2025-12-04	75.26	433	422	327489	8720528948	19	1950-04-01	8	marine metagenome. seawater metagenome	marine	Marine	ZHAN22_5	SAMN24541594	https://www.ncbi.nlm.nih.gov/biosample/SAMN24541594/	11135	0	0	9	8	1990-01-01	0	0	0	0	23966	0	0	1	0	129	3056872038	not_found	absent
	MIRUS_G_1048	MAG		This study	IT02_mOTU	This study	Class_04	Demuto	Demuto_05	Yes	40	306350	38.16	8434	88.66	2031-10-01	78.35	344	334	265122	8654219031	8	2040-02-01	7	marine metagenome. seawater metagenome	marine	Marine	KRUG19_2	SAMN08776908	https://www.ncbi.nlm.nih.gov/biosample/SAMN08776908/	2272	0	0	7	5	1950-01-01	0	0	0	0	22850	0	0	0	0	90	2694610778	full	present_with_no_introns
	MIRUS_G_1050	MAG		This study	IT02_mOTU	This study	Class_04	Demuto	Demuto_05	Yes	54	390095	41.94	8420	91.75	2019-06-01	85.57	397	396	351462	9009651495	15	1979-03-01	12	marine metagenome. seawater metagenome	marine	Marine	TARA	SAMEA4397903	https://www.ncbi.nlm.nih.gov/biosample/SAMEA4397903/	57486	4	3	8	8	2025-02-02	0	0	0	0	20508	0	0	0	0	108	2727272727	full	present_with_no_introns
	MIRUS_G_1079	MAG		This study	IT02_mOTU	This study	Class_04	Demuto	Demuto_05	Yes	36	242015	49.56	7855	75.26	2025-12-04	71.13	272	262	221898	9168770531	10	1982-03-01	7	marine metagenome. seawater metagenome	marine	Marine	TARA	SAMEA6037901	https://www.ncbi.nlm.nih.gov/biosample/SAMEA6037901/	192	0	0	14	13	1996-04-01	0	0	0	0	57848	0	0	1	0	71	2709923664	full	present_with_no_introns
	MIRUS_G_1097	MAG		This study	IT02_mOTU	This study	Class_04	Demuto	Demuto_05	Yes	47	335698	33.91	7713	88.66	2019-06-01	82.47	354	345	304323	9065380193	12	2048-03-01	9	marine metagenome. seawater metagenome	marine	Marine	GALA18_1	SAMEA4699796	https://www.ncbi.nlm.nih.gov/biosample/SAMEA4699796/	774	0	0	4	3	0.87	0	0	0	0	11915	1	25	4	2	99	2869565217	full	present_with_no_introns
	MIRUS_G_1098	MAG		This study	IT02_mOTU	This study	Class_04	Demuto	Demuto_05	Yes	50	307026	43.96	7673	80.41	2022-07-01	73.2	337	326	282666	9206581853	10	2025-07-03	2	marine metagenome. seawater metagenome	marine	Marine	BPAM22_1	SAMN07482690	https://www.ncbi.nlm.nih.gov/biosample/SAMN07482690/	3574	0	0	10	10	2025-07-03	0	0	0	0	32571	0	0	0	0	68	2085889571	full	present_with_no_introns
	MIRUS_G_1105	MAG		This study	IT02_mOTU	This study	Class_04	Demuto	Demuto_05	Yes	75	481430	39.93	7541	95.88	2034-11-01	84.54	496	491	421401	8753110525	18	1967-03-01	10	marine metagenome. seawater metagenome	marine	Marine	MCMU21_1	SAMN18057472	https://www.ncbi.nlm.nih.gov/biosample/SAMN18057472/	26034	8	5	6	5	2025-02-01	0	0	0	0	12463	1	1666666667	1	0	157	3197556008	full	present_with_no_introns
	MIRUS_G_1106	MAG		This study	IT02_mOTU	This study	Class_04	Demuto	Demuto_05	Yes	54	334365	45.77	7557	91.75	23.71	68.04	354	355	285690	8544255529	16	1951-04-01	7	marine metagenome. seawater metagenome	marine	Marine	BOWM19_1	SAMEA4005037	https://www.ncbi.nlm.nih.gov/biosample/SAMEA4005037/	48965	4	1	8	8	2025-02-01	0	0	0	1	23926	0	0	1	1	94	2647887324	full	present_with_no_introns
	MIRUS_G_1125	MAG		This study	IT02_mOTU	This study	Class_04	Demuto	Demuto_05	Yes	43	271075	46.94	7236	82.47	2025-08-01	74.23	286	292	250674	9247403855	24	2022-08-01	13	marine metagenome. seawater metagenome	marine	Marine	TARA	SAMEA5996878		3872	0	0	8	8	1974-02-01	0	0	0	0	29512	0	0	0	0	98	3356164384	not_found	absent
	MIRUS_G_1138	MAG		This study	IT02_mOTU	This study	Class_04	Demuto	Demuto_05	Yes	58	352317	41.93	7083	92.78	2025-09-03	89.69	381	365	312357	8865794157	6	1964-01-01	9	marine metagenome. seawater metagenome	marine	Marine	KRUG19_2	SAMN08776908	https://www.ncbi.nlm.nih.gov/biosample/SAMN08776908/	13903	5	3	15	14	1984-03-01	0	0	0	0	42575	1	6666666667	3	0	98	2684931507	full	present_with_short_introns
	MIRUS_G_1148	MAG		This study	IT02_mOTU	This study	Class_04	Demuto	Demuto_05	Yes	40	227733	51.12	6889	80.41	2015-05-01	75.26	281	278	207279	9101842948	13	1968-04-01	17	marine metagenome. seawater metagenome	marine	Marine	TARA	SAMEA2621854	https://www.ncbi.nlm.nih.gov/biosample/SAMEA2621854/	18012	0	0	14	14	2025-04-05	0	0	0	1	61475	0	0	2	1	82	2949640288	full	present_with_no_introns
	MIRUS_G_1155	MAG		This study	IT02_mOTU	This study	Class_04	Demuto	Demuto_05	Yes	44	264374	46.06	6762	82.47	2034-11-01	71.13	291	296	242145	9159183581	15	2025-07-05	7	marine metagenome. seawater metagenome	marine	Marine	BPAM22_1	SAMN07482690	https://www.ncbi.nlm.nih.gov/biosample/SAMN07482690/	630	0	0	14	13	2039-04-01	0	0	0	0	52955	1	7142857143	0	0	102	3445945946	not_found	absent
	MIRUS_G_1169	MAG		This study	IT02_mOTU	This study	Class_04	Demuto	Demuto_05	Yes	68	383118	42.38	6636	74.23	2025-03-01	73.2	342	340	352494	9200664025	11	2024-03-01	17	marine metagenome. seawater metagenome	marine	Marine	BPAM22_1	SAMN07483467	https://www.ncbi.nlm.nih.gov/biosample/SAMN07483467/	1931	0	0	7	7	2025-06-02	0	0	0	0	18271	0	0	1	0	124	3647058824	not_found	absent
	MIRUS_G_1177	MAG		This study	IT02_mOTU	This study	Class_04	Demuto	Demuto_05	Yes	48	268611	32.94	6432	77.32	2022-07-01	70.1	313	306	247839	9226688408	17	1956-05-01	6	marine metagenome. seawater metagenome	marine	Marine	HARO18_2	SAMN05992380	https://www.ncbi.nlm.nih.gov/biosample/SAMN05992380/	5022	0	0	4	4	2031-01-01	0	0	0	1	14891	0	0	1	1	73	2385620915	full	present_with_no_introns
	MIRUS_G_1181	MAG		This study	IT02_mOTU	This study	Class_04	Demuto	Demuto_05	Yes	42	242965	41.23	6387	52.58	2025-06-02	50.52	264	260	216237	8899923857	10	1985-03-01	7	marine metagenome. seawater metagenome	marine	Marine	PRIE21_1	SAMEA7670919	https://www.ncbi.nlm.nih.gov/biosample/SAMEA7670919/	27570	6	3	13	11	2023-04-01	0	0	0	0	53506	0	0	2	0	87	3346153846	full	present_with_no_introns
	MIRUS_G_1185	MAG		This study	IT02_mOTU	This study	Class_04	Demuto	Demuto_05	Yes	37	205293	32.54	6334	57.73	2025-06-02	55.67	238	234	186471	9083164063	7	1999-02-01	2	marine metagenome. seawater metagenome	marine	Marine	TARA	SAMEA6052246	https://www.ncbi.nlm.nih.gov/biosample/SAMEA6052246/	695	0	0	8	7	1999-02-01	0	0	0	0	38969	0	0	3	1	52	2222222222	full	present_with_no_introns
	MIRUS_G_1196	MAG		This study	IT02_mOTU	This study	Class_04	Demuto	Demuto_05	Yes	50	287960	43.39	6215	77.32	2015-05-01	72.16	347	346	250785	8709022086	16	1962-04-01	9	estuary metagenome	marine	Marine	KOPF15_1	SAMEA7392451	https://www.ncbi.nlm.nih.gov/biosample/SAMEA7392451/	6444	1	0	9	9	1960-02-01	0	0	0	1	31254	0	0	1	1	94	2716763006	full	present_with_no_introns
	MIRUS_G_1209	MAG		This study	IT02_mOTU	This study	Class_04	Demuto	Demuto_05	Yes	51	250707	38.58	6071	71.13	2022-07-01	63.92	273	274	214248	8545752612	6	2019-02-01	8	marine metagenome. seawater metagenome	marine	Marine	TARA	SAMEA4398249	https://www.ncbi.nlm.nih.gov/biosample/SAMEA4398249/	95937	31	20	8	4	2046-01-01	0	0	0	0	31910	5	62.5	1	0	72	2627737226	full	present_with_short_introns
	MIRUS_G_1218	MAG		This study	IT02_mOTU	This study	Class_04	Demuto	Demuto_05	Yes	62	314766	37.51	5929	73.2	2015-05-01	68.04	313	305	296007	9404033472	11	1961-03-01	2	marine metagenome. seawater metagenome	marine	Marine	BILL18_1	SAMN07137095	https://www.ncbi.nlm.nih.gov/biosample/SAMN07137095/	8369	0	0	4	4	2031-01-01	0	0	0	0	12708	0	0	0	0	64	2098360656	full	present_with_no_introns
	MIRUS_G_1221	MAG		This study	IT02_mOTU	This study	Class_04	Demuto	Demuto_05	Yes	65	337264	38.08	5849	81.44	2019-06-01	75.26	378	366	299331	8875272783	11	2025-01-03	8	marine metagenome. seawater metagenome	marine	Marine	TARA	SAMEA2621487	https://www.ncbi.nlm.nih.gov/biosample/SAMEA2621487/	30710	4	1	6	5	2037-01-01	0	0	0	0	17790	0	0	0	0	108	2950819672	not_found	absent
	MIRUS_G_1225	MAG		This study	IT02_mOTU	This study	Class_04	Demuto	Demuto_05	Yes	34	182350	37.94	5803	61.86	2025-06-02	59.79	206	205	153480	8416780916	0	0.00	9	marine metagenome. seawater metagenome	marine	Marine	TARA	SAMEA4398247	https://www.ncbi.nlm.nih.gov/biosample/SAMEA4398247/	40719	3	0	2	2	0.98	0	0	0	0	10968	0	0	0	0	48	2341463415	not_found	present_with_no_introns
	MIRUS_G_1229	MAG		This study	IT02_mOTU	This study	Class_04	Demuto	Demuto_05	Yes	61	317118	38.43	6029	72.16	2025-04-13	58.76	354	346	271935	8575199137	19	2049-05-01	5	marine metagenome. seawater metagenome	marine	Marine	KOPF15_1	SAMEA7422988	https://www.ncbi.nlm.nih.gov/biosample/SAMEA7422988/	2415	1	0	6	6	1973-01-01	0	0	0	1	18920	0	0	2	1	103	2976878613	full	present_with_no_introns
	MIRUS_G_1232	MAG		This study	IT02_mOTU	This study	Class_04	Demuto	Demuto_05	Yes	34	196547	44	5721	58.76	2025-09-03	55.67	255	244	177807	9046538487	22	2025-02-09	5	marine metagenome. seawater metagenome	marine	Marine	TARA	SAMEA6004635	https://www.ncbi.nlm.nih.gov/biosample/SAMEA6004635/	547	0	0	3	3	2023-01-01	0	0	0	0	15264	0	0	0	0	71	2909836066	full	present_with_no_introns
	MIRUS_G_1238	MAG		This study	IT02_mOTU	This study	Class_04	Demuto	Demuto_05	Yes	78	400457	37.62	5581	83.51	2025-04-13	70.1	433	427	354726	8858029701	16	1975-03-01	9	marine metagenome. seawater metagenome	marine	Marine	TARA	SAMEA4396496	https://www.ncbi.nlm.nih.gov/biosample/SAMEA4396496/	383854	11	5	5	4	0.94	0	0	0	0	12486	0	0	1	0	128	299765808	full	present_with_no_introns
	MIRUS_G_1239	MAG		This study	IT02_mOTU	This study	Class_04	Demuto	Demuto_05	Yes	46	238997	32.12	5655	75.26	2015-05-01	70.1	260	255	223089	933438495	32	1955-12-01	1	marine metagenome. seawater metagenome	marine	Marine	TARA	SAMEA2621132	https://www.ncbi.nlm.nih.gov/biosample/SAMEA2621132/	3848	1	1	1	1	0.39	0	0	0	0	4184	0	0	0	0	57	2235294118	full	present_with_no_introns
	MIRUS_G_1252	MAG		This study	IT02_mOTU	This study	Class_04	Demuto	Demuto_05	Yes	49	268195	32.46	5555	71.13	2025-12-04	67.01	302	289	239940	8946475512	3	2025-04-01	8	marine metagenome. seawater metagenome	marine	Marine	TARA	SAMEA6019342	https://www.ncbi.nlm.nih.gov/biosample/SAMEA6019342/	1700	0	0	6	6	2025-08-02	0	0	0	1	22372	1	1666666667	1	1	67	23183391	full	present_with_no_introns
	MIRUS_G_1253	MAG		This study	IT02_mOTU	This study	Class_04	Demuto	Demuto_05	Yes	50	262322	45.64	5553	78.35	2022-07-01	71.13	286	275	242022	9226141917	7	1955-02-01	7	marine metagenome. seawater metagenome	marine	Marine	SIER19_1	SAMEA4692736	https://www.ncbi.nlm.nih.gov/biosample/SAMEA4692736/	1137	0	0	9	9	2027-03-01	0	0	0	0	34309	0	0	0	0	70	2545454545	full	present_with_no_introns
	MIRUS_G_1274	MAG		This study	IT02_mOTU	This study	Class_04	Demuto	Demuto_05	Yes	44	213017	32.29	5236	67.01	2019-06-01	60.82	253	247	196125	9207011647	6	2043-02-01	4	marine metagenome. seawater metagenome	marine	Marine	TARA	SAMEA6043294	https://www.ncbi.nlm.nih.gov/biosample/SAMEA6043294/	561	0	0	2	2	0.81	0	0	0	0	9389	0	0	0	0	49	1983805668	full	present_with_no_introns
	MIRUS_G_1286	MAG		Gaïa et al.	REF_GENOSCOPE	matches to a MAG by Gaïa et al.	Class_04	Demuto	Demuto_05	Yes	82	408046	33.29	5090	74.23	2025-09-03	71.13	427	419	375195	91949192	8	1991-01-01	17	marine metagenome. seawater metagenome	marine	Marine	TARA			58648	0	0	0	0	0.00	0	0	0	0	0.000	0	0	0	0	129	307875895	full	present_with_no_introns
	MIRUS_G_1287	MAG		This study	IT02_mOTU	This study	Class_04	Demuto	Demuto_05	Yes	65	327102	41.28	5078	80.41	2022-07-01	73.2	398	390	290868	8892272135	9	2031-02-01	19	marine metagenome. seawater metagenome	marine	Marine	KOPF15_1	SAMEA7422958	https://www.ncbi.nlm.nih.gov/biosample/SAMEA7422958/	2997	0	0	8	8	2025-05-02	0	0	0	0	24457	1	2025-05-12	0	0	115	2948717949	full	present_with_no_introns
	MIRUS_G_1303	MAG		This study	IT02_mOTU	This study	Class_04	Demuto	Demuto_05	Yes	65	301966	39.62	4847	78.35	2037-12-01	65.98	370	366	256773	8503374552	13	1955-03-01	6	marine metagenome. seawater metagenome	marine	Marine	MCMU21_1	SAMN18057473	https://www.ncbi.nlm.nih.gov/biosample/SAMN18057473/	14921	2	1	7	6	1964-01-01	0	0	0	1	23181	0	0	2	1	107	2923497268	full	present_with_no_introns
	MIRUS_G_1310	MAG		This study	IT02_mOTU	This study	Class_04	Demuto	Demuto_05	Yes	52	248323	39.72	4791	63.92	2025-12-04	59.79	251	250	226020	9101855245	5	2.00	6	marine metagenome. seawater metagenome	marine	Marine	CAST23_1	SAMN19118248	https://www.ncbi.nlm.nih.gov/biosample/SAMN19118248/	8875	0	0	2	2	0.80	0	0	0	0	8054	0	0	0	0	60	24	not_found	absent
	MIRUS_G_1317	MAG		This study	IT01_Other	This study	Class_04	Demuto	Demuto_05	Yes	55	243669	42.56	4687	70.1	2019-06-01	63.92	257	253	225603	9258584391	13	2014-05-01	1	marine metagenome. seawater metagenome	marine	Marine	TARA	SAMEA4398219	https://www.ncbi.nlm.nih.gov/biosample/SAMEA4398219/	1688	0	0	0	0	0.00	0	0	0	0	0.000	0	0	0	0	51	2015810277	full	present_with_no_introns
	MIRUS_G_1319	MAG		This study	IT02_mOTU	This study	Class_04	Demuto	Demuto_05	Yes	70	309616	42.01	4654	78.35	2022-07-01	71.13	365	363	271815	8779100563	9	2048-02-01	9	marine metagenome. seawater metagenome	marine	Marine	PRIE21_1	SAMEA7670913	https://www.ncbi.nlm.nih.gov/biosample/SAMEA7670913/	8815	0	0	7	7	1993-01-01	0	0	0	0	22609	0	0	0	0	93	2561983471	full	present_with_no_introns
	MIRUS_G_1324	MAG		This study	IT02_mOTU	matches to a MAG by Gaïa et al.	Class_04	Demuto	Demuto_05	Yes	104	476897	44.34	4647	83.51	18.56	64.95	486	484	432627	9071707308	34	2025-02-07	14	marine metagenome. seawater metagenome	marine	Marine	TARA	SAMEA2622614	https://www.ncbi.nlm.nih.gov/biosample/SAMEA2622614/	11292	1	0	14	13	1969-02-01	0	0	0	0	29356	0	0	0	0	139	2871900826	not_found	absent
	MIRUS_G_1330	MAG		This study	IT02_mOTU	This study	Class_04	Demuto	Demuto_05	Yes	51	223831	52.27	4498	67.01	2025-12-04	62.89	265	263	205764	9192828518	7	1966-02-01	12	marine metagenome. seawater metagenome	marine	Marine	BPAM22_1	SAMN08953052	https://www.ncbi.nlm.nih.gov/biosample/SAMN08953052/	362	0	0	8	8	2025-04-03	0	0	0	0	35741	0	0	1	0	74	2813688213	not_found	absent
	MIRUS_G_0069	MAG		This study	IT02_mOTU	This study	Class_04	Demuto	Demuto_06	Yes	2	219950	53.94	141019				235	222	202278	9196544669	101	45.50	3	marine metagenome. seawater metagenome	marine	Marine	BPAM22_1	SAMN07482704	https://www.ncbi.nlm.nih.gov/biosample/SAMN07482704/	623	0	0	27	19	1956-08-01	0	0	0	1	122755	0	0	4	1	60	2702702703	not_found	absent
	MIRUS_G_0559	MAG		This study	IT02_mOTU	This study	Class_04	Demuto	Demuto_06	Yes	11	227696	43	22641				207	199	194670	8549557304	18	2025-05-09	3	marine metagenome. seawater metagenome	marine	Marine	SUNY21_1	SAMEA6942735	https://www.ncbi.nlm.nih.gov/biosample/SAMEA6942735/	2588	0	0	5	4	2025-01-02	0	0	0	0	21959	0	0	0	0	57	2864321608	full	present_with_no_introns
	MIRUS_G_0820	MAG		This study	IT01_Other	matches to a MAG by Gaïa et al.	Class_04	Demuto	Demuto_06	Yes	24	257420	45.33	13343				265	252	225459	875841038	48	2025-05-19	3	marine metagenome. seawater metagenome	marine	Marine	TARA	SAMEA4398067	https://www.ncbi.nlm.nih.gov/biosample/SAMEA4398067/	35910	2	1	13	8	2017-03-01	0	0	0	0	50501	0	0	0	0	69	2738095238	full	present_with_no_introns
	MIRUS_G_1323	MAG		Gaïa et al.	REF_GENOSCOPE	matches to a MAG by Gaïa et al.	Class_04	Demuto	Demuto_06	Yes	17	77490	44.18	4589				100	95	69642	8987224158	26	27.37	0	marine metagenome. seawater metagenome	marine	Marine	TARA			6547	0	0	3	3	2016-03-01	0	0	0	0	38715	0	0	0	0	23	2421052632	not_found	absent
	MIRUS_G_0014	MAG	linear_with_IR?	This study	This study	This study	Class_04	Demuto	Demuto_07	Yes	1	300986	33.28	300986	89.47	2025-05-01	88.42	223	206	269556	8955765384	1	0.49	2	marine metagenome. seawater metagenome	marine	Marine	ZHAN22_1	SAMN11355944	https://www.ncbi.nlm.nih.gov/biosample/SAMN11355944/	819	0	0	0	0	0.00	0	0	0	0	0.000	0	0	3	2	40	1941747573	full	present_with_no_introns
	MIRUS_G_0023	MAG		This study	IT02_mOTU	This study	Class_04	Demuto	Demuto_07	Yes	3	281106	40.19	241774	95.79	2021-04-01	91.58	232	237	231714	8242940385	11	1964-04-01	1	marine metagenome. seawater metagenome	marine	Marine	KOPF15_1	SAMEA7422951	https://www.ncbi.nlm.nih.gov/biosample/SAMEA7422951/	1291	0	0	9	9	1980-03-01	0	0	0	0	32016	1	1111111111	1	0	50	2109704641	trans-spliced	present_with_short_introns
	MIRUS_G_0040	MAG		This study	IT02_mOTU	matches to a MAG by Gaïa et al.	Class_04	Demuto	Demuto_07	Yes	2	280215	32.11	187833	87.37	2016-03-01	84.21	227	210	266070	9495209036	23	1995-10-01	4	marine metagenome. seawater metagenome	marine	Marine	TARA	SAMEA2623135	https://www.ncbi.nlm.nih.gov/biosample/SAMEA2623135/	70551	7	4	8	5	2038-02-01	0	0	0	2	28550	0	0	2	2	40	1904761905	not_found	absent
	MIRUS_G_0041	MAG		This study	IT02_mOTU	matches to a MAG by Gaïa et al.	Class_04	Demuto	Demuto_07	Yes	2	300906	33.86	186307	96.84	2025-05-01	95.79	263	254	271782	9032122989	35	13.78	3	marine metagenome. seawater metagenome	marine	Marine	TARA	SAMEA4396505	https://www.ncbi.nlm.nih.gov/biosample/SAMEA4396505/	101980	2	1	2	2	0.79	0	0	0	0	6647	1	50	0	0	53	2086614173	trans-spliced	present_with_short_introns
	MIRUS_G_0053	MAG		This study	IT02_mOTU	This study	Class_04	Demuto	Demuto_07	Yes	4	306608	34.56	159617	94.74	2021-04-01	90.53	223	212	287127	9364628451	29	13.68	4	marine metagenome. seawater metagenome	marine	Marine	SANC23_1	SAMEA110646480	https://www.ncbi.nlm.nih.gov/biosample/SAMEA110646480/	2569	0	0	2	1	0.47	0	0	0	0	6523	2	100	1	1	42	1981132075	full	present_with_short_introns
	MIRUS_G_0096	MAG		This study	IT02_mOTU	This study	Class_04	Demuto	Demuto_07	Yes	10	220745	52.97	121426	94.74	2037-07-01	87.37	224	224	201276	9118032119	4	1979-01-01	4	marine metagenome. seawater metagenome	marine	Marine	TARA	SAMEA2622219	https://www.ncbi.nlm.nih.gov/biosample/SAMEA2622219/	11543	0	0	16	13	1980-05-01	0	0	0	0	72482	2	2025-05-12	1	0	46	2053571429	trans-spliced	present_with_short_introns
	MIRUS_G_0135	MAG		This study	IT02_mOTU	This study	Class_04	Demuto	Demuto_07	Yes	3	237625	51.58	91805	93.68	2025-11-02	91.58	210	239	229143	9643051026	36	2025-06-15	4	marine metagenome. seawater metagenome	marine	Marine	SONG20_1	SAMN08290289	https://www.ncbi.nlm.nih.gov/biosample/SAMN08290289/	3658	0	0	21	18	1953-07-01	0	0	0	0	88375	3	1428571429	1	0	37	1548117155	trans-spliced	present_with_short_introns
	MIRUS_G_0153	MAG		This study	IT02_mOTU	matches to a MAG by Gaïa et al.	Class_04	Demuto	Demuto_07	Yes	8	246465	37.49	77846	94.74	2021-04-01	90.53	223	211	222150	9013450186	1	0.47	3	marine metagenome. seawater metagenome	marine	Marine	TARA	SAMEA2623359	https://www.ncbi.nlm.nih.gov/biosample/SAMEA2623359/	15930	16	10	34	12	1969-05-01	0	0	0	0	137951	23	6764705882	1	0	37	1753554502	full	present_with_short_introns
	MIRUS_G_0182	MAG		This study	IT02_mOTU	matches to a MAG by Gaïa et al.	Class_04	Demuto	Demuto_07	Yes	4	209472	43.36	66633	86.32	2021-04-01	82.11	198	191	187674	8959383593	13	1981-06-01	2	marine metagenome. seawater metagenome	marine	Marine	TARA	SAMEA2622097	https://www.ncbi.nlm.nih.gov/biosample/SAMEA2622097/	1272	0	0	14	10	2024-05-01	0	0	0	0	66835	6	4285714286	0	0	38	1989528796	trans-spliced	present_with_short_introns
	MIRUS_G_0203	MAG		Gaïa et al.	REF_GENOSCOPE	matches to a MAG by Gaïa et al.	Class_04	Demuto	Demuto_07	Yes	4	147022	38.46	59185	60	2025-05-01	58.95	164	153	127374	8663601366	2	2031-01-01	4	marine metagenome. seawater metagenome	marine	Marine	TARA			13536	0	0	11	5	2027-03-01	0	0	0	0	74819	0	0	0	0	24	1568627451	not_found	absent
	MIRUS_G_0254	MAG		This study	IT02_mOTU	This study	Class_04	Demuto	Demuto_07	Yes	8	266032	41.56	49320	90.53	2025-05-01	89.47	217	201	241665	9084057557	12	1997-05-01	1	marine metagenome. seawater metagenome	marine	Marine	TARA	SAMEA6011716	https://www.ncbi.nlm.nih.gov/biosample/SAMEA6011716/	347	0	0	6	4	1999-01-01	0	0	0	0	22554	0	0	2	1	39	1940298507	not_found	present_with_no_introns
	MIRUS_G_0255	MAG		This study	IT02_mOTU	This study	Class_04	Demuto	Demuto_07	Yes	8	217299	48.8	49293	89.47	2026-05-01	84.21	225	215	188949	8695346044	40	18.60	4	marine metagenome. seawater metagenome	marine	Marine	KRUG19_1	SAMN03173242	https://www.ncbi.nlm.nih.gov/biosample/SAMN03173242/	3088	9	3	44	16	2044-07-01	0	0	0	0	202486	28	6363636364	1	0	45	2093023256	trans-spliced	present_with_short_introns
	MIRUS_G_0279	MAG		Gaïa et al.	REF_GENOSCOPE	matches to a MAG by Gaïa et al.	Class_04	Demuto	Demuto_07	Yes	5	146142	39.24	44292	65.26	2025-11-02	63.16	150	144	125430	8582748286	11	1964-07-01	2	marine metagenome. seawater metagenome	marine	Marine	TARA			11152	2	0	3	3	2025-08-02	0	0	0	0	20528	1	3333333333	0	0	28	1944444444	not_found	present_with_short_introns
	MIRUS_G_0297	MAG		This study	IT02_mOTU	matches to a MAG by Gaïa et al.	Class_04	Demuto	Demuto_07	Yes	6	231985	53.31	42074	95.79	2016-03-01	92.63	223	221	213963	9223139427	7	2017-03-01	2	marine metagenome. seawater metagenome	marine	Marine	TARA	SAMEA4396500	https://www.ncbi.nlm.nih.gov/biosample/SAMEA4396500/	416924	9	4	26	20	2025-05-09	0	0	0	1	112076	6	2307692308	2	1	44	1990950226	trans-spliced	present_with_short_introns
	MIRUS_G_0330	MAG		This study	IT02_mOTU	This study	Class_04	Demuto	Demuto_07	Yes	14	243062	36.52	38664	87.37	2032-06-01	81.05	244	227	215427	8863047288	27	1989-11-01	3	marine metagenome. seawater metagenome	marine	Marine	TARA	SAMEA2622228	https://www.ncbi.nlm.nih.gov/biosample/SAMEA2622228/	150933	17	15	32	10	2041-04-01	0	0	0	0	131654	18	56.25	0	0	40	1762114537	full	present_with_short_introns
	MIRUS_G_0414	MAG		This study	IT02_mOTU	This study	Class_04	Demuto	Demuto_07	Yes	13	280862	51	30916	93.68	2037-07-01	86.32	250	250	254631	9066053792	20	8.00	6	marine metagenome. seawater metagenome	marine	Marine	SUTE22_1	SAMN10231910	https://www.ncbi.nlm.nih.gov/biosample/SAMN10231910/	3670	0	0	14	13	2020-05-01	0	0	0	0	49847	0	0	1	1	50	20	trans-spliced	present_with_no_introns
	MIRUS_G_0420	MAG		This study	IT02_mOTU	This study	Class_04	Demuto	Demuto_07	Yes	13	239413	39.04	30093	92.63	2025-11-02	90.53	241	226	211890	8850396595	7	2025-10-03	3	marine metagenome. seawater metagenome	marine	Marine	TARA	SAMEA2623116	https://www.ncbi.nlm.nih.gov/biosample/SAMEA2623116/	34843	12	11	29	11	1987-04-01	0	0	0	0	121130	18	6206896552	0	0	50	2212389381	full	present_with_short_introns
	MIRUS_G_0428	MAG		This study	IT02_mOTU	This study	Class_04	Demuto	Demuto_07	Yes	8	223624	53.22	29607	83.16	2032-06-01	76.84	205	188	197505	8832012664	16	1951-08-01	3	marine metagenome. seawater metagenome	marine	Marine	TARA	SAMEA2621216	https://www.ncbi.nlm.nih.gov/biosample/SAMEA2621216/	337	2	1	38	19	2025-11-10	0	0	0	0	169928	13	3421052632	5	0	31	164893617	trans-spliced	present_with_short_introns
	MIRUS_G_0469	MAG		This study	IT02_mOTU	matches to a MAG by Gaïa et al.	Class_04	Demuto	Demuto_07	Yes	11	236586	37.26	26762	89.47	2025-11-02	87.37	241	228	207333	8763536304	19	2033-08-01	5	marine metagenome. seawater metagenome	marine	Marine	TARA	SAMEA2622230	https://www.ncbi.nlm.nih.gov/biosample/SAMEA2622230/	28926	0	0	6	4	1975-01-01	0	0	0	0	25361	4	6666666667	1	1	44	1929824561	trans-spliced	present_with_short_introns
	MIRUS_G_0470	MAG		This study	IT02_mOTU	This study	Class_04	Demuto	Demuto_07	Yes	15	273914	39.9	26744	94.74	2025-05-01	93.68	268	252	244500	8926159305	8	2017-03-01	5	marine metagenome. seawater metagenome	marine	Marine	TARA	SAMEA2620959	https://www.ncbi.nlm.nih.gov/biosample/SAMEA2620959/	12155	15	13	33	15	1995-05-01	0	0	0	0	120476	14	4242424242	0	0	51	2023809524	unknown	present_with_short_introns
	MIRUS_G_0487	MAG		This study	IT02_mOTU	This study	Class_04	Demuto	Demuto_07	Yes	9	218967	52.46	25876	91.58	2026-05-01	86.32	222	217	196374	8968200688	4	1984-01-01	3	marine metagenome. seawater metagenome	marine	Marine	HAWL17_1	SAMN05224518	https://www.ncbi.nlm.nih.gov/biosample/SAMN05224518/	20940	3	0	18	14	2045-06-01	0	0	0	1	82204	0	0	2	1	43	198156682	trans-spliced	present_with_no_introns
	MIRUS_G_0499	MAG		This study	IT02_mOTU	This study	Class_04	Demuto	Demuto_07	Yes	13	284482	33.59	25130	91.58	2026-05-01	86.32	254	239	252378	8871492748	26	1988-10-01	5	marine metagenome. seawater metagenome	marine	Marine	TARA	SAMEA2591115	https://www.ncbi.nlm.nih.gov/biosample/SAMEA2591115/	2155	0	0	20	8	2035-03-01	0	0	0	0	70303	8	40	0	0	42	1757322176	full	present_with_short_introns
	MIRUS_G_0570	MAG		This study	IT02_mOTU	This study	Class_04	Demuto	Demuto_07	Yes	14	203269	39.5	22108	78.95	0	78.95	212	204	179334	8822496298	4	1996-01-01	2	marine metagenome. seawater metagenome	marine	Marine	SANC23_1	SAMEA110646479	https://www.ncbi.nlm.nih.gov/biosample/SAMEA110646479/	5444	4	2	15	6	1994-02-01	0	0	0	0	73794	12	80	0	0	40	1960784314	full	present_with_short_introns
	MIRUS_G_0596	MAG		Gaïa et al.	REF_GENOSCOPE	matches to a MAG by Gaïa et al.	Class_04	Demuto	Demuto_07	Yes	19	273913	38.87	20760	93.68	2021-04-01	89.47	258	252	235497	8597510888	22	1973-08-01	4	marine metagenome. seawater metagenome	marine	Marine	TARA			5792	0	0	3	3	2019-01-01	0	0	0	0	10952	1	3333333333	0	0	55	2182539683	trans-spliced	present_with_short_introns
	MIRUS_G_0615	MAG		This study	IT02_mOTU	matches to a MAG by Gaïa et al.	Class_04	Demuto	Demuto_07	Yes	20	233744	40.22	20004	86.32	2042-08-01	77.89	225	220	202470	8662040523	14	2036-06-01	5	biofilm metagenome	marine biofilm	marine biofilm	WANG22_1	SAMN08714535	https://www.ncbi.nlm.nih.gov/biosample/SAMN08714535/	1400	2	0	29	12	2045-05-01	0	0	0	0	124067	16	5517241379	1	1	32	1454545455	trans-spliced	present_with_short_introns
	MIRUS_G_0743	MAG		This study	IT02_mOTU	This study	Class_04	Demuto	Demuto_07	Yes	19	212889	52.69	15150	88.42	2016-03-01	85.26	213	211	194058	9115454533	14	1964-06-01	2	marine metagenome. seawater metagenome	marine	Marine	BPAM22_1	SAMN07483312	https://www.ncbi.nlm.nih.gov/biosample/SAMN07483312/	8756	1	1	14	10	1974-04-01	0	0	0	0	65762	0	0	0	0	36	1706161137	trans-spliced	present_with_no_introns
	MIRUS_G_0746	MAG		This study	IT02_mOTU	This study	Class_04	Demuto	Demuto_07	Yes	25	256068	39.93	15129	90.53	13.68	76.84	260	246	228915	8939617602	20	2013-08-01	1	marine metagenome. seawater metagenome	marine	Marine	BPAM22_1	SAMN08953287	https://www.ncbi.nlm.nih.gov/biosample/SAMN08953287/	837	3	0	37	15	2025-10-06	0	0	0	0	144493	24	6486486486	1	0	48	1951219512	full	present_with_short_introns
	MIRUS_G_0752	MAG		This study	IT02_mOTU	matches to a MAG by Gaïa et al.	Class_04	Demuto	Demuto_07	Yes	30	265303	38.2	14932	90.53	2047-09-01	81.05	260	242	229743	8659645764	26	1974-10-01	4	marine metagenome. seawater metagenome	marine	Marine	TARA	SAMEA2622316	https://www.ncbi.nlm.nih.gov/biosample/SAMEA2622316/	10157	15	13	32	11	1955-04-01	0	0	0	0	120617	26	81.25	2	0	45	1859504132	full	present_with_short_introns
	MIRUS_G_0821	MAG		This study	IT02_mOTU	matches to a MAG by Gaïa et al.	Class_04	Demuto	Demuto_07	Yes	20	235445	30.78	13179	92.63	2021-04-01	88.42	240	225	211422	8979676782	31	13.78	7	marine metagenome. seawater metagenome	marine	Marine	KOPF15_1	SAMEA7422986	https://www.ncbi.nlm.nih.gov/biosample/SAMEA7422986/	3295	1	0	6	3	2033-01-01	0	0	0	0	25484	0	0	0	0	41	1822222222	full	present_with_no_introns
	MIRUS_G_0877	MAG		This study	IT02_mOTU	This study	Class_04	Demuto	Demuto_07	Yes	27	244509	39.97	11902	89.47	2042-08-01	81.05	256	244	218082	8919180889	10	2025-10-04	4	marine metagenome. seawater metagenome	marine	Marine	BPAM22_1	SAMN07452617	https://www.ncbi.nlm.nih.gov/biosample/SAMN07452617/	8708	8	5	24	10	2025-10-04	0	0	0	0	98156	10	4166666667	0	0	47	1926229508	full	present_with_short_introns
	MIRUS_G_1002	MAG		This study	IT02_mOTU	matches to a MAG by Gaïa et al.	Class_04	Demuto	Demuto_07	Yes	29	204227	39.98	9335	71.58	2016-03-01	68.42	206	194	181257	8875271144	12	2019-06-01	2	marine metagenome. seawater metagenome	marine	Marine	BILL18_1	SAMN07136636	https://www.ncbi.nlm.nih.gov/biosample/SAMN07136636/	7159	3	2	21	10	2015-05-01	0	0	0	1	102827	13	619047619	1	1	30	1546391753	full	present_with_short_introns
	MIRUS_G_1004	MAG		This study	IT02_mOTU	This study	Class_04	Demuto	Demuto_07	Yes	35	212907	33.06	9313	78.95	2032-06-01	72.63	194	184	191025	8972227311	6	2026-03-01	1	marine metagenome. seawater metagenome	marine	Marine	TARA	SAMEA2619419	https://www.ncbi.nlm.nih.gov/biosample/SAMEA2619419/	11830	1	0	0	0	0.00	0	0	0	0	0.000	0	0	2	2	34	1847826087	unknown	present_with_no_introns
	MIRUS_G_1015	MAG		This study	IT02_mOTU	This study	Class_04	Demuto	Demuto_07	Yes	29	205274	39.64	9086	90.53	2026-05-01	85.26	225	208	176481	8597338192	10	1981-04-01	2	marine metagenome. seawater metagenome	marine	Marine	BPAM22_1	SAMN08953286	https://www.ncbi.nlm.nih.gov/biosample/SAMN08953286/	7157	7	6	27	9	2033-04-01	0	0	0	1	131532	17	6296296296	1	1	28	1346153846	trans-spliced	present_with_short_introns
	MIRUS_G_1039	MAG		This study	IT02_mOTU	This study	Class_04	Demuto	Demuto_07	Yes	31	248765	38.97	8606	86.32	2037-07-01	78.95	217	209	220530	8864993066	13	2022-06-01	2	marine metagenome. seawater metagenome	marine	Marine	TARA	SAMEA2623601	https://www.ncbi.nlm.nih.gov/biosample/SAMEA2623601/	3518	1	0	11	4	1991-01-01	0	0	0	0	44218	8	7272727273	0	0	37	1770334928	full	present_with_short_introns
	MIRUS_G_1059	MAG		Gaïa et al.	REF_GENOSCOPE	matches to a MAG by Gaïa et al.	Class_04	Demuto	Demuto_07	Yes	33	251653	49.4	8344	82.11	2032-06-01	75.79	240	235	222822	8854335136	36	15.32	2	marine metagenome. seawater metagenome	marine	Marine	TARA			13420	1	0	10	10	2026-04-01	0	0	0	0	39737	0	0	0	0	48	2042553191	trans-spliced	present_with_no_introns
	MIRUS_G_1117	MAG		Gaïa et al.	REF_GENOSCOPE	matches to a MAG by Gaïa et al.	Class_04	Demuto	Demuto_07	Yes	23	160733	39.4	7425	81.05	2042-08-01	72.63	195	187	141174	8783137252	14	2049-07-01	2	marine metagenome. seawater metagenome	marine	Marine	TARA			10346	0	0	7	4	2014-02-01	0	0	0	0	43550	5	7142857143	0	0	38	2032085561	trans-spliced	present_with_short_introns
	MIRUS_G_1272	MAG		This study	IT02_mOTU	This study	Class_04	Demuto	Demuto_07	Yes	57	339306	32.89	7662	89.47	2037-07-01	82.11	361	311	296373	8734681968	57	18.33	9	marine metagenome. seawater metagenome	marine	Marine	TARA	SAMEA2622230	https://www.ncbi.nlm.nih.gov/biosample/SAMEA2622230/	83923	5	2	12	7	2025-02-01	0	0	0	1	35366	0	0	3	1	68	2186495177	not_found	absent
	MIRUS_G_1282	MAG		This study	IT02_mOTU	This study	Class_04	Demuto	Demuto_07	Yes	40	186276	38.81	5161	76.84	2047-09-01	67.37	171	167	165573	8888584681	11	1959-06-01	3	marine metagenome. seawater metagenome	marine	Marine	GLAS20_1	SAMN13567160	https://www.ncbi.nlm.nih.gov/biosample/SAMN13567160/	3137	5	4	15	9	2039-05-01	0	0	0	0	80526	7	4666666667	0	0	34	2035928144	full	present_with_short_introns
	MIRUS_G_0056	MAG		This study	This study	This study	Class_04	Demuto	Demuto_08	Yes	1	155946	59.13	155946				137	129	130872	8392135739	15	1963-11-01	3	marine metagenome. seawater metagenome	marine	Marine	KRUG19_2	SAMN08776908	https://www.ncbi.nlm.nih.gov/biosample/SAMN08776908/	4303	1	0	18	12	2030-09-01	0	0	0	9	115425	1	5555555556	12	9	33	2558139535	full	present_with_no_introns
	MIRUS_G_0121	MAG		This study	IT01_Other	This study	Class_04	Demuto	Demuto_08	Yes	10	199385	49.29	107654				218	200	177936	8924242044	54	27.00	4	marine metagenome. seawater metagenome	marine	Marine	BPAM22_1	SAMN07483179	https://www.ncbi.nlm.nih.gov/biosample/SAMN07483179/	1726	0	0	9	6	3.00	0	0	0	0	45139	0	0	3	0	43	2025-05-21	full	absent
	MIRUS_G_0125	MAG		This study	This study	This study	Class_04	Demuto	Demuto_08	Yes	1	102681	57.79	102681				78	73	85950	8370584626	13	17.81	0	marine metagenome. seawater metagenome	marine	Marine	BPAM22_1	SAMN07483332	https://www.ncbi.nlm.nih.gov/biosample/SAMN07483332/	1159	2	0	2	1	2037-01-01	0	0	0	0	19478	2	100	2	1	19	2602739726	full	present_with_short_introns
	MIRUS_G_0132	MAG		This study	IT02_mOTU	This study	Class_04	Demuto	Demuto_08	Yes	2	183619	46.64	96687				168	160	163854	8923586339	68	42.50	3	marine metagenome. seawater metagenome	marine	Marine	TARA	SAMEA2622097	https://www.ncbi.nlm.nih.gov/biosample/SAMEA2622097/	51	0	0	7	5	2013-03-01	0	0	0	0	38122	0	0	2	0	40	25	full	absent
	MIRUS_G_0412	MAG		This study	IT02_mOTU	This study	Class_04	Demuto	Demuto_08	Yes	3	113117	60.15	106840				86	82	103098	9114279905	4	1988-04-01	0	marine metagenome. seawater metagenome	marine	Marine	SOLA22_1	SAMEA7060525	https://www.ncbi.nlm.nih.gov/biosample/SAMEA7060525/	5943	1	0	4	3	1966-03-01	0	0	0	0	35362	0	0	0	0	17	2073170732	full	absent
	MIRUS_G_0687	MAG		Gaïa et al.	REF_GENOSCOPE	matches to a MAG by Gaïa et al.	Class_04	Demuto	Demuto_08	Yes	14	171373	57.19	17242				194	181	142935	8340578738	55	30.39	2	marine metagenome. seawater metagenome	marine	Marine	TARA			23952	1	0	9	7	1987-03-01	0	0	0	2	52517	0	0	3	3	36	1988950276	full	absent
	MIRUS_G_1337	MAG		This study	IT02_mOTU	This study	Class_04	Demuto	Demuto_08	Yes	17	67284	48.57	4454				74	71	62529	9293294097	16	22.54	0	marine metagenome. seawater metagenome	marine	Marine	BPAM22_1	SAMN07483130	https://www.ncbi.nlm.nih.gov/biosample/SAMN07483130/	2214	0	0	2	2	1982-02-01	0	0	0	0	29725	0	0	0	0	14	1971830986	not_found	absent
	MIRUS_G_0272	MAG		This study	IT02_mOTU	This study	Class_04	Demuto	Demuto_09	Yes	9	220794	53.67	46265	91.67	0	91.67	194	180	197964	8966004511	14	1978-07-01	4	marine metagenome. seawater metagenome	marine	Marine	KIMD21_1	SAMN19716613	https://www.ncbi.nlm.nih.gov/biosample/SAMN19716613/	530	1	0	19	7	1989-03-01	0	0	0	0	86053	16	8421052632	0	0	39	2166666667	full	present_with_short_introns
	MIRUS_G_0337	MAG		This study	IT02_mOTU	This study	Class_04	Demuto	Demuto_09	Yes	9	224890	53	37474	94.05	0	94.05	185	189	209643	9322024101	29	15.34	2	marine metagenome. seawater metagenome	marine	Marine	BPAM22_1	SAMN07482718	https://www.ncbi.nlm.nih.gov/biosample/SAMN07482718/	3058	8	2	31	11	1982-05-01	0	0	0	0	137845	20	6451612903	1	0	40	2116402116	full	present_with_short_introns
	MIRUS_G_0359	MAG		This study	IT02_mOTU	This study	Class_04	Demuto	Demuto_09	Yes	13	243873	62.42	36312	98.81	0	98.81	218	205	206118	8451858139	55	26.83	2	marine metagenome. seawater metagenome	marine	Marine	TARA	SAMEA6052246	https://www.ncbi.nlm.nih.gov/biosample/SAMEA6052246/	1581	1	0	46	17	2029-08-01	0	0	0	6	188623	17	3695652174	10	9	42	2048780488	full	present_with_short_introns
	MIRUS_G_0387	MAG		Gaïa et al.	REF_GENOSCOPE	matches to a MAG by Gaïa et al.	Class_04	Demuto	Demuto_09	Yes	6	171901	52.98	33344	65.48	1995-05-01	59.52	138	134	157281	9149510474	31	23.13	1	marine metagenome. seawater metagenome	marine	Marine	TARA			5543	4	3	13	11	2021-08-01	0	0	0	1	75625	1	7692307692	1	1	30	223880597	not_found	absent
	MIRUS_G_0390	MAG		This study	IT02_mOTU	matches to a MAG by Gaïa et al.	Class_04	Demuto	Demuto_09	Yes	8	246135	48.41	33274	82.14	2038-02-01	79.76	157	153	201165	8172953867	23	2025-03-15	2	marine metagenome. seawater metagenome	marine	Marine	TARA	SAMEA2622614	https://www.ncbi.nlm.nih.gov/biosample/SAMEA2622614/	18009	10	4	10	4	1961-02-01	0	0	0	0	40628	8	80	0	0	29	1895424837	full	present_with_no_introns
	MIRUS_G_0491	MAG		This study	IT02_mOTU	This study	Class_04	Demuto	Demuto_09	Yes	14	251190	52.33	25454	90.48	0	90.48	171	168	227550	9058879732	26	15.48	2	marine metagenome. seawater metagenome	marine	Marine	KRUG19_1	SAMN06266113	https://www.ncbi.nlm.nih.gov/biosample/SAMN06266113/	13545	21	16	37	12	2014-07-01	0	0	0	0	147299	24	6486486486	1	0	36	2142857143	full	present_with_short_introns
	MIRUS_G_0501	MAG		This study	IT02_mOTU	This study	Class_04	Demuto	Demuto_09	Yes	14	237410	54.77	25089	95.24	2038-02-01	92.86	191	190	206013	8677519902	54	28.42	1	marine metagenome. seawater metagenome	marine	Marine	SCHU20_1	SAMEA5756316	https://www.ncbi.nlm.nih.gov/biosample/SAMEA5756316/	1047	0	0	49	18	2047-09-01	0	0	0	0	206394	35	7142857143	1	0	38	20	full	present_with_short_introns
	MIRUS_G_0512	MAG		This study	IT02_mOTU	This study	Class_04	Demuto	Demuto_09	Yes	15	208425	64.55	24632	91.67	1976-04-01	86.9	183	170	177027	8493558834	35	20.59	0	marine metagenome. seawater metagenome	marine	Marine	BATS20_1	SAMN10388044	https://www.ncbi.nlm.nih.gov/biosample/SAMN10388044/	14166	24	18	52	21	2035-12-01	0	0	0	3	249490	27	5192307692	6	4	35	2058823529	full	present_with_short_introns
	MIRUS_G_0603	MAG		This study	IT02_mOTU	This study	Class_04	Demuto	Demuto_09	Yes	16	212665	56.18	20586	84.52	0	84.52	169	155	163062	7667552254	10	2045-06-01	0	marine metagenome. seawater metagenome	marine	Marine	SOLA22_1	SAMEA7060523	https://www.ncbi.nlm.nih.gov/biosample/SAMEA7060523/	987	3	0	38	10	2045-06-01	0	0	0	5	178685	27	7105263158	11	10	39	2516129032	full	present_with_short_introns
	MIRUS_G_0699	MAG		This study	IT02_mOTU	This study	Class_04	Demuto	Demuto_09	Yes	21	241336	54.8	16578	94.05	0	94.05	201	207	219066	9077220141	25	2025-08-12	3	marine metagenome. seawater metagenome	marine	Marine	BPAM22_1	SAMN07483336	https://www.ncbi.nlm.nih.gov/biosample/SAMN07483336/	7880	8	5	23	16	1973-07-01	0	1	0	0	95303	7	3043478261	2	1	42	2028985507	full	present_with_no_introns
	MIRUS_G_0819	MAG		This study	IT02_mOTU	This study	Class_04	Demuto	Demuto_09	Yes	22	204574	51.56	13228	89.29	2014-07-01	82.14	188	184	177210	8662391115	23	1950-12-01	3	marine metagenome. seawater metagenome	marine	Marine	TARA	SAMEA6039657	https://www.ncbi.nlm.nih.gov/biosample/SAMEA6039657/	727	3	0	26	11	1998-05-01	0	0	0	1	127093	16	6153846154	1	1	46	25	full	present_with_short_introns
	MIRUS_G_0998	MAG		This study	IT02_mOTU	This study	Class_04	Demuto	Demuto_09	Yes	31	228101	56.22	9627	96.43	2038-02-01	94.05	198	189	181362	7950951552	12	2035-06-01	1	marine metagenome. seawater metagenome	marine	Marine	KRUG19_1	SAMN06267311	https://www.ncbi.nlm.nih.gov/biosample/SAMN06267311/	1058	1	0	34	10	2029-05-01	0	0	0	2	149057	26	7647058824	5	4	40	2116402116	full	present_with_short_introns
	MIRUS_G_1049	MAG		This study	IT02_mOTU	This study	Class_04	Demuto	Demuto_09	Yes	25	231261	55.86	13431	92.86	2014-07-01	85.71	223	212	208326	9008263391	44	20.75	4	marine metagenome. seawater metagenome	marine	Marine	TARA	SAMEA2620084	https://www.ncbi.nlm.nih.gov/biosample/SAMEA2620084/	92043	21	18	24	13	2013-06-01	0	0	0	0	103779	9	37.5	2	1	43	2028301887	full	present_with_short_introns
	MIRUS_G_1243	MAG		Gaïa et al.	REF_GENOSCOPE	matches to a MAG by Gaïa et al.	Class_04	Demuto	Demuto_09	Yes	43	235511	53.02	5652	67.86	2025-01-13	54.76	174	174	215193	9137280212	24	13.79	1	marine metagenome. seawater metagenome	marine	Marine	TARA			2972	0	0	3	3	1972-01-01	0	0	0	0	12738	0	0	0	0	33	1896551724	full	present_with_no_introns
	MIRUS_G_0434	MAG		This study	IT02_mOTU	This study	Class_04	Demuto	Demuto_10	Yes	14	271657	49.55	29121				183	171	245862	905045701	93	54.39	1	marine metagenome. seawater metagenome	marine	Marine	SIER19_1	SAMEA4692677	https://www.ncbi.nlm.nih.gov/biosample/SAMEA4692677/	835	0	0	2	1	0.58	0	0	0	0	7362	2	100	1	0	17	9941520468	trans-spliced	present_with_short_introns
	MIRUS_G_0676	MAG		This study	IT02_mOTU	This study	Class_04	Demuto	Demuto_10	Yes	18	280238	45.91	17611				215	206	250581	8941720966	118	57.28	1	marine metagenome. seawater metagenome	marine	Marine	TARA	SAMEA2623226	https://www.ncbi.nlm.nih.gov/biosample/SAMEA2623226/	720888	63	37	30	15	2028-07-01	0	0	0	0	107052	4	1333333333	0	0	19	9223300971	trans-spliced	present_with_short_introns
	MIRUS_G_0730	MAG		This study	IT02_mOTU	This study	Class_04	Demuto	Demuto_10	Yes	13	173915	52.4	15433				143	126	149622	8603168214	37	29.37	0	marine metagenome. seawater metagenome	marine	Marine	TARA	SAMEA2623135	https://www.ncbi.nlm.nih.gov/biosample/SAMEA2623135/	69010	13	8	30	14	2025-11-11	0	0	0	0	172498	14	4666666667	3	0	19	1507936508	full	present_with_short_introns
	MIRUS_G_0859	MAG		This study	IT02_mOTU	This study	Class_04	Demuto	Demuto_10	Yes	23	216927	54.45	16510				217	185	184059	8484835913	86	46.49	1	marine metagenome. seawater metagenome	marine	Marine	HEVR20_1	SAMEA6263976	https://www.ncbi.nlm.nih.gov/biosample/SAMEA6263976/	18309	22	11	71	25	13.51	0	0	0	0	327299	22	3098591549	3	0	20	1081081081	full	present_with_short_introns
	MIRUS_G_1030	MAG		This study	IT01_Other	This study	Class_04	Demuto	Demuto_10	Yes	16	107597	56.59	10318				122	118	92646	8610463117	60	50.85	0	marine metagenome. seawater metagenome	marine	Marine	KIMD21_1	SAMN19707289	https://www.ncbi.nlm.nih.gov/biosample/SAMN19707289/	499	0	0	14	10	2047-08-01	0	0	0	0	130115	6	4285714286	0	0	10	8474576271	full	present_with_short_introns
	MIRUS_G_1291	MAG		This study	IT02_mOTU	This study	Class_04	Demuto	Demuto_10	Yes	73	337803	50.36	4993				202	191	310266	9184820739	43	22.51	0	marine metagenome. seawater metagenome	marine	Marine	SOLA22_1	SAMEA7060527	https://www.ncbi.nlm.nih.gov/biosample/SAMEA7060527/	7146	0	0	21	14	2033-07-01	0	0	0	0	62166	2	9523809524	0	0	42	219895288	trans-spliced	present_with_no_introns
	MIRUS_G_1328	MAG		This study	This study	This study	Class_04	Demuto	Demuto_10	Yes	26	116717	48.5	4530				110	110	101154	8666603837	36	32.73	0	marine metagenome. seawater metagenome	marine	Marine	TARA			1714	1	1	5	5	1955-04-01	0	0	0	0	42839	1	20	0	0	7	6363636364	trans-spliced	present_with_short_introns
	MIRUS_G_1340	MAG		This study	IT02_mOTU	This study	Class_04	Demuto	Demuto_10	Yes	29	129131	53.66	4419				79	72	118296	9160929599	18	25.00	0	marine metagenome. seawater metagenome	marine	Marine	TARA	SAMEA2621696	https://www.ncbi.nlm.nih.gov/biosample/SAMEA2621696/	57125	6	3	10	5	1994-06-01	0	0	0	0	77441	1	10	0	0	13	1805555556	unknown	present_with_short_introns
	MIRUS_G_1351	MAG		This study	This study	This study	Class_04	Demuto	Demuto_10	Yes	60	268866	51.99	4321				218	187	234474	8720849791	59	31.55	0	marine metagenome. seawater metagenome	marine	Marine	TARA			9721	17	12	23	11	1988-05-01	0	0	0	1	85544	0	0	3	1	31	1657754011	trans-spliced	present_with_no_introns
	MIRUS_G_1380	MAG		This study	IT02_mOTU	This study	Class_04	Demuto	Demuto_10	Yes	136	540101	48.97	3906				434	374	460095	8518684468	121	32.35	0	marine metagenome. seawater metagenome	marine	Marine	SOLA22_1	SAMEA7060529	https://www.ncbi.nlm.nih.gov/biosample/SAMEA7060529/	29257	30	26	103	48	1983-12-01	0	0	0	2	190705	11	1067961165	16	2	69	1844919786	unknown	present_with_unknown_ORF
	MIRUS_G_1398	MAG		This study	IT02_mOTU	This study	Class_04	Demuto	Demuto_10	Yes	32	121395	49.6	3493				106	90	101958	8398863215	28	31.11	1	marine metagenome. seawater metagenome	marine	Marine	SOLA22_1	SAMEA7060529	https://www.ncbi.nlm.nih.gov/biosample/SAMEA7060529/	371	0	0	19	12	13.33	0	0	0	0	156514	2	1052631579	0	0	14	1555555556	not_found	absent
	MIRUS_G_1405	MAG		This study	IT01_Other	This study	Class_04	Demuto	Demuto_10	Yes	37	123568	49.07	3318				125	113	103122	8345364496	34	2025-09-30	0	marine metagenome. seawater metagenome	marine	Marine	SOLA22_1	SAMEA7060527	https://www.ncbi.nlm.nih.gov/biosample/SAMEA7060527/	957	10	4	22	9	1996-07-01	0	0	0	0	178040	2	9090909091	3	1	15	1327433628	unknown	present_with_short_introns
	MIRUS_G_1407	MAG		This study	IT01_Other	This study	Class_04	Demuto	Demuto_10	Yes	83	289534	48.23	3262				260	212	236961	8184220161	57	26.89	0	marine metagenome. seawater metagenome	marine	Marine	SOLA22_1	SAMEA7060528	https://www.ncbi.nlm.nih.gov/biosample/SAMEA7060528/	15211	15	11	54	22	2038-10-01	0	0	0	1	186507	5	9259259259	7	1	44	2075471698	trans-spliced	present_with_unknown_ORF
	MIRUS_G_0378	MAG		This study	IT02_mOTU	This study	Class_04	Demuto	Demuto_11	Yes	20	394846	45.57	34383				266	260	340368	8620272207	98	37.69	1	marine metagenome. seawater metagenome	marine	Marine	BPAM22_1	SAMN07482955	https://www.ncbi.nlm.nih.gov/biosample/SAMN07482955/	813	1	0	8	4	1954-01-01	0	0	0	0	20261	0	0	0	0	69	2653846154	full	present_with_no_introns
	MIRUS_G_0461	MAG		This study	This study	This study	Class_04	Demuto	Demuto_11	Yes	6	108533	55.33	27012				71	71	83907	7731012687	27	38.03	0	marine metagenome. seawater metagenome	marine	Marine	TARA			208141	8	4	2	2	1982-02-01	1	0	0	0	18428	0	0	1	1	11	1549295775	full	present_with_no_introns
	MIRUS_G_1314	MAG		This study	IT02_mOTU	This study	Class_04	Demuto	Demuto_11	Yes	28	122329	48.91	4411				98	95	107385	8778376346	30	31.58	0	marine metagenome. seawater metagenome	marine	Marine	BPAM22_1	SAMN07483498	https://www.ncbi.nlm.nih.gov/biosample/SAMN07483498/	74	0	0	5	5	2026-05-01	0	0	0	0	40873	0	0	0	0	15	1578947368	not_found	absent
	MIRUS_G_0244	MAG		This study	IT03_mOTU	This study	Class_04	Demuto	Demuto_12	Yes	5	167415	42.1	50392				164	133	137256	8198548517	90	67.67	0	marine metagenome. seawater metagenome	marine	Marine	SUNY21_1	SAMEA6942737	https://www.ncbi.nlm.nih.gov/biosample/SAMEA6942737/	579	1	1	8	7	2026-05-01	0	0	0	0	47785	0	0	4	2	17	1278195489	full	present_with_no_introns
	MIRUS_G_0311	MAG		This study	IT03_mOTU	This study	Class_04	Demuto	Demuto_12	Yes	7	254018	62.92	47098				200	174	216294	8514908392	91	52.30	1	marine metagenome. seawater metagenome	marine	Marine	TARA	SAMEA5996940		176	0	0	11	6	2045-03-01	0	0	0	2	43304	0	0	4	2	21	1206896552	full	present_with_no_introns
	MIRUS_G_0452	MAG		This study	IT03_mOTU	This study	Class_04	Demuto	Demuto_12	Yes	13	302679	59.06	27546				242	232	246429	8141595552	35	2025-09-15	1	marine metagenome. seawater metagenome	marine	Marine	TARA	SAMEA5996938		8986	0	0	15	8	2045-03-01	0	0	0	5	49557	0	0	13	12	21	9051724138	full	present_with_no_introns
	MIRUS_G_0464	MAG		This study	IT03_mOTU	This study	Class_04	Demuto	Demuto_12	Yes	16	294229	59.06	26934				238	234	236658	8043326796	41	17.52	1	marine metagenome. seawater metagenome	marine	Marine	SONG20_1	SAMN08290283	https://www.ncbi.nlm.nih.gov/biosample/SAMN08290283/	3952	0	0	16	12	2013-05-01	0	0	0	3	54379	0	0	10	6	18	7692307692	full	present_with_no_introns
	MIRUS_G_0911	MAG		This study	IT03_mOTU	This study	Class_04	Demuto	Demuto_12	Yes	30	256469	59.47	11062				214	207	212736	829480366	30	14.49	1	marine metagenome. seawater metagenome	marine	Marine	TARA	SAMEA2621198	https://www.ncbi.nlm.nih.gov/biosample/SAMEA2621198/	346474	24	8	9	6	1990-02-01	0	0	0	2	35092	1	1111111111	9	8	18	8695652174	unknown	present_with_no_introns
	MIRUS_G_0765	MAG		This study	IT03_mOTU	This study	Class_04	Extra_Order_2	Extra_Family_04	No	12	125104	51.81	14675				105	105	112497	8992278424	72	68.57	1	sediment metagenome; lake	freshwater sediment	freshwater sediment	ZHEN22_1	SAMN22703513	https://www.ncbi.nlm.nih.gov/biosample/SAMN22703513/	4	0	0	3	3	1986-02-01	0	0	0	0	23980	0	0	0	0	14	1333333333	full	present_with_no_introns
	MIRUS_G_1055	MAG		This study	IT03_mOTU	This study	Class_04	Extra_Order_2	Extra_Family_04	No	43	266077	43.79	8404				199	189	237666	8932226386	60	31.75	2	marine sediment metagenome	marine sediment	Marine sediment	BAEC19_1	SAMN10404973	https://www.ncbi.nlm.nih.gov/biosample/SAMN10404973/	91	0	0	5	3	1959-01-01	0	0	0	0	18792	0	0	2	0	35	1851851852	trans-spliced	present_with_no_introns
	MIRUS_G_0404	MAG		This study	IT03_mOTU	This study	Class_04	Extra_Order_2	Extra_Family_05	No	17	306898	34.21	31684				263	239	236610	7709727662	136	56.90	2	peat metagenome. permafrost metagenome	permafrost	Permafrost	WOOD18_1	SAMN07125042	https://www.ncbi.nlm.nih.gov/biosample/SAMN07125042/	48	0	0	12	10	2018-04-01	0	0	0	2	39101	5	4166666667	6	3	41	1715481172	trans-spliced	present_with_unknown_ORF
	MIRUS_G_0901	MAG		This study	IT03_mOTU	This study	Class_04	Extra_Order_2	Extra_Family_05	No	22	225590	46.64	11214				233	218	180852	8016844718	94	43.12	1	marine sediment metagenome	marine sediment	Marine sediment	BAEC19_1	SAMN10404973	https://www.ncbi.nlm.nih.gov/biosample/SAMN10404973/	186	1	0	6	4	1983-01-01	0	0	0	1	26597	2	3333333333	3	1	36	1651376147	trans-spliced	present_with_long_introns_no_gene
	MIRUS_G_0575	MAG		This study	IT03_mOTU	This study	Class_04	Extra_Order_1	Extra_Family_06	No	21	275193	50.93	21564				203	210	259269	9421351561	109	51.90	1	wastewater metagenome	wastewater	freshwater	MUNK22_1	SAMEA7428533	https://www.ncbi.nlm.nih.gov/biosample/SAMEA7428533/	39	0	0	18	16	1962-07-01	0	0	0	1	65409	1	5555555556	5	1	33	1571428571	trans-spliced	present_with_unknown_ORF
	MIRUS_G_1174	MAG		This study	IT03_mOTU	This study	Class_04	Extra_Order_1	Extra_Family_06	No	27	171411	48.63	6506				118	114	145158	8468418013	40	35.09	0	marine metagenome. seawater metagenome	marine	Marine	XUSH22_1	SAMN16869657	https://www.ncbi.nlm.nih.gov/biosample/SAMN16869657/	24	0	0	0	0	0.00	0	0	0	0	0.000	0	0	0	0	20	1754385965	trans-spliced	present_with_no_introns
	MIRUS_G_0180	MAG		This study	IT03_mOTU	This study	Class_04	Extra_Order_7	Extra_Family_07	No	6	265786	57.41	67333				184	186	226134	8508123076	64	34.41	0	marine metagenome. seawater metagenome	marine	Marine	TARA	SAMEA6000948	https://www.ncbi.nlm.nih.gov/biosample/SAMEA6000948/	64	0	0	14	8	2030-04-01	0	0	0	2	52674	4	2857142857	7	6	17	9139784946	trans-spliced	present_with_short_introns
	MIRUS_G_0230	MAG		This study	IT03_mOTU	This study	Class_04	Extra_Order_7	Extra_Family_07	No	11	265106	57.96	53505				189	184	228186	8607349513	64	34.78	0	algae metagenome. seawater metagenome	marine	Marine	NAPP22_1	SAMN15346752	https://www.ncbi.nlm.nih.gov/biosample/SAMN15346752/	53	0	0	12	6	2026-03-01	0	0	0	2	45265	0	0	10	6	15	8152173913	trans-spliced	present_with_no_introns
	MIRUS_G_0488	MAG		This study	IT03_mOTU	This study	Class_04	Extra_Order_7	Extra_Family_08	No	19	275657	44.35	25813				338	318	245901	8920542558	156	49.06	4	wastewater metagenome	wastewater	freshwater	YUYA23_1	SAMN37110699	https://www.ncbi.nlm.nih.gov/biosample/SAMN37110699/	373	0	0	17	15	1972-04-01	0	0	0	0	61671	0	0	1	0	42	1320754717	trans-spliced	present_with_no_introns
	MIRUS_G_0642	MAG		This study	IT03_mOTU	This study	Class_04	Extra_Order_7	Extra_Family_08	No	17	266690	44.83	19063				307	295	231738	8689414676	123	41.69	4	biofilm metagenome; freshwater biome	Freshwater biofilm	Other	YUYA23_1	SAMN37110659	https://www.ncbi.nlm.nih.gov/biosample/SAMN37110659/	12	0	0	4	4	2036-01-01	0	0	0	0	14999	1	25	0	0	39	1322033898	trans-spliced	present_with_no_introns
	MIRUS_G_0536	MAG		This study	IT03_mOTU	This study	Class_04	Extra_Order_7	Extra_Family_09	No	19	336892	51.56	23636				228	218	296943	8814189711	121	55.50	0	pond metagenome. freshwater metagenome	freshwater	freshwater	BUCK21_1	SAMEA6872806	https://www.ncbi.nlm.nih.gov/biosample/SAMEA6872806/	7	0	0	9	6	1975-02-01	0	0	0	0	26715	0	0	3	0	57	2614678899	unknown	present_with_no_introns
	MIRUS_G_1293	MAG		This study	IT03_mOTU	This study	Class_04	Extra_Order_7	Extra_Family_09	No	30	141413	67.8	4970				126	109	115791	8188143947	54	49.54	0	pond metagenome. freshwater metagenome	freshwater	freshwater	BUCK21_1	SAMEA6872750	https://www.ncbi.nlm.nih.gov/biosample/SAMEA6872750/	41	0	0	4	2	1983-01-01	0	0	0	2	28286	0	0	3	3	21	1926605505	not_found	present_with_no_introns
	MIRUS_G_0051	MAG		This study	This study	This study	Class_04	Extra_Order_7	Extra_Family_10	No	1	166286	60.14	166286				147	142	145356	8741325187	83	58.45	1	marine metagenome. seawater metagenome	marine	Marine	KRUG19_1	SAMN03169780	https://www.ncbi.nlm.nih.gov/biosample/SAMN03169780/	33	0	0	8	4	1982-02-01	0	0	0	4	48110	0	0	12	8	27	1901408451	full	present_with_no_introns
	MIRUS_G_0098	MAG		This study	IT02_mOTU	This study	Class_04	Extra_Order_7	Extra_Family_10	No	3	216795	42.5	121251				205	194	192405	8874974054	39	2025-10-20	0	marine metagenome. seawater metagenome	marine	Marine	KRUG19_2	SAMN08778202	https://www.ncbi.nlm.nih.gov/biosample/SAMN08778202/	43891	12	9	9	7	1961-03-01	0	0	0	0	41514	0	0	2	0	22	1134020619	full	present_with_no_introns
	MIRUS_G_0111	MAG		This study	This study	This study	Class_04	Extra_Order_7	Extra_Family_10	No	1	113665	43.49	113665				99	94	98574	8672326574	64	68.09	0	marine metagenome. seawater metagenome	marine	Marine	KOPF15_1	SAMEA7422987	https://www.ncbi.nlm.nih.gov/biosample/SAMEA7422987/	3	0	0	5	4	2026-04-01	0	0	0	0	43989	0	0	0	0	6	6382978723	not_found	absent
	MIRUS_G_0136	MAG		This study	IT02_mOTU	This study	Class_04	Extra_Order_7	Extra_Family_10	No	4	143142	56.77	91024				120	114	108504	7580165151	46	40.35	0	marine metagenome. seawater metagenome	marine	Marine	SOLA22_1	SAMEA7060516	https://www.ncbi.nlm.nih.gov/biosample/SAMEA7060516/	382	3	0	23	13	2040-11-01	0	0	0	4	160680	0	0	8	5	23	201754386	full	present_with_no_introns
	MIRUS_G_0151	MAG		This study	This study	This study	Class_04	Extra_Order_7	Extra_Family_10	No	2	115916	42.69	79014				107	105	101802	8782394147	11	2048-10-01	0	marine metagenome. seawater metagenome	marine	Marine	TARA			86903	3	3	1	1	0.95	0	0	0	0	8627	0	0	0	0	11	1047619048	full	present_with_no_introns
	MIRUS_G_0276	MAG		This study	IT03_mOTU	This study	Class_04	Extra_Order_7	Extra_Family_10	No	6	191510	55.16	44810				167	161	155571	8123387813	114	70.81	0	marine metagenome. seawater metagenome	marine	Marine	SOLA22_1	SAMEA7060517	https://www.ncbi.nlm.nih.gov/biosample/SAMEA7060517/	165	0	0	3	2	2024-01-01	0	0	0	2	15665	0	0	6	4	18	1118012422	full	present_with_no_introns
	MIRUS_G_0377	MAG		This study	This study	This study	Class_04	Extra_Order_7	Extra_Family_10	No	6	187034	56.93	34438				165	158	166326	8892821626	83	52.53	0	marine metagenome. seawater metagenome	marine	Marine	TARA			253522	10	5	8	5	2016-03-01	0	0	0	1	42773	0	0	7	6	27	1708860759	full	present_with_no_introns
	MIRUS_G_0509	MAG		This study	IT03_mOTU	This study	Class_04	Extra_Order_7	Extra_Family_10	No	10	196173	59.83	24748				206	186	171924	8763897172	102	54.84	0	marine metagenome. seawater metagenome	marine	Marine	SEON22_1	SAMN23460437	https://www.ncbi.nlm.nih.gov/biosample/SAMN23460437/	1338	0	0	20	13	1999-06-01	0	0	0	1	101951	0	0	4	4	25	1344086022	full	present_with_no_introns
	MIRUS_G_0755	MAG		This study	IT03_mOTU	This study	Class_04	Extra_Order_7	Extra_Family_10	No	7	62092	58.53	14896				62	52	51660	8319912388	20	38.46	0	marine metagenome. seawater metagenome	marine	Marine	SANC23_1	SAMEA110646480	https://www.ncbi.nlm.nih.gov/biosample/SAMEA110646480/	198	0	0	16	6	1954-11-01	0	0	0	1	257682	10	62.5	2	2	8	1538461538	full	present_with_short_introns
	MIRUS_G_1163	MAG		This study	This study	This study	Class_04	Extra_Order_7	Extra_Family_10	No	18	122249	45.91	6985				136	116	106995	8752218832	79	68.10	0	marine metagenome. seawater metagenome	marine	Marine	TARA			4593	2	1	4	4	2045-03-01	0	0	0	0	32720	0	0	0	0	10	8620689655	full	present_with_no_introns
	MIRUS_G_1262	MAG		This study	IT02_mOTU	This study	Class_04	Extra_Order_7	Extra_Family_10	No	13	51849	59.95	4411				57	48	44538	8589943875	24	50.00	0	marine metagenome. seawater metagenome	marine	Marine	KRUG19_2	SAMN08777636	https://www.ncbi.nlm.nih.gov/biosample/SAMN08777636/	524	0	0	5	3	2025-06-01	0	0	0	1	96434	0	0	3	3	5	1041666667	not_found	absent
	MIRUS_G_1345	MAG		This study	IT02_mOTU	This study	Class_04	Extra_Order_7	Extra_Family_10	No	52	230721	62.29	4370				178	163	204678	8871234088	76	46.63	0	marine metagenome. seawater metagenome	marine	Marine	SOLA22_1	SAMEA7060526	https://www.ncbi.nlm.nih.gov/biosample/SAMEA7060526/	28869	26	18	59	27	16.56	0	0	0	6	255720	0	0	24	11	21	1288343558	not_found	absent
	MIRUS_G_1412	MAG		This study	This study	This study	Class_04	Extra_Order_7	Extra_Family_10	No	65	219474	60.19	3223				310	156	188121	8571448099	93	59.62	0	marine metagenome. seawater metagenome	marine	Marine	TARA			122760	80	63	45	23	14.74	0	0	0	8	205036	0	0	28	14	30	1923076923	unknown	present_with_no_introns
	MIRUS_G_0467	MAG		This study	IT03_mOTU	This study	Class_04	Extra_Order_7	Extra_Family_12	No	16	341082	63.68	30557				187	192	297996	8736784703	121	63.02	1	marine metagenome. seawater metagenome	marine	Marine	CAST23_1	SAMN19118294	https://www.ncbi.nlm.nih.gov/biosample/SAMN19118294/	923	0	0	57	26	13.54	0	0	0	18	167115	2	350877193	36	23	18	9375	trans-spliced	present_with_no_introns
	MIRUS_G_1335	MAG		This study	IT03_mOTU	This study	Class_04	Extra_Order_7	Extra_Family_12	No	34	153550	66.45	4467				103	103	133026	8663366981	46	44.66	0	marine metagenome. seawater metagenome	marine	Marine	WIND23_1	Gp0561266	https://gold.jgi.doe.gov/project?id=Gp0561266	761	0	0	8	8	1977-07-01	0	0	0	2	52100	1	2025-05-12	6	4	13	1262135922	unknown	present_with_short_introns
	MIRUS_G_0316	MAG		This study	IT03_mOTU	This study	Class_04	Extra_Order_7	Extra_Family_13	No	11	381377	63.74	39718				193	183	346395	9082744895	49	26.78	0	marine metagenome. seawater metagenome	marine	Marine	KRUG19_1	SAMN06266119	https://www.ncbi.nlm.nih.gov/biosample/SAMN06266119/	713	0	0	36	19	2038-10-01	0	0	0	6	94395	2	5555555556	21	14	16	8743169399	full	present_with_short_introns
	MIRUS_G_0484	MAG		This study	IT03_mOTU	This study	Class_04	Extra_Order_7	Extra_Family_13	No	20	343322	62.44	26147				183	182	305238	8890720665	49	26.92	0	marine metagenome. seawater metagenome	marine	Marine	BPAM22_1	SAMN08953058	https://www.ncbi.nlm.nih.gov/biosample/SAMN08953058/	417	0	0	6	6	2030-03-01	0	0	0	2	17476	0	0	9	8	13	7142857143	full	present_with_no_introns
	MIRUS_G_0309	MAG		This study	IT02_mOTU	This study	Class_04	Extra_Order_6	Extra_Family_14	No	15	395523	48.98	40730				406	392	358572	9065768615	59	2025-05-15	2	algae metagenome. seawater metagenome	marine	Marine	NAPP22_1	SAMN15346752	https://www.ncbi.nlm.nih.gov/biosample/SAMN15346752/	323	0	0	36	24	2025-12-06	0	0	0	0	91019	3	8333333333	1	0	79	2015306122	trans-spliced	present_with_short_introns
	MIRUS_G_0356	MAG		This study	This study	This study	Class_04	Extra_Order_6	Extra_Family_14	No	15	410305	48.26	36554				406	360	365193	8900525219	31	1961-08-01	4	marine metagenome. seawater metagenome	marine	Marine	TARA			1453802	17	5	68	41	2039-11-01	0	0	0	0	165730	2	2941176471	1	0	75	2083333333	trans-spliced	present_with_short_introns
	MIRUS_G_0211	MAG		This study	IT03_mOTU	This study	Class_04	Extra_Order_6	Extra_Family_15	No	5	267607	44.47	138466				221	185	207753	7763361945	118	63.78	2	marine metagenome. seawater metagenome	marine	Marine	KOPF15_1	SAMEA7392442	https://www.ncbi.nlm.nih.gov/biosample/SAMEA7392442/	104	0	0	16	10	2041-05-01	0	0	0	1	59789	0	0	6	3	28	1513513514	full	present_with_no_introns
	MIRUS_G_0463	MAG		This study	IT03_mOTU	This study	Class_04	Extra_Order_6	Extra_Family_15	No	11	213489	43.45	26993				145	147	179718	8418138639	81	55.10	4	marine metagenome. seawater metagenome	marine	Marine	KOPF15_1	SAMEA7392442	https://www.ncbi.nlm.nih.gov/biosample/SAMEA7392442/	23	0	0	8	6	2025-08-04	0	0	0	2	37473	1	2025-05-12	6	3	31	2108843537	full	present_with_unknown_ORF
	MIRUS_G_0093	MAG		This study	IT02_mOTU	This study	Class_04	Extra_Order_5	Extra_Family_16	No	3	132839	46.05	122061				114	110	109935	8275807557	46	41.82	0	aquarium metagenome. freshwater metagenome	catfish tank water	Other	ZENG19_1	SAMN07679370	https://www.ncbi.nlm.nih.gov/biosample/SAMN07679370/	9	0	0	7	5	1955-04-01	0	0	0	1	52695	0	0	2	1	23	2090909091	not_found	absent
	MIRUS_G_0171	MAG		This study	IT03_mOTU	This study	Class_04	Extra_Order_5	Extra_Family_16	No	6	380475	39.7	70712				391	387	331053	8701044747	112	28.94	5	aquarium metagenome. freshwater metagenome	catfish tank water	Other	ZENG19_1	SAMN07679374	https://www.ncbi.nlm.nih.gov/biosample/SAMN07679374/	28	0	0	6	5	2029-01-01	0	1	0	1	15770	2	3333333333	5	4	69	1782945736	trans-spliced	present_with_HNH
	MIRUS_G_0380	MAG		This study	IT03_mOTU	This study	Class_04	Extra_Order_5	Extra_Family_16	No	12	149656	44.83	34192				142	139	123051	8222256375	45	32.37	0	aquarium metagenome. freshwater metagenome	catfish tank water	Other	ZENG19_1	SAMN07679372	https://www.ncbi.nlm.nih.gov/biosample/SAMN07679372/	37	0	0	8	7	2025-04-05	0	0	0	1	53456	1	2025-05-12	2	1	25	1798561151	not_found	absent
	MIRUS_G_0645	MAG		This study	IT03_mOTU	This study	Class_04	Extra_Order_5	Extra_Family_16	No	27	330327	46.01	18981				346	337	284499	8612647468	113	33.53	0	freshwater sediment metagenome	glacier-fed streams	freshwater	BUSI22_1	SAMN19433703	https://www.ncbi.nlm.nih.gov/biosample/SAMN19433703/	98	1	1	10	9	1967-02-01	0	0	0	1	30273	0	0	3	1	58	1721068249	unknown	present_with_no_introns
	MIRUS_G_0733	MAG		This study	IT03_mOTU	This study	Class_04	Extra_Order_5	Extra_Family_16	No	25	324738	52.39	15444				293	277	268107	8256101842	131	47.29	0	freshwater sediment metagenome	freshwater sediment	freshwater sediment	SHAF22_1	SAMEA7723910	https://www.ncbi.nlm.nih.gov/biosample/SAMEA7723910/	106	0	0	22	17	2014-06-01	0	0	0	1	67747	2	9090909091	2	1	42	1516245487	trans-spliced	present_with_no_introns
	MIRUS_G_0740	MAG		This study	IT03_mOTU	This study	Class_04	Extra_Order_5	Extra_Family_16	No	30	347739	32.09	15249				318	312	278943	8021619663	143	45.83	1	peat metagenome. permafrost metagenome	permafrost	Permafrost	WOOD18_1	SAMN07125042	https://www.ncbi.nlm.nih.gov/biosample/SAMN07125042/	26	0	0	6	5	1960-01-01	0	0	0	0	17254	2	3333333333	4	2	43	1378205128	trans-spliced	present_with_short_introns
	MIRUS_G_0315	MAG		This study	IT03_mOTU	This study	Class_04	Extra_Order_4	Extra_Family_17	No	13	309903	63.35	39778				323	314	270183	8718308632	119	37.90	2	indoor metagenome	indoor	Other	DANK21_1	haib18CEM5453_HT5YVCCXY_SL357310	https://pngb.io/metasub-2021	40	0	0	19	15	1978-04-01	0	0	0	2	61310	1	5263157895	4	2	44	1401273885	trans-spliced	present_with_short_introns
	MIRUS_G_0416	MAG		This study	IT03_mOTU	This study	Class_04	Extra_Order_4	Extra_Family_17	No	17	276989	59.31	30747				261	248	248454	8969814686	63	25.40	1	sediment metagenome; lake	freshwater sediment	freshwater sediment	ZHEN22_1	SAMN22703514	https://www.ncbi.nlm.nih.gov/biosample/SAMN22703514/	23	0	0	20	15	2025-05-06	0	0	0	2	72205	6	30	8	3	46	185483871	trans-spliced	present_with_short_introns
	MIRUS_G_0546	MAG		This study	IT03_mOTU	This study	Class_04	Extra_Order_4	Extra_Family_17	No	18	263158	66.83	23190				243	228	236307	8979662408	54	23.68	0	aquarium metagenome. freshwater metagenome	catfish tank water	Other	ZENG19_1	SAMN07679372	https://www.ncbi.nlm.nih.gov/biosample/SAMN07679372/	114	1	0	18	12	2026-05-01	0	0	0	2	68400	5	2777777778	3	3	37	1622807018	trans-spliced	present_with_short_introns
	MIRUS_G_0563	MAG		This study	IT03_mOTU	This study	Class_04	Extra_Order_4	Extra_Family_17	No	16	287267	53.14	22417				269	262	262881	9151103329	98	37.40	0	marine metagenome. seawater metagenome	marine	Marine	CAOS20_1	SAMN13674978	https://www.ncbi.nlm.nih.gov/biosample/SAMN13674978/	16	0	0	14	13	1996-04-01	0	0	0	0	48735	0	0	1	0	33	1259541985	trans-spliced	present_with_no_introns
	MIRUS_G_1183	MAG		This study	IT03_mOTU	This study	Class_04	Extra_Order_4	Extra_Family_17	No	32	212840	62.03	6359				209	202	191028	8975192633	41	20.30	0	biofilm metagenome	marine biofilm	marine biofilm	WANG22_1	SAMN08714533	https://www.ncbi.nlm.nih.gov/biosample/SAMN08714533/	36	0	0	11	9	2046-04-01	0	0	0	2	51682	1	9090909091	4	2	25	1237623762	trans-spliced	present_with_unknown_ORF
	MIRUS_G_0174	MAG		This study	IT03_mOTU	This study	Class_04	Extra_Order_3	Extra_Family_18	No	6	227941	65.59	68360				162	160	209898	9208435516	66	41.25	0	lake water metagenome. freshwater metagenome	freshwater	freshwater	BUCK21_1	SAMEA6872968	https://www.ncbi.nlm.nih.gov/biosample/SAMEA6872968/	49	0	0	17	6	1975-03-01	0	0	0	3	74581	3	1764705882	5	4	22	13.75	full	present_with_unknown_ORF
	MIRUS_G_0703	MAG		This study	IT03_mOTU	This study	Class_04	Extra_Order_3	Extra_Family_18	No	12	186402	62.84	16464				132	129	164529	8826568384	40	2025-01-31	0	wastewater metagenome	wastewater	freshwater	MUNK22_1	SAMEA7426349	https://www.ncbi.nlm.nih.gov/biosample/SAMEA7426349/	24	0	0	5	4	2025-10-03	0	0	0	0	26824	1	20	9	6	23	1782945736	full	present_with_short_introns
	MIRUS_G_0339	MAG		This study	IT03_mOTU	This study	Class_03	Extra_Order_9	Extra_Family_19	No	17	323328	48.44	37333				234	224	281427	8704071407	66	29.46	3	peat metagenome. permafrost metagenome	permafrost	Permafrost	WOOD18_1	SAMN07125042	https://www.ncbi.nlm.nih.gov/biosample/SAMN07125042/	56	0	0	9	8	1957-03-01	0	0	0	0	27836	1	1111111111	3	0	41	1830357143	trans-spliced	present_with_short_introns
	MIRUS_G_0585	MAG		This study	IT03_mOTU	This study	Class_03	Extra_Order_9	Extra_Family_19	No	17	297703	45.57	22881				215	194	263487	8850666604	60	30.93	0	wastewater metagenome	wastewater	freshwater	MUNK22_1	SAMEA7428514	https://www.ncbi.nlm.nih.gov/biosample/SAMEA7428514/	989	0	0	2	2	2025-03-01	0	0	0	0	6718	0	0	2	1	27	1391752577	trans-spliced	present_with_no_introns
	MIRUS_G_0215	MAG		This study	IT03_mOTU	This study	Class_03	Extra_Order_9	Extra_Family_20	No	8	297292	38.55	55483	97.44	2026-10-01	87.18	320	311	272883	917895537	126	40.51	3	aquarium metagenome. freshwater metagenome	catfish tank water	Other	ZENG19_1	SAMN07679375	https://www.ncbi.nlm.nih.gov/biosample/SAMN07679375/	56	0	0	2	1	0.32	1	0	0	0	6727	2	100	3	1	55	1768488746	trans-spliced	present_with_GIY_YIG
	MIRUS_G_0267	MAG		This study	IT03_mOTU	This study	Class_03	Extra_Order_9	Extra_Family_20	No	10	292764	43	47361	100	1956-02-01	97.44	302	296	248559	8490080748	73	24.66	1	biofilm metagenome from glacier streams	glacier-fed streams	freshwater	BUSI22_1	SAMN19433749	https://www.ncbi.nlm.nih.gov/biosample/SAMN19433749/	26	0	0	12	7	2036-02-01	0	0	0	0	40989	4	3333333333	2	1	55	1858108108	trans-spliced	present_with_short_introns
	MIRUS_G_0349	MAG		This study	IT03_mOTU	This study	Class_03	Extra_Order_9	Extra_Family_20	No	9	250400	47.69	36942	92.31	0	92.31	257	242	227793	9097164537	11	1955-04-01	0	lake water metagenome. freshwater metagenome	freshwater	freshwater	KRAE22_1	SAMEA7614199	https://www.ncbi.nlm.nih.gov/biosample/SAMEA7614199/	27	0	0	12	11	1955-04-01	0	0	0	0	47923	2	1666666667	2	1	41	1694214876	trans-spliced	present_with_short_introns
	MIRUS_G_0353	MAG		This study	IT03_mOTU	This study	Class_03	Extra_Order_9	Extra_Family_20	No	8	263685	48.05	36616	94.87	0	94.87	287	267	239526	9083793162	17	2037-06-01	0	lake water metagenome. freshwater metagenome	freshwater	freshwater	KRAE22_1	SAMEA8798243	https://www.ncbi.nlm.nih.gov/biosample/SAMEA8798243/	18	0	0	11	8	3.00	0	0	0	1	41716	2	1818181818	3	3	45	1685393258	trans-spliced	present_with_short_introns
	MIRUS_G_0376	MAG		This study	IT03_mOTU	This study	Class_03	Extra_Order_9	Extra_Family_20	No	16	279842	60.36	34444	97.44	0	97.44	343	304	241167	861797014	107	35.20	3	wastewater metagenome	wastewater	freshwater	YUYA23_1	SAMN37110702	https://www.ncbi.nlm.nih.gov/biosample/SAMN37110702/	56	0	0	22	20	1958-06-01	0	0	0	4	78616	2	9090909091	5	5	75	2467105263	trans-spliced	present_with_short_introns
	MIRUS_G_0432	MAG		This study	IT03_mOTU	This study	Class_03	Extra_Order_9	Extra_Family_20	No	11	245252	38.26	29352	97.44	2013-05-01	92.31	265	250	219054	8931792605	88	35.20	1	marine metagenome. seawater metagenome	marine	Marine	KRUG19_1	SAMN03169778	https://www.ncbi.nlm.nih.gov/biosample/SAMN03169778/	24	0	0	7	4	1960-01-01	1	0	0	1	28542	4	5714285714	3	2	52	2025-08-20	trans-spliced	present_with_GIY_YIG
	MIRUS_G_0498	MAG		This study	IT03_mOTU	This study	Class_03	Extra_Order_9	Extra_Family_20	No	16	296485	42.33	25184	92.31	1956-02-01	89.74	383	359	254208	8574059396	144	40.11	4	freshwater sediment metagenome	glacier-fed streams	freshwater	BUSI22_1	SAMN19433732	https://www.ncbi.nlm.nih.gov/biosample/SAMN19433732/	6	0	0	22	10	1979-02-01	1	0	0	1	74203	13	5909090909	4	2	60	1671309192	trans-spliced	present_with_GIY_YIG
	MIRUS_G_0835	MAG		This study	IT03_mOTU	This study	Class_03	Extra_Order_9	Extra_Family_20	No	22	235790	47.86	12922	94.87	1956-02-01	92.31	259	248	215640	9145426015	13	2024-05-01	0	lake water metagenome. freshwater metagenome	freshwater	freshwater	KRAE22_1	SAMEA8798185	https://www.ncbi.nlm.nih.gov/biosample/SAMEA8798185/	15	0	0	15	14	1965-05-01	0	0	0	0	63616	2	1333333333	2	0	37	1491935484	trans-spliced	present_with_short_introns
	MIRUS_G_1215	MAG		This study	IT03_mOTU	This study	Class_03	Extra_Order_9	Extra_Family_20	No	40	222756	45.95	5980	79.49	2026-10-01	69.23	270	249	187188	8403275333	58	23.29	2	aquarium metagenome. freshwater metagenome	catfish tank water	Other	ZENG19_1	SAMN07679370	https://www.ncbi.nlm.nih.gov/biosample/SAMN07679370/	23	0	0	20	9	1961-03-01	0	0	0	0	89784	4	20	1	0	40	1606425703	trans-spliced	present_with_short_introns
	MIRUS_G_1321	MAG		This study	IT03_mOTU	This study	Class_03	Extra_Order_9	Extra_Family_20	No	37	171957	48.59	4598	82.05	2026-10-01	71.79	221	216	155721	9055810464	61	28.24	3	marine metagenome. seawater metagenome	marine	Marine	TARA	SAMEA2621823	https://www.ncbi.nlm.nih.gov/biosample/SAMEA2621823/	159	0	0	10	9	2017-04-01	0	0	0	0	58154	4	40	0	0	40	1851851852	unknown	present_with_short_introns
	MIRUS_G_0520	MAG		This study	IT03_mOTU	This study	Class_03	Extra_Order_9	Extra_Family_21	No	9	227544	50.8	24304	92.31	0	92.31	267	248	208041	9142891045	96	38.71	1	marine metagenome. seawater metagenome	marine	Marine	TARA	SAMEA6036518	https://www.ncbi.nlm.nih.gov/biosample/SAMEA6036518/	117	0	0	18	16	2045-06-01	0	0	0	0	79106	2	1111111111	4	0	56	2258064516	trans-spliced	present_with_short_introns
	MIRUS_G_0831	MAG		This study	IT03_mOTU	This study	Class_03	Extra_Order_9	Extra_Family_21	No	22	215287	30.39	10357	92.31	1969-07-01	84.62	339	289	186243	8650917148	114	39.45	2	aquarium metagenome. freshwater metagenome	catfish tank water	Other	ZENG19_1	SAMN07679377	https://www.ncbi.nlm.nih.gov/biosample/SAMN07679377/	15	0	0	3	3	2025-04-01	1	0	0	0	13935	2	6666666667	1	1	43	1487889273	trans-spliced	present_with_GIY_YIG
	MIRUS_G_0970	MAG		This study	IT03_mOTU	This study	Class_03	Extra_Order_9	Extra_Family_21	No	7	63239	49.43	9830				69	65	56847	8989231329	34	52.31	0	marine sediment metagenome	marine sediment	Marine sediment	TANS21_1	SAMN12687857	https://www.ncbi.nlm.nih.gov/biosample/SAMN12687857/	5	0	0	8	4	2015-06-01	0	0	0	0	126504	2	25	0	0	12	1846153846	trans-spliced	present_with_short_introns
	MIRUS_G_0011	MAG		This study	This study	This study	Class_03	Extra_Order_9	Extra_Family_22	No	1	318690	49.02	318690	97.44	1982-12-01	84.62	314	281	292146	9167090276	143	50.89	1	marine sediment metagenome	marine sediment	Marine sediment	TANS21_1	SAMN12687857	https://www.ncbi.nlm.nih.gov/biosample/SAMN12687857/	3	0	0	78	27	1961-09-01	1	0	0	0	244752	26	3333333333	2	1	47	1672597865	trans-spliced	present_with_GIY_YIG
	MIRUS_G_0166	MAG		This study	IT03_mOTU	This study	Class_03	Extra_Order_9	Extra_Family_22	No	10	290291	47.44	72513	89.74	20.51	69.23	378	344	247914	8540188983	176	51.16	2	wastewater metagenome	wastewater	freshwater	MUNK22_1	SAMEA7426274	https://www.ncbi.nlm.nih.gov/biosample/SAMEA7426274/	15	0	0	31	23	1969-06-01	1	0	0	0	106789	5	1612903226	3	2	44	1279069767	trans-spliced	present_with_GIY_YIG
	MIRUS_G_0164	MAG		This study	IT03_mOTU	This study	Class_03	Extra_Order_9	Extra_Family_23	No	4	273324	36.43	72853	97.44	1956-02-01	94.87	245	237	234099	8564890021	66	27.85	0	marine sediment metagenome	cold seep	Other	ZHAN22_2	SAMN18200501	https://www.ncbi.nlm.nih.gov/biosample/SAMN18200501/	53	0	0	4	3	2027-01-01	0	0	0	0	14635	0	0	3	1	50	2109704641	trans-spliced	present_with_no_introns
	MIRUS_G_0638	MAG		This study	IT03_mOTU	This study	Class_03	Extra_Order_9	Extra_Family_23	No	18	241162	37.73	21295	89.74	1956-02-01	87.18	264	212	209049	866840547	73	34.43	0	marine sediment metagenome	cold seep	Other	ZHAN22_2	SAMN18200489	https://www.ncbi.nlm.nih.gov/biosample/SAMN18200489/	38	0	0	7	6	1983-02-01	0	0	0	2	29026	1	1428571429	3	3	46	2169811321	trans-spliced	present_with_short_introns
	MIRUS_G_0889	MAG		This study	IT03_mOTU	This study	Class_03	Extra_Order_9	Extra_Family_23	No	26	259736	59.98	11436	82.05	2013-05-01	76.92	257	253	231774	8923445345	106	41.90	0	biofilm metagenome	marine biofilm	marine biofilm	WANG22_1	SAMN08714533	https://www.ncbi.nlm.nih.gov/biosample/SAMN08714533/	35	0	0	9	8	2016-03-01	0	0	0	0	34651	2	2222222222	5	3	39	1541501976	trans-spliced	present_with_short_introns
	MIRUS_G_1121	MAG		This study	IT03_mOTU	This study	Class_03	Extra_Order_9	Extra_Family_23	No	38	218445	57.1	7325	84.62	1969-07-01	76.92	232	224	182703	8363798668	83	37.05	0	sediment metagenome; estuarine biome	estuarine sediment	Marine sediment	ZHEN15_1	SAMN22350793	https://www.ncbi.nlm.nih.gov/biosample/SAMN22350793/	52	0	0	7	7	2013-03-01	0	0	0	2	32045	2	2857142857	6	4	42	18.75	trans-spliced	present_with_short_introns
	MIRUS_G_1268	MAG		This study	IT03_mOTU	This study	Class_03	Extra_Order_9	Extra_Family_23	No	31	146325	34.9	5301	76.92	0	76.92	152	151	126021	8612403895	42	27.81	0	marine sediment metagenome	cold seep	Other	ZHAN22_2	SAMN18200499	https://www.ncbi.nlm.nih.gov/biosample/SAMN18200499/	28	0	0	0	0	0.00	0	0	0	0	0.000	0	0	1	1	24	1589403974	trans-spliced	present_with_no_introns
	MIRUS_G_0286	MAG		This study	IT03_mOTU	This study	Class_03	Extra_Order_9	Extra_Family_24	No	7	279588	57.28	45303	84.62	1956-02-01	82.05	249	214	229581	8211403923	75	35.05	0	marine sediment metagenome	marine sediment	Marine sediment	BAEC19_1	SAMN10404972	https://www.ncbi.nlm.nih.gov/biosample/SAMN10404972/	248	0	0	33	15	2025-01-07	1	0	0	2	118031	6	1818181818	17	6	43	2009345794	trans-spliced	present_with_GIY_YIG
	MIRUS_G_0383	MAG		This study	IT03_mOTU	This study	Class_03	Extra_Order_9	Extra_Family_24	No	12	313736	56.72	33710	84.62	2013-05-01	79.49	294	280	265446	8460807813	98	35.00	1	peat metagenome. permafrost metagenome	permafrost	Permafrost	WOOD18_1	SAMN07124972	https://www.ncbi.nlm.nih.gov/biosample/SAMN07124972/	50	0	0	23	15	2036-05-01	0	0	0	6	73310	5	2173913043	16	12	40	1428571429	trans-spliced	present_with_long_introns_no_gene
	MIRUS_G_0540	MAG		This study	IT03_mOTU	This study	Class_03	Extra_Order_9	Extra_Family_24	No	15	299496	54.5	23401	76.92	2013-05-01	71.79	300	279	274932	9179822101	89	31.90	1	peat metagenome. permafrost metagenome	permafrost	Permafrost	WOOD18_1	SAMN07125045	https://www.ncbi.nlm.nih.gov/biosample/SAMN07125045/	16	0	0	28	19	1981-06-01	1	0	0	0	93490	8	2857142857	2	1	39	1397849462	trans-spliced	present_with_GIY_YIG
	MIRUS_G_0364	MAG		This study	IT03_mOTU	This study	Class_03	Extra_Order_9	Extra_Family_25	No	4	109134	54.75	35629				110	99	94128	8624993128	40	40.40	0	sediment metagenome; lake	freshwater sediment	freshwater sediment	ZHEN22_1	SAMN22703514	https://www.ncbi.nlm.nih.gov/biosample/SAMN22703514/	1	0	0	3	2	2025-02-02	0	0	0	0	27489	2	6666666667	1	0	23	2323232323	trans-spliced	present_with_no_introns
	MIRUS_G_0818	MAG		This study	IT03_mOTU	This study	Class_03	Extra_Order_9	Extra_Family_25	No	7	60405	57.95	13249				69	63	48618	8048671468	23	36.51	0	sediment metagenome; lake	freshwater sediment	freshwater sediment	ZHEN22_1	SAMN22703512	https://www.ncbi.nlm.nih.gov/biosample/SAMN22703512/	6	0	0	2	1	1959-01-01	0	0	0	0	33110	0	0	2	0	11	1746031746	trans-spliced	present_with_no_introns
	MIRUS_G_0065	MAG		This study	This study	This study	Class_03	Extra_Order_9	Extra_Family_26	No	1	144140	46.79	144140				132	127	130578	9059109199	23	2025-11-18	1	peat metagenome. permafrost metagenome	permafrost	Permafrost	WOOD18_1	SAMN07125042	https://www.ncbi.nlm.nih.gov/biosample/SAMN07125042/	3	0	0	8	6	1972-04-01	0	0	0	0	55502	1	2025-05-12	0	0	23	1811023622	not_found	absent
	MIRUS_G_0086	MAG		This study	IT02_mOTU	This study	Class_03	Extra_Order_9	Extra_Family_26	No	2	131683	54.01	126376				115	115	114633	8705223909	42	36.52	2	biofilm metagenome; freshwater biome	Freshwater biofilm	Other	YUYA23_1	SAMN37110683	https://www.ncbi.nlm.nih.gov/biosample/SAMN37110683/	27	0	0	8	6	2022-05-01	0	0	0	0	60752	3	37.5	0	0	22	1913043478	unknown	present_with_short_introns
	MIRUS_G_0146	MAG		This study	IT02_mOTU	This study	Class_03	Extra_Order_9	Extra_Family_26	No	6	162817	48.51	82170				147	144	142998	8782743817	32	22.22	1	peat metagenome. permafrost metagenome	permafrost	Permafrost	WOOD18_1	SAMN07125091	https://www.ncbi.nlm.nih.gov/biosample/SAMN07125091/	0	0	0	9	8	1956-05-01	0	0	0	0	55277	1	1111111111	0	0	17	1180555556	unknown	present_with_no_introns
	MIRUS_G_1332	MAG		This study	IT02_mOTU	This study	Class_03	Extra_Order_9	Extra_Family_26	No	12	55681	51.48	4479				68	66	50799	912321977	19	28.79	0	groundwater metagenome	groundwater	freshwater	ANAN16_1	SAMN03842433	https://www.ncbi.nlm.nih.gov/biosample/SAMN03842433/	1	0	0	2	2	2025-03-03	0	0	0	0	35919	1	50	0	0	7	1060606061	unknown	present_with_short_introns
	MIRUS_G_0833	MAG		This study	IT03_mOTU	This study	Class_03	Extra_Order_9	Extra_Family_27	No	19	215687	58.89	12997				249	239	175995	8159740735	78	32.64	2	marine sediment metagenome	marine sediment	Marine sediment	BAEC19_1	SAMN10404972	https://www.ncbi.nlm.nih.gov/biosample/SAMN10404972/	63	0	0	11	7	1993-02-01	0	0	0	2	51000	2	1818181818	5	4	59	2468619247	trans-spliced	present_with_no_introns
	MIRUS_G_0965	MAG		This study	IT03_mOTU	This study	Class_03	Extra_Order_9	Extra_Family_27	No	31	231412	48.76	9913				275	264	195921	8466328453	48	18.18	3	marine sediment metagenome	marine sediment	Marine sediment	BAEC19_1	SAMN10404973	https://www.ncbi.nlm.nih.gov/biosample/SAMN10404973/	3	0	0	8	7	1965-02-01	0	0	0	0	34570	3	37.5	1	1	80	303030303	unknown	present_with_short_introns
	MIRUS_G_0479	MAG		This study	IT03_mOTU	This study	Class_03	Extra_Order_9	Extra_Family_28	No	18	356307	68.23	26405				219	213	312330	8765755374	44	20.66	2	mollusc metagenome; marine biome	Ship-worm	Other	SHAF22_1	SAMEA7723408	https://www.ncbi.nlm.nih.gov/biosample/SAMEA7723408/	915	2	1	24	14	1957-06-01	0	0	0	3	67358	2	8333333333	8	6	67	3145539906	trans-spliced	present_with_short_introns
	MIRUS_G_0495	MAG		This study	IT03_mOTU	This study	Class_03	Extra_Order_9	Extra_Family_28	No	19	358319	68.42	25256				203	195	312657	8725660654	39	20.00	1	activated sludge metagenome	activated sludge metagenome	Other	WANG18_1	SAMN08389220	https://www.ncbi.nlm.nih.gov/biosample/SAMN08389220/	765	1	0	26	15	1969-07-01	0	0	0	6	72561	2	7692307692	16	11	56	2871794872	trans-spliced	present_with_short_introns
	MIRUS_G_0241	MAG		This study	IT02_mOTU	This study	Class_01	Extra_Order_11	Extra_Family_29	No	8	225569	46.96	50805				219	208	201711	8942319202	79	37.98	3	marine metagenome. seawater metagenome	marine	Marine	TARA	SAMEA2622632	https://www.ncbi.nlm.nih.gov/biosample/SAMEA2622632/	65122	9	7	28	21	2025-10-10	0	0	0	0	124131	2	7142857143	5	1	45	2163461538	trans-spliced	present_with_short_introns
	MIRUS_G_0248	MAG		This study	IT02_mOTU	This study	Class_01	Extra_Order_11	Extra_Family_29	No	13	255310	51.19	49907				238	230	220773	864725236	28	2017-12-01	1	marine metagenome. seawater metagenome	marine	Marine	BPAM22_1	SAMN07483524	https://www.ncbi.nlm.nih.gov/biosample/SAMN07483524/	214	0	0	26	15	1952-06-01	0	0	1	0	101837	11	4230769231	3	1	56	2434782609	trans-spliced	present_with_otherHE
	MIRUS_G_0277	MAG		This study	IT02_mOTU	This study	Class_01	Extra_Order_11	Extra_Family_29	No	11	261970	59.81	44770				226	210	225858	8621521548	19	2025-05-09	3	marine metagenome. seawater metagenome	marine	Marine	TARA	SAMEA6022681	https://www.ncbi.nlm.nih.gov/biosample/SAMEA6022681/	450	0	0	25	13	2019-06-01	0	0	1	1	95431	14	56	10	3	44	2095238095	trans-spliced	present_with_otherHE
	MIRUS_G_0322	MAG		This study	IT02_mOTU	This study	Class_01	Extra_Order_11	Extra_Family_29	No	11	265341	58.07	39439				226	218	225990	8516964962	18	2026-08-01	1	marine metagenome. seawater metagenome	marine	Marine	KRUG19_1	SAMN03169781	https://www.ncbi.nlm.nih.gov/biosample/SAMN03169781/	248	0	0	27	14	2042-06-01	0	0	1	7	101756	8	2962962963	21	17	53	2431192661	trans-spliced	present_with_otherHE
	MIRUS_G_0398	MAG		This study	IT02_mOTU	This study	Class_01	Extra_Order_11	Extra_Family_29	No	13	246221	59.23	32222				207	204	209031	8489568315	29	14.22	1	marine metagenome. seawater metagenome	marine	Marine	TARA	SAMEA2620979	https://www.ncbi.nlm.nih.gov/biosample/SAMEA2620979/	2867	4	2	19	13	2037-06-01	0	0	1	2	77166	7	3684210526	13	8	42	2058823529	trans-spliced	present_with_otherHE
	MIRUS_G_0430	MAG		This study	IT02_mOTU	This study	Class_01	Extra_Order_11	Extra_Family_29	No	14	252725	57.81	29395				216	198	210390	8324859037	27	13.64	1	marine metagenome. seawater metagenome	marine	Marine	SOLA22_1	SAMEA7060524	https://www.ncbi.nlm.nih.gov/biosample/SAMEA7060524/	242	0	0	40	22	2025-11-11	0	0	1	5	158275	12	30	16	9	40	202020202	trans-spliced	present_with_otherHE
	MIRUS_G_0523	MAG		This study	IT02_mOTU	This study	Class_01	Extra_Order_11	Extra_Family_29	No	6	86392	47.33	24226				83	76	75033	8685179183	37	48.68	1	marine metagenome. seawater metagenome	marine	Marine	ZHAN22_1	SAMN11355745	https://www.ncbi.nlm.nih.gov/biosample/SAMN11355745/	31	0	0	32	13	2025-11-17	0	0	0	0	370405	9	28125	1	0	14	1842105263	trans-spliced	present_with_short_introns
	MIRUS_G_0661	MAG		This study	IT02_mOTU	This study	Class_01	Extra_Order_11	Extra_Family_29	No	17	224089	53.23	18371				215	200	198837	8873126302	20	10.00	2	marine metagenome. seawater metagenome	marine	Marine	TARA	SAMEA2622628	https://www.ncbi.nlm.nih.gov/biosample/SAMEA2622628/	30850	4	2	38	18	9.00	0	0	1	2	169575	9	2368421053	7	4	43	2025-05-21	trans-spliced	present_with_otherHE
	MIRUS_G_0781	MAG		This study	IT02_mOTU	This study	Class_01	Extra_Order_11	Extra_Family_29	No	16	138573	49.09	14229				121	118	127026	916672079	22	18.64	0	marine metagenome. seawater metagenome	marine	Marine	COLA18_1	SAMN06267280	https://www.ncbi.nlm.nih.gov/biosample/SAMN06267280/	2414	1	0	12	9	1963-07-01	0	0	1	0	86597	3	25	1	1	26	2203389831	trans-spliced	present_with_otherHE
	MIRUS_G_0796	MAG		This study	IT02_mOTU	This study	Class_01	Extra_Order_11	Extra_Family_29	No	23	228217	50.61	13833				218	217	195582	8570001358	45	20.74	4	marine metagenome. seawater metagenome	marine	Marine	SOLA22_1	SAMEA7060531	https://www.ncbi.nlm.nih.gov/biosample/SAMEA7060531/	299	3	1	11	10	1961-04-01	0	0	0	0	48200	2	1818181818	3	1	41	1889400922	trans-spliced	present_with_no_introns
	MIRUS_G_1339	MAG		This study	IT02_mOTU	This study	Class_01	Extra_Order_11	Extra_Family_29	No	26	106541	59.09	4429				100	94	91902	8625974977	17	2025-09-18	2	marine metagenome. seawater metagenome	marine	Marine	BPAM22_1	SAMN08953040	https://www.ncbi.nlm.nih.gov/biosample/SAMN08953040/	136	0	0	7	3	2019-03-01	0	0	0	1	65702	4	5714285714	2	2	15	1595744681	trans-spliced	present_with_no_introns
	MIRUS_G_1359	MAG		This study	This study	This study	Class_01	Extra_Order_11	Extra_Family_29	No	30	122379	53.14	4216				130	118	104022	8499987743	25	21.19	2	marine metagenome. seawater metagenome	marine	Marine	TARA			4371	5	4	13	9	1963-07-01	0	0	1	0	106227	3	2307692308	3	2	19	1610169492	trans-spliced	present_with_otherHE
	MIRUS_G_1372	MAG		This study	This study	This study	Class_01	Extra_Order_11	Extra_Family_29	No	42	167065	49.4	4229				219	162	139044	8322748631	39	2025-07-24	1	marine metagenome. seawater metagenome	marine	Marine	TARA			20881	35	30	59	26	2025-05-16	0	0	2	1	353156	4	6779661017	5	3	28	1728395062	unknown	present_with_otherHE
	MIRUS_G_1383	MAG		This study	This study	This study	Class_01	Extra_Order_11	Extra_Family_29	No	22	90335	46.37	3990				94	90	75966	8409365141	20	22.22	1	marine metagenome. seawater metagenome	marine	Marine	TARA			1337	0	0	9	7	1978-07-01	0	0	0	1	99629	0	0	2	1	16	1777777778	not_found	absent
	MIRUS_G_1385	MAG		This study	This study	This study	Class_01	Extra_Order_11	Extra_Family_29	No	24	85378	47.15	3594				107	94	75066	8792194711	30	31.91	1	marine metagenome. seawater metagenome	marine	Marine	TARA			3202	1	0	9	7	2045-07-01	0	0	0	0	105414	0	0	0	0	18	1914893617	trans-spliced	present_with_no_introns
	MIRUS_G_1389	MAG		This study	This study	This study	Class_01	Extra_Order_11	Extra_Family_29	No	28	112350	47.13	3714				126	120	96876	8622696929	29	24.17	2	marine metagenome. seawater metagenome	marine	Marine	TARA			4460	6	3	15	11	2017-09-01	0	0	0	0	133511	2	1333333333	1	1	24	20	not_found	present_with_short_introns
	MIRUS_G_0102	MAG		This study	This study	This study	Class_01	Extra_Order_11	Extra_Family_30	No	1	119871	46.08	119871				112	100	108636	9062742448	44	44.00	0	marine metagenome. seawater metagenome	marine	Marine	ZHAN22_1	SAMN11355745	https://www.ncbi.nlm.nih.gov/biosample/SAMN11355745/	1	0	0	12	6	6.00	0	0	0	0	100108	5	4166666667	1	0	14	14	unknown	present_with_short_introns
	MIRUS_G_0961	MAG		This study	IT02_mOTU	This study	Class_01	Extra_Order_11	Extra_Family_30	No	13	113212	37.06	8695				120	103	102561	9059198672	32	2025-07-31	0	marine metagenome. seawater metagenome	marine	Marine	TARA	SAMEA6033207	https://www.ncbi.nlm.nih.gov/biosample/SAMEA6033207/	70	0	0	1	1	0.97	0	0	0	0	8833	1	100	1	0	17	1650485437	unknown	present_with_no_introns
	MIRUS_G_0977	MAG		This study	IT02_mOTU	This study	Class_01	Extra_Order_11	Extra_Family_30	No	8	73721	44.29	9731				76	74	68076	9234275173	15	20.27	0	marine metagenome. seawater metagenome	marine	Marine	COLL22_1	SAMN16929975	https://www.ncbi.nlm.nih.gov/biosample/SAMN16929975/	492	0	0	6	2	1970-02-01	0	0	0	1	81388	5	8333333333	2	2	14	1891891892	unknown	present_with_no_introns
	MIRUS_G_1294	MAG		This study	This study	This study	Class_01	Extra_Order_11	Extra_Family_30	No	12	56606	43.98	4956				60	57	50742	8964067413	8	2025-04-14	0	marine metagenome. seawater metagenome	marine	Marine	TARA			223	0	0	2	1	1975-01-01	0	0	0	0	35332	2	100	1	1	11	1929824561	trans-spliced	present_with_no_introns
	MIRUS_G_0002	MAG		Zhang et al.	REF_LITERATURE	Zhang et al.	Class_01	Extra_Order_11	Extra_Family_31	No	1	427018	62.56	427018				378	323	341196	7990201818	37	2046-11-01	4	freshwater metagenome	freshwater	freshwater	REF_LITERATURE	REF_LITERATURE		1636	4	1	149	53	16.41	0	1	0	13	348931	35	2348993289	23	16	86	26625387	full	present_with_short_introns
	MIRUS_G_0076	MAG		This study	IT03_mOTU	This study	Class_01	Extra_Order_11	Extra_Family_31	No	5	243919	49.05	131951				212	209	217632	8922306175	87	41.63	0	glacier metagenome	glacier	freshwater	ZHAN22_5	SAMN24541574	https://www.ncbi.nlm.nih.gov/biosample/SAMN24541574/	86	0	0	12	11	2026-05-01	0	0	0	1	49197	0	0	3	1	43	2057416268	full	present_with_no_introns
	MIRUS_G_0320	MAG		This study	IT03_mOTU	This study	Class_01	Extra_Order_11	Extra_Family_31	No	21	397008	59.71	39541				402	362	332757	8381619514	82	22.65	5	lake water metagenome. freshwater metagenome	freshwater	freshwater	KRAE22_1	SAMEA7614192	https://www.ncbi.nlm.nih.gov/biosample/SAMEA7614192/	1066	3	1	67	31	1956-08-01	0	0	0	5	168762	11	1641791045	22	14	86	2375690608	full	present_with_no_introns
	MIRUS_G_0413	MAG		This study	IT03_mOTU	This study	Class_01	Extra_Order_11	Extra_Family_31	No	14	335166	56.87	30923				298	284	265545	7922790498	57	2025-07-20	2	lake water metagenome. freshwater metagenome	freshwater	freshwater	KRAE22_1	SAMEA8798230	https://www.ncbi.nlm.nih.gov/biosample/SAMEA8798230/	192	1	1	42	13	1958-04-01	0	0	0	6	125311	9	2142857143	12	8	80	2816901408	unknown	present_with_no_introns
	MIRUS_G_0415	MAG		This study	IT03_mOTU	This study	Class_01	Extra_Order_11	Extra_Family_31	No	12	244876	52.59	30841				246	225	220032	8985445695	55	24.44	2	lake water metagenome. freshwater metagenome	freshwater	freshwater	BUCK21_1	SAMEA6872853	https://www.ncbi.nlm.nih.gov/biosample/SAMEA6872853/	614	7	2	21	15	1967-06-01	0	0	0	1	85758	1	4761904762	4	1	64	2844444444	full	present_with_no_introns
	MIRUS_G_0534	MAG		This study	IT03_mOTU	This study	Class_01	Extra_Order_11	Extra_Family_31	No	32	372071	60.02	23746				355	323	311469	8371224847	35	1984-10-01	4	lake water metagenome. freshwater metagenome	freshwater	freshwater	KRAE22_1	SAMEA4981791	https://www.ncbi.nlm.nih.gov/biosample/SAMEA4981791/	442	3	0	107	39	2025-07-12	0	2	0	6	287580	22	2056074766	14	10	93	2879256966	not_found	absent
	MIRUS_G_0597	MAG		This study	IT03_mOTU	This study	Class_01	Extra_Order_11	Extra_Family_31	No	27	345120	61.39	20752				329	290	284487	8243132823	24	2028-08-01	5	lake water metagenome. freshwater metagenome	freshwater	freshwater	KRAE22_1	SAMEA8798177	https://www.ncbi.nlm.nih.gov/biosample/SAMEA8798177/	401	2	0	75	35	2025-07-12	0	2	0	9	217316	11	1466666667	14	12	84	2896551724	full	present_with_no_introns
	MIRUS_G_0632	MAG		This study	IT03_mOTU	This study	Class_01	Extra_Order_11	Extra_Family_31	No	13	220733	57.15	19538				224	212	181668	8230214784	48	22.64	3	lake water metagenome. freshwater metagenome	freshwater	freshwater	BUCK21_1	SAMEA6872772	https://www.ncbi.nlm.nih.gov/biosample/SAMEA6872772/	326	3	0	27	16	1955-07-01	0	0	0	6	122320	5	1851851852	12	8	55	2594339623	trans-spliced	present_with_unknown_ORF
	MIRUS_G_0899	MAG		This study	IT03_mOTU	This study	Class_01	Extra_Order_11	Extra_Family_31	No	14	146018	63.14	14967				181	147	129591	8875001712	58	39.46	2	lake water metagenome. freshwater metagenome	freshwater	freshwater	MEHR18_2	SAMN08331102	https://www.ncbi.nlm.nih.gov/biosample/SAMN08331102/	61	0	0	40	22	14.97	0	0	0	1	273939	0	0	4	2	32	2176870748	full	present_with_no_introns
	MIRUS_G_0933	MAG		This study	IT03_mOTU	This study	Class_01	Extra_Order_11	Extra_Family_31	No	38	321653	58.65	10707				333	300	256578	7976857048	87	29.00	4	lake water metagenome. freshwater metagenome	freshwater	freshwater	KRAE22_1	SAMEA4981809	https://www.ncbi.nlm.nih.gov/biosample/SAMEA4981809/	362	1	0	89	38	1967-12-01	0	2	0	4	276696	17	191011236	14	7	67	2233333333	full	present_with_no_introns
	MIRUS_G_0968	MAG		This study	IT03_mOTU	This study	Class_01	Extra_Order_11	Extra_Family_31	No	24	210372	52.84	9879				240	234	200862	9547943643	68	2025-06-29	5	lake water metagenome. freshwater metagenome	freshwater	freshwater	KRAE22_1	SAMEA4981809	https://www.ncbi.nlm.nih.gov/biosample/SAMEA4981809/	140	0	0	18	12	2013-05-01	0	0	0	2	85563	1	5555555556	3	2	62	264957265	full	present_with_no_introns
	MIRUS_G_0987	MAG		This study	IT03_mOTU	This study	Class_01	Extra_Order_11	Extra_Family_31	No	35	300516	61.8	9579				305	274	252741	8410234397	36	13.14	2	lake water metagenome. freshwater metagenome	freshwater	freshwater	KRAE22_1	SAMEA7614223	https://www.ncbi.nlm.nih.gov/biosample/SAMEA7614223/	617	1	1	96	42	15.33	0	1	0	6	319451	32	3333333333	13	9	63	2299270073	not_found	absent
	MIRUS_G_1101	MAG		This study	IT03_mOTU	This study	Class_01	Extra_Order_11	Extra_Family_31	No	45	310753	60.81	7595				329	299	269247	8664341133	34	2037-11-01	2	lake water metagenome. freshwater metagenome	freshwater	freshwater	MEHR18_2	SAMN08331103	https://www.ncbi.nlm.nih.gov/biosample/SAMN08331103/	642	1	0	86	32	1970-10-01	0	0	0	4	276747	29	3372093023	6	6	74	2474916388	full	present_with_short_introns
	MIRUS_G_1213	MAG		This study	IT03_mOTU	This study	Class_01	Extra_Order_11	Extra_Family_31	No	30	157395	55.87	6030				168	166	137505	8736300391	34	20.48	1	lake water metagenome. freshwater metagenome	freshwater	freshwater	KRAE22_1	SAMEA4981807	https://www.ncbi.nlm.nih.gov/biosample/SAMEA4981807/	14	0	0	10	6	1961-03-01	0	0	0	2	63534	6	60	4	3	46	2771084337	full	present_with_no_introns
	MIRUS_G_1233	MAG		This study	IT03_mOTU	This study	Class_01	Extra_Order_11	Extra_Family_31	No	21	112984	60.26	5709				127	117	97437	8623964455	45	38.46	2	lake water metagenome. freshwater metagenome	freshwater	freshwater	KRAE22_1	SAMEA4981773	https://www.ncbi.nlm.nih.gov/biosample/SAMEA4981773/	62	0	0	24	11	2040-09-01	0	0	0	0	212419	4	1666666667	3	2	28	2393162393	not_found	present_with_no_introns
	MIRUS_G_1244	MAG		This study	IT03_mOTU	This study	Class_01	Extra_Order_11	Extra_Family_31	No	21	111963	60.79	5597				160	143	94905	8476460974	50	34.97	1	lake water metagenome. freshwater metagenome	freshwater	freshwater	KRAE22_1	SAMEA8798235	https://www.ncbi.nlm.nih.gov/biosample/SAMEA8798235/	34	0	0	27	18	1959-12-01	0	0	0	0	241151	4	1481481481	3	2	39	2727272727	not_found	absent
	MIRUS_G_1346	MAG		This study	IT03_mOTU	This study	Class_01	Extra_Order_11	Extra_Family_31	No	23	99089	65.21	4361				123	112	87228	8802995287	32	28.57	2	lake water metagenome. freshwater metagenome	freshwater	freshwater	KRAE22_1	SAMEA4981773	https://www.ncbi.nlm.nih.gov/biosample/SAMEA4981773/	32	0	0	21	11	1982-09-01	0	0	0	0	211931	6	2857142857	2	1	31	2767857143	full	present_with_short_introns
	MIRUS_G_0067	MAG		This study	IT02_Other	This study	Class_01	Extra_Order_11	Extra_Family_32	No	4	238112	59.26	142810				250	212	199038	8359007526	79	37.26	0	lake water metagenome. freshwater metagenome	freshwater	freshwater	IT02_FRANK	SAMEA6873003	https://www.ncbi.nlm.nih.gov/biosample/SAMEA6873003/	489	5	1	68	32	2025-09-15	0	0	0	6	285580	6	8823529412	7	7	47	2216981132	full	present_with_no_introns
	MIRUS_G_1014	MAG		This study	IT02_mOTU	This study	Class_01	Extra_Order_11	Extra_Family_32	No	12	95842	61.08	9115				116	97	81762	8530915465	40	41.24	1	lake water metagenome. freshwater metagenome	freshwater	freshwater	BUCK21_1	SAMEA6873003	https://www.ncbi.nlm.nih.gov/biosample/SAMEA6873003/	67	0	0	32	20	20.62	0	0	0	1	333883	1	3125	5	2	29	2989690722	not_found	absent
	MIRUS_G_1124	MAG		This study	IT02_mOTU	This study	Class_01	Extra_Order_11	Extra_Family_32	No	34	220967	58.99	7254				233	206	160011	7241398037	55	26.70	0	pond metagenome. freshwater metagenome	freshwater	freshwater	BUCK21_1	SAMEA6872822	https://www.ncbi.nlm.nih.gov/biosample/SAMEA6872822/	43	0	0	46	23	2017-11-01	0	0	0	2	208176	3	652173913	14	5	35	1699029126	full	present_with_no_introns
	MIRUS_G_1211	MAG		This study	IT02_mOTU	This study	Class_01	Extra_Order_11	Extra_Family_32	No	14	96946	61.5	6058				81	71	79245	817413818	29	40.85	0	lake water metagenome. freshwater metagenome	freshwater	freshwater	BUCK21_1	SAMEA6873003	https://www.ncbi.nlm.nih.gov/biosample/SAMEA6873003/	147	0	0	13	8	2027-11-01	0	0	0	0	134095	2	1538461538	5	2	12	1690140845	full	present_with_short_introns
	MIRUS_G_1254	MAG		This study	IT02_mOTU	This study	Class_01	Extra_Order_11	Extra_Family_32	No	19	106427	64.3	5509				102	99	86568	813402614	25	25.25	1	lake water metagenome. freshwater metagenome	freshwater	freshwater	BUCK21_1	SAMEA6873003	https://www.ncbi.nlm.nih.gov/biosample/SAMEA6873003/	63	0	0	4	3	2025-03-03	0	0	0	2	37584	0	0	4	2	24	2424242424	full	present_with_no_introns
	MIRUS_G_1353	MAG		This study	IT02_mOTU	This study	Class_01	Extra_Order_11	Extra_Family_32	No	25	98872	62.08	4259				83	80	79296	8020066348	22	27.50	0	pond metagenome. freshwater metagenome	freshwater	freshwater	BUCK21_1	SAMEA6872749	https://www.ncbi.nlm.nih.gov/biosample/SAMEA6872749/	137	1	0	8	6	1950-07-01	0	0	0	1	80913	1	2025-05-12	4	3	19	23.75	unknown	present_with_short_introns
	MIRUS_G_1394	MAG		This study	IT02_mOTU	This study	Class_01	Extra_Order_11	Extra_Family_32	No	24	88531	59.68	3476				89	81	66786	7543798218	12	14.81	0	pond metagenome. freshwater metagenome	freshwater	freshwater	BUCK21_1	SAMEA6872749	https://www.ncbi.nlm.nih.gov/biosample/SAMEA6872749/	15	0	0	8	3	1970-03-01	0	0	0	0	90364	0	0	5	3	15	1851851852	not_found	absent
	MIRUS_G_1402	MAG		This study	IT02_mOTU	This study	Class_01	Extra_Order_11	Extra_Family_32	No	20	73037	60.29	3440				102	79	62403	8544025631	22	27.85	0	lake water metagenome. freshwater metagenome	freshwater	freshwater	BUCK21_1	SAMEA6872995	https://www.ncbi.nlm.nih.gov/biosample/SAMEA6872995/	15	0	0	39	20	25.32	0	0	0	1	533976	2	5128205128	3	1	7	8860759494	not_found	absent
	MIRUS_G_0036	MAG	circular	This study	This study	This study	Class_01	Extra_Order_11	Extra_Family_33	No	1	203149	43.42	203149				298	229	129465	6372908555	70	30.57	1	marine metagenome. seawater metagenome	marine	Marine	SANC23_1	SAMEA110646472	https://www.ncbi.nlm.nih.gov/biosample/SAMEA110646472/	626	6	1	191	56	24.45	0	0	0	8	940197	39	2041884817	19	8	10	4366812227	trans-spliced	present_with_unknown_ORF
	MIRUS_G_0371	MAG		This study	IT02_mOTU	This study	Class_01	Extra_Order_11	Extra_Family_33	No	2	56439	41.94	34941				52	43	50064	8870461915	20	46.51	0	marine metagenome. seawater metagenome	marine	Marine	GALA18_1	SAMEA4699799	https://www.ncbi.nlm.nih.gov/biosample/SAMEA4699799/	286	2	2	23	7	16.28	0	0	0	0	407520	16	6956521739	2	1	7	1627906977	full	present_with_short_introns
	MIRUS_G_0397	MAG		This study	IT02_mOTU	This study	Class_01	Extra_Order_11	Extra_Family_33	No	5	204392	43.7	32357				315	224	128988	6310814513	68	30.36	0	marine metagenome. seawater metagenome	marine	Marine	ZHAN22_1	SAMN11355944	https://www.ncbi.nlm.nih.gov/biosample/SAMN11355944/	744	8	1	214	62	27.68	0	0	0	5	1047008	34	1588785047	18	5	11	4910714286	trans-spliced	present_with_long_introns_no_gene
	MIRUS_G_0233	MAG		This study	IT03_mOTU	This study	Class_02	Extra_Order_12	Extra_Family_34	No	10	291251	46.68	52426				232	223	261381	8974424122	63	28.25	2	sediment metagenome; lake	freshwater sediment	freshwater sediment	ZHEN22_1	SAMN22703514	https://www.ncbi.nlm.nih.gov/biosample/SAMN22703514/	48	0	0	2	2	0.90	0	0	0	0	6867	0	0	2	1	33	1479820628	trans-spliced	present_with_no_introns
	MIRUS_G_0283	MAG		This study	IT03_mOTU	This study	Class_02	Extra_Order_12	Extra_Family_34	No	11	275505	46.87	43279				186	184	250077	9077040344	35	2025-02-19	2	marine sediment metagenome	marine sediment	Marine sediment	BAEC19_1	SAMN10404973	https://www.ncbi.nlm.nih.gov/biosample/SAMN10404973/	108	0	0	2	1	0.54	0	0	0	0	7259	2	100	1	0	38	2065217391	trans-spliced	present_with_short_introns
	MIRUS_G_0793	MAG		This study	IT03_mOTU	This study	Class_02	Extra_Order_12	Extra_Family_34	No	21	293080	50.18	13965				232	228	264273	9017094309	87	38.16	1	marine sediment metagenome	marine sediment	Marine sediment	BAEC19_1	SAMN10404973	https://www.ncbi.nlm.nih.gov/biosample/SAMN10404973/	97	0	0	4	2	0.88	0	0	0	0	13648	2	50	4	0	30	1315789474	trans-spliced	present_with_short_introns
	MIRUS_G_0518	MAG		This study	IT03_mOTU	This study	Class_02	Extra_Order_12	Extra_Family_35	No	14	270680	45.62	24315				320	311	247005	9125350968	104	33.44	2	sediment metagenome; lake	freshwater sediment	freshwater sediment	ZHEN22_1	SAMN22703513	https://www.ncbi.nlm.nih.gov/biosample/SAMN22703513/	71	0	0	5	4	2029-01-01	0	0	0	1	18472	1	20	2	2	50	1607717042	trans-spliced	present_with_short_introns
	MIRUS_G_0541	MAG		This study	IT03_mOTU	This study	Class_02	Extra_Order_12	Extra_Family_35	No	13	269747	46.82	23400				330	321	246762	9147905259	117	36.45	1	sediment metagenome; lake	freshwater sediment	freshwater sediment	ZHEN22_1	SAMN22703513	https://www.ncbi.nlm.nih.gov/biosample/SAMN22703513/	40	0	0	10	7	2018-02-01	0	0	0	1	37072	3	30	3	1	48	1495327103	trans-spliced	present_with_unknown_ORF
	MIRUS_G_0213	MAG		This study	IT03_mOTU	This study	Class_02	Extra_Order_12	Extra_Family_36	No	3	92896	57.99	56483				67	68	74649	803576042	31	45.59	0	marine sediment metagenome	cold seep	Other	ZHAN22_2	SAMN18200494	https://www.ncbi.nlm.nih.gov/biosample/SAMN18200494/	7	0	0	4	3	2041-04-01	0	0	0	0	43059	0	0	2	2	14	2058823529	trans-spliced	present_with_no_introns
	MIRUS_G_0855	MAG		This study	IT03_mOTU	This study	Class_02	Extra_Order_12	Extra_Family_36	No	20	247711	66.55	12430				222	216	206964	8355058919	76	35.19	1	marine sediment metagenome	marine sediment	Marine sediment	BAEC19_1	SAMN10397929	https://www.ncbi.nlm.nih.gov/biosample/SAMN10397929/	526	0	0	18	14	2048-06-01	0	0	0	0	72665	2	1111111111	1	0	49	2268518519	trans-spliced	present_with_short_introns
	MIRUS_G_0302	MAG		This study	IT03_mOTU	This study	Class_02	Extra_Order_12	Extra_Family_37	No	10	272989	31.36	41871				262	255	199389	7303920671	102	40.00	1	marine sediment metagenome	marine sediment	Marine sediment	BAEC19_1	SAMN10402039	https://www.ncbi.nlm.nih.gov/biosample/SAMN10402039/	23	0	0	5	5	1996-01-01	0	0	0	0	18316	0	0	4	0	51	20	trans-spliced	present_with_no_introns
	MIRUS_G_0373	MAG		This study	IT03_mOTU	This study	Class_02	Extra_Order_12	Extra_Family_37	No	22	448321	46.49	34735				518	437	381084	8500248706	184	42.11	1	marine sediment metagenome	marine sediment	Marine sediment	BAEC19_1	SAMN10404973	https://www.ncbi.nlm.nih.gov/biosample/SAMN10404973/	32	0	0	47	33	1955-07-01	0	0	0	2	104836	4	8510638298	3	2	105	2402745995	trans-spliced	present_with_unknown_ORF
	MIRUS_G_0834	MAG		This study	IT03_mOTU	This study	Class_02	Extra_Order_12	Extra_Family_37	No	21	221152	25.99	13223				245	229	177972	8047496744	59	25.76	1	marine sediment metagenome	marine sediment	Marine sediment	BAEC19_1	SAMN10404973	https://www.ncbi.nlm.nih.gov/biosample/SAMN10404973/	126	0	0	5	2	0.87	0	0	0	1	22609	4	80	3	2	43	1877729258	trans-spliced	present_with_unknown_ORF
	MIRUS_G_0179	MAG		This study	IT03_mOTU	This study	Class_02	Extra_Order_12	Extra_Family_38	No	5	270248	49.56	67689				249	231	247950	9174906012	19	2023-08-01	1	wastewater metagenome	wastewater	freshwater	MUNK22_1	SAMEA4777405	https://www.ncbi.nlm.nih.gov/biosample/SAMEA4777405/	25	0	0	5	4	1973-01-01	0	0	0	0	18502	0	0	2	0	51	2207792208	trans-spliced	present_with_no_introns
	MIRUS_G_0208	MAG		This study	IT03_mOTU	This study	Class_02	Extra_Order_12	Extra_Family_38	No	7	284054	56.1	57125				238	228	242613	8541087258	104	45.61	1	marine metagenome. seawater metagenome	marine	Marine	TREM17_1	SAMN05416860	https://www.ncbi.nlm.nih.gov/biosample/SAMN05416860/	206	1	1	13	5	2019-02-01	0	0	0	3	45766	0	0	12	9	30	1315789474	trans-spliced	present_with_no_introns
	MIRUS_G_0324	MAG		This study	IT03_mOTU	This study	Class_02	Extra_Order_12	Extra_Family_38	No	9	253726	58.18	39137				188	184	215844	8506972088	70	38.04	0	wastewater metagenome	wastewater	freshwater	MUNK22_1	SAMEA7428506	https://www.ncbi.nlm.nih.gov/biosample/SAMEA7428506/	144	0	0	14	10	2043-05-01	0	0	0	2	55178	0	0	7	4	29	1576086957	trans-spliced	present_with_no_introns
	MIRUS_G_0360	MAG		This study	IT03_mOTU	This study	Class_02	Extra_Order_12	Extra_Family_38	No	14	236237	49.94	36299				223	210	218235	923796865	10	1976-04-01	1	wastewater metagenome	wastewater	freshwater	MUNK22_1	SAMEA7426273	https://www.ncbi.nlm.nih.gov/biosample/SAMEA7426273/	14	0	0	3	3	2043-01-01	0	0	0	0	12699	0	0	1	0	42	20	trans-spliced	present_with_no_introns
	MIRUS_G_0427	MAG		This study	IT03_mOTU	This study	Class_02	Extra_Order_12	Extra_Family_38	No	11	259254	53.57	29635				210	205	223314	8613714735	94	45.85	0	freshwater sediment metagenome	glacier-fed streams	freshwater	BUSI22_1	SAMN19433720	https://www.ncbi.nlm.nih.gov/biosample/SAMN19433720/	25	0	0	12	10	1988-04-01	0	0	0	0	46287	2	1666666667	0	0	33	1609756098	trans-spliced	present_with_short_introns
	MIRUS_G_0719	MAG		This study	IT03_mOTU	This study	Class_02	Extra_Order_12	Extra_Family_38	No	20	241273	53.46	16016				196	195	219687	9105328818	89	45.64	0	sediment metagenome; lake	freshwater sediment	freshwater sediment	ZHEN22_1	SAMN22703513	https://www.ncbi.nlm.nih.gov/biosample/SAMN22703513/	14	0	0	9	8	2025-10-04	0	0	0	1	37302	0	0	1	1	29	1487179487	trans-spliced	present_with_no_introns
	MIRUS_G_0184	MAG		This study	IT02_mOTU	This study	Class_02	Extra_Order_13	Extra_Family_39	No	1	65649	52.6	65649				25	26	56481	8603482155	17	65.38	0	marine metagenome. seawater metagenome	marine	Marine	TAOJ22_1	SAMN27365859	https://www.ncbi.nlm.nih.gov/biosample/SAMN27365859/	157	0	0	4	4	15.38	0	0	0	0	60930	0	0	1	0	2	7692307692	not_found	absent
	MIRUS_G_1375	MAG		This study	This study	This study	Class_02	Extra_Order_13	Extra_Family_39	No	33	126203	62.23	3621				123	99	106905	8470876287	60	60.61	0	marine metagenome. seawater metagenome	marine	Marine	TARA			889	2	1	18	12	2025-12-12	0	0	0	3	142627	1	5555555556	10	7	9	9090909091	trans-spliced	present_with_short_introns
	MIRUS_G_0176	MAG		This study	IT03_mOTU	This study	Class_02	Extra_Order_13	Extra_Family_40	No	12	266275	62.04	68157				183	178	224478	8430307013	78	43.82	1	marine metagenome. seawater metagenome	marine	Marine	TARA	SAMEA2620979	https://www.ncbi.nlm.nih.gov/biosample/SAMEA2620979/	4685	1	0	15	9	2025-06-05	0	0	0	5	56333	4	2666666667	9	7	22	1235955056	trans-spliced	present_with_unknown_ORF
	MIRUS_G_0278	MAG		This study	IT03_mOTU	This study	Class_02	Extra_Order_13	Extra_Family_40	No	6	239509	46.47	44695				190	181	204894	8554751596	72	39.78	1	marine metagenome. seawater metagenome	marine	Marine	TARA	SAMEA6053336	https://www.ncbi.nlm.nih.gov/biosample/SAMEA6053336/	57	0	0	12	7	1987-03-01	0	0	0	2	50103	4	3333333333	5	2	23	1270718232	trans-spliced	present_with_unknown_ORF
	MIRUS_G_0421	MAG		This study	This study	This study	Class_02	Extra_Order_13	Extra_Family_41	No	8	126520	53.66	29998				132	96	108969	8612788492	38	39.58	2	marine metagenome. seawater metagenome	marine	Marine	TARA			1389	0	0	56	24	25.00	0	1	0	0	442618	0	0	4	1	32	3333333333	not_found	absent
	MIRUS_G_1201	MAG		This study	IT02_mOTU	This study	Class_02	Extra_Order_13	Extra_Family_41	No	19	104374	52.3	6117				113	92	80103	7674612451	46	50.00	0	marine metagenome. seawater metagenome	marine	Marine	DUNC22_1	SAMN06268367	https://www.ncbi.nlm.nih.gov/biosample/SAMN06268367/	107	0	0	20	5	2043-05-01	0	0	0	0	191619	0	0	4	1	21	2282608696	not_found	absent
	MIRUS_G_1207	MAG		This study	IT02_mOTU	This study	Class_02	Extra_Order_13	Extra_Family_41	No	14	70473	52.57	6077				60	59	63468	9006002299	19	32.20	0	marine metagenome. seawater metagenome	marine	Marine	COLA18_1	SAMN06267288	https://www.ncbi.nlm.nih.gov/biosample/SAMN06267288/	5924	0	0	0	0	0.00	0	0	0	0	0.000	0	0	0	0	18	3050847458	trans-spliced	present_with_no_introns
	MIRUS_G_1316	MAG		This study	This study	This study	Class_02	Extra_Order_13	Extra_Family_41	No	67	310300	66.18	5157				303	241	253620	8173380599	99	41.08	2	marine metagenome. seawater metagenome	marine	Marine	TARA			200212	41	33	59	32	13.28	0	0	0	0	190139	6	1016949153	5	3	69	2863070539	trans-spliced	present_with_short_introns
	MIRUS_G_0218	MAG		This study	IT02_mOTU	This study	Class_02	Extra_Order_13	Extra_Family_42	No	7	268144	49.39	55054				270	253	239907	8946946417	84	33.20	1	marine metagenome. seawater metagenome	marine	Marine	TARA	SAMEA5996880		1219	2	1	57	19	1951-07-01	1	0	0	1	212572	26	4561403509	5	3	60	2371541502	trans-spliced	present_with_GIY_YIG
	MIRUS_G_0284	MAG		This study	This study	This study	Class_02	Extra_Order_13	Extra_Family_42	No	5	174588	48.38	43102				159	143	161409	9245137123	68	47.55	1	marine metagenome. seawater metagenome	marine	Marine	TARA			84259	26	20	41	15	2049-10-01	1	0	0	3	234839	19	4634146341	5	5	30	2097902098	trans-spliced	present_with_GIY_YIG
	MIRUS_G_0578	MAG		This study	This study	This study	Class_02	Extra_Order_13	Extra_Family_42	No	14	238770	42.63	22806				228	205	191283	8011182309	73	35.61	1	marine metagenome. seawater metagenome	marine	Marine	TARA			47877	20	14	57	19	2027-09-01	0	0	0	5	238723	27	4736842105	9	7	41	20	trans-spliced	present_with_unknown_ORF
	MIRUS_G_0857	MAG		This study	This study	This study	Class_02	Extra_Order_13	Extra_Family_42	No	7	76386	45.39	12408				75	69	67329	8814311523	19	27.54	0	marine metagenome. seawater metagenome	marine	Marine	TARA			18902	17	14	26	7	2014-10-01	0	0	0	0	340377	18	6923076923	0	0	21	3043478261	not_found	absent
	MIRUS_G_0957	MAG		This study	IT02_mOTU	This study	Class_02	Extra_Order_13	Extra_Family_42	No	30	217874	39.56	10172				223	213	195231	8960729596	53	24.88	5	marine metagenome. seawater metagenome	marine	Marine	COLA18_1	SAMN06267285	https://www.ncbi.nlm.nih.gov/biosample/SAMN06267285/	730	0	0	44	18	2045-08-01	0	0	0	1	201952	16	3636363636	1	1	71	3333333333	trans-spliced	present_with_short_introns
	MIRUS_G_1198	MAG		This study	IT02_mOTU	This study	Class_02	Extra_Order_13	Extra_Family_42	No	17	90716	39.07	6149				88	83	77703	8565523171	17	20.48	0	marine metagenome. seawater metagenome	marine	Marine	KRUG19_2	SAMN08777636	https://www.ncbi.nlm.nih.gov/biosample/SAMN08777636/	885	0	0	6	2	2041-02-01	0	0	0	0	66140	0	0	0	0	20	2409638554	not_found	absent
	MIRUS_G_1342	MAG		This study	IT02_mOTU	This study	Class_02	Extra_Order_13	Extra_Family_42	No	21	82301	39.3	4411				86	84	72669	8829661851	12	14.29	2	marine metagenome. seawater metagenome	marine	Marine	TARA	SAMEA4396971	https://www.ncbi.nlm.nih.gov/biosample/SAMEA4396971/	16687	14	11	31	10	1990-11-01	0	0	0	1	376666	7	2258064516	1	1	26	3095238095	unknown	present_with_short_introns
	MIRUS_G_1350	MAG		This study	This study	This study	Class_02	Extra_Order_13	Extra_Family_42	No	35	142054	51.06	4293				172	151	130002	915159024	36	23.84	0	marine metagenome. seawater metagenome	marine	Marine	TARA			7947	0	0	46	25	16.56	0	0	0	1	323821	0	0	2	1	42	2781456954	not_found	absent
	MIRUS_G_0089	MAG		This study	This study	This study	NA	NA	NA	NA	1	123884	58.97	123884				98	92	108333	8744712796	67	72.83	0	marine metagenome. seawater metagenome	marine	Marine	SONG20_1	SAMN08290289	https://www.ncbi.nlm.nih.gov/biosample/SAMN08290289/	176	0	0	16	7	1961-07-01	0	0	0	4	129153	0	0	8	5	9	9782608696	not_found	absent
	MIRUS_G_0100	MAG		This study	This study	This study	NA	NA	NA	NA	1	120820	51.67	120820				50	49	111108	9196159576	25	51.02	0	marine metagenome. seawater metagenome	marine	Marine	PRIE21_1	SAMEA7670919	https://www.ncbi.nlm.nih.gov/biosample/SAMEA7670919/	223	0	0	3	2	2025-08-04	0	0	0	0	24830	0	0	0	0	6	1224489796	not_found	absent
	MIRUS_G_0156	MAG		This study	IT02_mOTU	matches to a MAG by Gaïa et al.	NA	NA	NA	NA	3	210077	59.59	76406				198	194	180729	8602988428	56	28.87	2	marine metagenome. seawater metagenome	marine	Marine	TARA	SAMEA2189670	https://www.ncbi.nlm.nih.gov/biosample/SAMEA2189670/	17526	1	0	8	8	2025-12-04	0	0	0	3	38081	0	0	4	4	48	2474226804	full	present_with_no_introns
	MIRUS_G_0293	MAG		Gaïa et al.	REF_GENOSCOPE	matches to a MAG by Gaïa et al.	NA	NA	NA	NA	3	124217	45.41	42443				132	122	114030	9179902912	64	52.46	1	marine metagenome. seawater metagenome	marine	Marine	TARA			42448	0	0	6	5	2025-10-04	0	0	0	0	48303	1	1666666667	1	1	35	2868852459	not_found	absent
	MIRUS_G_0392	MAG		This study	IT03_mOTU	This study	NA	NA	NA	NA	9	226942	63.96	33193				134	127	196323	8650800645	69	54.33	0	wastewater metagenome	wastewater	freshwater	MUNK22_1	SAMEA7428265	https://www.ncbi.nlm.nih.gov/biosample/SAMEA7428265/	125	0	0	4	4	2015-03-01	0	0	0	1	17626	0	0	8	3	19	1496062992	not_found	absent
	MIRUS_G_0510	MAG		This study	IT03_mOTU	This study	NA	NA	NA	NA	10	84571	36.75	24704				99	84	69270	8190750967	30	35.71	0	biofilm metagenome	marine biofilm	marine biofilm	WANG22_1	SAMN08714628	https://www.ncbi.nlm.nih.gov/biosample/SAMN08714628/	0	0	0	4	3	1957-03-01	0	0	0	1	47298	0	0	1	1	26	3095238095	not_found	absent
	MIRUS_G_0533	MAG		This study	IT02_mOTU	This study	NA	NA	NA	NA	14	230481	49.87	23852				241	228	193089	8377653689	87	38.16	1	marine metagenome. seawater metagenome	marine	Marine	SEON22_1	SAMN23460444	https://www.ncbi.nlm.nih.gov/biosample/SAMN23460444/	2784	7	3	27	11	1982-04-01	1	0	1	0	117146	15	5555555556	3	2	41	1798245614	trans-spliced	present_with_GIY_YIG
	MIRUS_G_0542	MAG		This study	IT03_mOTU	This study	NA	NA	NA	NA	15	238211	58.18	23335				294	270	203616	85477161	143	52.96	1	marine sediment metagenome	marine sediment	Marine sediment	BAEC19_1	SAMN10404973	https://www.ncbi.nlm.nih.gov/biosample/SAMN10404973/	19	0	0	28	18	1967-06-01	0	0	0	2	117543	5	1785714286	8	4	41	1518518519	trans-spliced	present_with_unknown_ORF
	MIRUS_G_0587	MAG		This study	IT03_mOTU	This study	NA	NA	NA	NA	8	79574	30.95	20970				67	58	57702	7251363511	28	48.28	0	marine sediment metagenome	marine sediment	Marine sediment	BAEC19_1	SAMN10404973	https://www.ncbi.nlm.nih.gov/biosample/SAMN10404973/	82	0	0	5	4	1990-06-01	0	0	0	3	62835	0	0	3	3	10	1724137931	not_found	absent
	MIRUS_G_0634	MAG		This study	IT02_mOTU	This study	Class_02	Okeano	NA	Yes	27	430461	62	19466	95.65	2035-04-01	91.3	276	276	380757	8845330936	41	14.86	2	marine metagenome. seawater metagenome	marine	Marine	DLUG22_1	SAMEA5958359	https://www.ncbi.nlm.nih.gov/biosample/SAMEA5958359/	2323	6	2	38	17	2016-06-01	0	1	0	3	88277	10	2631578947	9	6	33	1195652174	trans-spliced	present_with_short_introns
	MIRUS_G_0718	MAG		This study	IT03_mOTU	This study	NA	NA	NA	NA	12	171258	50.58	16105				130	127	150354	8779385489	87	68.50	1	biofilm metagenome	marine biofilm	marine biofilm	WANG22_1	SAMN08714535	https://www.ncbi.nlm.nih.gov/biosample/SAMN08714535/	11	0	0	7	6	1972-04-01	0	0	0	0	40874	1	1428571429	1	0	14	1102362205	trans-spliced	present_with_short_introns
	MIRUS_G_0722	MAG		This study	IT02_Other	This study	NA	NA	NA	NA	5	57385	49.72	15800				44	42	48522	8455519735	13	30.95	0	freshwater metagenome	freshwater	freshwater	IT02_FRANK	SAMN06267042		2	0	0	9	3	2014-07-01	0	0	0	0	156835	0	0	0	0	9	2142857143	not_found	absent
	MIRUS_G_0751	MAG		This study	IT03_mOTU	This study	NA	NA	NA	NA	21	254034	66.04	15244				200	189	218232	8590661093	112	59.26	5	biofilm metagenome	marine biofilm	marine biofilm	WANG22_1	SAMN08714533	https://www.ncbi.nlm.nih.gov/biosample/SAMN08714533/	226	0	0	19	11	1982-05-01	0	0	0	1	74793	5	2631578947	3	1	36	1904761905	trans-spliced	present_with_short_introns
	MIRUS_G_0775	MAG		This study	IT03_mOTU	This study	NA	NA	NA	NA	29	285294	61.21	13891				247	207	240075	841500347	139	67.15	0	sea ice metagenome	sea ice	freshwater	WIND23_1	Gp0561260	https://gold.jgi.doe.gov/project?id=Gp0561260	238	0	0	6	6	1990-02-01	0	0	0	1	21031	0	0	7	3	32	154589372	trans-spliced	present_with_no_introns
	MIRUS_G_0792	MAG		This study	IT03_mOTU	This study	NA	NA	NA	NA	20	228759	56.87	13994				235	228	184584	8068928436	116	50.88	0	marine sediment metagenome	marine sediment	Marine sediment	BAEC19_1	SAMN10404973	https://www.ncbi.nlm.nih.gov/biosample/SAMN10404973/	91	0	0	15	12	2026-05-01	0	0	0	7	65571	2	1333333333	18	13	28	1228070175	trans-spliced	present_with_short_introns
	MIRUS_G_0800	MAG		This study	IT03_mOTU	This study	NA	NA	NA	NA	21	216230	56.55	13685				169	150	162852	7531424872	66	44.00	3	marine sediment metagenome	marine sediment	Marine sediment	BAEC19_1	SAMN10404972	https://www.ncbi.nlm.nih.gov/biosample/SAMN10404972/	48	0	0	23	11	2033-07-01	0	0	0	6	106368	0	0	17	11	47	3133333333	trans-spliced	present_with_no_introns
	MIRUS_G_0813	MAG		This study	IT01_Other	This study	NA	NA	NA	NA	13	150404	52.46	13332				104	100	128649	8553562405	37	37.00	0	freshwater metagenome	freshwater	freshwater	IT01_FRANK	SAMN06267042		21	0	0	7	4	4.00	0	0	0	1	46541	4	5714285714	3	1	13	13	trans-spliced	present_with_unknown_ORF
	MIRUS_G_0836	MAG		This study	IT02_mOTU	This study	Class_04	Demuto	NA	Yes	14	142449	44.11	12868				128	120	121101	8501358381	21	17.50	1	marine metagenome. seawater metagenome	marine	Marine	NOWI19_1	SAMN09201450	https://www.ncbi.nlm.nih.gov/biosample/SAMN09201450/	231	1	0	10	8	1967-06-01	0	0	0	0	70201	0	0	0	0	32	2666666667	not_found	absent
	MIRUS_G_0843	MAG		This study	IT03_mOTU	This study	NA	NA	NA	NA	9	103236	46.51	12666				123	103	84513	8186388469	66	64.08	0	wastewater metagenome	wastewater	freshwater	MUNK22_1	SAMEA7428336	https://www.ncbi.nlm.nih.gov/biosample/SAMEA7428336/	10	0	0	4	4	1988-03-01	0	0	0	0	38746	1	25	0	0	9	8737864078	trans-spliced	present_with_short_introns
	MIRUS_G_0846	MAG		This study	IT02_mOTU	This study	NA	NA	NA	NA	2	103959	59.05	91328				117	108	98934	9516636366	37	34.26	2	marine metagenome. seawater metagenome	marine	Marine	TARA	SAMEA6006780	https://www.ncbi.nlm.nih.gov/biosample/SAMEA6006780/	866	1	0	21	13	2025-04-12	0	0	0	0	202003	11	5238095238	0	0	25	2314814815	full	present_with_short_introns
	MIRUS_G_0853	MAG		This study	IT02_mOTU	This study	Class_04	Demuto	NA	Yes	5	52559	68.63	28052				61	58	47436	9025285869	24	41.38	1	marine metagenome. seawater metagenome	marine	Marine	TARA	SAMEA6041658	https://www.ncbi.nlm.nih.gov/biosample/SAMEA6041658/	219	0	0	5	5	1962-08-01	0	0	0	0	95131	0	0	1	0	10	1724137931	not_found	absent
	MIRUS_G_0863	MAG		This study	IT03_mOTU	This study	NA	NA	NA	NA	16	179681	52.62	12209				178	161	154443	8595399625	65	40.37	0	marine sediment metagenome	marine sediment	Marine sediment	BAEC19_1	SAMN10404973	https://www.ncbi.nlm.nih.gov/biosample/SAMN10404973/	132	1	0	15	10	2021-06-01	0	0	0	1	83481	5	3333333333	3	2	23	1428571429	unknown	present_with_short_introns
	MIRUS_G_0873	MAG		This study	IT03_mOTU	This study	NA	NA	NA	NA	10	86996	58.67	11956				80	52	72105	8288312106	29	55.77	0	wastewater metagenome	wastewater	freshwater	MUNK22_1	SAMEA7428253	https://www.ncbi.nlm.nih.gov/biosample/SAMEA7428253/	30	0	0	3	3	1977-05-01	0	0	0	2	34484	0	0	6	5	7	1346153846	not_found	absent
	MIRUS_G_0912	MAG		This study	IT03_mOTU	This study	NA	NA	NA	NA	14	152098	51.35	15362				210	179	139701	9184933398	128	71.51	1	aquarium metagenome. freshwater metagenome	catfish tank water	Other	ZENG19_1	SAMN07679373	https://www.ncbi.nlm.nih.gov/biosample/SAMN07679373/	15	0	0	7	6	2035-03-01	0	0	0	1	46023	2	2857142857	1	1	20	1117318436	unknown	present_with_short_introns
	MIRUS_G_0917	MAG		This study	IT03_mOTU	This study	NA	NA	NA	NA	22	195887	58.16	11017				169	159	158646	809885291	108	67.92	0	marine sediment metagenome	marine sediment	Marine sediment	BAEC19_1	SAMN10404973	https://www.ncbi.nlm.nih.gov/biosample/SAMN10404973/	57	0	0	7	7	2040-04-01	0	0	0	3	35735	1	1428571429	9	7	21	1320754717	trans-spliced	present_with_short_introns
	MIRUS_G_0930	MAG		This study	IT03_mOTU	This study	NA	NA	NA	NA	19	187758	50.69	10818				311	228	163323	8698590739	144	63.16	1	peat metagenome. permafrost metagenome	permafrost	Permafrost	WOOD18_1	SAMN07125042	https://www.ncbi.nlm.nih.gov/biosample/SAMN07125042/	9	0	0	76	35	15.35	0	0	0	0	404776	5	6578947368	2	1	35	1535087719	trans-spliced	present_with_short_introns
	MIRUS_G_0948	MAG		This study	IT03_mOTU	This study	NA	NA	NA	NA	13	116748	58.98	10137				132	109	103662	8879124268	81	74.31	0	sediment metagenome; lake	freshwater sediment	freshwater sediment	ZHEN22_1	SAMN22703514	https://www.ncbi.nlm.nih.gov/biosample/SAMN22703514/	72	0	0	4	4	1967-03-01	0	0	0	2	34262	1	25	3	2	12	1100917431	trans-spliced	present_with_unknown_ORF
	MIRUS_G_0951	MAG		This study	IT02_Other	This study	NA	NA	NA	NA	9	86287	49.09	10379				66	65	73188	8481926594	30	46.15	0	freshwater metagenome	freshwater	freshwater	IT02_FRANK	SAMN06267042		0	0	0	7	4	2015-06-01	0	0	0	0	81125	3	4285714286	0	0	8	1230769231	trans-spliced	present_with_short_introns
	MIRUS_G_0986	MAG		This study	IT02_mOTU	This study	NA	NA	NA	NA	10	80293	66.97	9584				75	69	67635	8423523844	13	18.84	0	marine metagenome. seawater metagenome	marine	Marine	TARA	SAMEA5996789		160	0	0	28	7	2014-10-01	1	0	0	0	348723	15	5357142857	2	2	2	2898550725	trans-spliced	present_with_GIY_YIG
	MIRUS_G_1026	MAG		This study	IT03_mOTU	This study	NA	NA	NA	NA	23	169262	60.31	8896				315	202	130485	7709054602	109	53.96	1	peat metagenome. permafrost metagenome	permafrost	Permafrost	WOOD18_1	SAMN07125042	https://www.ncbi.nlm.nih.gov/biosample/SAMN07125042/	13	0	0	144	57	28.22	0	0	0	2	850752	12	8333333333	3	2	22	1089108911	unknown	present_with_short_introns
	MIRUS_G_1063	MAG		This study	IT02_mOTU	This study	NA	NA	NA	NA	7	51682	36.46	11939				57	53	47193	9131419063	1	1989-01-01	0	marine metagenome. seawater metagenome	marine	Marine	TARA	SAMEA2591108	https://www.ncbi.nlm.nih.gov/biosample/SAMEA2591108/	395	0	0	4	2	1977-03-01	0	0	0	0	77396	1	25	0	0	11	2075471698	not_found	present_with_short_introns
	MIRUS_G_1071	MAG		This study	IT03_mOTU	This study	NA	NA	NA	NA	44	289611	58.74	8854				249	224	240429	8301791023	144	64.29	0	sea ice metagenome	sea ice	freshwater	WIND23_1	Gp0561259	https://gold.jgi.doe.gov/project?id=Gp0561259	1315	2	1	18	9	2025-02-04	0	0	0	2	62152	0	0	6	4	32	1428571429	trans-spliced	present_with_no_introns
	MIRUS_G_1108	MAG		This study	This study	This study	NA	NA	NA	NA	18	134886	69.82	7536				91	83	112929	8372180953	46	55.42	3	marine metagenome. seawater metagenome	marine	Marine	TARA			77332	9	3	8	5	2025-02-06	0	0	0	1	59309	0	0	2	1	13	156626506	not_found	absent
	MIRUS_G_1145	MAG		This study	IT02_mOTU	This study	NA	NA	NA	NA	14	69840	54.39	6796				38	31	64650	9256872852	16	51.61	0	marine metagenome. seawater metagenome	marine	Marine	TARA	SAMEA5996789		113430	4	3	1	1	2023-03-01	0	0	0	0	14318	0	0	0	0	11	3548387097	not_found	absent
	MIRUS_G_1147	MAG		This study	IT03_mOTU	This study	NA	NA	NA	NA	9	54946	24.77	6893				52	51	43914	7992210534	8	15.69	0	marine sediment metagenome	marine sediment	Marine sediment	BAEC19_1	SAMN10404973	https://www.ncbi.nlm.nih.gov/biosample/SAMN10404973/	6	0	0	0	0	0.00	0	0	0	0	0.000	0	0	1	0	5	9803921569	not_found	absent
	MIRUS_G_1172	MAG		This study	IT02_mOTU	This study	Class_02	Okeano	NA	Yes	47	256980	64.16	6538	69.57	1952-06-01	63.04	234	232	231066	8991594677	11	1974-04-01	1	marine metagenome. seawater metagenome	marine	Marine	TARA	SAMEA6036046	https://www.ncbi.nlm.nih.gov/biosample/SAMEA6036046/	12237	1	0	15	9	1988-03-01	0	0	0	0	58370	3	20	2	2	42	1810344828	trans-spliced	present_with_no_introns
	MIRUS_G_1176	MAG		This study	IT02_mOTU	This study	Class_02	Okeano	NA	Yes	53	285485	67.06	6462	78.26	0	78.26	266	261	254007	8897385152	14	2036-05-01	3	marine metagenome. seawater metagenome	marine	Marine	TARA	SAMEA2621044	https://www.ncbi.nlm.nih.gov/biosample/SAMEA2621044/	1818	1	1	10	8	2025-07-03	0	0	0	0	35028	3	30	0	0	31	1187739464	trans-spliced	present_with_short_introns
	MIRUS_G_1206	MAG		This study	IT02_mOTU	This study	NA	NA	NA	NA	14	78722	57.93	6086				19	20	68226	8666700541	4	20.00	0	lake water metagenome. freshwater metagenome	freshwater	freshwater	BUCK21_1	SAMEA6872935	https://www.ncbi.nlm.nih.gov/biosample/SAMEA6872935/	6	0	0	6	3	15.00	0	0	0	3	76218	0	0	3	3	13	65	not_found	absent
	MIRUS_G_1241	MAG		This study	IT01_Other	This study	NA	NA	NA	NA	7	50550	35.93	10392				59	45	42585	8424332344	11	24.44	0	marine metagenome. seawater metagenome	marine	Marine	TARA	SAMEA6042074	https://www.ncbi.nlm.nih.gov/biosample/SAMEA6042074/	14511	0	0	0	0	0.00	0	0	0	0	0.000	0	0	1	0	10	2222222222	full	absent
	MIRUS_G_1249	MAG		This study	IT01_Other	This study	Class_04	Demuto	NA	Yes	23	110848	41.96	5570				117	108	99732	8997185335	6	1956-05-01	1	marine metagenome. seawater metagenome	marine	Marine	SANC23_1	SAMEA110646480	https://www.ncbi.nlm.nih.gov/biosample/SAMEA110646480/	6232	0	0	14	8	2041-07-01	0	0	0	0	126299	5	3571428571	0	0	21	1944444444	full	present_with_short_introns
	MIRUS_G_1256	MAG		This study	IT02_mOTU	This study	NA	NA	NA	NA	11	64743	54.66	5847				59	51	59991	9266021037	21	41.18	0	marine metagenome. seawater metagenome	marine	Marine	TARA	SAMEA2620959	https://www.ncbi.nlm.nih.gov/biosample/SAMEA2620959/	31041	31	25	7	6	1976-11-01	0	0	0	0	108120	0	0	0	0	12	2352941176	trans-spliced	present_with_no_introns
	MIRUS_G_1257	MAG		This study	IT03_mOTU	This study	NA	NA	NA	NA	26	144966	55.29	5467				174	148	115275	7951864575	47	31.76	1	marine sediment metagenome	marine sediment	Marine sediment	BAEC19_1	SAMN10404973	https://www.ncbi.nlm.nih.gov/biosample/SAMN10404973/	27	0	0	4	4	1970-02-01	0	0	0	1	27593	0	0	2	2	33	222972973	not_found	absent
	MIRUS_G_1261	MAG		This study	IT02_mOTU	This study	NA	NA	NA	NA	41	203523	50.44	5422				111	102	190650	9367491635	19	18.63	0	marine metagenome. seawater metagenome	marine	Marine	SOLA22_1	SAMEA7060529	https://www.ncbi.nlm.nih.gov/biosample/SAMEA7060529/	5076	3	2	17	9	1982-08-01	0	0	0	0	83529	3	1764705882	2	0	24	2352941176	unknown	present_with_short_introns
	MIRUS_G_1285	MAG		This study	IT02_mOTU	This study	NA	NA	NA	NA	13	64320	47.62	5882				22	22	59106	9189365672	4	18.18	0	marine metagenome. seawater metagenome	marine	Marine	TARA	SAMEA4396427	https://www.ncbi.nlm.nih.gov/biosample/SAMEA4396427/	53574	2	0	0	0	0.00	0	0	0	0	0.000	0	0	0	0	13	5909090909	not_found	absent
	MIRUS_G_1299	MAG		This study	IT03_mOTU	This study	NA	NA	NA	NA	27	117387	64.45	4908				145	147	109647	934064249	30	20.41	1	lake water metagenome. freshwater metagenome	freshwater	freshwater	MEHR18_2	SAMN08331102	https://www.ncbi.nlm.nih.gov/biosample/SAMN08331102/	366	1	0	7	6	2025-08-04	0	0	0	1	59632	0	0	4	4	34	231292517	not_found	absent
	MIRUS_G_1305	MAG		This study	IT03_mOTU	This study	NA	NA	NA	NA	13	66037	65.54	5141				96	68	55806	8450717022	39	57.35	1	lake water metagenome. freshwater metagenome	freshwater	freshwater	BUCK21_1	SAMEA6872991	https://www.ncbi.nlm.nih.gov/biosample/SAMEA6872991/	160	0	0	9	7	2029-10-01	0	0	0	0	136287	0	0	2	1	10	1470588235	not_found	absent
	MIRUS_G_1331	MAG		This study	IT02_mOTU	This study	NA	NA	NA	NA	16	69053	49.76	4494				63	64	60585	8773695567	14	21.88	0	marine metagenome. seawater metagenome	marine	Marine	COLA18_1	SAMN06267279	https://www.ncbi.nlm.nih.gov/biosample/SAMN06267279/	834	0	0	1	1	1956-01-01	0	0	0	0	14482	0	0	1	0	9	140625	not_found	absent
	MIRUS_G_1363	MAG		This study	IT02_mOTU	This study	NA	NA	NA	NA	16	62456	64.75	3820				63	55	56091	8980882541	21	38.18	0	marine metagenome. seawater metagenome	marine	Marine	TARA	SAMEA4397105	https://www.ncbi.nlm.nih.gov/biosample/SAMEA4397105/	6998	3	1	23	5	2025-09-09	0	0	0	0	368259	0	0	1	0	4	7272727273	not_found	absent
	MIRUS_G_1365	MAG		This study	IT02_mOTU	This study	NA	NA	NA	NA	30	101860	42.96	3234				112	104	88470	8685450618	8	1969-07-01	1	marine metagenome. seawater metagenome	marine	Marine	TARA	SAMEA2620959	https://www.ncbi.nlm.nih.gov/biosample/SAMEA2620959/	6434	4	2	12	5	1981-04-01	0	0	0	0	117809	7	5833333333	1	1	16	1538461538	not_found	absent
	MIRUS_G_1373	MAG		This study	IT02_mOTU	This study	Class_02	Okeano	NA	Yes	54	218781	67.46	3937	54.35	2035-04-01	50	213	206	195183	8921387141	10	1985-04-01	2	marine metagenome. seawater metagenome	marine	Marine	TARA	SAMEA6035087	https://www.ncbi.nlm.nih.gov/biosample/SAMEA6035087/	1524	1	0	18	11	2034-05-01	0	0	0	0	82274	8	4444444444	0	0	32	1553398058	trans-spliced	present_with_short_introns
	MIRUS_G_1386	MAG		This study	IT02_mOTU	This study	NA	NA	NA	NA	18	69697	51.56	3742				36	33	60360	8660344061	6	18.18	0	marine metagenome. seawater metagenome	marine	Marine	KIMD21_1	SAMN19707289	https://www.ncbi.nlm.nih.gov/biosample/SAMN19707289/	21	0	0	0	0	0.00	0	0	0	0	0.000	0	0	0	0	18	5454545455	not_found	absent
	MIRUS_G_1406	MAG		This study	IT02_mOTU	This study	Class_04	Demuto	NA	Yes	16	54463	48.09	3312				62	60	51531	9461652865	17	28.33	1	marine metagenome. seawater metagenome	marine	Marine	TARA	SAMEA2622842	https://www.ncbi.nlm.nih.gov/biosample/SAMEA2622842/	1706	0	0	4	4	1967-06-01	0	0	0	0	73444	0	0	0	0	17	2833333333	not_found	absent
	MIRUS_G_1408	MAG		This study	IT02_mOTU	This study	NA	NA	NA	NA	17	56710	58.39	3253				55	54	51207	9029624405	1	1985-01-01	0	marine metagenome. seawater metagenome	marine	Marine	BPAM22_1	SAMN07483527	https://www.ncbi.nlm.nih.gov/biosample/SAMN07483527/	51	0	0	0	0	0.00	0	0	0	0	0.000	0	0	0	0	17	3148148148	not_found	absent
	MIRUS_G_0190	MAG		This study	IT02_mOTU	This study	Class_02	Okeano	Okeano_01	Yes	13	435109	60.2	63959	100	0	100	315	288	369780	8498560131	8	1978-02-01	4	marine metagenome. seawater metagenome	marine	Marine	TARA	SAMEA2622376	https://www.ncbi.nlm.nih.gov/biosample/SAMEA2622376/	21460	23	15	83	32	2025-11-11	1	0	1	7	190757	32	3855421687	13	11	42	1458333333	trans-spliced	present_with_otherHE
	MIRUS_G_0249	MAG		This study	IT02_mOTU	This study	Class_02	Okeano	Okeano_01	Yes	17	426221	61.01	49889	100	2017-02-01	97.83	347	316	360465	8457232281	20	2033-06-01	2	marine metagenome. seawater metagenome	marine	Marine	TARA	SAMEA2621839	https://www.ncbi.nlm.nih.gov/biosample/SAMEA2621839/	40306	35	26	84	31	1981-09-01	1	0	1	2	197081	36	4285714286	11	6	45	1424050633	trans-spliced	present_with_otherHE
	MIRUS_G_0260	MAG		This study	IT02_mOTU	This study	Class_02	Okeano	Okeano_01	Yes	14	412462	62.35	48316	95.65	0	95.65	335	298	359208	8708874999	12	2025-03-04	6	marine metagenome. seawater metagenome	marine	Marine	TARA	SAMEA2621852	https://www.ncbi.nlm.nih.gov/biosample/SAMEA2621852/	284115	88	65	105	38	1975-12-01	0	2	1	8	254569	32	3047619048	19	12	38	1275167785	trans-spliced	present_with_HNH
	MIRUS_G_0295	MAG		This study	IT02_mOTU	This study	Class_02	Okeano	Okeano_01	Yes	13	358363	63.39	42408	89.13	2025-07-08	80.43	285	275	313581	8750373225	19	1991-06-01	3	marine metagenome. seawater metagenome	marine	Marine	SANC23_1	SAMEA110646500	https://www.ncbi.nlm.nih.gov/biosample/SAMEA110646500/	2696	19	13	69	20	2027-07-01	1	5	1	0	192542	39	5652173913	15	9	33	12	trans-spliced	present_with_otherHE
	MIRUS_G_0303	MAG		This study	IT02_mOTU	This study	Class_02	Okeano	Okeano_01	Yes	17	325088	62.34	41711	71.74	2017-02-01	69.57	266	258	288273	8867537405	12	1965-04-01	4	marine metagenome. seawater metagenome	marine	Marine	TARA	SAMEA2621839	https://www.ncbi.nlm.nih.gov/biosample/SAMEA2621839/	13608	20	18	56	26	2025-08-10	1	1	0	3	172261	18	3214285714	7	5	31	1201550388	not_found	absent
	MIRUS_G_0318	MAG		This study	This study	This study	Class_02	Okeano	Okeano_01	Yes	17	454108	61.64	39704	95.65	2017-02-01	93.48	347	308	400104	8810767483	112	36.36	3	marine metagenome. seawater metagenome	marine	Marine	TARA			17369614	519	317	154	45	14.61	2	1	1	16	339126	42	2727272727	25	20	31	1006493506	trans-spliced	present_with_GIY_YIG
	MIRUS_G_0326	MAG		This study	IT02_mOTU	This study	Class_02	Okeano	Okeano_01	Yes	16	409145	63.3	38968	97.83	2017-02-01	95.65	322	315	367608	8984785345	28	1989-08-01	1	marine metagenome. seawater metagenome	marine	Marine	TARA	SAMEA6000840	https://www.ncbi.nlm.nih.gov/biosample/SAMEA6000840/	2295	4	2	31	18	1971-05-01	1	0	0	8	75768	11	3548387097	12	12	43	1365079365	trans-spliced	present_with_short_introns
	MIRUS_G_0402	MAG		This study	IT02_mOTU	This study	Class_02	Okeano	Okeano_01	Yes	19	387856	61.05	31831	95.65	2017-02-01	93.48	326	302	315642	8138123427	60	19.87	3	marine metagenome. seawater metagenome	marine	Marine	TARA	SAMEA6000809	https://www.ncbi.nlm.nih.gov/biosample/SAMEA6000809/	2130	0	0	85	32	1960-10-01	1	1	1	4	219154	33	3882352941	10	9	43	142384106	trans-spliced	present_with_GIY_YIG
	MIRUS_G_0410	MAG		This study	IT02_mOTU	This study	Class_02	Okeano	Okeano_01	Yes	10	208688	48.39	31023	65.22	2017-02-01	63.04	200	166	165363	7923934294	69	41.57	1	marine metagenome. seawater metagenome	marine	Marine	SIER19_1	SAMEA104210872	https://www.ncbi.nlm.nih.gov/biosample/SAMEA104210872/	508	0	0	64	28	16.87	0	0	0	3	306678	5	78125	12	3	16	9638554217	trans-spliced	present_with_short_introns
	MIRUS_G_0417	MAG		This study	IT02_mOTU	This study	Class_02	Okeano	Okeano_01	Yes	27	460207	58.9	30665	100	1987-10-01	89.13	373	348	382698	8315779638	84	24.14	7	marine metagenome. seawater metagenome	marine	Marine	KOPF15_1	SAMEA7422951	https://www.ncbi.nlm.nih.gov/biosample/SAMEA7422951/	2101	9	5	64	28	2025-05-08	0	3	1	7	139068	25	390625	32	19	44	1264367816	trans-spliced	present_with_otherHE
	MIRUS_G_0419	MAG		This study	IT02_mOTU	This study	Class_02	Okeano	Okeano_01	Yes	16	382206	44.88	30175	95.65	0	95.65	306	284	321360	8408031271	104	36.62	1	marine metagenome. seawater metagenome	marine	Marine	TARA	SAMEA2623946	https://www.ncbi.nlm.nih.gov/biosample/SAMEA2623946/	175150	27	17	50	23	2025-10-08	0	0	1	2	130820	11	22	11	6	41	1443661972	trans-spliced	present_with_otherHE
	MIRUS_G_0423	MAG		This study	IT02_mOTU	This study	Class_02	Okeano	Okeano_01	Yes	22	427450	63.65	29914	97.83	2035-04-01	93.48	356	338	380475	8901041057	9	1966-02-01	6	marine metagenome. seawater metagenome	marine	Marine	TARA	SAMEA2621075	https://www.ncbi.nlm.nih.gov/biosample/SAMEA2621075/	4908	12	9	73	28	2028-08-01	1	0	1	3	170780	35	4794520548	9	7	50	1479289941	trans-spliced	present_with_otherHE
	MIRUS_G_0426	MAG		This study	IT02_mOTU	This study	Class_02	Okeano	Okeano_01	Yes	19	407235	61.29	29636	91.3	0	91.3	309	268	331923	8150650116	50	18.66	2	marine metagenome. seawater metagenome	marine	Marine	TARA	SAMEA2189670	https://www.ncbi.nlm.nih.gov/biosample/SAMEA2189670/	10141	9	4	102	43	2025-04-16	0	0	1	8	250470	18	1764705882	24	11	43	1604477612	trans-spliced	present_with_otherHE
	MIRUS_G_0458	MAG		This study	IT02_mOTU	This study	Class_02	Okeano	Okeano_01	Yes	20	386946	59.17	27108	97.83	2017-02-01	95.65	298	270	303396	7840783985	19	2025-04-07	4	marine metagenome. seawater metagenome	marine	Marine	COLA18_1	SAMN06267288	https://www.ncbi.nlm.nih.gov/biosample/SAMN06267288/	21044	26	16	86	25	2026-09-01	1	3	1	7	222253	41	476744186	20	12	43	1592592593	trans-spliced	present_with_otherHE
	MIRUS_G_0459	MAG		This study	IT02_mOTU	This study	Class_02	Okeano	Okeano_01	Yes	24	393770	61.95	27086	97.83	2035-04-01	93.48	284	255	327312	8312263504	9	1953-03-01	4	marine metagenome. seawater metagenome	marine	Marine	DLUG22_1	SAMEA5958375	https://www.ncbi.nlm.nih.gov/biosample/SAMEA5958375/	5975	9	4	83	19	2045-07-01	1	2	1	1	210783	34	4096385542	8	7	35	137254902	trans-spliced	present_with_otherHE
	MIRUS_G_0462	MAG		This study	IT02_mOTU	This study	Class_02	Okeano	Okeano_01	Yes	23	385787	51.24	26999	97.83	2017-02-01	95.65	311	299	336285	8716856711	31	2037-10-01	3	marine metagenome. seawater metagenome	marine	Marine	TARA	SAMEA2621076	https://www.ncbi.nlm.nih.gov/biosample/SAMEA2621076/	1208	1	1	30	13	2035-04-01	1	0	1	0	77763	22	7333333333	5	2	42	1404682274	trans-spliced	present_with_otherHE
	MIRUS_G_0480	MAG		This study	IT01_Other	This study	Class_02	Okeano	Okeano_01	Yes	17	269007	55.32	26386	91.3	2025-07-08	82.61	257	225	211998	7880761467	45	20.00	0	marine metagenome. seawater metagenome	marine	Marine	TARA	SAMEA5996904		452	0	0	81	24	1967-10-01	0	0	1	1	301107	45	5555555556	8	3	20	8888888889	trans-spliced	present_with_otherHE
	MIRUS_G_0496	MAG		This study	IT01_Other	This study	Class_02	Okeano	Okeano_01	Yes	15	284313	63.23	25213	100	0	100	246	205	232902	819174642	12	1985-05-01	2	marine metagenome. seawater metagenome	marine	Marine	COLA18_1	SAMN06267279	https://www.ncbi.nlm.nih.gov/biosample/SAMN06267279/	285	0	0	99	25	2020-12-01	0	2	1	3	348208	27	2727272727	12	8	28	1365853659	trans-spliced	present_with_otherHE
	MIRUS_G_0500	MAG		This study	IT02_mOTU	This study	Class_02	Okeano	Okeano_01	Yes	25	424776	64.26	25092	93.48	0	93.48	321	303	371325	8741666196	12	1996-03-01	3	marine metagenome. seawater metagenome	marine	Marine	TARA	SAMEA2623987	https://www.ncbi.nlm.nih.gov/biosample/SAMEA2623987/	47653	58	41	87	27	1991-08-01	1	2	0	2	204814	48	5517241379	8	6	40	1320132013	trans-spliced	present_with_short_introns
	MIRUS_G_0513	MAG		This study	IT02_mOTU	This study	Class_02	Okeano	Okeano_01	Yes	15	277010	58.62	24552	76.09	0	76.09	216	197	242814	876553193	24	2018-12-01	3	marine metagenome. seawater metagenome	marine	Marine	TARA	SAMEA2620979	https://www.ncbi.nlm.nih.gov/biosample/SAMEA2620979/	2597	13	12	62	20	2015-10-01	3	1	0	2	223819	20	3225806452	10	9	34	1725888325	trans-spliced	present_with_GIY_YIG
	MIRUS_G_0517	MAG		This study	IT02_mOTU	This study	Class_02	Okeano	Okeano_01	Yes	21	331542	58.26	24355	95.65	1952-06-01	89.13	286	248	274842	8289809436	47	18.95	1	marine metagenome. seawater metagenome	marine	Marine	KOPF15_1	SAMEA7422963	https://www.ncbi.nlm.nih.gov/biosample/SAMEA7422963/	861	1	0	74	23	2027-09-01	0	1	0	4	223199	41	5540540541	14	12	29	1169354839	trans-spliced	present_with_unknown_ORF
	MIRUS_G_0522	MAG		This study	IT02_mOTU	This study	Class_02	Okeano	Okeano_01	Yes	24	354188	61.65	19616	80.43	2017-02-01	78.26	313	283	291960	8243079946	74	26.15	5	marine metagenome. seawater metagenome	marine	Marine	TARA	SAMEA2620828	https://www.ncbi.nlm.nih.gov/biosample/SAMEA2620828/	11257	13	8	59	21	2042-07-01	0	0	1	4	166578	28	4745762712	16	8	31	109540636	trans-spliced	present_with_otherHE
	MIRUS_G_0525	MAG		This study	IT02_mOTU	This study	Class_02	Okeano	Okeano_01	Yes	19	272475	57.09	24134	78.26	2017-02-01	76.09	261	241	205113	752777319	89	36.93	1	marine metagenome. seawater metagenome	marine	Marine	PRIE21_1	SAMEA7670912	https://www.ncbi.nlm.nih.gov/biosample/SAMEA7670912/	443	2	0	29	12	1998-04-01	0	0	0	7	106432	7	2413793103	12	10	30	1244813278	trans-spliced	present_with_short_introns
	MIRUS_G_0529	MAG		This study	IT02_mOTU	This study	Class_02	Okeano	Okeano_01	Yes	23	369110	56.68	23954	95.65	1952-06-01	89.13	293	266	290139	7860502289	32	2025-03-12	2	marine metagenome. seawater metagenome	marine	Marine	TARA	SAMEA2621839	https://www.ncbi.nlm.nih.gov/biosample/SAMEA2621839/	916	2	1	97	23	1965-08-01	1	1	1	6	262794	59	6082474227	16	13	35	1315789474	trans-spliced	present_with_otherHE
	MIRUS_G_0531	MAG		This study	IT02_mOTU	This study	Class_02	Okeano	Okeano_01	Yes	21	317931	60.25	23877	97.83	2035-04-01	93.48	263	202	250314	7873217774	23	2039-11-01	4	marine metagenome. seawater metagenome	marine	Marine	COLL22_1	SAMN16929959	https://www.ncbi.nlm.nih.gov/biosample/SAMN16929959/	1556	4	3	207	41	20.30	0	1	1	3	651085	90	4347826087	12	6	26	1287128713	trans-spliced	present_with_otherHE
	MIRUS_G_0547	MAG		This study	IT02_mOTU	This study	Class_02	Okeano	Okeano_01	Yes	17	359957	53.34	23096	91.3	0	91.3	301	290	323241	8979989276	39	13.45	6	marine metagenome. seawater metagenome	marine	Marine	TARA	SAMEA2623304	https://www.ncbi.nlm.nih.gov/biosample/SAMEA2623304/	83111	24	20	34	14	1983-04-01	0	0	1	0	94456	21	6176470588	3	1	42	1448275862	trans-spliced	present_with_otherHE
	MIRUS_G_0552	MAG		This study	IT02_mOTU	This study	Class_02	Okeano	Okeano_01	Yes	25	366335	66.59	22952	93.48	2017-02-01	91.3	272	228	314484	8584601526	67	29.39	1	marine metagenome. seawater metagenome	marine	Marine	TARA	SAMEA4396538	https://www.ncbi.nlm.nih.gov/biosample/SAMEA4396538/	3311552	204	150	130	29	1972-12-01	0	4	1	2	354866	55	4230769231	12	9	20	8771929825	trans-spliced	present_with_HNH
	MIRUS_G_0553	MAG		This study	IT02_mOTU	This study	Class_02	Okeano	Okeano_01	Yes	18	315823	51.97	22908	95.65	0	95.65	252	235	275130	8711525126	32	13.62	2	marine metagenome. seawater metagenome	marine	Marine	TARA	SAMEA2621216	https://www.ncbi.nlm.nih.gov/biosample/SAMEA2621216/	1057	2	1	33	19	2025-09-08	0	0	0	0	104489	9	2727272727	2	0	36	1531914894	trans-spliced	present_with_short_introns
	MIRUS_G_0556	MAG		This study	IT02_mOTU	This study	Class_02	Okeano	Okeano_01	Yes	26	382904	66.8	22766	97.83	2035-04-01	93.48	316	304	338022	8827852412	10	2029-03-01	0	marine metagenome. seawater metagenome	marine	Marine	POHA15_1	SAMEA2555033	https://www.ncbi.nlm.nih.gov/biosample/SAMEA2555033/	1679	4	1	43	20	1958-06-01	1	1	1	0	112300	26	6046511628	4	4	40	1315789474	trans-spliced	present_with_otherHE
	MIRUS_G_0568	MAG		This study	IT02_mOTU	This study	Class_02	Okeano	Okeano_01	Yes	19	300933	45.44	22269	89.13	0	89.13	274	223	253803	8433870662	74	33.18	1	marine metagenome. seawater metagenome	marine	Marine	NOWI19_1	SAMN10351267	https://www.ncbi.nlm.nih.gov/biosample/SAMN10351267/	122	0	0	142	23	2031-10-01	0	0	1	2	471866	53	3732394366	9	3	20	8968609865	trans-spliced	present_with_otherHE
	MIRUS_G_0586	MAG		This study	IT02_mOTU	This study	Class_02	Okeano	Okeano_01	Yes	16	260057	54.48	21015	95.65	0	95.65	222	206	226722	8718165633	21	2019-10-01	2	marine metagenome. seawater metagenome	marine	Marine	SUNY21_1	SAMEA6942735	https://www.ncbi.nlm.nih.gov/biosample/SAMEA6942735/	1020	2	1	45	17	2025-08-01	0	0	1	1	173039	30	6666666667	6	2	32	1553398058	trans-spliced	present_with_otherHE
	MIRUS_G_0591	MAG		This study	IT02_mOTU	This study	Class_02	Okeano	Okeano_01	Yes	29	397260	62.32	20935	95.65	1952-06-01	89.13	335	316	350793	8830312642	11	2048-03-01	3	marine metagenome. seawater metagenome	marine	Marine	TARA	SAMEA2622452	https://www.ncbi.nlm.nih.gov/biosample/SAMEA2622452/	11004	14	13	51	27	1954-08-01	1	0	1	2	128379	12	2352941176	11	4	38	1202531646	trans-spliced	present_with_otherHE
	MIRUS_G_0610	MAG		This study	IT02_mOTU	This study	Class_02	Okeano	Okeano_01	Yes	27	366755	65.63	20140	97.83	2035-04-01	93.48	293	282	321576	876814222	5	1977-01-01	3	marine metagenome. seawater metagenome	marine	Marine	POHA15_1	SAMEA2555033	https://www.ncbi.nlm.nih.gov/biosample/SAMEA2555033/	1925	5	4	29	14	1996-04-01	0	1	1	1	79072	10	3448275862	6	4	47	1666666667	trans-spliced	present_with_otherHE
	MIRUS_G_0621	MAG		This study	IT02_mOTU	This study	Class_02	Okeano	Okeano_01	Yes	25	379518	64.78	19796	97.83	2017-02-01	95.65	310	281	310668	8185856797	45	2025-01-16	1	marine metagenome. seawater metagenome	marine	Marine	TARA	SAMEA2622376	https://www.ncbi.nlm.nih.gov/biosample/SAMEA2622376/	12361	25	17	141	36	1981-12-01	1	1	1	3	371524	68	4822695035	9	6	40	1423487544	trans-spliced	present_with_HNH
	MIRUS_G_0625	MAG		This study	IT02_mOTU	This study	Class_02	Okeano	Okeano_01	Yes	22	315002	56.47	19754	84.78	1952-06-01	78.26	317	276	249450	791899734	73	26.45	1	marine metagenome. seawater metagenome	marine	Marine	DLUG22_1	SAMEA5958375	https://www.ncbi.nlm.nih.gov/biosample/SAMEA5958375/	1966	3	3	149	32	1959-11-01	0	1	1	6	473013	66	4429530201	15	9	35	1268115942	trans-spliced	present_with_otherHE
	MIRUS_G_0630	MAG		This study	IT02_mOTU	This study	Class_02	Okeano	Okeano_01	Yes	25	397390	60.38	19633	95.65	2035-04-01	91.3	323	294	329235	8284934196	6	2025-04-02	4	marine metagenome. seawater metagenome	marine	Marine	SUNY21_1	SAMEA6942736	https://www.ncbi.nlm.nih.gov/biosample/SAMEA6942736/	3974	4	2	92	22	2048-07-01	0	1	1	1	231511	33	3586956522	9	5	39	1326530612	trans-spliced	present_with_otherHE
	MIRUS_G_0635	MAG		This study	IT02_mOTU	This study	Class_02	Okeano	Okeano_01	Yes	26	392695	62.1	19449	100	0	100	264	268	355518	9053285629	34	1969-12-01	2	marine metagenome. seawater metagenome	marine	Marine	POHA15_1	SAMEA2555033	https://www.ncbi.nlm.nih.gov/biosample/SAMEA2555033/	1104	1	0	53	18	1972-06-01	0	0	1	3	134965	34	641509434	7	5	21	7835820896	trans-spliced	present_with_otherHE
	MIRUS_G_0636	MAG		This study	IT02_mOTU	This study	Class_02	Okeano	Okeano_01	Yes	20	277643	58.68	19375	78.26	2017-02-01	76.09	240	227	230631	8306746433	69	30.40	3	marine metagenome. seawater metagenome	marine	Marine	HARO18_2	SAMN10839330	https://www.ncbi.nlm.nih.gov/biosample/SAMN10839330/	555	0	0	53	16	2025-05-07	1	0	1	2	190893	31	5849056604	10	8	44	1938325991	trans-spliced	present_with_otherHE
	MIRUS_G_0640	MAG		This study	IT01_Other	This study	Class_02	Okeano	Okeano_01	Yes	25	339763	64.83	19164	97.83	2025-07-08	89.13	292	291	300867	8855202008	16	1950-05-01	3	marine metagenome. seawater metagenome	marine	Marine	TARA	SAMEA6000741	https://www.ncbi.nlm.nih.gov/biosample/SAMEA6000741/	1709	9	5	28	12	2025-12-04	1	1	1	2	82410	19	6785714286	7	6	35	1202749141	trans-spliced	present_with_otherHE
	MIRUS_G_0641	MAG		This study	IT02_mOTU	This study	Class_02	Okeano	Okeano_01	Yes	23	311369	50.38	19094	95.65	2017-02-01	93.48	303	272	255027	8190507083	73	26.84	0	marine metagenome. seawater metagenome	marine	Marine	BATS20_1	SAMN10388044	https://www.ncbi.nlm.nih.gov/biosample/SAMN10388044/	261	0	0	109	29	1966-10-01	0	0	1	0	350067	56	5137614679	3	1	33	1213235294	trans-spliced	present_with_otherHE
	MIRUS_G_0654	MAG		This study	IT02_mOTU	This study	Class_02	Okeano	Okeano_01	Yes	27	285217	51.11	18609	97.83	2017-02-01	95.65	244	208	246882	8655935656	38	18.27	1	marine metagenome. seawater metagenome	marine	Marine	COEL20_1	SAMN07406980	https://www.ncbi.nlm.nih.gov/biosample/SAMN07406980/	281	3	2	101	21	2025-10-10	0	0	1	1	354116	35	3465346535	7	2	34	1634615385	trans-spliced	present_with_otherHE
	MIRUS_G_0663	MAG		This study	IT02_mOTU	This study	Class_02	Okeano	Okeano_01	Yes	31	373164	59.09	18342	93.48	2025-07-08	84.78	305	273	319203	8553960189	30	1999-10-01	4	marine metagenome. seawater metagenome	marine	Marine	SIER19_1	SAMEA104210869	https://www.ncbi.nlm.nih.gov/biosample/SAMEA104210869/	845	0	0	102	31	2036-11-01	2	2	1	2	273338	38	3725490196	12	11	34	1245421245	trans-spliced	present_with_otherHE
	MIRUS_G_0668	MAG		This study	IT02_mOTU	This study	Class_02	Okeano	Okeano_01	Yes	18	295048	53.87	17974	93.48	2035-04-01	89.13	266	250	249462	845496326	51	20.40	2	marine metagenome. seawater metagenome	marine	Marine	SUNY21_1	SAMEA6942737	https://www.ncbi.nlm.nih.gov/biosample/SAMEA6942737/	77	0	0	38	15	6.00	0	0	1	0	128793	24	6315789474	2	1	32	2025-08-12	trans-spliced	present_with_otherHE
	MIRUS_G_0678	MAG		This study	IT02_mOTU	This study	Class_02	Okeano	Okeano_01	Yes	34	397652	64.06	17579	97.83	2017-02-01	95.65	285	279	349974	880101194	43	15.41	2	marine metagenome. seawater metagenome	marine	Marine	KOPF15_1	SAMEA7422951	https://www.ncbi.nlm.nih.gov/biosample/SAMEA7422951/	1193	3	0	37	19	1981-06-01	1	0	0	1	93046	8	2162162162	9	6	38	1362007168	trans-spliced	present_with_short_introns
	MIRUS_G_0679	MAG		This study	IT02_mOTU	This study	Class_02	Okeano	Okeano_01	Yes	26	364861	51.75	17561	91.3	0	91.3	314	299	321396	8808724418	23	1969-07-01	3	marine metagenome. seawater metagenome	marine	Marine	LARK21_1	SAMN15782483	https://www.ncbi.nlm.nih.gov/biosample/SAMN15782483/	808	1	1	34	19	2035-06-01	0	0	1	1	93186	15	4411764706	3	2	47	1571906355	trans-spliced	present_with_otherHE
	MIRUS_G_0683	MAG		This study	IT02_mOTU	This study	Class_02	Okeano	Okeano_01	Yes	18	308160	55.29	17482	80.43	2035-04-01	76.09	262	239	266448	8646417445	73	30.54	1	marine metagenome. seawater metagenome	marine	Marine	SACH19_1	SAMN02709776	https://www.ncbi.nlm.nih.gov/biosample/SAMN02709776/	1695	8	1	35	14	1986-05-01	0	0	0	2	113577	14	40	13	9	29	1213389121	trans-spliced	present_with_short_introns
	MIRUS_G_0685	MAG		This study	IT02_mOTU	This study	Class_02	Okeano	Okeano_01	Yes	28	408169	63.53	17419	100	2035-04-01	95.65	334	311	354660	8689047919	15	1982-04-01	2	marine metagenome. seawater metagenome	marine	Marine	KRUG19_2	SAMN08778199	https://www.ncbi.nlm.nih.gov/biosample/SAMN08778199/	2233	4	3	112	30	1965-09-01	1	0	1	0	274396	44	3928571429	5	2	52	1672025723	trans-spliced	present_with_otherHE
	MIRUS_G_0688	MAG		This study	IT02_mOTU	This study	Class_02	Okeano	Okeano_01	Yes	25	366787	63.27	17241	100	1952-06-01	93.48	337	286	304536	8302802444	21	2034-07-01	3	marine metagenome. seawater metagenome	marine	Marine	TARA	SAMEA5996789		328	2	0	138	39	13.64	1	2	1	5	376240	38	2753623188	15	9	38	1328671329	trans-spliced	present_with_otherHE
	MIRUS_G_0692	MAG		This study	IT02_mOTU	This study	Class_02	Okeano	Okeano_01	Yes	27	370960	58.93	17068	95.65	2017-02-01	93.48	311	274	301797	8135567177	63	22.99	1	marine metagenome. seawater metagenome	marine	Marine	TARA	SAMEA2619548	https://www.ncbi.nlm.nih.gov/biosample/SAMEA2619548/	1129	3	1	114	37	13.50	1	2	1	3	307311	38	3333333333	13	7	34	1240875912	trans-spliced	present_with_GIY_YIG
	MIRUS_G_0693	MAG		This study	IT02_mOTU	This study	Class_02	Okeano	Okeano_01	Yes	30	352567	67.34	16962	97.83	2017-02-01	95.65	314	268	304899	8647973293	9	2036-03-01	1	marine metagenome. seawater metagenome	marine	Marine	TARA	SAMEA2620980	https://www.ncbi.nlm.nih.gov/biosample/SAMEA2620980/	4357	26	8	141	35	2025-06-13	0	0	1	1	399924	52	3687943262	2	2	39	1455223881	trans-spliced	present_with_otherHE
	MIRUS_G_0704	MAG		This study	IT02_mOTU	This study	Class_02	Okeano	Okeano_01	Yes	32	420863	67.64	16450	100	0	100	268	267	366984	8719797179	52	19.48	3	marine metagenome. seawater metagenome	marine	Marine	POHA15_1	SAMEA2555033	https://www.ncbi.nlm.nih.gov/biosample/SAMEA2555033/	1805	5	0	43	18	1974-06-01	0	0	1	2	102171	26	6046511628	6	3	30	1123595506	trans-spliced	present_with_otherHE
	MIRUS_G_0711	MAG		This study	IT02_mOTU	This study	Class_02	Okeano	Okeano_01	Yes	19	251868	58.46	16307	84.78	2025-07-08	76.09	252	232	209754	832793368	48	20.69	1	marine metagenome. seawater metagenome	marine	Marine	SUNY21_1	SAMEA6942737	https://www.ncbi.nlm.nih.gov/biosample/SAMEA6942737/	137	0	0	51	24	2034-10-01	0	1	1	2	202487	29	568627451	8	5	24	1034482759	trans-spliced	present_with_otherHE
	MIRUS_G_0715	MAG		This study	IT02_mOTU	This study	Class_02	Okeano	Okeano_01	Yes	29	385598	60.97	16225	95.65	0	95.65	306	288	328926	8530282833	37	1985-12-01	2	marine metagenome. seawater metagenome	marine	Marine	TARA	SAMEA2623919	https://www.ncbi.nlm.nih.gov/biosample/SAMEA2623919/	30441	37	28	67	18	2025-06-01	2	1	1	1	173756	44	6567164179	10	7	35	1215277778	trans-spliced	present_with_GIY_YIG
	MIRUS_G_0723	MAG		This study	IT02_mOTU	This study	Class_02	Okeano	Okeano_01	Yes	37	371050	63.87	15786	100	2017-02-01	97.83	331	309	327198	8818164668	11	1956-03-01	3	marine metagenome. seawater metagenome	marine	Marine	KOPF15_1	SAMEA7392456	https://www.ncbi.nlm.nih.gov/biosample/SAMEA7392456/	785	2	0	78	28	2025-06-09	1	1	1	0	210214	40	5128205128	3	3	47	1521035599	trans-spliced	present_with_otherHE
	MIRUS_G_0726	MAG		This study	IT02_mOTU	This study	Class_02	Okeano	Okeano_01	Yes	35	301692	64.29	15626	84.78	0	84.78	263	245	257550	8536852154	36	14.69	1	marine metagenome. seawater metagenome	marine	Marine	KRUG19_1	SAMN03169776	https://www.ncbi.nlm.nih.gov/biosample/SAMN03169776/	11255	19	13	75	33	13.47	1	1	1	3	248598	25	3333333333	7	7	30	1224489796	trans-spliced	present_with_otherHE
	MIRUS_G_0731	MAG		This study	IT02_mOTU	This study	Class_02	Okeano	Okeano_01	Yes	29	341189	64.57	15504	71.74	2035-04-01	67.39	264	234	285516	8368265096	22	2040-09-01	1	marine metagenome. seawater metagenome	marine	Marine	TARA	SAMEA2620979	https://www.ncbi.nlm.nih.gov/biosample/SAMEA2620979/	5408	29	14	112	22	2040-09-01	2	0	1	2	328264	40	3571428571	8	6	29	1239316239	trans-spliced	present_with_otherHE
	MIRUS_G_0732	MAG		This study	IT02_mOTU	This study	Class_02	Okeano	Okeano_01	Yes	30	346518	63.8	15446	82.61	2017-02-01	80.43	282	277	309168	8922133915	7	1953-02-01	3	marine metagenome. seawater metagenome	marine	Marine	TARA	SAMEA6000741	https://www.ncbi.nlm.nih.gov/biosample/SAMEA6000741/	2201	7	4	23	13	1969-04-01	0	0	1	2	66375	12	5217391304	5	4	37	1335740072	trans-spliced	present_with_otherHE
	MIRUS_G_0735	MAG		This study	IT02_mOTU	This study	Class_02	Okeano	Okeano_01	Yes	39	422607	69.18	15368	91.3	15.22	76.09	320	307	372750	8820251439	50	16.29	0	marine metagenome. seawater metagenome	marine	Marine	DLUG22_1	SAMEA5958359	https://www.ncbi.nlm.nih.gov/biosample/SAMEA5958359/	3781	9	5	68	28	2025-12-09	1	0	0	2	160906	25	3676470588	5	3	30	9771986971	not_found	absent
	MIRUS_G_0737	MAG		This study	IT02_mOTU	This study	Class_02	Okeano	Okeano_01	Yes	30	337412	63.43	15319	97.83	0	97.83	317	279	284280	8425307932	24	1960-08-01	1	marine metagenome. seawater metagenome	marine	Marine	SUNY21_1	SAMEA6942735	https://www.ncbi.nlm.nih.gov/biosample/SAMEA6942735/	362	0	0	103	28	2025-04-10	2	1	1	2	305265	32	3106796117	14	7	30	1075268817	trans-spliced	present_with_otherHE
	MIRUS_G_0744	MAG		This study	IT02_mOTU	This study	Class_02	Okeano	Okeano_01	Yes	33	378626	69.88	15146	91.3	1952-06-01	84.78	253	231	335853	8870310016	21	2025-09-09	1	marine metagenome. seawater metagenome	marine	Marine	COLA18_1	SAMN06267280	https://www.ncbi.nlm.nih.gov/biosample/SAMN06267280/	6276	15	11	118	21	2025-09-09	2	2	1	0	311653	68	5762711864	6	5	32	1385281385	trans-spliced	present_with_HNH
	MIRUS_G_0748	MAG		This study	IT02_mOTU	This study	Class_02	Okeano	Okeano_01	Yes	39	374909	66.12	15100	91.3	2017-02-01	89.13	302	287	328227	8754844509	10	2048-03-01	3	marine metagenome. seawater metagenome	marine	Marine	KOPF15_1	SAMEA7422953	https://www.ncbi.nlm.nih.gov/biosample/SAMEA7422953/	1587	3	1	63	27	2041-09-01	0	1	0	0	168041	24	380952381	4	1	39	1358885017	trans-spliced	present_with_short_introns
	MIRUS_G_0749	MAG		This study	IT01_Other	This study	Class_02	Okeano	Okeano_01	Yes	31	352814	66.43	15045	95.65	2017-02-01	93.48	277	236	291081	8250267847	31	13.14	3	marine metagenome. seawater metagenome	marine	Marine	MARK18_1	SAMN08606318	https://www.ncbi.nlm.nih.gov/biosample/SAMN08606318/	2005	18	0	191	28	1986-11-01	1	0	1	3	541362	88	4607329843	11	5	32	1355932203	trans-spliced	present_with_GIY_YIG
	MIRUS_G_0756	MAG		This study	IT02_mOTU	This study	Class_02	Okeano	Okeano_01	Yes	29	319402	52.31	14822	91.3	0	91.3	242	241	285456	8937201395	77	31.95	0	marine metagenome. seawater metagenome	marine	Marine	NOWI19_1	SAMN09201850	https://www.ncbi.nlm.nih.gov/biosample/SAMN09201850/	1171	5	2	61	22	2013-09-01	1	0	1	0	190982	34	5573770492	8	3	25	1037344398	trans-spliced	present_with_otherHE
	MIRUS_G_0757	MAG		This study	IT02_mOTU	This study	Class_02	Okeano	Okeano_01	Yes	29	361568	62.49	14820	86.96	2017-02-01	84.78	277	273	330858	9150643862	13	1976-04-01	1	marine metagenome. seawater metagenome	marine	Marine	TARA	SAMEA2619467	https://www.ncbi.nlm.nih.gov/biosample/SAMEA2619467/	1728	1	0	64	20	2033-07-01	0	0	1	1	177007	25	390625	2	2	37	1355311355	trans-spliced	present_with_otherHE
	MIRUS_G_0759	MAG		This study	IT02_mOTU	This study	Class_02	Okeano	Okeano_01	Yes	31	335906	64.73	14786	89.13	0	89.13	296	289	305940	9107905188	17	1988-05-01	2	marine metagenome. seawater metagenome	marine	Marine	ZHAN22_1	SAMN11355748	https://www.ncbi.nlm.nih.gov/biosample/SAMN11355748/	2721	4	2	25	11	1981-03-01	0	0	0	1	74426	13	52	2	2	41	1418685121	trans-spliced	present_with_no_introns
	MIRUS_G_0762	MAG		This study	IT02_mOTU	This study	Class_02	Okeano	Okeano_01	Yes	31	379077	67.17	17216	95.65	1952-06-01	89.13	315	273	326190	8604848092	25	2016-09-01	4	marine metagenome. seawater metagenome	marine	Marine	KOPF15_1	SAMEA7392458	https://www.ncbi.nlm.nih.gov/biosample/SAMEA7392458/	1505	6	3	147	29	1962-10-01	3	2	1	2	387784	69	4693877551	12	8	35	1282051282	trans-spliced	present_with_GIY_YIG
	MIRUS_G_0766	MAG		This study	IT02_mOTU	This study	Class_02	Okeano	Okeano_01	Yes	30	339007	68.51	14606	95.65	2017-02-01	93.48	285	270	290088	8556991449	20	2041-07-01	1	marine metagenome. seawater metagenome	marine	Marine	KRUG19_2	SAMN08777875	https://www.ncbi.nlm.nih.gov/biosample/SAMN08777875/	7157	14	6	76	28	2037-10-01	1	0	1	1	224184	31	4078947368	7	3	44	162962963	trans-spliced	present_with_otherHE
	MIRUS_G_0773	MAG		This study	IT02_mOTU	This study	Class_02	Okeano	Okeano_01	Yes	33	345663	60.24	14416	95.65	0	95.65	293	268	290685	8409491325	7	1961-02-01	1	marine metagenome. seawater metagenome	marine	Marine	DLUG22_1	SAMEA5958378	https://www.ncbi.nlm.nih.gov/biosample/SAMEA5958378/	1439	2	0	77	19	2025-09-07	1	2	1	0	222760	42	5454545455	8	4	31	1156716418	trans-spliced	present_with_otherHE
	MIRUS_G_0774	MAG		This study	IT02_mOTU	This study	Class_02	Okeano	Okeano_01	Yes	29	377068	61.07	14397	95.65	2017-02-01	93.48	309	297	326352	8654990612	12	2025-04-04	3	marine metagenome. seawater metagenome	marine	Marine	BPAM22_1	SAMN07482938	https://www.ncbi.nlm.nih.gov/biosample/SAMN07482938/	3368	2	1	46	25	2042-08-01	0	0	0	1	121994	11	2391304348	3	2	44	1481481481	trans-spliced	present_with_short_introns
	MIRUS_G_0782	MAG		This study	IT02_mOTU	This study	Class_02	Okeano	Okeano_01	Yes	20	241275	52.69	14227	89.13	0	89.13	215	206	205479	8516381722	67	32.52	1	marine metagenome. seawater metagenome	marine	Marine	TARA	SAMEA2622842	https://www.ncbi.nlm.nih.gov/biosample/SAMEA2622842/	529	0	0	27	8	1988-03-01	0	0	1	1	111906	16	5925925926	2	2	28	1359223301	trans-spliced	present_with_otherHE
	MIRUS_G_0783	MAG		This study	IT02_mOTU	This study	Class_02	Okeano	Okeano_01	Yes	25	283842	61.9	14214	89.13	2035-04-01	84.78	261	252	259167	9130678335	72	28.57	3	marine metagenome. seawater metagenome	marine	Marine	COLL22_1	SAMN16930078	https://www.ncbi.nlm.nih.gov/biosample/SAMN16930078/	850	0	0	38	22	1973-08-01	0	1	0	2	133877	13	3421052632	5	4	29	1150793651	trans-spliced	present_with_short_introns
	MIRUS_G_0784	MAG		This study	IT02_mOTU	This study	Class_02	Okeano	Okeano_01	Yes	27	324623	51.41	14186	95.65	2017-02-01	93.48	286	266	273855	8436093561	46	17.29	1	marine metagenome. seawater metagenome	marine	Marine	PUEN22_1	SAMN25861438	https://www.ncbi.nlm.nih.gov/biosample/SAMN25861438/	22262	22	16	50	18	1977-06-01	0	1	1	1	154025	23	46	3	3	34	1278195489	trans-spliced	present_with_otherHE
	MIRUS_G_0790	MAG		This study	IT02_mOTU	This study	Class_02	Okeano	Okeano_01	Yes	33	342642	64.12	14067	93.48	2035-04-01	89.13	304	294	308448	9002048786	2	0.68	4	marine metagenome. seawater metagenome	marine	Marine	TARA	SAMEA6000703	https://www.ncbi.nlm.nih.gov/biosample/SAMEA6000703/	4658	7	5	27	15	2025-10-05	0	0	0	1	78799	13	4814814815	3	2	35	119047619	trans-spliced	present_with_short_introns
	MIRUS_G_0798	MAG		This study	This study	This study	Class_02	Okeano	Okeano_01	Yes	47	439827	57.65	13751	93.48	1987-10-01	82.61	368	351	372939	8479220239	64	18.23	1	marine metagenome. seawater metagenome	marine	Marine	TARA			13158	34	21	99	35	1997-09-01	2	2	2	6	225089	48	4848484848	25	18	41	1168091168	trans-spliced	present_with_HNH
	MIRUS_G_0801	MAG		This study	IT02_mOTU	This study	Class_02	Okeano	Okeano_01	Yes	44	394255	63.54	13675	95.65	2017-02-01	93.48	262	255	334209	8476975562	23	2025-02-09	1	marine metagenome. seawater metagenome	marine	Marine	KOPF15_1	SAMEA7392481	https://www.ncbi.nlm.nih.gov/biosample/SAMEA7392481/	2853	8	6	45	16	2027-06-01	0	0	1	2	114139	24	5333333333	8	6	19	7450980392	trans-spliced	present_with_otherHE
	MIRUS_G_0804	MAG		This study	IT02_mOTU	This study	Class_02	Okeano	Okeano_01	Yes	34	381720	58.5	14101	97.83	2035-04-01	93.48	323	285	310218	8126846903	63	2025-11-22	2	marine metagenome. seawater metagenome	marine	Marine	GALA18_1	SAMEA4699782	https://www.ncbi.nlm.nih.gov/biosample/SAMEA4699782/	814	0	0	121	31	1988-10-01	0	2	1	4	316986	39	3223140496	17	11	26	9122807018	trans-spliced	present_with_otherHE
	MIRUS_G_0824	MAG		This study	IT02_mOTU	This study	Class_02	Okeano	Okeano_01	Yes	35	394445	55.07	13170	86.96	2017-02-01	84.78	348	327	300123	7608741396	73	22.32	1	marine metagenome. seawater metagenome	marine	Marine	KRUG19_1	SAMN06266127	https://www.ncbi.nlm.nih.gov/biosample/SAMN06266127/	1652	7	0	95	21	2042-06-01	1	0	1	4	240845	43	4526315789	12	9	38	1162079511	trans-spliced	present_with_GIY_YIG
	MIRUS_G_0825	MAG		This study	IT02_mOTU	This study	Class_02	Okeano	Okeano_01	Yes	35	351938	55.65	13128	97.83	2017-02-01	95.65	311	262	282582	8029311981	37	2025-12-14	3	marine metagenome. seawater metagenome	marine	Marine	KRUG19_1	SAMN06264398	https://www.ncbi.nlm.nih.gov/biosample/SAMN06264398/	8504	14	13	122	25	1954-09-01	2	2	1	7	346652	60	4918032787	19	16	29	1106870229	trans-spliced	present_with_GIY_YIG
	MIRUS_G_0826	MAG		This study	IT01_Other	This study	Class_02	Okeano	Okeano_01	Yes	22	268027	59.93	13126	73.91	0	73.91	215	199	229548	8564361053	6	2025-02-03	3	salt marsh metagenome	salt marsh	Other	IT01_FRANK	SAMN08776727		232	0	0	60	13	1953-06-01	0	1	1	2	223858	33	55	6	6	27	135678392	trans-spliced	present_with_otherHE
	MIRUS_G_0829	MAG		This study	This study	This study	Class_02	Okeano	Okeano_01	Yes	42	436899	67.07	13046	86.96	1952-06-01	80.43	309	299	396456	9074316947	11	1968-03-01	3	marine metagenome. seawater metagenome	marine	Marine	TARA			17411	29	22	50	18	2025-02-06	1	1	0	2	114443	27	54	7	5	35	1170568562	trans-spliced	present_with_short_introns
	MIRUS_G_0837	MAG		This study	IT02_mOTU	This study	Class_02	Okeano	Okeano_01	Yes	40	372911	60.53	12852	84.78	2035-04-01	80.43	263	272	322539	8649221932	27	1993-09-01	1	marine metagenome. seawater metagenome	marine	Marine	KRUG19_1	SAMN06264398	https://www.ncbi.nlm.nih.gov/biosample/SAMN06264398/	60250	18	9	46	25	2019-09-01	0	0	0	2	123354	7	152173913	10	3	32	1176470588	not_found	absent
	MIRUS_G_0842	MAG		This study	IT02_mOTU	This study	Class_02	Okeano	Okeano_01	Yes	32	322143	63.87	12712	80.43	0	80.43	268	250	276321	8577588214	15	6.00	3	marine metagenome. seawater metagenome	marine	Marine	SANC23_1	SAMEA110646500	https://www.ncbi.nlm.nih.gov/biosample/SAMEA110646500/	3883	15	11	79	21	2040-08-01	1	1	1	3	245233	46	582278481	6	6	36	2025-04-14	trans-spliced	present_with_otherHE
	MIRUS_G_0848	MAG		This study	IT02_mOTU	This study	Class_02	Okeano	Okeano_01	Yes	29	297448	59.41	12578	89.13	2035-04-01	84.78	237	223	249918	840207364	49	21.97	0	marine metagenome. seawater metagenome	marine	Marine	ZHAN22_1	SAMN11355750	https://www.ncbi.nlm.nih.gov/biosample/SAMN11355750/	546	6	2	35	14	2028-06-01	0	0	1	4	117668	19	5428571429	12	8	25	1121076233	trans-spliced	present_with_otherHE
	MIRUS_G_0849	MAG		This study	IT02_mOTU	This study	Class_02	Okeano	Okeano_01	Yes	39	343412	63.48	12545	84.78	0	84.78	250	245	299403	8718478096	11	2049-04-01	2	marine metagenome. seawater metagenome	marine	Marine	KRUG19_2	SAMN08778201	https://www.ncbi.nlm.nih.gov/biosample/SAMN08778201/	1153	5	1	51	20	2016-08-01	0	0	0	1	148510	5	9803921569	4	1	34	1387755102	trans-spliced	present_with_no_introns
	MIRUS_G_0854	MAG		This study	IT02_mOTU	This study	Class_02	Okeano	Okeano_01	Yes	34	313109	62.71	12431	84.78	0	84.78	249	215	261837	8362487185	32	14.88	0	marine metagenome. seawater metagenome	marine	Marine	CAST23_1	SAMN19118285	https://www.ncbi.nlm.nih.gov/biosample/SAMN19118285/	1453	6	3	88	17	1991-07-01	1	1	1	1	281052	47	5340909091	8	6	26	1209302326	trans-spliced	present_with_otherHE
	MIRUS_G_0858	MAG		This study	IT02_mOTU	This study	Class_02	Okeano	Okeano_01	Yes	39	367119	65.7	12388	84.78	0	84.78	288	276	305079	8310084741	43	15.58	4	marine metagenome. seawater metagenome	marine	Marine	KOPF15_1	SAMEA7392458	https://www.ncbi.nlm.nih.gov/biosample/SAMEA7392458/	2339	4	3	83	28	2014-10-01	0	0	1	4	226085	43	5180722892	10	5	34	1231884058	trans-spliced	present_with_otherHE
	MIRUS_G_0862	MAG		This study	IT02_mOTU	This study	Class_02	Okeano	Okeano_01	Yes	23	222893	50.94	12228	63.04	2017-02-01	60.87	206	192	187245	8400667585	28	14.58	2	marine metagenome. seawater metagenome	marine	Marine	HAWL17_1	SAMN05224532	https://www.ncbi.nlm.nih.gov/biosample/SAMN05224532/	804	12	5	57	15	1981-07-01	0	1	1	0	255728	35	6140350877	3	2	24	2025-05-12	trans-spliced	present_with_otherHE
	MIRUS_G_0864	MAG		This study	IT02_mOTU	This study	Class_02	Okeano	Okeano_01	Yes	34	351284	61.55	12182	97.83	2035-04-01	93.48	289	241	298029	8483990162	51	21.16	1	marine metagenome. seawater metagenome	marine	Marine	KOPF15_1	SAMEA7422985	https://www.ncbi.nlm.nih.gov/biosample/SAMEA7422985/	665	5	1	131	24	1996-09-01	1	4	1	4	372918	35	2671755725	18	11	25	1037344398	trans-spliced	present_with_otherHE
	MIRUS_G_0865	MAG		This study	IT02_mOTU	This study	Class_02	Okeano	Okeano_01	Yes	36	361102	64.38	12151	100	2017-02-01	97.83	286	279	315105	8726204784	17	2025-09-06	0	marine metagenome. seawater metagenome	marine	Marine	KOPF15_1	SAMEA7422988	https://www.ncbi.nlm.nih.gov/biosample/SAMEA7422988/	3102	2	0	59	24	1960-08-01	1	1	1	3	163389	28	4745762712	8	6	34	1218637993	trans-spliced	present_with_HNH
	MIRUS_G_0867	MAG		This study	IT02_mOTU	This study	Class_02	Okeano	Okeano_01	Yes	30	327411	65.17	12075	93.48	0	93.48	292	290	292554	8935374804	82	28.28	5	marine metagenome. seawater metagenome	marine	Marine	TARA	SAMEA2619548	https://www.ncbi.nlm.nih.gov/biosample/SAMEA2619548/	6834	4	4	31	17	1986-05-01	1	0	1	0	94682	18	5806451613	5	3	33	1137931034	trans-spliced	present_with_otherHE
	MIRUS_G_0869	MAG		This study	IT02_mOTU	This study	Class_02	Okeano	Okeano_01	Yes	33	376397	64.95	12019	95.65	1952-06-01	89.13	297	283	316842	8417761034	10	1953-03-01	2	marine metagenome. seawater metagenome	marine	Marine	POHA15_1	SAMEA2555029	https://www.ncbi.nlm.nih.gov/biosample/SAMEA2555029/	5898	20	8	84	29	2025-10-01	1	0	1	3	223169	42	50	10	7	41	1448763251	trans-spliced	present_with_GIY_YIG
	MIRUS_G_0871	MAG		This study	IT02_mOTU	This study	Class_02	Okeano	Okeano_01	Yes	36	334690	59.16	11999	93.48	2035-04-01	89.13	284	252	286080	8547611222	27	1971-10-01	2	marine metagenome. seawater metagenome	marine	Marine	TARA	SAMEA4396996	https://www.ncbi.nlm.nih.gov/biosample/SAMEA4396996/	955651	92	80	97	36	14.29	0	0	1	1	289820	29	2989690722	7	3	22	873015873	trans-spliced	present_with_otherHE
	MIRUS_G_0874	MAG		This study	IT02_mOTU	This study	Class_02	Okeano	Okeano_01	Yes	34	309005	65.83	11944	86.96	1952-06-01	80.43	276	271	271527	8787139367	20	2038-07-01	3	marine metagenome. seawater metagenome	marine	Marine	POHA15_1	SAMEA2555033	https://www.ncbi.nlm.nih.gov/biosample/SAMEA2555033/	11996	2	0	29	15	1954-05-01	0	1	1	0	93850	12	4137931034	3	2	36	1328413284	trans-spliced	present_with_otherHE
	MIRUS_G_0875	MAG		This study	IT02_mOTU	This study	Class_02	Okeano	Okeano_01	Yes	36	381157	59.18	11941	95.65	2035-04-01	91.3	310	283	310752	8152860895	25	1983-08-01	1	marine metagenome. seawater metagenome	marine	Marine	PRIE21_1	SAMEA7670910	https://www.ncbi.nlm.nih.gov/biosample/SAMEA7670910/	5199	14	10	48	17	2025-01-06	0	1	1	3	125932	23	4791666667	13	10	34	1201413428	trans-spliced	present_with_otherHE
	MIRUS_G_0876	MAG		This study	IT02_mOTU	This study	Class_02	Okeano	Okeano_01	Yes	36	330505	64.02	11940	93.48	2017-02-01	91.3	287	277	295005	8925886144	9	2025-03-01	1	marine metagenome. seawater metagenome	marine	Marine	TARA	SAMEA2619548	https://www.ncbi.nlm.nih.gov/biosample/SAMEA2619548/	1012	1	1	32	12	2033-04-01	0	1	1	1	96822	19	59375	5	5	35	1263537906	trans-spliced	present_with_otherHE
	MIRUS_G_0880	MAG		This study	IT02_mOTU	This study	Class_02	Okeano	Okeano_01	Yes	43	366500	62.83	11746	93.48	2035-04-01	89.13	303	288	330330	9013096862	12	2017-04-01	1	marine metagenome. seawater metagenome	marine	Marine	TARA	SAMEA2620084	https://www.ncbi.nlm.nih.gov/biosample/SAMEA2620084/	11816	6	1	37	18	2025-06-01	0	0	0	2	100955	15	4054054054	6	6	62	2152777778	trans-spliced	present_with_short_introns
	MIRUS_G_0886	MAG		This study	IT02_mOTU	This study	Class_02	Okeano	Okeano_01	Yes	41	358756	64.57	11650	95.65	2035-04-01	91.3	307	298	318102	8866806409	9	2025-02-03	2	marine metagenome. seawater metagenome	marine	Marine	KOPF15_1	SAMEA7392446	https://www.ncbi.nlm.nih.gov/biosample/SAMEA7392446/	2077	9	3	70	21	2025-05-07	1	1	1	1	195119	43	6142857143	6	4	68	2281879195	trans-spliced	present_with_otherHE
	MIRUS_G_0890	MAG		This study	IT02_mOTU	This study	Class_02	Okeano	Okeano_01	Yes	43	361685	64.9	11415	82.61	0	82.61	295	279	318303	8800558497	16	1973-05-01	2	marine metagenome. seawater metagenome	marine	Marine	TARA	SAMEA2621892	https://www.ncbi.nlm.nih.gov/biosample/SAMEA2621892/	8488	8	4	56	25	1996-08-01	0	2	1	0	154831	19	3392857143	8	3	37	1326164875	trans-spliced	present_with_otherHE
	MIRUS_G_0892	MAG		This study	IT02_mOTU	This study	Class_02	Okeano	Okeano_01	Yes	39	333006	55.65	11367	86.96	15.22	71.74	300	275	268026	8048683807	65	23.64	2	marine metagenome. seawater metagenome	marine	Marine	KRUG19_1	SAMN06266127	https://www.ncbi.nlm.nih.gov/biosample/SAMN06266127/	547	3	1	76	29	1955-10-01	1	0	0	7	228224	25	3289473684	23	14	25	9090909091	trans-spliced	present_with_no_introns
	MIRUS_G_0896	MAG		This study	This study	This study	Class_02	Okeano	Okeano_01	Yes	41	356150	62.91	11320	89.13	2017-02-01	86.96	298	287	331782	9315793907	14	1988-04-01	0	marine metagenome. seawater metagenome	marine	Marine	TARA			6111	16	10	49	23	2025-01-08	1	0	0	4	137582	22	4489795918	10	8	56	1951219512	trans-spliced	present_with_short_introns
	MIRUS_G_0903	MAG		This study	IT02_mOTU	This study	Class_02	Okeano	Okeano_01	Yes	44	383291	70.49	11162	91.3	2017-02-01	89.13	288	281	348099	908184643	12	2027-04-01	2	marine metagenome. seawater metagenome	marine	Marine	TARA	SAMEA6000703	https://www.ncbi.nlm.nih.gov/biosample/SAMEA6000703/	3342	2	0	38	14	1998-04-01	0	0	0	0	99141	18	4736842105	3	0	39	1387900356	trans-spliced	present_with_short_introns
	MIRUS_G_0904	MAG		This study	IT02_mOTU	This study	Class_02	Okeano	Okeano_01	Yes	30	297685	61.79	11147	78.26	0	78.26	255	249	257880	8662848313	72	28.92	1	biofilm metagenome	marine biofilm	marine biofilm	WANG22_1	SAMN08714628	https://www.ncbi.nlm.nih.gov/biosample/SAMN08714628/	519	0	0	80	23	2024-09-01	1	0	1	6	268740	44	55	13	8	36	1445783133	trans-spliced	present_with_otherHE
	MIRUS_G_0907	MAG		This study	IT02_mOTU	This study	Class_02	Okeano	Okeano_01	Yes	41	322557	62.88	11134	82.61	2035-04-01	78.26	261	265	297213	9214278407	16	2025-04-06	4	marine metagenome. seawater metagenome	marine	Marine	TARA	SAMEA6000676	https://www.ncbi.nlm.nih.gov/biosample/SAMEA6000676/	345	0	0	32	17	2042-06-01	0	0	0	0	99207	14	43.75	2	0	30	1132075472	trans-spliced	present_with_short_introns
	MIRUS_G_0908	MAG		This study	IT02_mOTU	This study	Class_02	Okeano	Okeano_01	Yes	41	363799	62.77	11078	93.48	2017-02-01	91.3	285	270	315321	8667450983	35	1996-12-01	2	marine metagenome. seawater metagenome	marine	Marine	SIER19_1	SAMEA4692739	https://www.ncbi.nlm.nih.gov/biosample/SAMEA4692739/	1711	6	2	70	19	2025-04-07	1	0	1	0	192414	31	4428571429	9	4	36	1333333333	trans-spliced	present_with_otherHE
	MIRUS_G_0914	MAG		This study	IT02_mOTU	This study	Class_02	Okeano	Okeano_01	Yes	28	251731	54.52	11043	86.96	0	86.96	244	214	212322	8434479663	63	29.44	0	marine metagenome. seawater metagenome	marine	Marine	NOWI19_1	SAMN09201847	https://www.ncbi.nlm.nih.gov/biosample/SAMN09201847/	150	0	0	89	20	2035-09-01	0	0	1	2	353552	35	393258427	5	3	22	1028037383	trans-spliced	present_with_otherHE
	MIRUS_G_0916	MAG		This study	IT02_mOTU	This study	Class_02	Okeano	Okeano_01	Yes	20	191173	58.47	11124	76.09	0	76.09	169	152	156192	8170191397	52	34.21	0	marine metagenome. seawater metagenome	marine	Marine	BPAM22_1	SAMN07482702	https://www.ncbi.nlm.nih.gov/biosample/SAMN07482702/	136	0	0	11	5	2029-03-01	0	0	1	1	57540	6	5454545455	9	6	24	1578947368	trans-spliced	present_with_otherHE
	MIRUS_G_0918	MAG		This study	This study	This study	Class_02	Okeano	Okeano_01	Yes	37	355550	56.1	10964	91.3	1952-06-01	84.78	356	287	292326	8221797216	84	29.27	8	marine metagenome. seawater metagenome	marine	Marine	TARA			2097616	228	155	185	61	21.25	0	0	1	2	520321	31	1675675676	10	3	46	1602787456	trans-spliced	present_with_otherHE
	MIRUS_G_0919	MAG		This study	IT02_mOTU	This study	Class_02	Okeano	Okeano_01	Yes	27	278044	52.12	10960	80.43	0	80.43	217	203	246816	8876868409	20	1985-09-01	2	marine metagenome. seawater metagenome	marine	Marine	SANC23_1	SAMEA110646514	https://www.ncbi.nlm.nih.gov/biosample/SAMEA110646514/	235	0	0	30	15	2039-07-01	0	1	1	1	107897	12	40	5	3	31	1527093596	trans-spliced	present_with_HNH
	MIRUS_G_0920	MAG		This study	This study	This study	Class_02	Okeano	Okeano_01	Yes	41	375318	57.12	10957	97.83	2035-04-01	93.48	330	281	291837	7775726184	55	19.57	1	marine metagenome. seawater metagenome	marine	Marine	TARA			949171	201	160	179	42	14.95	0	0	1	6	476929	77	4301675978	25	15	45	1601423488	trans-spliced	present_with_otherHE
	MIRUS_G_0921	MAG		This study	IT02_mOTU	This study	Class_02	Okeano	Okeano_01	Yes	29	256589	62.61	11449	76.09	2017-02-01	73.91	201	181	214776	8370428974	24	13.26	2	marine metagenome. seawater metagenome	marine	Marine	TARA	SAMEA2620980	https://www.ncbi.nlm.nih.gov/biosample/SAMEA2620980/	16283	51	44	77	20	2025-05-11	2	1	0	1	300091	45	5844155844	7	5	30	1657458564	trans-spliced	present_with_GIY_YIG
	MIRUS_G_0922	MAG		This study	IT02_mOTU	This study	Class_02	Okeano	Okeano_01	Yes	42	372490	63.55	11024	89.13	2035-04-01	84.78	286	273	324336	8707240463	13	1976-04-01	3	marine metagenome. seawater metagenome	marine	Marine	CAST23_1	SAMN19118290	https://www.ncbi.nlm.nih.gov/biosample/SAMN19118290/	3072	3	2	71	24	1979-08-01	0	0	0	0	190609	21	2957746479	4	2	36	1318681319	not_found	absent
	MIRUS_G_0924	MAG		This study	IT02_mOTU	This study	Class_02	Okeano	Okeano_01	Yes	28	286897	56.29	10926	97.83	0	97.83	249	209	233736	8147035347	34	16.27	0	marine metagenome. seawater metagenome	marine	Marine	TARA	SAMEA4398247	https://www.ncbi.nlm.nih.gov/biosample/SAMEA4398247/	19112	45	31	146	26	2044-12-01	0	2	1	3	508893	64	4383561644	15	7	29	1387559809	trans-spliced	present_with_otherHE
	MIRUS_G_0926	MAG		This study	IT02_mOTU	This study	Class_02	Okeano	Okeano_01	Yes	34	304198	60.78	10898	95.65	2017-02-01	93.48	245	228	240993	7922241435	44	19.30	1	marine metagenome. seawater metagenome	marine	Marine	PRIE21_1	SAMEA7670912	https://www.ncbi.nlm.nih.gov/biosample/SAMEA7670912/	4545	3	1	47	18	1989-07-01	0	0	1	4	154505	25	5319148936	9	7	25	1096491228	trans-spliced	present_with_otherHE
	MIRUS_G_0927	MAG		This study	IT02_mOTU	This study	Class_02	Okeano	Okeano_01	Yes	32	309509	61.2	11996	93.48	2035-04-01	89.13	246	237	268860	8686661777	27	2039-11-01	1	marine metagenome. seawater metagenome	marine	Marine	TARA	SAMEA6035087	https://www.ncbi.nlm.nih.gov/biosample/SAMEA6035087/	2262	5	2	26	13	2049-05-01	0	0	1	2	84004	13	50	7	4	33	1392405063	trans-spliced	present_with_otherHE
	MIRUS_G_0928	MAG		This study	IT02_mOTU	This study	Class_02	Okeano	Okeano_01	Yes	29	252926	62.79	11118	82.61	1952-06-01	76.09	230	201	214077	8464017143	26	1994-12-01	1	marine metagenome. seawater metagenome	marine	Marine	BPAM22_1	SAMN07483284	https://www.ncbi.nlm.nih.gov/biosample/SAMN07483284/	2451	2	1	65	22	1995-10-01	1	0	1	2	256992	23	3538461538	7	4	28	1393034826	trans-spliced	present_with_GIY_YIG
	MIRUS_G_0932	MAG		This study	IT02_mOTU	This study	Class_02	Okeano	Okeano_01	Yes	37	360645	65.33	10750	93.48	2035-04-01	89.13	290	291	331530	9192696419	30	2031-10-01	1	marine metagenome. seawater metagenome	marine	Marine	BPAM22_1	SAMN07483179	https://www.ncbi.nlm.nih.gov/biosample/SAMN07483179/	5664	15	8	51	21	2022-07-01	1	0	0	1	141413	27	5294117647	6	3	52	1786941581	trans-spliced	present_with_short_introns
	MIRUS_G_0934	MAG		This study	IT02_mOTU	This study	Class_02	Okeano	Okeano_01	Yes	36	295140	49.29	10685	100	0	100	253	236	256404	8687538118	42	17.80	0	marine metagenome. seawater metagenome	marine	Marine	TARA	SAMEA2621696	https://www.ncbi.nlm.nih.gov/biosample/SAMEA2621696/	99374	72	65	101	28	1986-11-01	1	1	1	1	342210	57	5643564356	4	4	17	7203389831	trans-spliced	present_with_otherHE
	MIRUS_G_0935	MAG		This study	IT02_mOTU	This study	Class_02	Okeano	Okeano_01	Yes	30	307846	64.5	10683	95.65	1952-06-01	89.13	246	255	278430	9044457294	32	1955-12-01	0	marine metagenome. seawater metagenome	marine	Marine	TARA	SAMEA6000676	https://www.ncbi.nlm.nih.gov/biosample/SAMEA6000676/	1903	1	0	24	16	2027-06-01	0	0	0	2	77961	10	4166666667	3	3	45	1764705882	trans-spliced	present_with_short_introns
	MIRUS_G_0936	MAG		This study	IT02_mOTU	This study	Class_02	Okeano	Okeano_01	Yes	33	281472	69.58	10682	86.96	2035-04-01	82.61	240	239	248322	882226296	25	2046-10-01	1	marine metagenome. seawater metagenome	marine	Marine	TARA	SAMEA2621221	https://www.ncbi.nlm.nih.gov/biosample/SAMEA2621221/	3127	1	0	7	7	1993-02-01	0	0	0	0	24869	2	2857142857	3	0	29	1213389121	not_found	absent
	MIRUS_G_0937	MAG		This study	IT02_mOTU	This study	Class_02	Okeano	Okeano_01	Yes	30	265394	62.38	10677	89.13	1952-06-01	82.61	252	214	225615	8501134163	33	15.42	2	marine metagenome. seawater metagenome	marine	Marine	DLUG22_1	SAMEA5958359	https://www.ncbi.nlm.nih.gov/biosample/SAMEA5958359/	463	1	0	100	32	14.95	0	0	1	4	376798	34	34	9	5	30	1401869159	trans-spliced	present_with_otherHE
	MIRUS_G_0938	MAG		This study	IT02_mOTU	This study	Class_02	Okeano	Okeano_01	Yes	30	245716	57.02	10674	86.96	2035-04-01	82.61	206	198	199197	8106798092	54	27.27	1	marine metagenome. seawater metagenome	marine	Marine	TARA	SAMEA6004500	https://www.ncbi.nlm.nih.gov/biosample/SAMEA6004500/	1110	2	0	42	19	1960-09-01	1	0	1	6	170929	23	5476190476	10	10	23	1161616162	trans-spliced	present_with_otherHE
	MIRUS_G_0941	MAG		This study	IT02_mOTU	This study	Class_02	Okeano	Okeano_01	Yes	33	281408	62	10889	86.96	0	86.96	239	206	227967	8100942404	53	25.73	0	marine metagenome. seawater metagenome	marine	Marine	GALA18_1	SAMEA4699808	https://www.ncbi.nlm.nih.gov/biosample/SAMEA4699808/	2340	10	3	80	24	1965-11-01	0	1	1	8	284285	52	65	15	13	24	1165048544	trans-spliced	present_with_otherHE
	MIRUS_G_0942	MAG		This study	IT02_mOTU	This study	Class_02	Okeano	Okeano_01	Yes	33	295322	50.21	10581	100	0	100	291	289	268869	9104265852	60	20.76	1	marine metagenome. seawater metagenome	marine	Marine	KOPF15_1	SAMEA7392446	https://www.ncbi.nlm.nih.gov/biosample/SAMEA7392446/	1538	9	0	49	12	2015-04-01	2	0	1	1	165921	31	6326530612	7	6	37	1280276817	trans-spliced	present_with_GIY_YIG
	MIRUS_G_0946	MAG		This study	IT02_mOTU	This study	Class_02	Okeano	Okeano_01	Yes	35	341645	66.77	10417	95.65	2017-02-01	93.48	282	266	303480	888290477	37	13.91	0	marine metagenome. seawater metagenome	marine	Marine	POHA15_1	SAMEA2555029	https://www.ncbi.nlm.nih.gov/biosample/SAMEA2555029/	1213	3	1	90	29	1990-10-01	0	1	0	1	263431	39	4333333333	4	4	24	9022556391	trans-spliced	present_with_short_introns
	MIRUS_G_0950	MAG		This study	IT02_mOTU	This study	Class_02	Okeano	Okeano_01	Yes	44	389842	65.92	10379	93.48	2017-02-01	91.3	271	247	338952	8694599351	33	13.36	1	marine metagenome. seawater metagenome	marine	Marine	TARA	SAMEA4397004	https://www.ncbi.nlm.nih.gov/biosample/SAMEA4397004/	338416	117	101	122	32	1996-12-01	2	1	1	0	312947	53	4344262295	6	5	25	1012145749	trans-spliced	present_with_HNH
	MIRUS_G_0954	MAG		This study	IT02_mOTU	This study	Class_02	Okeano	Okeano_01	Yes	44	370966	67.18	10234	86.96	0	86.96	266	252	322272	8687372967	39	15.48	3	marine metagenome. seawater metagenome	marine	Marine	SIER19_1	SAMEA104210875	https://www.ncbi.nlm.nih.gov/biosample/SAMEA104210875/	1501	2	1	81	19	1954-07-01	1	0	1	1	218349	52	6419753086	5	4	26	1031746032	trans-spliced	present_with_otherHE
	MIRUS_G_0955	MAG		This study	IT02_mOTU	This study	Class_02	Okeano	Okeano_01	Yes	40	337605	60.76	10193	78.26	2017-02-01	76.09	275	250	286428	8484116053	18	2020-07-01	1	marine metagenome. seawater metagenome	marine	Marine	TARA	SAMEA6864586	https://www.ncbi.nlm.nih.gov/biosample/SAMEA6864586/	358580	116	99	114	36	14.40	2	3	1	3	337673	39	3421052632	15	10	31	2025-04-12	trans-spliced	present_with_GIY_YIG
	MIRUS_G_0959	MAG		This study	IT02_mOTU	This study	Class_02	Okeano	Okeano_01	Yes	41	335568	60.91	10151	93.48	2035-04-01	89.13	249	242	289602	8630203118	22	2025-09-09	1	marine metagenome. seawater metagenome	marine	Marine	CAOS20_1	SAMN13674977	https://www.ncbi.nlm.nih.gov/biosample/SAMN13674977/	13305	19	6	68	22	2025-09-09	0	0	1	2	202641	23	3382352941	10	6	25	1033057851	trans-spliced	present_with_otherHE
	MIRUS_G_0971	MAG		This study	IT01_Other	This study	Class_02	Okeano	Okeano_01	Yes	32	253737	60.46	9825	80.43	2025-07-08	71.74	209	202	214662	8460019627	16	1992-07-01	0	marine metagenome. seawater metagenome	marine	Marine	TARA	SAMEA2621423	https://www.ncbi.nlm.nih.gov/biosample/SAMEA2621423/	7195	6	1	31	13	2044-06-01	0	1	0	2	122174	8	2580645161	3	3	30	1485148515	trans-spliced	present_with_short_introns
	MIRUS_G_0973	MAG		This study	IT02_mOTU	This study	Class_02	Okeano	Okeano_01	Yes	39	317516	64.58	9812	86.96	1952-06-01	80.43	280	267	276237	8699939531	16	1999-05-01	0	marine metagenome. seawater metagenome	marine	Marine	CAST23_1	SAMN19118245	https://www.ncbi.nlm.nih.gov/biosample/SAMN19118245/	915	4	1	75	18	1974-06-01	0	3	1	0	236209	43	5733333333	5	5	37	138576779	trans-spliced	present_with_HNH
	MIRUS_G_0975	MAG		This study	IT02_mOTU	This study	Class_02	Okeano	Okeano_01	Yes	46	358027	64.55	9774	89.13	2035-04-01	84.78	302	301	316392	8837098878	19	2031-06-01	0	marine metagenome. seawater metagenome	marine	Marine	BPAM22_1	SAMN07483521	https://www.ncbi.nlm.nih.gov/biosample/SAMN07483521/	3996	7	2	28	16	2032-05-01	0	1	0	0	78206	9	3214285714	6	4	48	1594684385	trans-spliced	present_with_short_introns
	MIRUS_G_0976	MAG		This study	IT02_mOTU	This study	Class_02	Okeano	Okeano_01	Yes	43	298483	63.47	9739	86.96	2017-02-01	84.78	274	276	270087	9048656037	14	2025-07-05	3	marine metagenome. seawater metagenome	marine	Marine	BPAM22_1	SAMN07452649	https://www.ncbi.nlm.nih.gov/biosample/SAMN07452649/	1492	7	5	48	15	2043-05-01	0	0	1	0	160813	36	75	2	1	30	1086956522	trans-spliced	present_with_otherHE
	MIRUS_G_0978	MAG		This study	IT02_mOTU	This study	Class_02	Okeano	Okeano_01	Yes	40	290306	57.34	9725	84.78	1952-06-01	78.26	265	243	224157	7721404311	61	2025-10-25	1	marine metagenome. seawater metagenome	marine	Marine	BPAM22_1	SAMN07482955	https://www.ncbi.nlm.nih.gov/biosample/SAMN07482955/	215	0	0	78	20	2023-08-01	0	1	2	0	268682	44	5641025641	5	3	32	1316872428	trans-spliced	present_with_otherHE
	MIRUS_G_0980	MAG		This study	IT02_mOTU	This study	Class_02	Okeano	Okeano_01	Yes	39	317633	58.72	9662	91.3	2035-04-01	86.96	276	261	260691	8207302138	17	1951-06-01	1	marine metagenome. seawater metagenome	marine	Marine	COLL22_1	SAMN16929942	https://www.ncbi.nlm.nih.gov/biosample/SAMN16929942/	1201	1	0	31	17	1951-06-01	0	0	1	2	97597	12	3870967742	10	7	24	9195402299	trans-spliced	present_with_otherHE
	MIRUS_G_0985	MAG		This study	IT02_mOTU	This study	Class_02	Okeano	Okeano_01	Yes	42	311402	61.55	9593	86.96	2025-07-08	78.26	262	262	274959	8829712076	15	1973-05-01	0	marine metagenome. seawater metagenome	marine	Marine	TARA	SAMEA2619399	https://www.ncbi.nlm.nih.gov/biosample/SAMEA2619399/	2937	5	3	12	9	2044-03-01	0	0	0	1	38535	6	50	2	1	28	106870229	trans-spliced	present_with_no_introns
	MIRUS_G_0992	MAG		This study	IT02_mOTU	This study	Class_02	Okeano	Okeano_01	Yes	25	205780	53.03	9483	56.52	0	56.52	192	171	177591	8630138983	18	1953-10-01	2	marine metagenome. seawater metagenome	marine	Marine	MCMU21_1	SAMN18057477	https://www.ncbi.nlm.nih.gov/biosample/SAMN18057477/	81487	57	41	70	17	1994-09-01	0	0	1	1	340169	21	30	3	2	36	2105263158	trans-spliced	present_with_otherHE
	MIRUS_G_0994	MAG		This study	IT02_mOTU	This study	Class_02	Okeano	Okeano_01	Yes	30	246985	52.56	10879	84.78	1952-06-01	78.26	234	206	218418	8843371055	66	32.04	1	marine metagenome. seawater metagenome	marine	Marine	COLL22_1	SAMN16930103	https://www.ncbi.nlm.nih.gov/biosample/SAMN16930103/	1262	13	3	77	20	1971-09-01	0	1	1	2	311760	32	4155844156	8	4	26	1262135922	trans-spliced	present_with_otherHE
	MIRUS_G_0995	MAG		This study	IT02_mOTU	This study	Class_02	Okeano	Okeano_01	Yes	48	381415	70.23	9478	97.83	0	97.83	279	263	343719	9011680191	32	2017-12-01	2	marine metagenome. seawater metagenome	marine	Marine	PRIE21_1	SAMEA7670920	https://www.ncbi.nlm.nih.gov/biosample/SAMEA7670920/	106346	64	43	85	28	1965-10-01	1	1	1	2	222854	30	3529411765	5	5	35	1330798479	trans-spliced	present_with_GIY_YIG
	MIRUS_G_1001	MAG		This study	This study	This study	Class_02	Okeano	Okeano_01	Yes	49	357663	63.03	10039	95.65	2035-04-01	91.3	319	274	297357	8313887654	80	29.20	1	marine metagenome. seawater metagenome	marine	Marine	TARA			80003	42	24	172	45	16.42	0	1	1	3	480900	76	4418604651	11	5	32	1167883212	trans-spliced	present_with_otherHE
	MIRUS_G_1006	MAG		This study	IT02_mOTU	This study	Class_02	Okeano	Okeano_01	Yes	43	353837	63.63	9213	89.13	2035-04-01	84.78	284	279	313176	8850855055	16	1973-05-01	1	marine metagenome. seawater metagenome	marine	Marine	TARA	SAMEA2622219	https://www.ncbi.nlm.nih.gov/biosample/SAMEA2622219/	3580	11	4	15	7	1951-02-01	0	1	0	0	42392	10	6666666667	2	2	36	1290322581	trans-spliced	present_with_no_introns
	MIRUS_G_1010	MAG		This study	IT02_mOTU	This study	Class_02	Okeano	Okeano_01	Yes	46	366665	64.24	9165	93.48	2035-04-01	89.13	312	304	328227	8951686144	15	1993-04-01	3	marine metagenome. seawater metagenome	marine	Marine	TARA	SAMEA6048784	https://www.ncbi.nlm.nih.gov/biosample/SAMEA6048784/	15091	8	3	46	22	2024-07-01	0	0	0	1	125455	26	5652173913	4	1	56	1842105263	trans-spliced	present_with_no_introns
	MIRUS_G_1011	MAG		This study	IT02_mOTU	This study	Class_02	Okeano	Okeano_01	Yes	52	410276	66.8	9156	97.83	2035-04-01	93.48	300	277	352467	8590972906	30	1983-10-01	1	marine metagenome. seawater metagenome	marine	Marine	POHA15_1	SAMEA2555029	https://www.ncbi.nlm.nih.gov/biosample/SAMEA2555029/	9413	24	18	106	37	13.36	0	1	1	1	258363	42	3962264151	6	4	34	1227436823	trans-spliced	present_with_HNH
	MIRUS_G_1012	MAG		This study	IT02_mOTU	This study	Class_02	Okeano	Okeano_01	Yes	44	345641	64.95	9128	91.3	2025-07-08	82.61	323	314	303837	8790537002	9	1987-02-01	2	marine metagenome. seawater metagenome	marine	Marine	ZHAN22_1	SAMN11355748	https://www.ncbi.nlm.nih.gov/biosample/SAMN11355748/	3178	1	0	34	12	1982-03-01	1	0	0	0	98368	24	7058823529	1	1	41	1305732484	trans-spliced	present_with_GIY_YIG
	MIRUS_G_1020	MAG		This study	IT02_mOTU	This study	Class_02	Okeano	Okeano_01	Yes	40	295927	65.52	9010	89.13	0	89.13	266	253	253767	857532432	4	1958-01-01	3	marine metagenome. seawater metagenome	marine	Marine	CAST23_1	SAMN19118242	https://www.ncbi.nlm.nih.gov/biosample/SAMN19118242/	8633	10	5	45	17	1972-06-01	0	0	0	0	152065	14	3111111111	1	0	28	1106719368	trans-spliced	present_with_short_introns
	MIRUS_G_1021	MAG		This study	IT02_mOTU	This study	Class_02	Okeano	Okeano_01	Yes	26	220244	56.14	8972	78.26	2035-04-01	73.91	185	185	183216	8318773724	45	24.32	0	marine metagenome. seawater metagenome	marine	Marine	COLA18_1	SAMN06267282	https://www.ncbi.nlm.nih.gov/biosample/SAMN06267282/	2184	10	8	51	11	1995-05-01	0	0	1	4	231561	26	5098039216	12	7	18	972972973	trans-spliced	present_with_otherHE
	MIRUS_G_1023	MAG		This study	IT02_mOTU	This study	Class_02	Okeano	Okeano_01	Yes	42	314495	60.23	8941	89.13	0	89.13	254	223	248868	7913257762	24	1976-10-01	1	marine metagenome. seawater metagenome	marine	Marine	TARA	SAMEA4397903	https://www.ncbi.nlm.nih.gov/biosample/SAMEA4397903/	1307276	163	142	133	29	13.00	0	3	0	2	422900	39	2932330827	8	4	26	1165919283	trans-spliced	present_with_short_introns
	MIRUS_G_1032	MAG		This study	IT02_mOTU	This study	Class_02	Okeano	Okeano_01	Yes	50	401262	67.23	8814	91.3	2025-07-08	82.61	294	286	356370	888122972	42	14.69	1	marine metagenome. seawater metagenome	marine	Marine	TARA	SAMEA2619419	https://www.ncbi.nlm.nih.gov/biosample/SAMEA2619419/	5641	12	9	45	20	1999-06-01	2	1	0	2	112146	31	6888888889	6	5	33	1153846154	trans-spliced	present_with_GIY_YIG
	MIRUS_G_1035	MAG		This study	This study	This study	Class_02	Okeano	Okeano_01	Yes	44	339091	55.33	8742	93.48	0	93.48	309	296	287694	8484271184	47	15.88	0	marine metagenome. seawater metagenome	marine	Marine	TARA			1647	1	0	86	32	1981-10-01	0	0	0	8	253619	37	4302325581	17	12	33	1114864865	trans-spliced	present_with_short_introns
	MIRUS_G_1037	MAG		This study	IT02_mOTU	This study	Class_02	Okeano	Okeano_01	Yes	52	353016	65.39	8623	89.13	0	89.13	315	307	314091	889735876	2	0.65	3	marine metagenome. seawater metagenome	marine	Marine	BILL18_1	SAMN07136639	https://www.ncbi.nlm.nih.gov/biosample/SAMN07136639/	464	0	0	58	23	2049-07-01	0	2	1	1	164299	26	4482758621	4	4	43	1400651466	trans-spliced	present_with_otherHE
	MIRUS_G_1040	MAG		This study	IT02_mOTU	This study	Class_02	Okeano	Okeano_01	Yes	40	264939	60.63	8600	82.61	2035-04-01	78.26	233	213	219012	826650663	66	30.99	3	marine metagenome. seawater metagenome	marine	Marine	FORT15_1	SAMEA3355528	https://www.ncbi.nlm.nih.gov/biosample/SAMEA3355528/	209	1	0	72	23	1980-10-01	0	0	1	1	271761	40	5555555556	9	7	30	1408450704	trans-spliced	present_with_otherHE
	MIRUS_G_1042	MAG		This study	This study	This study	Class_02	Okeano	Okeano_01	Yes	45	352186	60.34	8555	95.65	2017-02-01	93.48	296	269	301239	8553406439	41	15.24	3	marine metagenome. seawater metagenome	marine	Marine	TARA			353862	102	88	118	33	2027-12-01	1	0	1	6	335050	34	2881355932	11	10	35	1301115242	trans-spliced	present_with_otherHE
	MIRUS_G_1044	MAG		This study	IT02_mOTU	This study	Class_02	Okeano	Okeano_01	Yes	45	353598	60.94	8506	95.65	2025-07-08	86.96	274	256	297396	8410567933	13	2025-08-05	2	marine metagenome. seawater metagenome	marine	Marine	TARA	SAMEA2621509	https://www.ncbi.nlm.nih.gov/biosample/SAMEA2621509/	35350	48	38	92	31	2025-11-12	0	5	1	3	260182	24	2608695652	19	15	30	1171875	trans-spliced	present_with_HNH
	MIRUS_G_1045	MAG		This study	IT02_mOTU	This study	Class_02	Okeano	Okeano_01	Yes	48	330157	65.07	8488	93.48	1987-10-01	82.61	305	297	300432	9099670763	8	1969-02-01	1	marine metagenome. seawater metagenome	marine	Marine	TARA	SAMEA2622219	https://www.ncbi.nlm.nih.gov/biosample/SAMEA2622219/	9881	13	11	19	10	2037-03-01	0	0	1	0	57548	10	5263157895	2	2	41	138047138	trans-spliced	present_with_otherHE
	MIRUS_G_1046	MAG		This study	IT02_mOTU	This study	Class_02	Okeano	Okeano_01	Yes	35	276695	56.66	9924	76.09	2035-04-01	71.74	259	241	230772	8340302499	49	20.33	2	marine metagenome. seawater metagenome	marine	Marine	KOPF15_1	SAMEA7422952	https://www.ncbi.nlm.nih.gov/biosample/SAMEA7422952/	3799	9	6	45	20	2030-08-01	0	2	0	5	162634	14	3111111111	13	8	25	1037344398	not_found	absent
	MIRUS_G_1051	MAG		This study	IT02_mOTU	This study	Class_02	Okeano	Okeano_01	Yes	49	333487	64.84	8419	91.3	0	91.3	262	252	276603	8294266343	9	1957-03-01	4	marine metagenome. seawater metagenome	marine	Marine	BILL18_1	SAMN07136915	https://www.ncbi.nlm.nih.gov/biosample/SAMN07136915/	4460	6	4	58	18	2014-07-01	0	0	1	0	173920	34	5862068966	3	1	32	126984127	trans-spliced	present_with_otherHE
	MIRUS_G_1054	MAG		This study	IT02_mOTU	This study	Class_02	Okeano	Okeano_01	Yes	40	293376	55.18	8411	93.48	2035-04-01	89.13	285	253	234681	7999325098	59	23.32	0	marine metagenome. seawater metagenome	marine	Marine	TARA	SAMEA5996789		206	0	0	112	20	1991-07-01	0	1	0	10	381763	43	3839285714	15	13	30	1185770751	not_found	present_with_unknown_ORF
	MIRUS_G_1060	MAG		This study	IT02_mOTU	This study	Class_02	Okeano	Okeano_01	Yes	35	239357	58.39	8325	91.3	2035-04-01	86.96	213	209	205719	8594651504	50	23.92	0	marine metagenome. seawater metagenome	marine	Marine	DLUG22_1	SAMEA5958359	https://www.ncbi.nlm.nih.gov/biosample/SAMEA5958359/	885	0	0	38	12	1974-05-01	0	0	1	4	158759	21	5526315789	7	5	23	1100478469	trans-spliced	present_with_otherHE
	MIRUS_G_1065	MAG		This study	IT02_mOTU	This study	Class_02	Okeano	Okeano_01	Yes	41	301034	62.57	8221	86.96	0	86.96	245	230	264501	8786416152	11	1978-04-01	2	marine metagenome. seawater metagenome	marine	Marine	HAWL17_1	SAMN05224532	https://www.ncbi.nlm.nih.gov/biosample/SAMN05224532/	967	5	1	53	17	2039-07-01	0	1	0	4	176060	19	358490566	7	5	29	1260869565	trans-spliced	present_with_unknown_ORF
	MIRUS_G_1070	MAG		This study	IT02_mOTU	This study	Class_02	Okeano	Okeano_01	Yes	33	245430	54.1	8124	73.91	2035-04-01	69.57	242	223	214908	875638675	79	35.43	0	marine metagenome. seawater metagenome	marine	Marine	CAST23_1	SAMN19118291	https://www.ncbi.nlm.nih.gov/biosample/SAMN19118291/	303	8	6	67	24	1976-10-01	1	0	1	1	272990	41	6119402985	5	3	27	1210762332	trans-spliced	present_with_otherHE
	MIRUS_G_1073	MAG		This study	IT02_mOTU	This study	Class_02	Okeano	Okeano_01	Yes	44	303815	51.36	8083	89.13	2017-02-01	86.96	283	276	267318	8798709741	19	1988-06-01	2	marine metagenome. seawater metagenome	marine	Marine	TARA	SAMEA2622376	https://www.ncbi.nlm.nih.gov/biosample/SAMEA2622376/	2056	1	1	21	9	2026-03-01	0	0	1	0	69121	15	7142857143	3	1	42	152173913	trans-spliced	present_with_otherHE
	MIRUS_G_1074	MAG		This study	IT02_mOTU	This study	Class_02	Okeano	Okeano_01	Yes	51	350903	65.34	8082	93.48	2035-04-01	89.13	318	305	307842	8772851757	12	1993-03-01	4	marine metagenome. seawater metagenome	marine	Marine	BPAM22_1	SAMN07482745	https://www.ncbi.nlm.nih.gov/biosample/SAMN07482745/	12508	6	5	63	17	1957-05-01	2	2	1	2	179537	42	6666666667	8	7	41	1344262295	trans-spliced	present_with_GIY_YIG
	MIRUS_G_1077	MAG		This study	IT02_mOTU	This study	Class_02	Okeano	Okeano_01	Yes	41	304212	61.93	8013	95.65	0	95.65	258	267	280260	9212654333	42	15.73	3	marine metagenome. seawater metagenome	marine	Marine	TARA	SAMEA6052852	https://www.ncbi.nlm.nih.gov/biosample/SAMEA6052852/	1508	3	0	27	14	2024-05-01	0	0	1	1	88754	12	4444444444	2	2	26	9737827715	trans-spliced	present_with_otherHE
	MIRUS_G_1080	MAG		This study	IT02_mOTU	This study	Class_02	Okeano	Okeano_01	Yes	38	260459	55.16	7974	80.43	2017-02-01	78.26	265	217	208779	801581055	63	2025-03-29	0	marine metagenome. seawater metagenome	marine	Marine	TARA	SAMEA2621694	https://www.ncbi.nlm.nih.gov/biosample/SAMEA2621694/	41069	48	29	156	23	1960-10-01	0	0	1	14	598943	63	4038461538	21	17	20	9216589862	trans-spliced	present_with_otherHE
	MIRUS_G_1083	MAG		This study	IT02_mOTU	This study	Class_02	Okeano	Okeano_01	Yes	48	343581	69.61	8595	91.3	1987-10-01	80.43	264	245	297369	8654989653	35	14.29	1	marine metagenome. seawater metagenome	marine	Marine	KRUG19_2	SAMN08776908	https://www.ncbi.nlm.nih.gov/biosample/SAMN08776908/	4878	9	3	81	26	1961-10-01	0	1	0	0	235752	22	2716049383	3	2	34	1387755102	trans-spliced	present_with_short_introns
	MIRUS_G_1086	MAG		This study	IT02_mOTU	This study	Class_02	Okeano	Okeano_01	Yes	50	295020	66.49	7932	91.3	2017-02-01	89.13	267	268	272031	9220764694	11	2025-10-04	2	marine metagenome. seawater metagenome	marine	Marine	DLUG22_1	SAMEA5958364	https://www.ncbi.nlm.nih.gov/biosample/SAMEA5958364/	1693	2	1	27	21	1984-07-01	0	0	1	0	91519	9	3333333333	1	1	36	1343283582	trans-spliced	present_with_otherHE
	MIRUS_G_1087	MAG		This study	IT02_mOTU	This study	Class_02	Okeano	Okeano_01	Yes	51	334214	67.78	8349	95.65	2025-07-08	86.96	284	273	286125	8561131491	30	1999-10-01	1	marine metagenome. seawater metagenome	marine	Marine	KOPF15_1	SAMEA7422988	https://www.ncbi.nlm.nih.gov/biosample/SAMEA7422988/	4206	10	5	62	19	1996-06-01	0	0	0	1	185510	15	2419354839	2	1	43	1575091575	trans-spliced	present_with_short_introns
	MIRUS_G_1088	MAG		This study	IT02_mOTU	This study	Class_02	Okeano	Okeano_01	Yes	48	334188	65.36	7910	89.13	2025-04-13	76.09	329	288	289950	8676254085	45	15.63	1	marine metagenome. seawater metagenome	marine	Marine	TARA	SAMEA6043808	https://www.ncbi.nlm.nih.gov/biosample/SAMEA6043808/	1836	11	7	106	28	1972-09-01	0	1	1	2	317187	41	3867924528	9	5	35	1215277778	trans-spliced	present_with_otherHE
	MIRUS_G_1089	MAG		This study	IT02_mOTU	This study	Class_02	Okeano	Okeano_01	Yes	28	202819	53.61	7870	67.39	2035-04-01	63.04	188	182	181815	8964396827	21	1954-11-01	0	marine metagenome. seawater metagenome	marine	Marine	KRUG19_2	SAMN08776908	https://www.ncbi.nlm.nih.gov/biosample/SAMN08776908/	183	0	0	25	10	2049-05-01	0	0	1	0	123263	17	68	3	1	21	1153846154	trans-spliced	present_with_otherHE
	MIRUS_G_1090	MAG		This study	IT02_mOTU	This study	Class_02	Okeano	Okeano_01	Yes	52	366833	63.9	7829	89.13	0	89.13	324	315	322989	8804796733	22	1998-06-01	2	marine metagenome. seawater metagenome	marine	Marine	BPAM22_1	SAMN07482756	https://www.ncbi.nlm.nih.gov/biosample/SAMN07482756/	4579	5	2	34	20	2035-06-01	1	0	0	1	92685	17	50	2	2	55	1746031746	not_found	absent
	MIRUS_G_1091	MAG		This study	IT02_mOTU	This study	Class_02	Okeano	Okeano_01	Yes	29	212582	51.77	8574	78.26	0	78.26	186	167	185163	8710191832	54	32.34	0	marine metagenome. seawater metagenome	marine	Marine	SCHU20_1	SAMEA5756316	https://www.ncbi.nlm.nih.gov/biosample/SAMEA5756316/	164	0	0	39	11	1959-06-01	0	0	1	1	183459	25	641025641	6	2	11	6586826347	trans-spliced	present_with_otherHE
	MIRUS_G_1092	MAG		This study	IT02_mOTU	This study	Class_02	Okeano	Okeano_01	Yes	38	226673	63.88	7771	73.91	2035-04-01	69.57	206	183	195618	8629964751	9	1992-04-01	1	marine metagenome. seawater metagenome	marine	Marine	SOLA22_1	SAMEA7060519	https://www.ncbi.nlm.nih.gov/biosample/SAMEA7060519/	211	0	0	85	30	16.39	0	1	0	0	374990	24	2823529412	1	1	21	1147540984	trans-spliced	present_with_short_introns
	MIRUS_G_1093	MAG		This study	IT02_mOTU	This study	Class_02	Okeano	Okeano_01	Yes	33	230951	50.46	7958	80.43	0	80.43	223	186	193530	837969959	47	25.27	0	marine metagenome. seawater metagenome	marine	Marine	PRIE21_1	SAMEA7670911	https://www.ncbi.nlm.nih.gov/biosample/SAMEA7670911/	47437	119	91	143	24	1990-12-01	2	0	1	0	619179	70	4895104895	7	3	16	8602150538	trans-spliced	present_with_otherHE
	MIRUS_G_1094	MAG		This study	IT02_mOTU	This study	Class_02	Okeano	Okeano_01	Yes	54	362123	65.38	7741	82.61	23.91	58.7	322	310	315621	8715850692	8	1958-02-01	2	marine metagenome. seawater metagenome	marine	Marine	TARA	SAMEA6000741	https://www.ncbi.nlm.nih.gov/biosample/SAMEA6000741/	1907	3	1	42	15	1984-04-01	0	1	2	2	115983	27	6428571429	5	5	43	1387096774	trans-spliced	present_with_otherHE
	MIRUS_G_1096	MAG		This study	IT02_mOTU	This study	Class_02	Okeano	Okeano_01	Yes	40	254827	62.09	7826	76.09	2017-02-01	73.91	212	197	214752	8427364447	27	13.71	1	marine metagenome. seawater metagenome	marine	Marine	KRUG19_1	SAMN06266127	https://www.ncbi.nlm.nih.gov/biosample/SAMN06266127/	4464	7	5	47	23	1968-11-01	0	0	0	5	184439	2	4255319149	9	7	21	1065989848	trans-spliced	present_with_short_introns
	MIRUS_G_1100	MAG		This study	IT01_Other	This study	Class_02	Okeano	Okeano_01	Yes	56	385376	63.46	7599	93.48	19.57	73.91	366	328	329061	8538699867	56	2025-07-17	2	marine metagenome. seawater metagenome	marine	Marine	TARA	SAMEA2621470	https://www.ncbi.nlm.nih.gov/biosample/SAMEA2621470/	88222	86	64	133	38	1959-11-01	1	1	1	6	345117	31	2330827068	16	12	38	1158536585	trans-spliced	present_with_otherHE
	MIRUS_G_1102	MAG		This study	IT02_mOTU	This study	Class_02	Okeano	Okeano_01	Yes	53	373190	70.28	7593	82.61	2035-04-01	78.26	292	263	328629	8805943353	52	19.77	1	marine metagenome. seawater metagenome	marine	Marine	WEBE19_1	SAMN08181973	https://www.ncbi.nlm.nih.gov/biosample/SAMN08181973/	2735	8	1	113	25	1951-09-01	2	3	1	2	302795	46	407079646	10	8	29	1102661597	trans-spliced	present_with_GIY_YIG
	MIRUS_G_1107	MAG		This study	IT02_mOTU	This study	Class_02	Okeano	Okeano_01	Yes	39	248645	56.89	7540	78.26	19.57	58.7	223	212	195201	7850590199	62	29.25	0	marine metagenome. seawater metagenome	marine	Marine	KOPF15_1	SAMEA7392442	https://www.ncbi.nlm.nih.gov/biosample/SAMEA7392442/	488	2	2	48	19	1996-08-01	0	1	1	5	193046	31	6458333333	13	8	21	9905660377	trans-spliced	present_with_otherHE
	MIRUS_G_1109	MAG		This study	IT02_mOTU	This study	Class_02	Okeano	Okeano_01	Yes	49	275540	67.61	7531	84.78	2017-02-01	82.61	266	257	243261	8828518545	11	2028-04-01	2	marine metagenome. seawater metagenome	marine	Marine	ZHAN22_1	SAMN19492042	https://www.ncbi.nlm.nih.gov/biosample/SAMN19492042/	1837	7	0	34	12	1967-04-01	0	1	0	0	123394	20	5882352941	1	1	49	1906614786	not_found	absent
	MIRUS_G_1111	MAG		This study	IT02_mOTU	This study	Class_02	Okeano	Okeano_01	Yes	45	314411	65.4	7491	95.65	2017-02-01	93.48	299	274	268449	8538155472	21	1966-07-01	1	marine metagenome. seawater metagenome	marine	Marine	WIND23_1	Gp0561257	https://gold.jgi.doe.gov/project?id=Gp0561257	51054	49	30	108	35	1977-12-01	0	0	1	4	343499	36	3333333333	7	5	40	1459854015	trans-spliced	present_with_otherHE
	MIRUS_G_1112	MAG		This study	IT02_mOTU	This study	Class_02	Okeano	Okeano_01	Yes	29	180848	65.38	7220	82.61	0	82.61	154	139	152376	8425639211	39	2025-06-28	0	marine metagenome. seawater metagenome	marine	Marine	CAST23_1	SAMN19118243	https://www.ncbi.nlm.nih.gov/biosample/SAMN19118243/	145	0	0	51	12	1963-08-01	0	0	1	0	282005	30	5882352941	4	2	15	1079136691	trans-spliced	present_with_otherHE
	MIRUS_G_1116	MAG		This study	This study	This study	Class_02	Okeano	Okeano_01	Yes	48	317453	64.69	7433	93.48	2035-04-01	89.13	285	277	283914	8943497148	8	1989-02-01	2	marine metagenome. seawater metagenome	marine	Marine	TARA			2524	5	0	48	16	1978-05-01	1	0	1	2	151203	31	6458333333	6	5	50	1805054152	trans-spliced	present_with_otherHE
	MIRUS_G_1118	MAG		This study	IT02_mOTU	This study	Class_02	Okeano	Okeano_01	Yes	54	362396	65.8	7386	93.48	1952-06-01	86.96	306	287	313455	8649515999	9	2014-03-01	0	marine metagenome. seawater metagenome	marine	Marine	KRUG19_1	SAMN06266127	https://www.ncbi.nlm.nih.gov/biosample/SAMN06266127/	1157	3	0	96	30	2045-10-01	0	0	1	2	264904	31	3229166667	4	3	34	118466899	trans-spliced	present_with_otherHE
	MIRUS_G_1120	MAG		This study	IT02_mOTU	This study	Class_02	Okeano	Okeano_01	Yes	54	343054	59.61	7331	86.96	2025-04-13	73.91	314	280	285543	832355839	56	20.00	0	marine metagenome. seawater metagenome	marine	Marine	KOPF15_1	SAMEA7422952	https://www.ncbi.nlm.nih.gov/biosample/SAMEA7422952/	918	5	0	103	32	2043-11-01	1	2	1	6	300244	41	3980582524	16	11	28	10	trans-spliced	present_with_HNH
	MIRUS_G_1128	MAG		This study	IT02_mOTU	This study	Class_02	Okeano	Okeano_01	Yes	34	213555	62.31	7212	73.91	0	73.91	192	181	188895	8845262345	20	2025-05-11	1	marine metagenome. seawater metagenome	marine	Marine	TARA	SAMEA6041658	https://www.ncbi.nlm.nih.gov/biosample/SAMEA6041658/	1008	6	0	25	9	1997-04-01	1	1	0	1	117066	16	64	6	5	21	1160220994	trans-spliced	present_with_long_introns_no_gene
	MIRUS_G_1132	MAG		This study	IT02_mOTU	This study	Class_02	Okeano	Okeano_01	Yes	43	289409	54.02	7149	91.3	2035-04-01	86.96	278	241	239244	8266639946	27	2020-11-01	3	marine metagenome. seawater metagenome	marine	Marine	ZHAN22_5	SAMN24541642	https://www.ncbi.nlm.nih.gov/biosample/SAMN24541642/	6346139	369	195	98	27	2020-11-01	0	0	1	0	338621	33	3367346939	4	2	29	1203319502	trans-spliced	present_with_otherHE
	MIRUS_G_1140	MAG		This study	IT02_mOTU	This study	Class_02	Okeano	Okeano_01	Yes	31	187632	49.6	7040	56.52	0	56.52	180	177	170100	9065617805	9	2025-08-05	0	marine metagenome. seawater metagenome	marine	Marine	BPAM22_1	SAMN07483592	https://www.ncbi.nlm.nih.gov/biosample/SAMN07483592/	353	4	1	28	10	1965-05-01	0	0	1	0	149228	21	75	1	1	21	1186440678	trans-spliced	present_with_otherHE
	MIRUS_G_1141	MAG		This study	This study	This study	Class_02	Okeano	Okeano_01	Yes	35	228189	60.72	7039	58.7	2035-04-01	54.35	179	164	194160	8508736179	11	1971-06-01	1	marine metagenome. seawater metagenome	marine	Marine	TARA			32643	43	37	60	15	2015-09-01	1	2	0	1	262940	26	4333333333	8	5	16	9756097561	not_found	absent
	MIRUS_G_1142	MAG		This study	IT02_mOTU	This study	Class_02	Okeano	Okeano_01	Yes	41	261797	60.31	6981	73.91	2035-04-01	69.57	241	225	212190	8105134895	66	29.33	0	marine metagenome. seawater metagenome	marine	Marine	KOPF15_1	SAMEA7392442	https://www.ncbi.nlm.nih.gov/biosample/SAMEA7392442/	653	2	0	68	20	1989-08-01	0	0	1	3	259743	34	50	12	9	21	9333333333	trans-spliced	present_with_otherHE
	MIRUS_G_1150	MAG		This study	IT02_mOTU	This study	Class_02	Okeano	Okeano_01	Yes	50	313058	65.5	6846	73.91	2017-02-01	71.74	245	239	269505	8608788148	14	1986-05-01	2	marine metagenome. seawater metagenome	marine	Marine	BPAM22_1	SAMN08953105	https://www.ncbi.nlm.nih.gov/biosample/SAMN08953105/	2657	3	3	43	16	1969-06-01	0	1	0	2	137355	19	4418604651	4	4	36	1506276151	trans-spliced	present_with_short_introns
	MIRUS_G_1160	MAG		This study	IT02_mOTU	This study	Class_02	Okeano	Okeano_01	Yes	50	295897	63.45	6735	78.26	2035-04-01	73.91	243	231	257721	8709821323	27	1969-11-01	1	marine metagenome. seawater metagenome	marine	Marine	SOLA22_1	SAMEA7060521	https://www.ncbi.nlm.nih.gov/biosample/SAMEA7060521/	550	0	0	28	16	1993-06-01	1	0	1	0	94628	14	50	7	4	26	1125541126	trans-spliced	present_with_otherHE
	MIRUS_G_1162	MAG		This study	IT02_mOTU	This study	Class_02	Okeano	Okeano_01	Yes	59	345215	67.15	6715	91.3	2017-02-01	89.13	304	270	296574	8590994018	14	2019-05-01	1	marine metagenome. seawater metagenome	marine	Marine	DLUG22_1	SAMEA5958359	https://www.ncbi.nlm.nih.gov/biosample/SAMEA5958359/	2244	5	2	144	32	1985-11-01	0	0	1	2	417131	41	2847222222	4	4	35	1296296296	trans-spliced	present_with_otherHE
	MIRUS_G_1166	MAG		This study	IT02_mOTU	This study	Class_02	Okeano	Okeano_01	Yes	35	218996	67.25	6681	80.43	2017-02-01	78.26	236	209	190395	8693994411	13	2022-06-01	4	marine metagenome. seawater metagenome	marine	Marine	SUNY21_1	SAMEA6942736	https://www.ncbi.nlm.nih.gov/biosample/SAMEA6942736/	277	0	0	68	28	13.40	0	1	1	0	310508	29	4264705882	5	5	19	9090909091	trans-spliced	present_with_otherHE
	MIRUS_G_1167	MAG		This study	IT02_mOTU	This study	Class_02	Okeano	Okeano_01	Yes	42	266103	61.35	7411	91.3	1952-06-01	84.78	228	207	232431	8734625314	30	14.49	2	marine metagenome. seawater metagenome	marine	Marine	BPAM22_1	SAMN07483594	https://www.ncbi.nlm.nih.gov/biosample/SAMN07483594/	970	1	1	26	14	1976-06-01	1	0	0	0	97707	8	3076923077	4	2	24	115942029	trans-spliced	present_with_long_introns_no_gene
	MIRUS_G_1170	MAG		This study	IT02_mOTU	This study	Class_02	Okeano	Okeano_01	Yes	61	362339	65.65	6633	95.65	1952-06-01	89.13	330	310	323643	8932049821	13	2019-04-01	2	marine metagenome. seawater metagenome	marine	Marine	BPAM22_1	SAMN07483480	https://www.ncbi.nlm.nih.gov/biosample/SAMN07483480/	438	1	0	73	26	2039-08-01	0	0	1	0	201469	13	1780821918	1	1	42	135483871	trans-spliced	present_with_otherHE
	MIRUS_G_1171	MAG		This study	IT02_mOTU	This study	Class_02	Okeano	Okeano_01	Yes	38	222448	62.03	6606	73.91	2017-02-01	71.74	248	226	180042	8093666834	67	29.65	0	marine metagenome. seawater metagenome	marine	Marine	TARA	SAMEA4398370	https://www.ncbi.nlm.nih.gov/biosample/SAMEA4398370/	421	2	0	49	15	1964-06-01	0	1	1	1	220276	31	6326530612	5	3	20	8849557522	trans-spliced	present_with_otherHE
	MIRUS_G_1173	MAG		This study	IT02_mOTU	This study	Class_02	Okeano	Okeano_01	Yes	61	337520	65.93	6507	86.96	15.22	71.74	325	319	299583	8876007348	13	2025-08-04	1	marine metagenome. seawater metagenome	marine	Marine	TARA	SAMEA2622219	https://www.ncbi.nlm.nih.gov/biosample/SAMEA2622219/	14773	13	10	15	8	1951-02-01	0	1	0	0	44442	10	6666666667	3	3	32	1003134796	trans-spliced	present_with_no_introns
	MIRUS_G_1175	MAG		This study	IT02_mOTU	This study	Class_02	Okeano	Okeano_01	Yes	54	304659	51.31	6468	84.78	2017-02-01	82.61	267	242	273876	8989591642	65	26.86	0	marine metagenome. seawater metagenome	marine	Marine	COLL22_1	SAMN16930084	https://www.ncbi.nlm.nih.gov/biosample/SAMN16930084/	44704	53	44	105	33	13.64	1	1	0	2	344648	35	3333333333	4	4	22	9090909091	not_found	absent
	MIRUS_G_1178	MAG		This study	IT02_mOTU	This study	Class_02	Okeano	Okeano_01	Yes	47	266293	65.07	6402	80.43	0	80.43	250	234	231297	8685808489	7	1999-02-01	0	marine metagenome. seawater metagenome	marine	Marine	TARA	SAMEA4398370	https://www.ncbi.nlm.nih.gov/biosample/SAMEA4398370/	1725	0	0	55	15	2041-06-01	0	0	0	1	206539	19	3454545455	4	2	23	9829059829	trans-spliced	present_with_short_introns
	MIRUS_G_1180	MAG		This study	IT02_mOTU	This study	Class_02	Okeano	Okeano_01	Yes	50	267375	63.56	6391	84.78	0	84.78	245	241	233958	8750182328	5	2025-07-02	2	marine metagenome. seawater metagenome	marine	Marine	KRUG19_1	SAMN06264398	https://www.ncbi.nlm.nih.gov/biosample/SAMN06264398/	436	0	0	29	14	1981-05-01	0	1	0	0	108462	19	6551724138	2	1	33	1369294606	trans-spliced	present_with_short_introns
	MIRUS_G_1182	MAG		This study	This study	This study	Class_02	Okeano	Okeano_01	Yes	62	371552	68.71	6412	84.78	1987-10-01	73.91	313	270	318618	8575327276	36	13.33	1	marine metagenome. seawater metagenome	marine	Marine	TARA			1829	4	2	128	40	14.81	1	4	1	1	344501	43	3359375	11	8	33	1222222222	trans-spliced	present_with_HNH
	MIRUS_G_1184	MAG		This study	IT02_mOTU	This study	Class_02	Okeano	Okeano_01	Yes	61	337065	69.9	6344	78.26	2025-07-08	69.57	272	271	304368	9029949713	18	1964-06-01	0	estuary metagenome	marine	Marine	KIEF18_1	SAMN04917373	https://www.ncbi.nlm.nih.gov/biosample/SAMN04917373/	2332	2	1	48	21	1975-07-01	0	0	0	1	142406	22	4583333333	1	1	25	9225092251	trans-spliced	present_with_short_introns
	MIRUS_G_1187	MAG		This study	IT02_mOTU	This study	Class_02	Okeano	Okeano_01	Yes	36	196977	55.17	6325	58.7	2017-02-01	56.52	191	179	153552	7795427893	46	25.70	0	marine metagenome. seawater metagenome	marine	Marine	TARA	SAMEA2623226	https://www.ncbi.nlm.nih.gov/biosample/SAMEA2623226/	5282	13	9	47	15	2038-08-01	1	1	0	3	238607	30	6382978723	8	7	17	9497206704	trans-spliced	present_with_short_introns
	MIRUS_G_1188	MAG		This study	IT02_mOTU	This study	Class_02	Okeano	Okeano_01	Yes	51	286362	65.17	6325	84.78	2025-07-08	76.09	269	255	254226	8877784064	7	1975-02-01	1	marine metagenome. seawater metagenome	marine	Marine	TARA	SAMEA6000703	https://www.ncbi.nlm.nih.gov/biosample/SAMEA6000703/	512	2	1	58	20	1984-07-01	1	0	1	0	202541	32	5517241379	2	2	38	1490196078	trans-spliced	present_with_otherHE
	MIRUS_G_1189	MAG		This study	This study	This study	Class_02	Okeano	Okeano_01	Yes	61	363300	63.07	6287	86.96	1952-06-01	80.43	301	286	328911	905342692	6	2025-10-02	1	marine metagenome. seawater metagenome	marine	Marine	TARA			5166	17	11	51	22	1969-07-01	0	1	0	1	140380	23	4509803922	2	2	37	1293706294	trans-spliced	present_with_short_introns
	MIRUS_G_1191	MAG		This study	This study	This study	Class_02	Okeano	Okeano_01	Yes	46	255204	59.54	6256	71.74	0	71.74	234	222	221466	8677998777	42	18.92	1	marine metagenome. seawater metagenome	marine	Marine	TARA			4460	9	2	41	22	1991-09-01	0	1	0	5	160656	12	2926829268	11	9	26	1171171171	trans-spliced	present_with_short_introns
	MIRUS_G_1192	MAG		This study	IT02_mOTU	This study	Class_02	Okeano	Okeano_01	Yes	45	256307	62.28	6249	65.22	2017-02-01	63.04	197	194	222807	869297366	23	1986-11-01	2	marine metagenome. seawater metagenome	marine	Marine	TARA	SAMEA6000741	https://www.ncbi.nlm.nih.gov/biosample/SAMEA6000741/	259	1	1	33	9	1964-04-01	0	0	1	0	128752	25	7575757576	4	2	14	7216494845	trans-spliced	present_with_otherHE
	MIRUS_G_1193	MAG		This study	IT02_mOTU	This study	Class_02	Okeano	Okeano_01	Yes	58	312254	66.7	6223	84.78	1952-06-01	78.26	274	242	260922	8356081908	7	1989-02-01	0	marine metagenome. seawater metagenome	marine	Marine	LAPP22_1	SAMN25292451	https://www.ncbi.nlm.nih.gov/biosample/SAMN25292451/	692	3	2	125	29	1998-11-01	0	0	1	1	400315	60	48	3	2	27	1115702479	trans-spliced	present_with_otherHE
	MIRUS_G_1199	MAG		This study	IT02_mOTU	This study	Class_02	Okeano	Okeano_01	Yes	37	196082	59.51	6121	67.39	2017-02-01	65.22	181	164	167886	8562030171	27	16.46	0	marine metagenome. seawater metagenome	marine	Marine	DLUG22_1	SAMEA5958359	https://www.ncbi.nlm.nih.gov/biosample/SAMEA5958359/	285	0	0	40	14	1954-08-01	0	0	1	0	203996	17	42.5	5	2	18	1097560976	trans-spliced	present_with_otherHE
	MIRUS_G_1200	MAG		This study	IT02_mOTU	This study	Class_02	Okeano	Okeano_01	Yes	55	314390	62.73	6119	78.26	2025-07-08	69.57	262	235	272412	8664779414	27	2049-11-01	1	marine metagenome. seawater metagenome	marine	Marine	KRUG19_1	SAMN06266120	https://www.ncbi.nlm.nih.gov/biosample/SAMN06266120/	4677	15	9	66	20	1951-08-01	1	2	1	1	209930	31	4696969697	9	6	24	1021276596	trans-spliced	present_with_otherHE
	MIRUS_G_1203	MAG		This study	IT02_mOTU	This study	Class_02	Okeano	Okeano_01	Yes	41	198257	60.65	5494	82.61	2035-04-01	78.26	231	198	166893	8418012983	27	13.64	1	marine metagenome. seawater metagenome	marine	Marine	COEL20_1	SAMN07406980	https://www.ncbi.nlm.nih.gov/biosample/SAMN07406980/	425	0	0	79	34	17.17	0	0	1	6	398473	23	2911392405	9	7	22	1111111111	trans-spliced	present_with_otherHE
	MIRUS_G_1205	MAG		This study	IT02_mOTU	This study	Class_02	Okeano	Okeano_01	Yes	53	299876	63.7	6086	80.43	0	80.43	252	240	249591	8323140231	10	2017-04-01	4	marine metagenome. seawater metagenome	marine	Marine	LARK21_1	SAMN15783091	https://www.ncbi.nlm.nih.gov/biosample/SAMN15783091/	3712	13	9	64	15	2025-06-01	0	0	1	2	213422	45	703125	4	3	38	1583333333	trans-spliced	present_with_otherHE
	MIRUS_G_1212	MAG		This study	IT02_mOTU	This study	Class_02	Okeano	Okeano_01	Yes	39	238092	59.53	6037	82.61	2025-07-08	73.91	209	202	206121	8657199738	34	16.83	1	marine metagenome. seawater metagenome	marine	Marine	COLA18_1	SAMN06267279	https://www.ncbi.nlm.nih.gov/biosample/SAMN06267279/	5426	1	0	32	13	2044-06-01	1	0	1	3	134402	16	50	8	5	23	1138613861	trans-spliced	present_with_GIY_YIG
	MIRUS_G_1216	MAG		This study	IT02_mOTU	This study	Class_02	Okeano	Okeano_01	Yes	48	280958	63.65	5968	86.96	2017-02-01	84.78	234	219	241500	85955908	11	2025-02-05	3	marine metagenome. seawater metagenome	marine	Marine	KRUG19_1	SAMN06266127	https://www.ncbi.nlm.nih.gov/biosample/SAMN06266127/	5150	2	1	64	19	1968-08-01	0	0	1	0	227792	35	546875	2	2	33	1506849315	trans-spliced	present_with_otherHE
	MIRUS_G_1220	MAG		This study	IT02_mOTU	This study	Class_02	Okeano	Okeano_01	Yes	29	169516	55.58	5861	69.57	2017-02-01	67.39	130	132	141339	8337797022	18	13.64	1	marine metagenome. seawater metagenome	marine	Marine	COLA18_1	SAMN06267285	https://www.ncbi.nlm.nih.gov/biosample/SAMN06267285/	1773	6	4	19	9	1982-06-01	0	1	0	3	112084	6	3157894737	7	4	12	9090909091	trans-spliced	present_with_no_introns
	MIRUS_G_1222	MAG		This study	IT02_mOTU	This study	Class_02	Okeano	Okeano_01	Yes	57	314022	56.87	5870	86.96	2025-04-13	73.91	286	252	258252	8224009783	32	1970-12-01	0	marine metagenome. seawater metagenome	marine	Marine	CAST23_1	SAMN19118296	https://www.ncbi.nlm.nih.gov/biosample/SAMN19118296/	6364	9	1	146	36	14.29	0	2	1	3	464936	72	4931506849	9	7	27	1071428571	trans-spliced	present_with_otherHE
	MIRUS_G_1226	MAG		This study	IT02_mOTU	This study	Class_02	Okeano	Okeano_01	Yes	51	278540	65.07	5803	91.3	1952-06-01	84.78	262	259	246816	8861061248	12	1963-04-01	1	marine metagenome. seawater metagenome	marine	Marine	CAST23_1	SAMN19118243	https://www.ncbi.nlm.nih.gov/biosample/SAMN19118243/	563	1	0	33	16	2018-06-01	1	1	0	0	118475	16	4848484848	2	2	32	1235521236	trans-spliced	present_with_short_introns
	MIRUS_G_1227	MAG		This study	IT02_mOTU	This study	Class_02	Okeano	Okeano_01	Yes	58	316596	63.72	5899	80.43	2035-04-01	76.09	290	274	280680	8865557366	7	1955-02-01	4	marine metagenome. seawater metagenome	marine	Marine	BPAM22_1	SAMN07483527	https://www.ncbi.nlm.nih.gov/biosample/SAMN07483527/	7714	7	4	41	19	1993-06-01	0	0	1	1	129503	14	3414634146	2	2	42	1532846715	trans-spliced	present_with_otherHE
	MIRUS_G_1230	MAG		This study	IT02_mOTU	This study	Class_02	Okeano	Okeano_01	Yes	51	269607	60.45	5752	82.61	15.22	67.39	277	244	222030	82353203	48	19.67	1	marine metagenome. seawater metagenome	marine	Marine	CAST23_1	SAMN19118290	https://www.ncbi.nlm.nih.gov/biosample/SAMN19118290/	835	0	0	119	27	2025-07-11	3	4	1	5	441383	52	4369747899	21	13	31	1270491803	trans-spliced	present_with_HNH
	MIRUS_G_1234	MAG		This study	IT02_mOTU	This study	Class_02	Okeano	Okeano_01	Yes	39	214238	67.99	5776	60.87	2017-02-01	58.7	173	153	181140	8455082665	31	20.26	1	marine metagenome. seawater metagenome	marine	Marine	TARA	SAMEA2621044	https://www.ncbi.nlm.nih.gov/biosample/SAMEA2621044/	1365	2	0	39	15	1980-09-01	1	0	0	2	182041	19	4871794872	7	4	22	1437908497	trans-spliced	present_with_short_introns
	MIRUS_G_1236	MAG		This study	IT02_mOTU	This study	Class_02	Okeano	Okeano_01	Yes	37	186871	60.96	4906	76.09	1952-06-01	69.57	180	165	155949	8345275618	43	2025-06-26	1	marine metagenome. seawater metagenome	marine	Marine	ZHAN22_1	SAMN11355922	https://www.ncbi.nlm.nih.gov/biosample/SAMN11355922/	878	0	0	44	10	2025-06-06	0	0	1	4	235457	33	75	9	8	22	1333333333	trans-spliced	present_with_otherHE
	MIRUS_G_1237	MAG		This study	IT02_mOTU	This study	Class_02	Okeano	Okeano_01	Yes	42	215084	58.72	5692	80.43	0	80.43	191	180	177801	8266584218	22	2022-12-01	1	marine metagenome. seawater metagenome	marine	Marine	SUHA22_1	SAMN20336528	https://www.ncbi.nlm.nih.gov/biosample/SAMN20336528/	128	0	0	13	5	1978-02-01	0	0	1	1	60442	8	6153846154	7	7	16	8888888889	trans-spliced	present_with_otherHE
	MIRUS_G_1240	MAG		This study	IT02_mOTU	This study	Class_02	Okeano	Okeano_01	Yes	32	161987	47.41	5328	63.04	2025-07-08	54.35	158	149	143838	8879601449	33	22.15	0	marine metagenome. seawater metagenome	marine	Marine	SHAF22_1	SAMEA7723672	https://www.ncbi.nlm.nih.gov/biosample/SAMEA7723672/	91	0	0	24	7	1970-04-01	1	1	0	1	148160	12	50	3	3	16	1073825503	trans-spliced	present_with_GIY_YIG
	MIRUS_G_1245	MAG		This study	IT02_mOTU	This study	Class_02	Okeano	Okeano_01	Yes	42	236809	64.68	5596	71.74	1952-06-01	65.22	216	208	208095	8787461625	9	2033-04-01	3	marine metagenome. seawater metagenome	marine	Marine	TARA	SAMEA2621277	https://www.ncbi.nlm.nih.gov/biosample/SAMEA2621277/	2459	1	1	20	10	1981-04-01	0	0	0	1	84456	10	50	2	2	38	1826923077	trans-spliced	present_with_short_introns
	MIRUS_G_1246	MAG		This study	IT02_mOTU	This study	Class_02	Okeano	Okeano_01	Yes	45	229659	65.46	5595	71.74	15.22	56.52	214	211	206832	9006048097	7	2032-03-01	0	marine metagenome. seawater metagenome	marine	Marine	TARA	SAMEA2619548	https://www.ncbi.nlm.nih.gov/biosample/SAMEA2619548/	796	3	1	7	7	2032-03-01	0	0	0	0	30480	0	0	1	1	21	9952606635	trans-spliced	present_with_no_introns
	MIRUS_G_1255	MAG		This study	IT02_mOTU	This study	Class_02	Okeano	Okeano_01	Yes	46	227508	63.22	5496	73.91	2025-07-08	65.22	229	198	188388	8280500026	18	2025-09-09	2	marine metagenome. seawater metagenome	marine	Marine	KRUG19_2	SAMN08776908	https://www.ncbi.nlm.nih.gov/biosample/SAMN08776908/	576	1	0	128	30	15.15	1	1	1	1	562618	58	453125	6	4	23	1161616162	trans-spliced	present_with_otherHE
	MIRUS_G_1259	MAG		This study	IT02_mOTU	This study	Class_02	Okeano	Okeano_01	Yes	52	282632	62.89	5311	86.96	0	86.96	235	207	242490	8579707889	37	17.87	0	marine metagenome. seawater metagenome	marine	Marine	CAST23_2	SAMN12109738	https://www.ncbi.nlm.nih.gov/biosample/SAMN12109738/	574	1	0	83	22	1963-10-01	0	0	0	3	293668	17	2048192771	4	4	21	1014492754	trans-spliced	present_with_short_introns
	MIRUS_G_1263	MAG		This study	IT02_mOTU	This study	Class_02	Okeano	Okeano_01	Yes	49	255681	60.13	5384	71.74	2017-02-01	69.57	236	216	211854	8285871848	35	16.20	0	marine metagenome. seawater metagenome	marine	Marine	KOPF15_1	SAMEA7422952	https://www.ncbi.nlm.nih.gov/biosample/SAMEA7422952/	536	0	0	58	22	2019-10-01	0	3	1	0	226845	21	3620689655	5	4	28	1296296296	trans-spliced	present_with_otherHE
	MIRUS_G_1264	MAG		This study	IT02_mOTU	This study	Class_02	Okeano	Okeano_01	Yes	53	260473	68.56	5347	80.43	1952-06-01	73.91	220	213	245334	9418788128	51	23.94	3	marine metagenome. seawater metagenome	marine	Marine	BPAM22_1	SAMN07483179	https://www.ncbi.nlm.nih.gov/biosample/SAMN07483179/	1795	2	0	61	29	13.62	1	0	0	2	234189	18	2950819672	6	3	22	103286385	trans-spliced	present_with_short_introns
	MIRUS_G_1275	MAG		This study	IT02_mOTU	This study	Class_02	Okeano	Okeano_01	Yes	45	208965	64.92	5235	73.91	2017-02-01	71.74	202	173	174039	8328619625	7	2025-05-04	1	marine metagenome. seawater metagenome	marine	Marine	TARA	SAMEA4397804	https://www.ncbi.nlm.nih.gov/biosample/SAMEA4397804/	45215	40	28	74	18	2040-10-01	0	0	1	0	354126	28	3783783784	3	1	19	1098265896	trans-spliced	present_with_otherHE
	MIRUS_G_1276	MAG		This study	IT02_mOTU	This study	Class_02	Okeano	Okeano_01	Yes	49	248024	64.65	5228	65.22	2025-07-08	56.52	242	238	218475	8808623359	10	2020-04-01	0	marine metagenome. seawater metagenome	marine	Marine	BPAM22_1	SAMN07482689	https://www.ncbi.nlm.nih.gov/biosample/SAMN07482689/	1164	10	5	28	9	1978-03-01	0	1	0	0	112892	22	7857142857	2	1	30	1260504202	not_found	absent
	MIRUS_G_1281	MAG		This study	This study	This study	Class_02	Okeano	Okeano_01	Yes	58	285841	65.56	5168	78.26	2025-04-13	65.22	247	239	250845	8775682985	7	1993-02-01	1	marine metagenome. seawater metagenome	marine	Marine	TARA			1034	3	1	15	9	1977-03-01	0	0	0	0	52477	7	4666666667	1	0	29	1213389121	trans-spliced	present_with_short_introns
	MIRUS_G_1283	MAG		This study	IT02_mOTU	This study	Class_02	Okeano	Okeano_01	Yes	55	250426	67.19	5132	65.22	2017-02-01	63.04	224	211	226191	9032249048	24	2037-11-01	3	marine metagenome. seawater metagenome	marine	Marine	LARK21_1	SAMN15782456	https://www.ncbi.nlm.nih.gov/biosample/SAMN15782456/	619	3	1	52	14	1964-06-01	0	0	0	0	207646	32	6153846154	1	0	26	1232227488	trans-spliced	present_with_short_introns
	MIRUS_G_1297	MAG		This study	IT02_mOTU	This study	Class_02	Okeano	Okeano_01	Yes	54	250036	64.76	4943	58.7	0	58.7	222	208	208155	83250012	20	1962-09-01	3	marine metagenome. seawater metagenome	marine	Marine	GALA18_1	SAMEA4699802	https://www.ncbi.nlm.nih.gov/biosample/SAMEA4699802/	498	2	2	59	16	1969-07-01	0	1	0	1	235966	42	7118644068	4	2	22	1057692308	trans-spliced	present_with_short_introns
	MIRUS_G_1300	MAG		This study	IT02_mOTU	This study	Class_02	Okeano	Okeano_01	Yes	56	256747	66.02	4888	80.43	1952-06-01	73.91	247	230	222246	8656225779	6	1961-02-01	1	marine metagenome. seawater metagenome	marine	Marine	KRUG19_1	SAMN06266127	https://www.ncbi.nlm.nih.gov/biosample/SAMN06266127/	9866	6	2	62	17	2039-07-01	0	0	1	0	241483	27	435483871	2	1	33	1434782609	trans-spliced	present_with_otherHE
	MIRUS_G_1308	MAG		This study	IT02_mOTU	This study	Class_02	Okeano	Okeano_01	Yes	46	207573	61.12	4807	63.04	2017-02-01	60.87	204	192	182988	8815597404	9	1969-04-01	1	marine metagenome. seawater metagenome	marine	Marine	COLA18_1	SAMN06267282	https://www.ncbi.nlm.nih.gov/biosample/SAMN06267282/	14400	15	11	32	15	1981-07-01	0	0	0	0	154163	7	21875	1	1	21	109375	not_found	absent
	MIRUS_G_1309	MAG		This study	IT02_mOTU	This study	Class_02	Okeano	Okeano_01	Yes	49	225036	64.89	4793	73.91	2035-04-01	69.57	185	167	197715	8785927585	22	13.17	0	marine metagenome. seawater metagenome	marine	Marine	CAST23_2	SAMN12109737	https://www.ncbi.nlm.nih.gov/biosample/SAMN12109737/	490	0	0	44	15	1998-08-01	0	1	0	0	195524	21	4772727273	2	1	17	1017964072	not_found	absent
	MIRUS_G_1311	MAG		This study	IT01_Other	This study	Class_02	Okeano	Okeano_01	Yes	59	263009	65.94	4805	67.39	1952-06-01	60.87	225	214	234306	8908668525	15	2025-01-07	1	marine metagenome. seawater metagenome	marine	Marine	TARA	SAMEA2623264	https://www.ncbi.nlm.nih.gov/biosample/SAMEA2623264/	1210	0	0	11	8	1974-03-01	0	0	0	0	41824	2	1818181818	0	0	27	1261682243	trans-spliced	present_with_short_introns
	MIRUS_G_1312	MAG		This study	IT02_mOTU	This study	Class_02	Okeano	Okeano_01	Yes	29	132805	66.01	4787	52.17	0	52.17	130	115	112734	848868642	39	33.91	0	seawater metagenome. oil metagenome	marine	Marine	WANG21_1	SAMN08952654	https://www.ncbi.nlm.nih.gov/biosample/SAMN08952654/	167	1	1	23	6	2022-05-01	0	0	1	1	173186	6	2608695652	2	2	12	1043478261	unknown	present_with_otherHE
	MIRUS_G_1313	MAG		This study	IT02_mOTU	This study	Class_02	Okeano	Okeano_01	Yes	46	219387	62.49	4717	71.74	2035-04-01	67.39	167	164	190050	8662774002	6	1966-03-01	2	marine metagenome. seawater metagenome	marine	Marine	KOPF15_1	SAMEA7392422	https://www.ncbi.nlm.nih.gov/biosample/SAMEA7392422/	92	0	0	19	8	1988-04-01	0	0	0	1	86605	13	6842105263	2	1	9	5487804878	not_found	absent
	MIRUS_G_1315	MAG		This study	IT02_mOTU	This study	Class_02	Okeano	Okeano_01	Yes	41	193104	56.68	4714	71.74	1952-06-01	65.22	189	163	149490	774142431	27	16.56	1	marine metagenome. seawater metagenome	marine	Marine	LARK21_1	SAMN15782438	https://www.ncbi.nlm.nih.gov/biosample/SAMN15782438/	1396	3	3	74	23	2025-11-14	1	3	0	2	383213	29	3918918919	8	7	22	1349693252	trans-spliced	present_with_HNH
	MIRUS_G_1318	MAG		This study	This study	This study	Class_02	Okeano	Okeano_01	Yes	49	224959	67.04	4659	69.57	2035-04-01	65.22	232	224	207114	920674434	10	2046-04-01	1	marine metagenome. seawater metagenome	marine	Marine	TARA			2069	0	0	22	16	2014-07-01	0	0	0	0	97796	5	2272727273	0	0	22	9821428571	trans-spliced	present_with_short_introns
	MIRUS_G_1336	MAG		This study	IT02_mOTU	This study	Class_02	Okeano	Okeano_01	Yes	53	221602	66.71	4466	65.22	2025-07-08	56.52	229	222	199800	9016164114	4	1980-01-01	1	marine metagenome. seawater metagenome	marine	Marine	TARA	SAMEA2622843	https://www.ncbi.nlm.nih.gov/biosample/SAMEA2622843/	668	1	1	23	12	2041-05-01	0	0	0	0	103790	14	6086956522	0	0	26	1171171171	trans-spliced	present_with_short_introns
	MIRUS_G_1347	MAG		This study	IT02_mOTU	This study	Class_02	Okeano	Okeano_01	Yes	54	240626	64.36	4344	80.43	2025-07-08	71.74	269	253	213786	8884576064	22	1970-08-01	2	marine metagenome. seawater metagenome	marine	Marine	BPAM22_1	SAMN07483486	https://www.ncbi.nlm.nih.gov/biosample/SAMN07483486/	1223	5	4	50	17	1972-06-01	0	1	0	0	207791	35	70	1	1	37	1462450593	trans-spliced	present_with_short_introns
	MIRUS_G_1356	MAG		This study	IT02_mOTU	This study	Class_02	Okeano	Okeano_01	Yes	39	155517	63.18	4201	58.7	2017-02-01	56.52	145	138	135933	8740716449	13	2042-09-01	1	marine metagenome. seawater metagenome	marine	Marine	TARA	SAMEA6000258	https://www.ncbi.nlm.nih.gov/biosample/SAMEA6000258/	135	0	0	29	10	2025-07-01	0	0	0	0	186475	5	1724137931	0	0	9	652173913	not_found	absent
	MIRUS_G_1360	MAG		This study	This study	This study	Class_02	Okeano	Okeano_01	Yes	40	165948	55.63	4151	60.87	0	60.87	180	167	134262	8090606696	29	17.37	1	marine metagenome. seawater metagenome	marine	Marine	TARA			15462	26	22	58	22	13.17	0	0	0	4	349507	28	4827586207	7	6	19	1137724551	trans-spliced	present_with_short_introns
	MIRUS_G_1362	MAG		This study	IT02_mOTU	This study	Class_02	Okeano	Okeano_01	Yes	37	160198	68.94	4156	69.57	2035-04-01	65.22	162	160	142845	8916777987	4	1950-02-01	0	marine metagenome. seawater metagenome	marine	Marine	TARA	SAMEA2619548	https://www.ncbi.nlm.nih.gov/biosample/SAMEA2619548/	756	5	4	13	8	5.00	0	0	0	0	81150	9	6923076923	0	0	16	10	trans-spliced	present_with_short_introns
	MIRUS_G_1378	MAG		This study	IT02_mOTU	This study	Class_02	Okeano	Okeano_01	Yes	53	202587	65.56	3894	56.52	2017-02-01	54.35	189	183	179781	8874261428	7	1983-03-01	2	marine metagenome. seawater metagenome	marine	Marine	TARA	SAMEA2623266	https://www.ncbi.nlm.nih.gov/biosample/SAMEA2623266/	782	1	0	13	8	2037-04-01	0	0	0	0	64170	6	4615384615	0	0	18	9836065574	trans-spliced	present_with_short_introns
	MIRUS_G_1381	MAG		This study	IT02_mOTU	This study	Class_02	Okeano	Okeano_01	Yes	34	139116	67.98	3654	54.35	2017-02-01	52.17	142	138	126528	9095143621	3	2017-02-01	1	marine metagenome. seawater metagenome	marine	Marine	BPAM22_1	SAMN07483479	https://www.ncbi.nlm.nih.gov/biosample/SAMN07483479/	1119	1	1	11	10	2025-07-01	0	1	0	0	79071	4	3636363636	1	1	13	9420289855	trans-spliced	present_with_short_introns
	MIRUS_G_1401	MAG		This study	This study	This study	Class_02	Okeano	Okeano_01	Yes	56	213901	66.89	3463	54.35	2035-04-01	50	193	186	195306	9130672601	3	1961-01-01	0	marine metagenome. seawater metagenome	marine	Marine	TARA			1294	3	2	26	10	2038-05-01	0	1	1	1	121552	16	6153846154	4	3	20	1075268817	trans-spliced	present_with_otherHE
	MIRUS_G_0515	MAG		This study	IT02_mOTU	This study	Class_02	Okeano	Okeano_02	Yes	16	274086	56.15	25682	95	5	90	208	190	226035	8246864123	40	2025-05-21	0	marine metagenome. seawater metagenome	marine	Marine	NOWI19_1	SAMN10351037	https://www.ncbi.nlm.nih.gov/biosample/SAMN10351037/	399	1	0	30	17	1995-08-01	0	0	1	4	109455	13	4333333333	17	11	25	1315789474	trans-spliced	present_with_otherHE
	MIRUS_G_0626	MAG		This study	IT02_mOTU	This study	Class_02	Okeano	Okeano_02	Yes	15	263314	56	19746	95	0	95	184	173	207954	7897567163	43	24.86	1	marine metagenome. seawater metagenome	marine	Marine	TARA	SAMEA6039731	https://www.ncbi.nlm.nih.gov/biosample/SAMEA6039731/	291	2	0	24	10	1978-05-01	0	0	1	4	91146	14	5833333333	16	8	28	161849711	trans-spliced	present_with_otherHE
	MIRUS_G_0650	MAG		This study	IT02_mOTU	This study	Class_02	Okeano	Okeano_02	Yes	22	259543	65.68	16487	100	10	90	156	159	212499	8187429443	63	39.62	0	biofilm metagenome	marine biofilm	marine biofilm	WANG22_1	SAMN08714535	https://www.ncbi.nlm.nih.gov/biosample/SAMN08714535/	408	0	0	5	4	1952-02-01	0	0	0	0	19265	2	40	6	2	25	1572327044	trans-spliced	present_with_short_introns
	MIRUS_G_0662	MAG		This study	IT02_mOTU	This study	Class_02	Okeano	Okeano_02	Yes	15	216371	56.14	17248	85	0	85	147	144	179709	8305595482	58	40.28	0	marine metagenome. seawater metagenome	marine	Marine	NOWI19_1	SAMN09201441	https://www.ncbi.nlm.nih.gov/biosample/SAMN09201441/	185	0	0	3	2	2039-01-01	0	0	1	0	13865	2	6666666667	12	6	19	1319444444	trans-spliced	present_with_otherHE
	MIRUS_G_0689	MAG		This study	IT02_mOTU	This study	Class_02	Okeano	Okeano_02	Yes	11	170891	54.08	16555	85	10	75	147	136	149331	8738377094	47	34.56	0	marine metagenome. seawater metagenome	marine	Marine	KOPF15_1	SAMEA7422972	https://www.ncbi.nlm.nih.gov/biosample/SAMEA7422972/	221	0	0	21	12	1982-08-01	0	0	1	1	122885	6	2857142857	3	2	24	1764705882	trans-spliced	present_with_otherHE
	MIRUS_G_0694	MAG		This study	IT02_mOTU	This study	Class_02	Okeano	Okeano_02	Yes	22	268960	53.73	17045	90	0	90	202	193	231687	8614180547	42	21.76	0	marine metagenome. seawater metagenome	marine	Marine	POHA15_1	SAMEA2555027	https://www.ncbi.nlm.nih.gov/biosample/SAMEA2555027/	140	0	0	21	7	1963-03-01	0	0	1	0	78079	16	7619047619	1	1	37	1917098446	trans-spliced	present_with_otherHE
	MIRUS_G_0769	MAG		This study	IT02_mOTU	This study	Class_02	Okeano	Okeano_02	Yes	14	132934	51.83	14456	70	5	65	121	117	116559	8768185716	47	40.17	1	marine metagenome. seawater metagenome	marine	Marine	NOWI19_1	SAMN10351091	https://www.ncbi.nlm.nih.gov/biosample/SAMN10351091/	18	0	0	8	8	1984-06-01	0	0	0	2	60180	1	2025-05-12	4	3	16	1367521368	not_found	absent
	MIRUS_G_0982	MAG		This study	IT02_mOTU	This study	Class_02	Okeano	Okeano_02	Yes	21	138369	57.84	9832	90	0	90	114	100	102618	7416256531	34	34.00	0	marine metagenome. seawater metagenome	marine	Marine	BPAM22_1	SAMN07483062	https://www.ncbi.nlm.nih.gov/biosample/SAMN07483062/	151	0	0	28	15	15.00	0	0	0	5	202357	11	3928571429	8	7	12	12	not_found	present_with_no_introns
	MIRUS_G_1165	MAG		This study	IT02_mOTU	This study	Class_02	Okeano	Okeano_02	Yes	16	102011	43.2	7795	65	0	65	107	99	85260	8357922185	37	37.37	1	marine metagenome. seawater metagenome	marine	Marine	TARA	SAMEA6041658	https://www.ncbi.nlm.nih.gov/biosample/SAMEA6041658/	1100	0	0	7	4	2025-04-04	0	0	1	0	68620	5	7142857143	3	1	14	1414141414	trans-spliced	present_with_otherHE
	MIRUS_G_0313	MAG		This study	IT02_mOTU	This study	Class_02	Okeano	Okeano_03	Yes	8	192636	49.01	40113	90	0	90	161	159	164406	853454183	61	38.36	2	marine metagenome. seawater metagenome	marine	Marine	ZHAN22_1	SAMN11355745	https://www.ncbi.nlm.nih.gov/biosample/SAMN11355745/	660	0	0	4	4	1952-02-01	0	0	0	0	20765	0	0	0	0	28	1761006289	trans-spliced	present_with_no_introns
	MIRUS_G_0348	MAG		This study	IT02_mOTU	This study	Class_02	Okeano	Okeano_03	Yes	11	223419	48.31	37037	90	0	90	178	168	184320	8249969788	67	39.88	2	marine metagenome. seawater metagenome	marine	Marine	KOPF15_1	SAMEA7422942	https://www.ncbi.nlm.nih.gov/biosample/SAMEA7422942/	398	0	0	19	12	2014-07-01	0	0	0	0	85042	8	4210526316	3	0	26	1547619048	trans-spliced	present_with_short_introns
	MIRUS_G_0436	MAG		This study	IT02_mOTU	This study	Class_02	Okeano	Okeano_03	Yes	11	154913	47.43	21888	65	5	60	122	122	134028	8651823927	47	38.52	0	marine metagenome. seawater metagenome	marine	Marine	TARA	SAMEA6035544	https://www.ncbi.nlm.nih.gov/biosample/SAMEA6035544/	921	0	0	9	7	1974-05-01	0	0	0	1	58097	2	2222222222	3	1	30	2459016393	trans-spliced	present_with_unknown_ORF
	MIRUS_G_0440	MAG		This study	IT02_mOTU	This study	Class_02	Okeano	Okeano_03	Yes	16	245970	59.05	28712	80	0	80	194	176	196938	8006586169	73	41.48	4	marine metagenome. seawater metagenome	marine	Marine	MEHR18_1	SAMN03444909	https://www.ncbi.nlm.nih.gov/biosample/SAMN03444909/	842	2	1	24	11	2025-06-01	2	0	0	1	97573	9	37.5	20	11	33	18.75	trans-spliced	present_with_long_introns_no_gene
	MIRUS_G_0473	MAG		This study	IT02_mOTU	This study	Class_02	Okeano	Okeano_03	Yes	15	285021	48.25	26573	95	5	90	227	230	247134	8670729525	35	15.22	3	marine metagenome. seawater metagenome	marine	Marine	SIER19_1	SAMEA104210869	https://www.ncbi.nlm.nih.gov/biosample/SAMEA104210869/	327	2	0	9	5	2017-02-01	0	0	0	1	31577	3	3333333333	3	1	30	1304347826	trans-spliced	present_with_short_introns
	MIRUS_G_0612	MAG		This study	IT02_mOTU	This study	Class_02	Okeano	Okeano_03	Yes	15	231461	48.25	19598	85	0	85	199	197	197196	8519621016	21	1966-10-01	2	marine metagenome. seawater metagenome	marine	Marine	KRUG19_1	SAMN06264398	https://www.ncbi.nlm.nih.gov/biosample/SAMN06264398/	32	0	0	8	6	2025-05-03	0	0	0	0	34563	2	25	0	0	22	1116751269	trans-spliced	present_with_short_introns
	MIRUS_G_0620	MAG		This study	IT02_mOTU	This study	Class_02	Okeano	Okeano_03	Yes	12	204742	47.69	18746	85	5	80	196	194	167025	81578279	76	39.18	1	marine metagenome. seawater metagenome	marine	Marine	SUNY21_1	SAMEA6942736	https://www.ncbi.nlm.nih.gov/biosample/SAMEA6942736/	483	0	0	8	6	2025-09-03	0	0	0	0	39074	0	0	3	1	29	1494845361	not_found	absent
	MIRUS_G_0624	MAG		This study	IT02_mOTU	This study	Class_02	Okeano	Okeano_03	Yes	10	176904	46.95	19766	55	0	55	160	155	142695	8066239316	70	45.16	1	marine metagenome. seawater metagenome	marine	Marine	SUNY21_1	SAMEA6942735	https://www.ncbi.nlm.nih.gov/biosample/SAMEA6942735/	65	0	0	21	7	1952-04-01	0	0	1	1	118708	15	7142857143	2	2	19	1225806452	trans-spliced	present_with_otherHE
	MIRUS_G_0700	MAG		This study	IT02_mOTU	This study	Class_02	Okeano	Okeano_03	Yes	22	263812	64.85	16662	90	0	90	186	176	203463	7712423999	72	40.91	1	marine metagenome. seawater metagenome	marine	Marine	SOLA22_1	SAMEA7060521	https://www.ncbi.nlm.nih.gov/biosample/SAMEA7060521/	5176	0	0	25	11	2025-06-01	1	0	1	8	94764	12	48	28	20	30	1704545455	trans-spliced	present_with_GIY_YIG
	MIRUS_G_0724	MAG		This study	IT02_mOTU	This study	Class_02	Okeano	Okeano_03	Yes	22	273814	57.67	16343	95	10	85	219	207	206052	752525437	66	31.88	3	marine metagenome. seawater metagenome	marine	Marine	DLUG22_1	SAMEA5958359	https://www.ncbi.nlm.nih.gov/biosample/SAMEA5958359/	3495	3	0	59	15	2025-07-01	0	0	1	10	215475	31	5254237288	20	13	28	1352657005	trans-spliced	present_with_otherHE
	MIRUS_G_0805	MAG		This study	IT02_mOTU	This study	Class_02	Okeano	Okeano_03	Yes	21	241755	66.33	14045	90	0	90	175	151	193179	7990693057	43	28.48	1	marine metagenome. seawater metagenome	marine	Marine	TARA	SAMEA5996878		811	2	0	62	19	1958-12-01	0	1	1	1	256458	44	7096774194	6	3	29	1920529801	trans-spliced	present_with_otherHE
	MIRUS_G_0897	MAG		This study	IT02_mOTU	This study	Class_02	Okeano	Okeano_03	Yes	27	245408	62.58	11265	80	0	80	170	164	192426	7841064676	66	40.24	3	marine metagenome. seawater metagenome	marine	Marine	SOLA22_1	SAMEA7060533	https://www.ncbi.nlm.nih.gov/biosample/SAMEA7060533/	725	1	0	40	14	1954-08-01	0	0	1	4	162994	15	37.5	16	10	30	1829268293	trans-spliced	present_with_otherHE
	MIRUS_G_0905	MAG		This study	IT02_mOTU	This study	Class_02	Okeano	Okeano_03	Yes	27	215504	61.67	11145	85	15	70	172	157	163521	7587840597	42	26.75	4	marine metagenome. seawater metagenome	marine	Marine	PRIE21_1	SAMEA7670910	https://www.ncbi.nlm.nih.gov/biosample/SAMEA7670910/	1038	2	1	24	9	1973-05-01	0	0	0	4	111367	13	5416666667	13	8	30	1910828025	trans-spliced	present_with_long_introns_no_gene
	MIRUS_G_0983	MAG		This study	IT02_mOTU	This study	Class_02	Okeano	Okeano_03	Yes	30	211216	67.1	9290	80	5	75	164	155	168849	7994138702	45	2025-03-29	2	marine metagenome. seawater metagenome	marine	Marine	COLL22_1	SAMN16930022	https://www.ncbi.nlm.nih.gov/biosample/SAMN16930022/	1306	0	0	18	13	2039-08-01	0	0	0	0	85221	5	2777777778	6	0	24	1548387097	not_found	absent
	MIRUS_G_1084	MAG		This study	IT02_mOTU	This study	Class_02	Okeano	Okeano_03	Yes	21	143901	56.35	7941	70	5	65	134	125	107184	7448454146	44	35.20	0	marine metagenome. seawater metagenome	marine	Marine	TARA	SAMEA5996938		29	0	0	29	11	1980-08-01	0	0	0	4	201527	19	6551724138	8	6	17	2025-06-13	unknown	present_with_short_introns
	MIRUS_G_1075	MAG		This study	This study	This study	Class_02	Okeano	Okeano_04	Yes	32	242465	51.21	8152	95	5	90	221	174	207438	8555379127	93	53.45	0	marine metagenome. seawater metagenome	marine	Marine	TARA			217288	54	22	53	23	13.22	0	0	0	0	218588	4	7547169811	1	0	26	1494252874	trans-spliced	present_with_short_introns
	MIRUS_G_1137	MAG		This study	IT02_mOTU	This study	Class_02	Okeano	Okeano_04	Yes	19	118445	59.8	7086	65	0	65	103	88	100503	8485204103	39	44.32	1	marine metagenome. seawater metagenome	marine	Marine	TARA	SAMEA2621812	https://www.ncbi.nlm.nih.gov/biosample/SAMEA2621812/	720	0	0	22	6	1982-06-01	0	0	1	1	185740	17	7727272727	8	7	10	1136363636	trans-spliced	present_with_otherHE
	MIRUS_G_0009	MAG		This study	This study	This study	Class_04	Extra_Order_6	Singleton	No	1	347694	39.85	347694				233	227	302487	8699805001	145	63.88	1	peat metagenome. permafrost metagenome	permafrost	Permafrost	WOOD18_1	SAMN07125042	https://www.ncbi.nlm.nih.gov/biosample/SAMN07125042/	511	2	2	18	10	2041-04-01	0	0	0	3	51770	2	1111111111	6	3	47	2070484581	unknown	present_with_unknown_ORF
	MIRUS_G_0018	MAG		Zhang et al.	REF_LITERATURE	Zhang et al.	Class_04	Extra_Order_3	Singleton	No	1	270981	60.5	270981				178	149	221241	8164446954	105	70.47	0	freshwater metagenome	freshwater	freshwater	REF_LITERATURE	REF_LITERATURE		179	0	0	73	26	17.45	0	0	0	18	269392	2	2739726027	35	23	14	9395973154	full	present_with_no_introns
	MIRUS_G_0021	MAG	linear_with_IR?	This study	This study	This study	Class_04	Extra_Order_4	Singleton	No	1	245403	46.88	245403				226	224	228333	9304409482	92	41.07	1	groundwater metagenome	groundwater	freshwater	ANAN16_1	SAMN03203005	https://www.ncbi.nlm.nih.gov/biosample/SAMN03203005/	3	0	0	5	3	2034-01-01	0	0	0	0	20375	3	60	1	0	65	2901785714	trans-spliced	present_with_short_introns
	MIRUS_G_0037	MAG	circular	This study	This study	This study	Class_03	Extra_Order_8	Singleton	No	1	202242	37.48	202242				174	169	180111	8905716913	93	55.03	3	biofilm metagenome	marine biofilm	marine biofilm	WANG22_1	SAMN08714628	https://www.ncbi.nlm.nih.gov/biosample/SAMN08714628/	28	0	0	2	1	0.59	0	0	0	1	9889	0	0	4	3	35	2071005917	trans-spliced	present_with_no_introns
	MIRUS_G_0050	MAG		This study	This study	This study	Class_01	Extra_Order_10	Singleton	No	1	166592	54.7	166592				105	101	150447	9030865828	80	79.21	0	peat metagenome. permafrost metagenome	permafrost	Permafrost	WOOD18_1	SAMN07125042	https://www.ncbi.nlm.nih.gov/biosample/SAMN07125042/	59	0	0	5	2	1998-01-01	0	0	0	1	30013	5	100	3	1	7	6930693069	trans-spliced	present_with_unknown_ORF
	MIRUS_G_0052	MAG		This study	This study	This study	Class_01	Extra_Order_11	Singleton	No	1	165641	55.68	165641				149	142	141480	8541363551	84	59.15	1	peat metagenome. permafrost metagenome	permafrost	Permafrost	WOOD18_1	SAMN07125042	https://www.ncbi.nlm.nih.gov/biosample/SAMN07125042/	5	0	0	6	4	1982-02-01	0	0	0	2	36223	2	3333333333	6	4	9	6338028169	unknown	present_with_short_introns
	MIRUS_G_0058	MAG		This study	IT02_mOTU	This study	Class_02	Extra_Order_13	Singleton	No	4	178888	53.18	151135				140	138	167679	9373406824	70	50.72	4	marine metagenome. seawater metagenome	marine	Marine	WIND23_1	Gp0561257	https://gold.jgi.doe.gov/project?id=Gp0561257	63	0	0	10	9	1952-06-01	0	0	0	0	55901	0	0	2	1	38	2753623188	full	present_with_no_introns
	MIRUS_G_0061	MAG		This study	This study	This study	Class_04	Extra_Order_5	Singleton	No	1	148152	58.97	148152				166	155	126645	8548315244	111	71.61	1	freshwater sediment metagenome	glacier-fed streams	freshwater	BUSI22_1	SAMN19433719	https://www.ncbi.nlm.nih.gov/biosample/SAMN19433719/	26	0	0	7	7	1952-04-01	0	0	0	1	47249	0	0	2	2	17	1096774194	trans-spliced	present_with_no_introns
	MIRUS_G_0079	MAG		This study	This study	This study	Class_04	Extra_Order_7	Singleton	No	1	131424	43.28	131424				107	105	115941	8821904675	73	69.52	0	sponge metagenome; estuarine biome	sponge	Other	DHAR22_1	SAMN20424373	https://www.ncbi.nlm.nih.gov/biosample/SAMN20424373/	6	0	0	4	4	1981-03-01	0	0	0	0	30436	0	0	0	0	9	8571428571	full	present_with_no_introns
	MIRUS_G_0103	MAG		This study	This study	This study	Class_01	Extra_Order_11	Singleton	No	1	119509	48.01	119509				115	112	110325	9231522312	63	56.25	0	marine metagenome. seawater metagenome	marine	Marine	ZHAN22_1	SAMN11355745	https://www.ncbi.nlm.nih.gov/biosample/SAMN11355745/	71	0	0	12	8	2014-07-01	0	0	0	0	100411	2	1666666667	3	0	23	2053571429	not_found	absent
	MIRUS_G_0105	MAG	linear_with_IR?	This study	This study	This study	Class_04	Extra_Order_7	Singleton	No	1	118982	69.1	118982				94	91	109485	9201812039	67	73.63	0	sediment metagenome; Intertidal sediment	marine sediment	Marine sediment	XULI22_1	SAMN30677859	https://www.ncbi.nlm.nih.gov/biosample/SAMN30677859/	187	0	0	9	8	1979-08-01	0	0	0	0	75642	1	1111111111	2	1	10	1098901099	trans-spliced	present_with_short_introns
	MIRUS_G_0110	MAG	linear_with_IR?	This study	This study	This study	Class_04	Extra_Order_2	Singleton	No	1	116256	46.55	116256				132	124	102981	8858123452	67	54.03	0	marine sediment metagenome	cold seep	Other	ZHAN22_2	SAMN18200493	https://www.ncbi.nlm.nih.gov/biosample/SAMN18200493/	7	0	0	5	4	2023-03-01	0	0	0	0	43009	0	0	0	0	10	8064516129	trans-spliced	present_with_no_introns
	MIRUS_G_0115	MAG		This study	IT02_mOTU	This study	Class_04	Extra_Order_7	Singleton	No	2	132121	59.52	110770				104	100	110004	8326004193	81	81.00	0	lake water metagenome. freshwater metagenome	freshwater	freshwater	BUCK21_1	SAMEA6873017	https://www.ncbi.nlm.nih.gov/biosample/SAMEA6873017/	7	0	0	7	6	6.00	0	0	0	3	52982	0	0	9	6	7	7	trans-spliced	present_with_no_introns
	MIRUS_G_0116	MAG		This study	This study	This study	Class_04	Extra_Order_5	Singleton	No	1	109171	53.29	109171				128	120	96795	886636561	75	62.50	0	marine sediment metagenome	cold seep	Other	ZHAN22_2	SAMN18200492	https://www.ncbi.nlm.nih.gov/biosample/SAMN18200492/	21	0	0	6	4	2033-03-01	0	0	0	0	54960	0	0	0	0	10	8333333333	trans-spliced	present_with_no_introns
	MIRUS_G_0117	MAG		This study	IT02_Other	This study	Class_04	Extra_Order_3	Singleton	No	4	206059	59.19	108667				152	139	168363	8170621036	98	70.50	0	lake water metagenome. freshwater metagenome	freshwater	freshwater	IT02_FRANK	SAMEA6872940	https://www.ncbi.nlm.nih.gov/biosample/SAMEA6872940/	44	1	0	30	14	2025-07-10	0	0	0	12	145589	6	20	20	16	6	4316546763	full	present_with_unknown_ORF
	MIRUS_G_0118	MAG		This study	IT03_mOTU	This study	Class_03	Extra_Order_9	Singleton	No	7	191740	50.9	107834				192	169	168486	8787211849	71	42.01	0	sediment metagenome; lake	freshwater sediment	freshwater sediment	ZHEN22_1	SAMN22703513	https://www.ncbi.nlm.nih.gov/biosample/SAMN22703513/	2	0	0	9	7	2014-04-01	0	0	0	0	46939	4	4444444444	0	0	42	2485207101	trans-spliced	present_with_short_introns
	MIRUS_G_0122	MAG		This study	This study	This study	Class_04	Extra_Order_7	Singleton	No	1	107609	64.71	107609				84	82	93303	8670557295	63	76.83	0	oil metagenome	marine	Marine	SCHR21_1	SAMN15950833	https://www.ncbi.nlm.nih.gov/biosample/SAMN15950833/	73	0	0	1	1	2022-01-01	0	0	0	0	9293	0	0	1	1	6	7317073171	trans-spliced	present_with_no_introns
	MIRUS_G_0141	MAG		This study	IT03_mOTU	This study	Class_03	Extra_Order_9	Singleton	No	4	283361	46.28	87154				228	218	260496	9193078793	72	33.03	1	biofilm metagenome; freshwater biome	Freshwater biofilm	Other	YUYA23_1	SAMN37110692	https://www.ncbi.nlm.nih.gov/biosample/SAMN37110692/	34	0	0	8	5	2029-02-01	0	0	0	0	28233	3	37.5	0	0	70	3211009174	trans-spliced	present_with_short_introns
	MIRUS_G_0142	MAG		This study	IT02_mOTU	This study	Class_02	Styx	Singleton	Yes	8	403187	60.5	87112				383	301	319770	7931059285	201	66.78	0	marine metagenome. seawater metagenome	marine	Marine	TARA	SAMEA2622632	https://www.ncbi.nlm.nih.gov/biosample/SAMEA2622632/	97241	113	88	217	88	29.24	0	0	1	6	538212	30	1382488479	19	7	38	1262458472	trans-spliced	present_with_otherHE
	MIRUS_G_0152	MAG		This study	IT02_mOTU	This study	Class_01	Extra_Order_11	Singleton	No	1	112505	54.03	112505				122	86	100515	8934269588	50	58.14	0	marine metagenome. seawater metagenome	marine	Marine	ZHAN22_1	SAMN11355745	https://www.ncbi.nlm.nih.gov/biosample/SAMN11355745/	158	0	0	44	16	18.60	0	0	0	0	391094	5	1136363636	6	1	17	1976744186	not_found	absent
	MIRUS_G_0154	MAG		This study	IT02_mOTU	This study	Class_04	Extra_Order_2	Singleton	No	2	130440	54.24	77798				88	87	118803	9107865685	68	78.16	0	marine metagenome. seawater metagenome	marine	Marine	CAOS20_1	SAMN13674978	https://www.ncbi.nlm.nih.gov/biosample/SAMN13674978/	123	1	0	4	3	2045-03-01	0	0	0	0	30665	1	25	0	0	7	8045977011	trans-spliced	present_with_short_introns
	MIRUS_G_0157	MAG		This study	IT03_mOTU	This study	Class_04	Extra_Order_6	Singleton	No	10	620979	27.81	91228				539	504	532257	8571256033	250	49.60	6	peat metagenome. permafrost metagenome	permafrost	Permafrost	WOOD18_1	SAMN07125042	https://www.ncbi.nlm.nih.gov/biosample/SAMN07125042/	50	0	0	8	4	0.79	0	0	0	0	12883	0	0	7	5	103	2043650794	unknown	present_with_no_introns
	MIRUS_G_0158	MAG		This study	IT03_mOTU	This study	Class_04	Extra_Order_6	Singleton	No	8	378566	56.91	75652				372	344	332289	877757115	235	68.31	2	bioreactor metagenome	bioreactor	Other	KANT15_1	SAMN05389828	https://www.ncbi.nlm.nih.gov/biosample/SAMN05389828/	93	0	0	40	26	1956-07-01	0	0	0	5	105662	4	10	18	8	49	1424418605	unknown	present_with_short_introns
	MIRUS_G_0159	MAG		This study	IT01_Other	This study	Class_02	Styx	Singleton	Yes	1	75477	62.89	75477				63	57	63093	8359235264	18	31.58	0	salt marsh metagenome	salt marsh	Other	IT01_FRANK	SAMN08779107		29	0	0	11	6	1953-10-01	0	0	0	1	145740	7	6363636364	1	1	4	701754386	trans-spliced	present_with_short_introns
	MIRUS_G_0169	MAG		This study	IT03_mOTU	This study	Class_01	Extra_Order_11	Singleton	No	6	255537	50.37	71412				214	204	224919	8801817349	112	54.90	1	marine metagenome. seawater metagenome	marine	Marine	ZHAN22_1	SAMN11355750	https://www.ncbi.nlm.nih.gov/biosample/SAMN11355750/	19	0	0	10	8	1992-03-01	0	0	0	0	39133	0	0	4	1	53	2598039216	full	present_with_no_introns
	MIRUS_G_0178	MAG		This study	IT03_mOTU	This study	Class_04	Extra_Order_2	Singleton	No	6	299711	60.87	67691				265	257	264762	883391	135	52.53	0	marine metagenome. seawater metagenome	marine	Marine	SANC23_1	SAMEA110646519	https://www.ncbi.nlm.nih.gov/biosample/SAMEA110646519/	63	0	0	8	6	2033-02-01	0	0	0	1	26692	3	37.5	4	2	34	1322957198	unknown	present_with_short_introns
	MIRUS_G_0181	MAG		This study	IT03_mOTU	This study	Class_04	Extra_Order_7	Singleton	No	6	339706	59.97	66897				332	315	295005	8684126863	186	59.05	1	peat metagenome. permafrost metagenome	permafrost	Permafrost	WOOD18_1	SAMN07125092	https://www.ncbi.nlm.nih.gov/biosample/SAMN07125092/	64	0	0	23	18	1971-05-01	0	0	0	4	67706	1	4347826087	11	4	70	2222222222	trans-spliced	present_with_unknown_ORF
	MIRUS_G_0214	MAG		This study	IT03_mOTU	This study	Class_04	Extra_Order_7	Singleton	No	6	220347	45.93	55884				205	196	196326	8909855818	116	59.18	3	biofilm metagenome	marine biofilm	marine biofilm	WANG22_1	SAMN08714533	https://www.ncbi.nlm.nih.gov/biosample/SAMN08714533/	128	0	0	7	7	1957-03-01	0	0	0	0	31768	0	0	3	1	47	2397959184	trans-spliced	present_with_no_introns
	MIRUS_G_0216	MAG		This study	IT03_mOTU	This study	Class_02	Extra_Order_12	Singleton	No	2	68837	60.68	55395				66	65	58896	8555863852	31	47.69	0	marine sediment metagenome	cold seep	Other	ZHAN22_2	SAMN18200496	https://www.ncbi.nlm.nih.gov/biosample/SAMN18200496/	16	0	0	2	2	2025-08-03	0	0	0	0	29054	1	50	1	0	11	1692307692	trans-spliced	present_with_long_introns_no_gene
	MIRUS_G_0221	MAG		This study	IT03_mOTU	This study	Class_04	Extra_Order_7	Singleton	No	7	239623	55.57	54729				223	194	193188	8062164316	110	56.70	4	marine metagenome. seawater metagenome	marine	Marine	JING18_1	SAMN07652563	https://www.ncbi.nlm.nih.gov/biosample/SAMN07652563/	660	0	0	19	11	1967-05-01	0	0	0	7	79291	1	5263157895	13	11	39	2010309278	full	present_with_no_introns
	MIRUS_G_0237	MAG		This study	IT03_mOTU	This study	Class_02	Extra_Order_12	Singleton	No	7	163106	57.3	51354				174	167	138939	8518325506	56	33.53	1	marine sediment metagenome	marine sediment	Marine sediment	BAEC19_1	SAMN10402039	https://www.ncbi.nlm.nih.gov/biosample/SAMN10402039/	20	0	0	10	5	1999-02-01	0	0	0	0	61310	0	0	5	3	31	1856287425	trans-spliced	present_with_no_introns
	MIRUS_G_0259	MAG		This study	IT03_mOTU	This study	Class_04	Extra_Order_7	Singleton	No	6	274063	47.3	48627				209	202	245052	8941447769	135	66.83	0	marine sediment metagenome	marine sediment	Marine sediment	BAEC19_1	SAMN10404973	https://www.ncbi.nlm.nih.gov/biosample/SAMN10404973/	65	0	0	16	11	2045-05-01	0	0	0	1	58381	5	31.25	7	3	34	1683168317	trans-spliced	present_with_short_introns
	MIRUS_G_0261	MAG		This study	IT03_mOTU	This study	Class_04	Extra_Order_4	Singleton	No	10	327142	53.63	50662				371	307	301905	9228561298	206	67.10	0	peat metagenome. permafrost metagenome	permafrost	Permafrost	WOOD18_1	SAMN07124939	https://www.ncbi.nlm.nih.gov/biosample/SAMN07124939/	20	0	0	15	13	2023-04-01	0	0	0	0	45852	0	0	1	1	60	1954397394	full	present_with_no_introns
	MIRUS_G_0280	MAG		This study	IT03_mOTU	This study	Class_04	Extra_Order_6	Singleton	No	5	138938	32	49090				188	106	117087	8427284112	72	67.92	2	marine metagenome. seawater metagenome	marine	Marine	HAWL17_1	SAMN08283973	https://www.ncbi.nlm.nih.gov/biosample/SAMN08283973/	212	0	0	2	1	0.94	0	0	0	0	14395	2	100	3	1	17	1603773585	unknown	present_with_no_introns
	MIRUS_G_0288	MAG		This study	IT03_mOTU	This study	Class_04	Extra_Order_6	Singleton	No	5	195629	57.09	42707				195	177	170376	8709138216	107	60.45	0	activated sludge metagenome	activated sludge metagenome	Other	WANG18_1	SAMN08389165	https://www.ncbi.nlm.nih.gov/biosample/SAMN08389165/	35	0	0	14	8	1952-04-01	0	0	0	3	71564	2	1428571429	8	5	24	1355932203	trans-spliced	present_with_no_introns
	MIRUS_G_0299	MAG		This study	IT03_mOTU	This study	Class_01	Extra_Order_10	Singleton	No	15	441851	46.52	42020				404	345	385347	872119787	269	77.97	1	peat metagenome. permafrost metagenome	permafrost	Permafrost	WOOD18_1	SAMN07125042	https://www.ncbi.nlm.nih.gov/biosample/SAMN07125042/	63	0	0	26	19	1951-05-01	0	0	0	1	58843	1	3846153846	3	1	53	1536231884	full	present_with_short_introns
	MIRUS_G_0305	MAG		This study	IT03_mOTU	This study	Class_04	Extra_Order_7	Singleton	No	11	295879	57.87	39111				201	169	238662	8066202738	114	67.46	1	marine metagenome. seawater metagenome	marine	Marine	KIMD21_1	SAMN19716613	https://www.ncbi.nlm.nih.gov/biosample/SAMN19716613/	521	1	1	16	9	2033-05-01	0	0	0	4	54076	2	2025-05-12	25	18	23	1360946746	trans-spliced	present_with_unknown_ORF
	MIRUS_G_0332	MAG		This study	IT03_mOTU	This study	Class_04	Extra_Order_7	Singleton	No	13	302187	71.52	38273				150	143	275580	9119518709	88	61.54	0	marine metagenome. seawater metagenome	marine	Marine	ALNE20_1	SAMEA6236708	https://www.ncbi.nlm.nih.gov/biosample/SAMEA6236708/	704	3	1	8	7	1990-04-01	0	0	0	0	26474	0	0	3	0	14	979020979	unknown	present_with_no_introns
	MIRUS_G_0345	MAG		This study	IT03_mOTU	This study	Class_02	Extra_Order_12	Singleton	No	13	288101	47.41	37161				347	337	256065	8888028851	193	57.27	3	sediment metagenome; lake	freshwater sediment	freshwater sediment	ZHEN22_1	SAMN22703514	https://www.ncbi.nlm.nih.gov/biosample/SAMN22703514/	80	0	0	5	4	2019-01-01	0	0	0	2	17355	2	40	2	2	54	1602373887	full	present_with_unknown_ORF
	MIRUS_G_0351	MAG		This study	IT03_mOTU	This study	Class_04	Extra_Order_1	Singleton	No	11	289337	62.79	36652				231	221	261267	9029851004	112	50.68	0	wastewater metagenome	wastewater	freshwater	MUNK22_1	SAMEA7428238	https://www.ncbi.nlm.nih.gov/biosample/SAMEA7428238/	41	0	0	22	14	2033-06-01	0	0	0	3	76036	4	1818181818	10	5	27	1221719457	trans-spliced	present_with_unknown_ORF
	MIRUS_G_0367	MAG		This study	IT03_mOTU	This study	Class_03	Extra_Order_9	Singleton	No	8	253658	41.31	35421	84.62	0	84.62	265	242	234120	9229750294	118	48.76	2	biofilm metagenome	marine biofilm	marine biofilm	WANG22_1	SAMN08714533	https://www.ncbi.nlm.nih.gov/biosample/SAMN08714533/	5	0	0	5	3	2024-01-01	0	0	0	0	19712	3	60	2	2	42	173553719	trans-spliced	present_with_short_introns
	MIRUS_G_0375	MAG		This study	IT03_mOTU	This study	Class_04	Extra_Order_2	Singleton	No	8	264274	59.52	34505				137	131	218922	8283902314	84	64.12	0	biofilm metagenome	marine biofilm	marine biofilm	WANG22_1	SAMN08714533	https://www.ncbi.nlm.nih.gov/biosample/SAMN08714533/	138	0	0	10	8	2025-11-06	0	0	0	2	37840	0	0	22	10	18	1374045802	trans-spliced	present_with_no_introns
	MIRUS_G_0389	MAG		This study	IT02_mOTU	This study	Class_02	Okeano	Singleton	Yes	15	296439	53.18	33291	67.39	2035-04-01	63.04	224	197	256155	8641069495	70	35.53	0	marine metagenome. seawater metagenome	marine	Marine	TARA	SAMEA5996848		738	0	0	74	26	13.20	0	0	1	2	249630	19	2567567568	9	3	30	152284264	trans-spliced	present_with_otherHE
	MIRUS_G_0394	MAG		This study	IT03_mOTU	This study	Class_04	Extra_Order_4	Singleton	No	7	234114	44.13	33073				265	255	193002	8243932443	144	56.47	0	lake water metagenome. freshwater metagenome	freshwater	freshwater	MEHR18_3	SAMN08297396	https://www.ncbi.nlm.nih.gov/biosample/SAMN08297396/	14	0	0	5	5	1996-01-01	0	0	0	1	21357	1	20	3	1	34	1333333333	trans-spliced	present_with_unknown_ORF
	MIRUS_G_0396	MAG		This study	IT03_mOTU	This study	Class_04	Extra_Order_7	Singleton	No	29	792024	42.02	32802				891	847	648990	8194069877	473	55.84	7	glacier metagenome	glacier	freshwater	LIUY22_1	SAMN26502294	https://www.ncbi.nlm.nih.gov/biosample/SAMN26502294/	69	0	0	27	22	1960-02-01	0	0	0	1	34090	0	0	6	2	196	2314049587	trans-spliced	present_with_no_introns
	MIRUS_G_0407	MAG		This study	IT03_mOTU	This study	Class_04	Extra_Order_2	Singleton	No	7	182258	38.44	27085				171	113	155835	8550241965	71	62.83	1	marine metagenome. seawater metagenome	marine	Marine	CAOS20_1	SAMN13674977	https://www.ncbi.nlm.nih.gov/biosample/SAMN13674977/	96	0	0	4	3	1965-02-01	0	0	0	0	21947	1	25	2	1	15	1327433628	trans-spliced	present_with_no_introns
	MIRUS_G_0433	MAG		This study	IT03_mOTU	This study	Class_04	Extra_Order_4	Singleton	No	10	265740	56.85	29268				229	225	237024	8919394897	111	49.33	0	biofilm metagenome; freshwater biome	Freshwater biofilm	Other	YUYA23_1	SAMN37110694	https://www.ncbi.nlm.nih.gov/biosample/SAMN37110694/	11	0	0	16	10	2044-04-01	0	0	0	4	60209	0	0	9	7	23	1022222222	trans-spliced	present_with_no_introns
	MIRUS_G_0443	MAG		This study	IT03_mOTU	This study	Class_03	Extra_Order_9	Singleton	No	12	255157	52.27	28276				172	171	226260	886748159	92	53.80	0	sediment metagenome; lake	freshwater sediment	freshwater sediment	ZHEN22_1	SAMN22703514	https://www.ncbi.nlm.nih.gov/biosample/SAMN22703514/	29	0	0	6	6	1951-03-01	0	0	0	0	23515	0	0	2	0	33	1929824561	trans-spliced	present_with_no_introns
	MIRUS_G_0445	MAG		This study	IT03_mOTU	This study	Class_03	Extra_Order_9	Singleton	No	9	196543	45.98	31388				199	178	182811	9301323375	97	54.49	1	biofilm metagenome	marine biofilm	marine biofilm	WANG22_1	SAMN08714533	https://www.ncbi.nlm.nih.gov/biosample/SAMN08714533/	0	0	0	6	4	2025-02-01	0	0	0	0	30528	0	0	0	0	20	1123595506	trans-spliced	present_with_no_introns
	MIRUS_G_0448	MAG		This study	IT03_mOTU	This study	Class_04	Extra_Order_5	Singleton	No	10	269971	31.93	29829				224	179	225999	8371232466	136	75.98	1	marine metagenome. seawater metagenome	marine	Marine	CAOS20_1	SAMN13674978	https://www.ncbi.nlm.nih.gov/biosample/SAMN13674978/	31	0	0	1	1	0.56	0	0	0	0	3704	0	0	2	1	29	1620111732	trans-spliced	present_with_no_introns
	MIRUS_G_0465	MAG		This study	IT03_mOTU	This study	Class_04	Extra_Order_5	Singleton	No	18	268698	34.61	26931				261	240	221127	8229573722	125	52.08	0	wastewater metagenome	wastewater	freshwater	YUYA23_1	SAMN37110723	https://www.ncbi.nlm.nih.gov/biosample/SAMN37110723/	177	0	0	6	6	1950-02-01	0	0	0	1	22330	1	1666666667	4	2	28	1166666667	trans-spliced	present_with_short_introns
	MIRUS_G_0508	MAG		This study	IT03_mOTU	This study	Class_01	Extra_Order_11	Singleton	No	9	215401	2025-08-29	24772				252	234	174654	8108318903	158	67.52	1	peat metagenome. permafrost metagenome	permafrost	Permafrost	WOOD18_1	SAMN07125042	https://www.ncbi.nlm.nih.gov/biosample/SAMN07125042/	60	0	0	4	4	1971-01-01	0	0	0	0	18570	1	25	2	0	22	9401709402	trans-spliced	present_with_short_introns
	MIRUS_G_0514	MAG		This study	IT03_mOTU	This study	Class_04	Extra_Order_6	Singleton	No	28	530909	60.36	24411				281	265	411186	7744943107	182	68.68	0	sponge metagenome; estuarine biome	estuary	Marine	DHAR22_1	SAMN20424373	https://www.ncbi.nlm.nih.gov/biosample/SAMN20424373/	61	0	0	43	23	1968-08-01	0	0	0	14	80993	2	4651162791	42	25	31	1169811321	unknown	present_with_short_introns
	MIRUS_G_0519	MAG		This study	IT03_mOTU	This study	Class_04	Extra_Order_6	Singleton	No	12	217565	47.5	24308				294	261	187845	8633971457	166	63.60	3	marine metagenome. seawater metagenome	marine	Marine	ZHEN20_1	SAMN07748057	https://www.ncbi.nlm.nih.gov/biosample/SAMN07748057/	2	0	0	7	6	2030-02-01	0	0	0	0	32174	0	0	0	0	49	1877394636	trans-spliced	present_with_no_introns
	MIRUS_G_0549	MAG		This study	IT03_mOTU	This study	Class_04	Extra_Order_7	Singleton	No	15	269473	58.87	29851				214	198	235395	8735383508	121	61.11	0	biofilm metagenome; freshwater biome	Freshwater biofilm	Other	YUYA23_1	SAMN37110687	https://www.ncbi.nlm.nih.gov/biosample/SAMN37110687/	66	0	0	4	4	2025-02-02	0	0	0	0	14844	0	0	4	1	33	1666666667	trans-spliced	present_with_no_introns
	MIRUS_G_0551	MAG		This study	IT03_mOTU	This study	Class_04	Extra_Order_1	Singleton	No	13	255795	59.04	24484				244	176	217821	8515451827	85	48.30	0	wastewater metagenome	wastewater	freshwater	MUNK22_1	SAMEA7426275	https://www.ncbi.nlm.nih.gov/biosample/SAMEA7426275/	62	0	0	11	7	1998-03-01	0	0	0	1	43003	0	0	13	8	26	1477272727	trans-spliced	present_with_no_introns
	MIRUS_G_0558	MAG		This study	IT03_mOTU	This study	Class_04	Extra_Order_6	Singleton	No	13	234781	56.02	22707				163	156	169878	7235594022	102	65.38	2	marine metagenome. seawater metagenome	marine	Marine	CAST23_1	SAMN19118281	https://www.ncbi.nlm.nih.gov/biosample/SAMN19118281/	74	0	0	13	9	1977-05-01	0	0	0	4	55371	0	0	6	5	32	2051282051	full	present_with_no_introns
	MIRUS_G_0571	MAG		This study	IT03_mOTU	This study	Class_03	Extra_Order_8	Singleton	No	7	134475	48.66	25069				102	84	121875	9063022867	52	61.90	0	peat metagenome. permafrost metagenome	permafrost	Permafrost	WOOD18_1	SAMN07125042	https://www.ncbi.nlm.nih.gov/biosample/SAMN07125042/	107	0	0	3	3	1957-03-01	0	0	0	0	22309	1	3333333333	1	1	4	4761904762	trans-spliced	present_with_no_introns
	MIRUS_G_0577	MAG		This study	IT03_mOTU	This study	Class_02	Extra_Order_12	Singleton	No	10	174399	50.8	21524				106	105	151017	8659281303	62	59.05	0	freshwater sediment metagenome	glacier-fed streams	freshwater	BUSI22_1	SAMN19433716	https://www.ncbi.nlm.nih.gov/biosample/SAMN19433716/	46	0	0	0	0	0.00	0	0	0	0	0.000	0	0	1	0	11	1047619048	trans-spliced	present_with_no_introns
	MIRUS_G_0590	MAG		This study	IT03_mOTU	This study	Class_04	Extra_Order_2	Singleton	No	15	253113	56.41	20955				237	200	211443	8353699731	129	64.50	4	wastewater metagenome	wastewater	freshwater	MUNK22_1	SAMEA7426273	https://www.ncbi.nlm.nih.gov/biosample/SAMEA7426273/	48	0	0	22	14	7.00	0	0	0	0	86918	2	9090909091	20	13	25	2025-05-12	trans-spliced	present_with_short_introns
	MIRUS_G_0592	MAG		This study	IT03_mOTU	This study	Class_04	Extra_Order_2	Singleton	No	12	281067	61.65	20913				245	243	255510	9090715025	128	52.67	0	marine metagenome. seawater metagenome	marine	Marine	SCHR19_1	SAMN09406144	https://www.ncbi.nlm.nih.gov/biosample/SAMN09406144/	142	0	0	6	5	2025-06-02	0	0	0	1	21347	2	3333333333	2	1	30	1234567901	unknown	present_with_short_introns
	MIRUS_G_0593	MAG		This study	IT02_mOTU	This study	Class_02	Okeano	Singleton	Yes	15	284496	52.9	20896	85	5	80	244	228	245658	8634848996	91	39.91	1	marine metagenome. seawater metagenome	marine	Marine	NOWI19_1	SAMN09201603	https://www.ncbi.nlm.nih.gov/biosample/SAMN09201603/	98	0	0	25	14	2014-06-01	0	0	1	1	87875	12	48	5	4	28	1228070175	trans-spliced	present_with_otherHE
	MIRUS_G_0602	MAG		This study	IT03_mOTU	This study	Class_03	Extra_Order_9	Singleton	No	20	254616	56.79	20599				232	228	230631	9057993213	112	49.12	1	groundwater metagenome	groundwater	freshwater	ANAN16_1	SAMN03842433	https://www.ncbi.nlm.nih.gov/biosample/SAMN03842433/	83	0	0	30	25	1996-10-01	0	0	0	3	117824	0	0	7	4	39	1710526316	trans-spliced	present_with_no_introns
	MIRUS_G_0611	MAG		This study	IT03_mOTU	This study	Class_03	Extra_Order_8	Singleton	No	15	206323	51.85	18523				149	132	189738	9196163297	64	48.48	1	biofilm metagenome	marine biofilm	marine biofilm	WANG22_1	SAMN08714533	https://www.ncbi.nlm.nih.gov/biosample/SAMN08714533/	3	0	0	8	7	2030-05-01	0	0	0	1	38774	0	0	3	1	16	1212121212	trans-spliced	present_with_no_introns
	MIRUS_G_0643	MAG		This study	IT03_mOTU	This study	Class_04	Extra_Order_7	Singleton	No	17	279283	58.6	19031				260	211	250308	8962521886	160	75.83	0	lake water metagenome. freshwater metagenome	freshwater	freshwater	BUCK21_1	SAMEA6872890	https://www.ncbi.nlm.nih.gov/biosample/SAMEA6872890/	275	0	0	63	36	2025-06-17	0	0	0	1	225578	8	126984127	13	1	30	1421800948	full	present_with_long_introns_no_gene
	MIRUS_G_0653	MAG		This study	IT03_mOTU	This study	Class_03	Extra_Order_9	Singleton	No	15	235480	35.07	18657				210	206	193320	8209614405	73	35.44	3	marine sediment metagenome	marine sediment	Marine sediment	BAEC19_1	SAMN10404973	https://www.ncbi.nlm.nih.gov/biosample/SAMN10404973/	13	0	0	1	1	0.49	0	0	0	0	4247	1	100	0	0	49	2378640777	trans-spliced	present_with_no_introns
	MIRUS_G_0655	MAG		This study	IT03_mOTU	This study	Class_02	Extra_Order_12	Singleton	No	15	235774	62.11	25603				265	236	199437	8458820735	67	28.39	3	marine sediment metagenome	marine sediment	Marine sediment	BAEC19_1	SAMN10404973	https://www.ncbi.nlm.nih.gov/biosample/SAMN10404973/	54	0	0	23	14	1993-05-01	0	0	0	1	97551	5	2173913043	2	1	59	25	trans-spliced	present_with_short_introns
	MIRUS_G_0658	MAG		This study	IT03_mOTU	This study	Class_02	Extra_Order_12	Singleton	No	13	225380	59.63	19722				179	164	183765	8153562872	94	57.32	1	marine sediment metagenome	marine sediment	Marine sediment	BAEC19_1	SAMN10404973	https://www.ncbi.nlm.nih.gov/biosample/SAMN10404973/	47	0	0	13	7	2027-04-01	0	0	0	2	57680	3	2307692308	7	2	22	1341463415	full	present_with_unknown_ORF
	MIRUS_G_0659	MAG		This study	IT03_mOTU	This study	Class_02	Extra_Order_12	Singleton	No	15	230697	58.26	18438				181	177	193926	8406091107	77	43.50	2	marine sediment metagenome	marine sediment	Marine sediment	ATLA15_1	SAMN03981655	https://www.ncbi.nlm.nih.gov/biosample/SAMN03981655/	55	0	0	3	3	1969-01-01	0	0	0	1	13004	1	3333333333	9	6	29	1638418079	trans-spliced	present_with_long_introns_no_gene
	MIRUS_G_0695	MAG		This study	IT03_mOTU	This study	Class_03	Extra_Order_9	Singleton	No	14	204639	30.68	16912				173	174	169116	8264113879	106	60.92	1	marine sediment metagenome	marine sediment	Marine sediment	BAEC19_1	SAMN10404973	https://www.ncbi.nlm.nih.gov/biosample/SAMN10404973/	49	0	0	1	1	0.57	0	0	0	0	4887	1	100	2	2	21	1206896552	trans-spliced	present_with_no_introns
	MIRUS_G_0696	MAG		This study	This study	This study	Class_04	Extra_Order_5	Singleton	No	10	156094	60.48	18654				167	126	129669	8307109818	100	79.37	1	marine metagenome. seawater metagenome	marine	Marine	TARA			19902	1	0	36	18	14.29	0	0	0	3	230630	0	0	8	3	11	873015873	full	present_with_no_introns
	MIRUS_G_0709	MAG		This study	IT03_mOTU	This study	Class_03	Extra_Order_9	Singleton	No	16	236222	46.91	20415	92.31	0	92.31	197	179	205296	8690807799	67	37.43	0	biofilm metagenome	marine biofilm	marine biofilm	WANG22_1	SAMN08714533	https://www.ncbi.nlm.nih.gov/biosample/SAMN08714533/	5	0	0	4	4	2023-02-01	0	0	0	0	16933	0	0	1	0	45	251396648	trans-spliced	present_with_no_introns
	MIRUS_G_0734	MAG		This study	IT03_mOTU	This study	Class_04	Extra_Order_2	Singleton	No	22	243837	51.7	15370				194	195	193431	793279937	93	47.69	0	marine sediment metagenome	marine sediment	Marine sediment	BAEC19_1	SAMN10404973	https://www.ncbi.nlm.nih.gov/biosample/SAMN10404973/	135	0	0	16	11	1964-05-01	0	0	0	3	65618	3	18.75	5	3	33	1692307692	unknown	present_with_unknown_ORF
	MIRUS_G_0736	MAG		This study	IT03_mOTU	This study	Class_03	Extra_Order_9	Singleton	No	17	245878	48.9	15332				175	177	229944	9351955035	90	50.85	1	sediment metagenome; lake	freshwater sediment	freshwater sediment	ZHEN22_1	SAMN22703512	https://www.ncbi.nlm.nih.gov/biosample/SAMN22703512/	24	0	0	8	8	1952-04-01	0	0	0	0	32536	0	0	0	0	42	2372881356	trans-spliced	present_with_no_introns
	MIRUS_G_0772	MAG		This study	IT03_mOTU	This study	Class_04	Extra_Order_6	Singleton	No	17	196312	41.28	14828				201	157	143775	7323800888	95	60.51	1	marine metagenome. seawater metagenome	marine	Marine	SOLA22_1	SAMEA7060531	https://www.ncbi.nlm.nih.gov/biosample/SAMEA7060531/	2431	3	3	10	6	1982-03-01	0	0	0	0	50939	0	0	4	2	24	152866242	full	present_with_no_introns
	MIRUS_G_0778	MAG		This study	IT03_mOTU	This study	Class_04	Extra_Order_7	Singleton	No	13	184736	42.88	22187				179	160	163827	886816863	107	66.88	0	marine metagenome. seawater metagenome	marine	Marine	KIMD21_1	SAMN19707289	https://www.ncbi.nlm.nih.gov/biosample/SAMN19707289/	33	0	0	1	1	0.63	0	0	0	0	5413	1	100	0	0	24	15	trans-spliced	present_with_no_introns
	MIRUS_G_0787	MAG		This study	IT03_mOTU	This study	Class_03	Extra_Order_9	Singleton	No	14	196732	50.5	22890				239	229	180201	9159719822	152	66.38	0	aquarium metagenome. freshwater metagenome	catfish tank water	Other	ZENG19_1	SAMN07679375	https://www.ncbi.nlm.nih.gov/biosample/SAMN07679375/	2	0	0	17	13	1968-05-01	0	0	0	0	86412	0	0	1	0	33	1441048035	trans-spliced	present_with_no_introns
	MIRUS_G_0788	MAG		This study	IT03_mOTU	This study	Class_02	Extra_Order_12	Singleton	No	17	195658	56.57	13120				190	160	153987	7870212309	86	53.75	1	marine sediment metagenome	marine sediment	Marine sediment	BAEC19_1	SAMN10404973	https://www.ncbi.nlm.nih.gov/biosample/SAMN10404973/	186	0	0	12	9	1963-05-01	0	0	0	4	61332	3	25	9	8	29	18125	full	present_with_short_introns
	MIRUS_G_0795	MAG		This study	This study	This study	Class_03	Extra_Order_9	Singleton	No	46	483597	54.99	13834				431	344	428313	885681673	165	47.97	5	marine metagenome. seawater metagenome	marine	Marine	TARA			290964	48	20	52	29	2043-08-01	0	0	0	1	107528	10	1923076923	4	1	106	3081395349	trans-spliced	present_with_unknown_ORF
	MIRUS_G_0803	MAG		This study	IT03_mOTU	This study	Class_04	Extra_Order_7	Singleton	No	13	146638	32.76	13653				174	165	125289	8544101802	101	61.21	3	mollusc metagenome; marine biome	Ship-worm	Other	SHAF22_1	SAMEA7723408	https://www.ncbi.nlm.nih.gov/biosample/SAMEA7723408/	13	0	0	3	2	2021-01-01	0	0	0	1	20459	2	6666666667	3	1	25	1515151515	full	present_with_long_introns_no_gene
	MIRUS_G_0809	MAG		This study	IT03_mOTU	This study	Class_04	Extra_Order_6	Singleton	No	13	135428	54.63	12380				111	93	119796	8845733526	73	78.49	0	lake water metagenome. freshwater metagenome	freshwater	freshwater	KRAE22_1	SAMEA8798152	https://www.ncbi.nlm.nih.gov/biosample/SAMEA8798152/	110	0	0	11	6	2045-06-01	0	0	0	0	81224	0	0	3	0	8	8602150538	full	present_with_no_introns
	MIRUS_G_0828	MAG		This study	IT03_mOTU	This study	Class_03	Extra_Order_8	Singleton	No	22	244528	42.9	13082				122	120	220749	9027555127	55	45.83	0	riverine metagenome. freshwater metagenome	freshwater	freshwater	YUYA23_1	SAMN37110709	https://www.ncbi.nlm.nih.gov/biosample/SAMN37110709/	35	0	0	3	3	1950-02-01	0	0	0	0	12269	0	0	2	0	17	1416666667	unknown	present_with_no_introns
	MIRUS_G_0841	MAG		This study	IT03_mOTU	This study	Class_04	Extra_Order_5	Singleton	No	45	464564	37.75	12716				536	406	372591	8020229721	259	63.79	1	marine sediment metagenome	marine sediment	Marine sediment	BAEC19_1	SAMN10404972	https://www.ncbi.nlm.nih.gov/biosample/SAMN10404972/	708	0	0	16	14	2045-03-01	0	0	0	3	34441	1	2025-06-01	13	8	65	1600985222	trans-spliced	present_with_short_introns
	MIRUS_G_0850	MAG		This study	IT03_mOTU	This study	Class_04	Extra_Order_2	Singleton	No	18	205006	34.25	13572				191	162	171771	8378827937	99	61.11	2	wastewater metagenome	wastewater	freshwater	MUNK22_1	SAMEA4777531	https://www.ncbi.nlm.nih.gov/biosample/SAMEA4777531/	30	0	0	1	1	0.62	0	0	0	0	4878	0	0	2	0	16	987654321	trans-spliced	present_with_no_introns
	MIRUS_G_0872	MAG		This study	IT03_mOTU	This study	Class_04	Extra_Order_3	Singleton	No	12	112296	46.26	12519				141	114	100842	8980017098	71	62.28	2	peat metagenome. permafrost metagenome	permafrost	Permafrost	WOOD18_1	SAMN07125042	https://www.ncbi.nlm.nih.gov/biosample/SAMN07125042/	84	0	0	3	3	1963-02-01	0	0	0	0	26715	0	0	2	1	15	1315789474	unknown	present_with_no_introns
	MIRUS_G_0885	MAG		This study	IT03_mOTU	This study	Class_04	Extra_Order_2	Singleton	No	11	106232	64.55	12558				115	100	92262	8684953686	61	61.00	0	freshwater sediment metagenome	glacier-fed streams	freshwater	BUSI22_1	SAMN19433700	https://www.ncbi.nlm.nih.gov/biosample/SAMN19433700/	192	0	0	6	4	4.00	0	0	0	0	56480	1	1666666667	5	1	17	17	trans-spliced	present_with_short_introns
	MIRUS_G_0887	MAG		This study	IT03_mOTU	This study	Class_04	Extra_Order_4	Singleton	No	21	204234	48.37	11489				186	185	183972	90079027	97	52.43	0	sediment metagenome; lake	freshwater sediment	freshwater sediment	ZHEN22_1	SAMN22703513	https://www.ncbi.nlm.nih.gov/biosample/SAMN22703513/	57	0	0	10	8	2032-04-01	0	0	0	0	48963	5	50	1	0	30	1621621622	unknown	present_with_short_introns
	MIRUS_G_0969	MAG		This study	IT02_mOTU	This study	Class_02	Extra_Order_13	Singleton	No	40	345075	51.74	13500				378	312	276750	8019995653	148	47.44	2	marine metagenome. seawater metagenome	marine	Marine	TARA	SAMEA2621583	https://www.ncbi.nlm.nih.gov/biosample/SAMEA2621583/	326724	36	27	45	24	1969-07-01	0	0	0	0	130406	0	0	4	1	79	2532051282	full	present_with_no_introns
	MIRUS_G_0996	MAG		This study	IT03_mOTU	This study	Class_02	Extra_Order_12	Singleton	No	25	230110	60.43	10423				259	236	204336	8879926991	150	63.56	1	sediment metagenome; lake	freshwater sediment	freshwater sediment	ZHEN22_1	SAMN22703513	https://www.ncbi.nlm.nih.gov/biosample/SAMN22703513/	181	0	0	10	10	2024-04-01	0	0	0	2	43457	0	0	5	3	41	1737288136	unknown	present_with_no_introns
	MIRUS_G_1003	MAG		This study	IT03_mOTU	This study	Class_03	Extra_Order_9	Singleton	No	28	223919	58.38	9567				209	182	175026	7816487212	119	65.38	1	marine sediment metagenome	cold seep	Other	ZHAN22_2	SAMN18200494	https://www.ncbi.nlm.nih.gov/biosample/SAMN18200494/	34	0	0	17	10	2049-05-01	0	0	0	4	75920	6	3529411765	14	10	26	1428571429	trans-spliced	present_with_unknown_ORF
	MIRUS_G_1085	MAG		This study	IT02_mOTU	This study	Class_04	Extra_Order_3	Singleton	No	18	118419	67.56	7937				106	98	106869	9024649761	80	81.63	0	lake water metagenome. freshwater metagenome	freshwater	freshwater	KRAE22_1	SAMEA4981854	https://www.ncbi.nlm.nih.gov/biosample/SAMEA4981854/	53	0	0	9	6	2025-12-06	0	0	0	1	76001	0	0	2	1	10	1020408163	full	present_with_no_introns
	MIRUS_G_1110	MAG		This study	IT03_mOTU	This study	Class_04	Extra_Order_2	Singleton	No	12	80230	31.78	7677				62	58	67095	8362831858	34	58.62	2	wastewater metagenome	wastewater	freshwater	MUNK22_1	SAMEA7428245	https://www.ncbi.nlm.nih.gov/biosample/SAMEA7428245/	33	0	0	0	0	0.00	0	0	0	0	0.000	0	0	1	0	8	1379310345	not_found	absent
	MIRUS_G_1122	MAG		This study	IT03_mOTU	This study	Class_04	Extra_Order_6	Singleton	No	41	261377	43.52	7414				351	273	224235	857898744	154	56.41	3	marine sediment metagenome	cold seep	Other	ZHAN22_2	SAMN18200495	https://www.ncbi.nlm.nih.gov/biosample/SAMN18200495/	118	0	0	4	3	2025-10-01	0	0	0	0	15304	0	0	0	0	61	2234432234	trans-spliced	present_with_no_introns
	MIRUS_G_1136	MAG		This study	IT03_mOTU	This study	Class_03	Extra_Order_9	Singleton	No	15	88798	36.95	7102				80	77	76920	866235726	35	45.45	0	marine sediment metagenome	marine sediment	Marine sediment	BAEC19_1	SAMN10404973	https://www.ncbi.nlm.nih.gov/biosample/SAMN10404973/	10	0	0	0	0	0.00	0	0	0	0	0.000	0	0	1	1	17	2207792208	trans-spliced	present_with_no_introns
	MIRUS_G_1217	MAG		This study	IT03_mOTU	This study	Class_04	Extra_Order_6	Singleton	No	33	191123	54.8	6175				328	184	174798	9145838021	115	62.50	3	marine metagenome. seawater metagenome	marine	Marine	SONG20_1	SAMN08290286	https://www.ncbi.nlm.nih.gov/biosample/SAMN08290286/	25	0	0	6	4	2017-02-01	0	0	0	0	31393	2	3333333333	0	0	45	2445652174	trans-spliced	present_with_short_introns
	MIRUS_G_1219	MAG		This study	IT03_mOTU	This study	Class_04	Extra_Order_6	Singleton	No	17	91259	66.59	5633				112	81	75231	8243680075	50	61.73	0	freshwater sediment metagenome	glacier-fed streams	freshwater	BUSI22_1	SAMN19433688	https://www.ncbi.nlm.nih.gov/biosample/SAMN19433688/	228	0	0	2	2	2047-02-01	0	0	0	0	21916	0	0	6	3	11	1358024691	trans-spliced	present_with_no_introns
	MIRUS_G_1247	MAG		This study	This study	This study	Class_02	Styx	Singleton	Yes	18	87360	42.97	5589				100	92	77223	8839629121	46	50.00	0	marine metagenome. seawater metagenome	marine	Marine	TARA			139	0	0	16	7	1961-07-01	0	0	1	0	183150	5	31.25	1	1	3	3260869565	trans-spliced	present_with_otherHE
	MIRUS_G_1295	MAG		This study	This study	This study	Class_04	Extra_Order_6	Singleton	No	31	151039	60.42	5250				106	95	117114	7753891379	68	71.58	1	marine metagenome. seawater metagenome	marine	Marine	TARA			210098	15	6	16	7	2037-07-01	0	0	0	0	105933	0	0	9	2	13	1368421053	not_found	absent
	MIRUS_G_1302	MAG		Gaïa et al.	REF_GENOSCOPE	matches to a MAG by Gaïa et al.	Class_04	Demuto	Singleton	Yes	21	89862	58.55	4847				133	111	78318	8715363557	39	35.14	1	marine metagenome. seawater metagenome	marine	Marine	TARA			5622	3	3	14	8	2021-07-01	0	0	0	0	155794	5	3571428571	1	0	27	2432432432	unknown	present_with_no_introns
	MIRUS_G_1334	MAG		This study	This study	This study	Class_04	Extra_Order_6	Singleton	No	91	403682	57.2	4497				356	330	281253	6967191998	248	75.15	0	marine metagenome. seawater metagenome	marine	Marine	TARA			36064	2	1	65	32	1970-09-01	0	0	0	11	161018	1	1538461538	20	17	32	9696969697	full	present_with_no_introns
	MIRUS_G_1343	MAG		This study	IT02_mOTU	This study	Class_03	Extra_Order_9	Singleton	No	25	114312	27.45	4393				87	77	91767	8027766114	30	38.96	0	marine metagenome. seawater metagenome	marine	Marine	SOLA22_1	SAMEA7060541	https://www.ncbi.nlm.nih.gov/biosample/SAMEA7060541/	55	1	0	0	0	0.00	0	0	0	0	0.000	0	0	0	0	13	1688311688	unknown	present_with_no_introns
	MIRUS_G_1388	MAG		This study	IT03_mOTU	This study	Class_02	Extra_Order_13	Singleton	No	18	73592	60.34	3719				80	74	61548	8363409066	39	52.70	0	marine sediment metagenome	marine sediment	Marine sediment	BAEC19_1	SAMN10404973	https://www.ncbi.nlm.nih.gov/biosample/SAMN10404973/	9	0	0	4	3	2025-05-04	0	0	0	1	54354	1	25	2	1	7	9459459459	not_found	absent
	MIRUS_G_0012	MAG	circular	This study	This study	This study	Class_02	Sopora	Sopora_01	Yes	1	312973	41.78	312973	97.44	0	97.44	292	286	288507	9218271225	48	16.78	4	biofilm metagenome	marine biofilm	marine biofilm	WANG22_1	SAMN08714628	https://www.ncbi.nlm.nih.gov/biosample/SAMN08714628/	23	0	0	3	3	2025-05-01	0	0	0	0	9585	0	0	0	0	83	2902097902	full	present_with_no_introns
	MIRUS_G_0016	Episome		Zhao et al.	REF_LITERATURE	Zhao et al.	Class_02	Sopora	Sopora_01	Yes	1	289439	37.88	289439	97.44	0	97.44	230	217	228027	787824032	81	37.33	0	marine; isolated from Schizochytrium sp. TIO01 culture	marine	Marine	REF_LITERATURE	REF_LITERATURE		25	0	0	11	6	1976-02-01	0	0	0	0	38005	0	0	6	2	49	2258064516	full	present_with_no_introns
	MIRUS_G_0186	MAG		This study	IT02_mOTU	This study	Class_02	Sopora	Sopora_01	Yes	7	255260	49.92	64773	100	0	100	256	246	226596	887706652	21	1954-08-01	3	lake water metagenome. freshwater metagenome	freshwater	freshwater	KRAE22_1	SAMEA7614282	https://www.ncbi.nlm.nih.gov/biosample/SAMEA7614282/	50	0	0	15	12	1988-04-01	0	0	0	1	58764	0	0	3	2	68	2764227642	full	present_with_no_introns
	MIRUS_G_0455	MAG		This study	IT02_mOTU	This study	Class_02	Sopora	Sopora_01	Yes	15	234151	50.36	27406	100	0	100	233	229	212655	9081959932	15	1955-06-01	2	marine metagenome. seawater metagenome	marine	Marine	KOPF15_1	SAMEA7422987	https://www.ncbi.nlm.nih.gov/biosample/SAMEA7422987/	27	0	0	10	7	2025-06-03	0	0	0	0	42707	0	0	2	0	52	2270742358	full	present_with_no_introns
	MIRUS_G_0799	MAG		This study	IT02_mOTU	This study	Class_02	Sopora	Sopora_01	Yes	14	132211	35.57	13720	87.18	1956-02-01	84.62	143	144	113829	8609646701	46	31.94	2	marine metagenome. seawater metagenome	marine	Marine	KOPF15_1	SAMEA7392479	https://www.ncbi.nlm.nih.gov/biosample/SAMEA7392479/	55	0	0	0	0	0.00	0	0	0	0	0.000	0	0	0	0	26	1805555556	full	present_with_no_introns
	MIRUS_G_0830	MAG		This study	IT02_mOTU	This study	Class_02	Sopora	Sopora_01	Yes	9	100019	30.45	13034	56.41	0	56.41	111	106	85857	8584069027	45	42.45	0	marine metagenome. seawater metagenome	marine	Marine	KOPF15_1	SAMEA7392437	https://www.ncbi.nlm.nih.gov/biosample/SAMEA7392437/	57	0	0	2	2	1989-01-01	0	0	0	0	19996	0	0	2	2	23	2169811321	not_found	absent
	MIRUS_G_0839	MAG		This study	IT02_mOTU	This study	Class_02	Sopora	Sopora_01	Yes	10	80719	44.68	12739	61.54	1956-02-01	58.97	86	83	71970	8916116404	14	16.87	1	marine metagenome. seawater metagenome	marine	Marine	BPAM22_1	SAMN07449442	https://www.ncbi.nlm.nih.gov/biosample/SAMN07449442/	17	0	0	1	1	2020-01-01	0	0	0	0	12389	0	0	0	0	22	265060241	full	present_with_no_introns
	MIRUS_G_0879	MAG		This study	IT02_mOTU	This study	Class_02	Sopora	Sopora_01	Yes	29	237371	42.16	11794	94.87	1969-07-01	87.18	246	230	214140	9021321054	18	1983-07-01	0	biofilm metagenome	marine biofilm	marine biofilm	WANG22_1	SAMN08714533	https://www.ncbi.nlm.nih.gov/biosample/SAMN08714533/	1	0	0	11	7	2025-04-03	0	0	0	0	46341	0	0	2	0	69	30	full	present_with_no_introns
	MIRUS_G_0895	MAG		This study	IT02_mOTU	This study	Class_02	Sopora	Sopora_01	Yes	19	190815	34.86	11323	100	1956-02-01	97.44	238	227	172116	9020045594	64	28.19	4	biofilm metagenome	marine biofilm	marine biofilm	WANG22_1	SAMN08714533	https://www.ncbi.nlm.nih.gov/biosample/SAMN08714533/	2	0	0	3	3	2032-01-01	0	0	0	0	15722	0	0	0	0	50	2202643172	full	present_with_no_introns
	MIRUS_G_1131	MAG		This study	IT02_mOTU	This study	Class_02	Sopora	Sopora_01	Yes	30	200647	38.26	7186	79.49	1956-02-01	76.92	221	215	173946	866925496	61	28.37	1	marine metagenome. seawater metagenome	marine	Marine	KIMY16_1	SAMN03945039	https://www.ncbi.nlm.nih.gov/biosample/SAMN03945039/	2	0	0	3	3	2040-01-01	0	0	0	1	14952	0	0	2	1	53	2465116279	full	present_with_no_introns
	MIRUS_G_1400	MAG		This study	IT02_mOTU	This study	Class_02	Sopora	Sopora_01	Yes	22	73348	33.27	3468	56.41	0	56.41	93	90	67932	9261602225	14	15.56	1	sediment metagenome; Intertidal sediment	marine sediment	Marine sediment	XULI22_1	SAMN30677863	https://www.ncbi.nlm.nih.gov/biosample/SAMN30677863/	1	0	0	0	0	0.00	0	0	0	0	0.000	0	0	0	0	24	2666666667	full	present_with_no_introns
	MIRUS_G_0010	Episome		Zhao et al.	REF_LITERATURE	Zhao et al.	Class_02	Sopora	Sopora_02	Yes	1	324836	35.18	324836	100	1956-02-01	97.44	330	322	273087	8406919184	70	21.74	2	isolated from Ostreobium quekettii. Chlorophyta	marine	Marine	REF_LITERATURE	REF_LITERATURE		113	0	0	17	15	1966-04-01	0	0	0	1	52334	0	0	3	2	84	2608695652	full	present_with_no_introns
	MIRUS_G_0144	MAG		This study	IT02_mOTU	This study	Class_02	Sopora	Sopora_02	Yes	5	265291	32.87	83765	97.44	0	97.44	280	277	234357	883395969	55	19.86	1	biofilm metagenome	marine biofilm	marine biofilm	WANG22_1	SAMN08714533	https://www.ncbi.nlm.nih.gov/biosample/SAMN08714533/	28	0	0	2	2	0.72	0	0	0	0	7539	0	0	4	0	64	2310469314	full	present_with_no_introns
	MIRUS_G_0015	Episome		Collier et al.	REF_LITERATURE	Collier et al.	Class_02	Sopora	Sopora_03	Yes	1	298423	45.99	298423	89.74	2013-05-01	84.62	373	250	221739	743035892	120	48.00	1	isolated from Aurantiochytrium	marine	Marine	REF_LITERATURE	REF_LITERATURE		425	0	0	195	76	30.40	0	0	0	5	653435	10	5128205128	11	5	33	2025-02-13	full	present_with_short_introns
	MIRUS_G_0017	Episome		Zhao et al.	REF_LITERATURE	Zhao et al.	Class_02	Sopora	Sopora_03	Yes	1	275050	40.34	275050	87.18	0	87.18	175	173	209967	7633775677	81	46.82	0	marine; isolated from Schizochytrium sp. TIO01 culture	marine	Marine	REF_LITERATURE	REF_LITERATURE		78	0	0	7	5	1989-02-01	0	0	0	1	25450	0	0	6	4	29	1676300578	full	present_with_no_introns
	MIRUS_G_0049	Chromosomal integrant		Collier et al.	REF_LITERATURE	Collier et al.	Class_02	Sopora	Sopora_03	Yes	1	166677	41.89	166677	46.15	1982-12-01	33.33	245	166	116973	7017944887	77	46.39	3	isolated from Aurantiochytrium	marine	Marine	REF_LITERATURE	REF_LITERATURE		92	0	0	104	39	23.49	0	0	0	3	623961	5	4807692308	11	3	27	1626506024	not_found	absent
	MIRUS_G_0073	MAG		This study	IT02_mOTU	This study	Class_02	Styx	Styx_01	Yes	16	572385	48.59	137107	97.87	2013-02-01	95.74	386	363	501726	8765533688	25	1989-06-01	5	marine metagenome. seawater metagenome	marine	Marine	GLAS20_1	SAMN13567153	https://www.ncbi.nlm.nih.gov/biosample/SAMN13567153/	10024	18	12	52	23	2034-06-01	0	0	0	1	90848	20	3846153846	5	1	95	261707989	trans-spliced	present_with_long_introns_no_gene
	MIRUS_G_0130	MAG		This study	IT02_mOTU	This study	Class_02	Styx	Styx_01	Yes	9	468892	47.74	98027	89.36	0	89.36	308	299	415077	8852294345	19	2035-06-01	5	marine metagenome. seawater metagenome	marine	Marine	TARA	SAMEA2620979	https://www.ncbi.nlm.nih.gov/biosample/SAMEA2620979/	12465	13	9	32	14	1968-04-01	0	0	0	0	68246	14	43.75	3	1	78	2608695652	trans-spliced	present_with_no_introns
	MIRUS_G_0225	MAG		This study	IT02_mOTU	This study	Class_02	Styx	Styx_01	Yes	16	593698	49.02	53829	97.87	2038-06-01	91.49	391	381	508077	8557835802	23	2025-04-06	7	marine metagenome. seawater metagenome	marine	Marine	BPAM22_1	SAMN08953153	https://www.ncbi.nlm.nih.gov/biosample/SAMN08953153/	32359	35	28	111	58	15.22	0	0	0	0	186964	27	2432432432	5	1	99	2598425197	trans-spliced	present_with_short_introns
	MIRUS_G_0247	MAG		This study	IT02_mOTU	This study	Class_02	Styx	Styx_01	Yes	26	418813	46.66	50166	93.62	2013-02-01	91.49	331	315	348990	8332835896	110	34.92	3	marine metagenome. seawater metagenome	marine	Marine	SACH19_1	SAMN02709776	https://www.ncbi.nlm.nih.gov/biosample/SAMN02709776/	17211	22	18	49	25	1994-07-01	0	0	0	1	116997	15	306122449	8	3	64	2031746032	trans-spliced	present_with_short_introns
	MIRUS_G_0325	MAG		This study	IT02_mOTU	This study	Class_02	Styx	Styx_01	Yes	20	469073	62.94	39088	94.12	2041-04-01	89.71	361	319	388725	8287089643	36	2029-11-01	2	marine metagenome. seawater metagenome	marine	Marine	TARA	SAMEA2620979	https://www.ncbi.nlm.nih.gov/biosample/SAMEA2620979/	371709	38	15	93	51	15.99	0	0	1	13	198263	12	1290322581	33	19	52	1630094044	trans-spliced	present_with_otherHE
	MIRUS_G_0438	MAG		This study	IT01_Other	This study	Class_02	Styx	Styx_01	Yes	20	378700	59.88	28723	89.36	0	89.36	299	278	300162	7926115659	35	1959-12-01	4	marine metagenome. seawater metagenome	marine	Marine	SIER19_1	SAMEA4692737	https://www.ncbi.nlm.nih.gov/biosample/SAMEA4692737/	1988	5	5	70	34	2023-12-01	0	0	0	5	184843	17	2428571429	21	10	70	2517985612	trans-spliced	present_with_short_introns
	MIRUS_G_0451	MAG		This study	IT01_Other	This study	Class_02	Styx	Styx_01	Yes	25	499622	61.28	27598	97.06	13.24	83.82	417	357	366180	732914083	44	2032-12-01	2	marine metagenome. seawater metagenome	marine	Marine	HAWL17_1	SAMN05224532	https://www.ncbi.nlm.nih.gov/biosample/SAMN05224532/	40268	27	13	110	63	17.65	0	0	1	10	220166	11	10	35	15	64	1792717087	trans-spliced	present_with_otherHE
[truncated: 214 more rows]
[truncated: 38 more columns]

## Sheet: Phylogenetic tree
	Phylogenetic tree
	Left panel
[truncated: 2 more rows]
